# Supplementary material for: Serial-omics of P53−/−, Brca1−/− Mouse Breast Tumor and Normal Mammary Gland
Source: Sci Rep. 2017 Nov 6;7:14503. doi: 10.1038/s41598-017-15132-y (PMC5674068; doi:10.1038/s41598-017-15132-y)
Supplement: Supplementary file 1 — Dataset I_Lipidomics [file 41598_2017_15132_MOESM1_ESM.xlsx]

## Sheet: Final Doc
Database	Metabolite Name	Lipid	Fatty FA	Accession Number	Molecular Formula	Molecular Weight	042816PSBBreastTumor10mgLipid1.raw	042816PSBBreastTumor10mgLipid2.raw	042816PSBBreastTumor10mgLipid3.raw	042816PSBMGland10mgLipid1.raw	042816PSBMGland10mgLipid2.raw	042816PSBMGland10mgLipid3.raw	AveBT	SDBT	AveMG	SDMG	Log2(BT/MG)	Log10(Intensity)
NIST Element	1-Octadecanoyl-2-(9Z-octadecenoyl)-sn-glycero-3-phosphate	PA(18:0/18:1(9Z))	PA(18:0/18:1)	CASNO:10016-26-9	C39H75O8P	702.52	10.4	10.3	9.54	7.58	6.4	7.17	10.08	0.470319	7.05	0.599083	0.5158	5.68342
NIST Element	Palmitelaidic acid	Fatty Acids and Conjugates [FA01] 16:1	FA(16:1)	CASNO:10030-73-6	C16H30O2	254.225	Missing Value	8.18	8.63	Missing Value	8.43	8.48	8.405	0.318198	8.455	0.0353553	-0.00855694	5.07553
NIST Element	4,4'-Methylenebis(2-chloroaniline)	/		CASNO:101-14-4	C13H12Cl2N2	267.006	Missing Value	10.4	10.5	Missing Value	10.4	10.3	10.45	0.0707107	10.35	0.0707107	0.0138722	5.37851
NIST Element	Docosahexaenoic acid ethyl ester	Fatty Acids and Conjugates [FA01]	FA(22:6)	CASNO:1020718-25-5	C24H36O2	356.272	Missing Value	8.54	8.47	Missing Value	Missing Value	Missing Value	8.505	0.0494975		#DIV/0!		4.08831
NIST Element	Hexanedioic acid, bis(2-ethylhexyl) ester	Fatty Acids and Conjugates [FA01] 22:0	FA(22:0)	CASNO:103-23-1	C22H42O4	370.308	9.67	9.99	10.1	9.87	9.92	9.91	9.92	0.223383	9.9	0.0264575	0.0029116	5.89385
NIST Element	11-Nor-.DELTA.9-tetrahydrocannabinol-9-carboxylic acid	Steroids [ST02]		CASNO:104874-50-2	C21H28O4	344.199	Missing Value	7.63	7.47	6.01	7.81	7.93	7.55	0.113137	7.25	1.07555	0.0584956	5.20359
NIST Element	1-Octadecanoyl-sn-glycero-3-phospho-(1'-myo-inositol)	Glycerophosphoinositols [GP06]	C18:0	CASNO:106248-36-6	C27H53O12P	600.327	8.47	8.67	8.67	8.26	8.01	8.08	8.60333	0.11547	8.11667	0.12897	0.0840084	5.64847
NIST Element	Dipalmitolein (9c)	Diradylglycerols [GL02		CASNO:106352-10-7	C35H64O5	564.475	7.85	7.29	7.35	10.1	10.1	10	7.49667	0.307463	10.0667	0.057735	-0.425265	5.71946
NIST Element	1-Nonadecanoyl-sn-glycero-3-phosphocholine	PC(19:0/0:0)	PC(19:0/0:0)	CASNO:108273-88-7	C27H56NO7P	537.379	6.85	8.81	8.62	Missing Value	6.61	6.58	8.09333	1.08094	6.595	0.0212132	0.295361	5.22766
NIST Element	1-Pentadecanoyl-sn-glycero-3-phosphocholine	PC(15:0/0:0)	PC(15:0/0:0)	CASNO:108273-89-8	C23H48NO7P	481.317	9.48	9.42	9.45	Missing Value	Missing Value	Missing Value	9.45	0.03		#DIV/0!		4.82528				s
NIST Element	N-Oleoyl-D-erythro-sphingosylphosphorylcholine	Phosphosphingolipids [SP03]		CASNO:108392-10-5	C41H81N2O6P	728.583	10.7	10.7	10.8	8.09	8.2	8.3	10.7333	0.057735	8.19667	0.10504	0.388989	5.82757
NIST Element	2H-1-Benzopyran-2-one, 7-methoxy, 8-(2-oxoisopentyl)	Isoprenoids [PR01]		CASNO:1088-17-1	C15H16O4	260.105	Missing Value	Missing Value	Missing Value	9.18	8.81	8.41		#DIV/0!	8.8	0.385097		4.72247
NIST Element	Eicosapentaenoyl ethanolamide	Fatty amides [FA08]	FA(20:5)	CASNO:109001-03-8	C22H35NO2	345.267	Missing Value	7.18	7.97	Missing Value	Missing Value	Missing Value	7.575	0.558614		#DIV/0!		3.92125
NIST Element	13(S)-HODE methyl ester	/		CASNO:109837-85-6	C19H34O3	310.251	Missing Value	Missing Value	Missing Value	7.98	8.83	8.14		#DIV/0!	8.31667	0.4517		4.64097
NIST Element	5.beta.-Pregnane-3.alpha.,17.alpha.,20.alpha.-triol	/		CASNO:1098-45-9	C21H36O3	336.266	Missing Value	Missing Value	Missing Value	9.13	9.13	9.14		#DIV/0!	9.13333	0.0057735		4.7761
NIST Element	N-Oleoylethanolamine	Fatty amides [FA08]	FA(18:1)	CASNO:111-58-0	C20H39NO2	325.298	9.13	Missing Value	Missing Value	Missing Value	Missing Value	Missing Value	9.13	#DIV/0!		#DIV/0!		3.19061
NIST Element	Stearic acid ethyl ester	Fatty esters [FA07]	FA(18:0)	CASNO:111-61-5	C20H40O2	312.303	Missing Value	8.72	8.76	Missing Value	8.99	9.01	8.74	0.0282843	9	0.0141421	-0.0422917	5.14893
NIST Element	2-Thioacetyl MAGE	/		CASNO:112014-15-0	C21H42O3S	374.285	Missing Value	9.4	9.34	Missing Value	8.19	7.78	9.37	0.0424264	7.985	0.289914	0.230757	5.11728
NIST Element	13-Docosenamide, (Z)-	/		CASNO:112-84-5	C22H43NO	337.334	Missing Value	Missing Value	Missing Value	8.79	Missing Value	Missing Value		#DIV/0!	8.79	#DIV/0!		3.13586
NIST Element	1-Hexadecanoyl-2-(14-pentadecenoyl)-sn-glycero-3-phosphocholine	PC(16:0/15:1(14))	PC(16:0/15:1)	CASNO:1143558-30-8	C39H76NO8P	717.531	10.2	10.3	10.3	8.58	8.66	8.73	10.2667	0.057735	8.65667	0.0750555	0.246084	5.82706
NIST Element	Arg-Ser-Arg	/		CASNO:115035-42-2	C15H31N9O5	417.245	Missing Value	Missing Value	Missing Value	8.61	Missing Value	Missing Value		#DIV/0!	8.61	#DIV/0!		3.10601
NIST Element	Triphenyl phosphate	/		CASNO:115-86-6	C18H15O4P	326.071	Missing Value	8.54	8.09	Missing Value	8.42	8.49	8.315	0.318198	8.455	0.0494975	-0.0240885	5.06781
NIST Element	Bis(2-ethylhexyl) phthalate	/		CASNO:117-81-7	C24H38O4	390.277	Missing Value	Missing Value	Missing Value	Missing Value	10	Missing Value		#DIV/0!	10	#DIV/0!		3.32193
NIST Element	1-(5Z,8Z,11Z,14Z-Eicosatetraenoyl)-sn-glycero-3-phosphoserine	PS(20:4(5Z,8Z,11Z,14Z)/0:0)	PS(20:4/0:0)	CASNO:1178882-56-8	C26H44NO9P	545.275	6.89	7.5	8.11	Missing Value	Missing Value	Missing Value	7.5	0.61		#DIV/0!		4.49185
NIST Element	Spiroxamine	/		CASNO:118134-30-8	C18H35NO2	297.267	10	Missing Value	Missing Value	Missing Value	Missing Value	Missing Value	10	#DIV/0!		#DIV/0!		3.32193
NIST Element	1-Hexadecyl-2-(9Z-octadecenoyl)-sn-glycero-3-phosphoethanolamine	PE(O-16:0/18:1(9Z))	PE(16:0/18:1)	CASNO:119904-40-4	C39H78NO7P	703.552	Missing Value	Missing Value	Missing Value	Missing Value	6.26	7.95		#DIV/0!	7.105	1.19501		3.82883
NIST Element	cis-4,10,13,16-Docosatetraenoic acid	Fatty Acid	C22:4	CASNO:122068-08-0	C22H36O2	332.272	9.03	Missing Value	Missing Value	Missing Value	Missing Value	Missing Value	9.03	#DIV/0!		#DIV/0!		3.17473
NIST Element	1-Linoleoyl-2-stearoyl-sn-glycero-3-phospho-(1'-sn-glycerol)	Glycerophosphoglycerols [GP04]	C18:2/18:0	CASNO:1221487-94-0	C42H79O10P	774.541	8.96	9.13	9.24	Missing Value	6.24	6.8	9.11	0.141067	6.52	0.39598	0.482579	5.33521
NIST Element	3-Methoxylimaprost	/		CASNO:1224443-96-2	C23H40O6	412.282	Missing Value	Missing Value	Missing Value	9.01	Missing Value	Missing Value		#DIV/0!	9.01	#DIV/0!		3.17153
NIST Element	2-Palmitoyl-1-stearoyl-sn-glycero-3-phosphoethanolamine	Glycerophosphoethanolamines [GP02]	C16:0/18:0	CASNO:122855-50-9	C39H78NO8P	719.547	8.46	8.72	9	Missing Value	Missing Value	Missing Value	8.72667	0.270062		#DIV/0!		4.71039
NIST Element	1-Myristoyl-2-hydroxy-sn-glycero-3-phosphoethanolamine	Glycerophosphoethanolamines [GP02]	LPE(C14:0)	CASNO:123060-40-2	C19H40NO7P	425.254	7.61	8.22	7.95	Missing Value	Missing Value	Missing Value	7.92667	0.305669		#DIV/0!		4.57168
NIST Element	Propanoic acid, 3,3'-thiobis-, didodecyl ester	/		CASNO:123-28-4	C30H58O4S	514.406	8.91	9.55	9.5	9.27	9.36	9.38	9.32	0.355949	9.33667	0.0585947	-0.00257762	5.80658
NIST Element	Glycerol 1-stearate	MG(18:0/0:0/0:0)[rac]	MG(18:0/0:0/0:0)	CASNO:123-94-4	C21H42O4	358.308	8.14	8.43	9.04	8.91	Missing Value	9.01	8.53667	0.459384	8.96	0.0707107	-0.0698259	5.44394
NIST Element	Progesterone, 16.alpha.-methyl-	/		CASNO:1239-79-8	C22H32O2	328.24	Missing Value	7.18	7.97	Missing Value	Missing Value	Missing Value	7.575	0.558614		#DIV/0!		3.92125
NIST Element	Myristic acid ethyl ester	Fatty Acid ethyl ester	C14:0	CASNO:124-06-1	C16H32O2	256.24	7.58	Missing Value	Missing Value	8.32	Missing Value	Missing Value	7.58	#DIV/0!	8.32	#DIV/0!	-0.134386	3.99095
NIST Element	1-Octadecanoyl-2-(9Z-octadecenoyl)-sn-glycero-3-phosphoserine	PS(18:0/18:1(9Z))	PS(18:0/18:1)	CASNO:124262-93-7	C42H80NO10P	789.552	Missing Value	Missing Value	Missing Value	Missing Value	6.6	8.29		#DIV/0!	7.445	1.19501		3.89627
NIST Element	1-(10Z-Heptadecenoyl)-sn-glycero-3-phosphocholine	PC(17:1(10Z)/0:0)	PC(17:1/0:0)	CASNO:1246304-62-0	C25H50NO7P	507.332	9.65	Missing Value	Missing Value	Missing Value	Missing Value	Missing Value	9.65	#DIV/0!		#DIV/0!		3.27053
NIST Element	1-(5Z,8Z,11Z,14Z-Eicosatetraenoyl)-sn-glycero-3-phospho-(1'-myo-inositol)	PI(20:4(5Z,8Z,11Z,14Z)/0:0)	PI(20:4/0:0)	CASNO:1246430-04-5	C29H49O12P	620.296	Missing Value	Missing Value	6.63	8.34	8.54	8.61	6.63	#DIV/0!	8.49667	0.140119	-0.357888	5.0054
NIST Element	Cholesterol 3-sulfate	Steroid conjugates [ST05]		CASNO:1256-86-6	C27H46O4S	466.312	Missing Value	9.34	9.26	Missing Value	5.75	6.39	9.3	0.0565685	6.07	0.452548	0.615534	4.94205
NIST Element	1-(9Z-Octadecenoyl)-sn-glycero-3-phospho-(1'-sn-glycerol)	PG(18:1(9Z)/0:0)	PG(18:1/0:0)	CASNO:125715-20-0	C24H47O9P	510.296	Missing Value	9.35	9.45	Missing Value	Missing Value	Missing Value	9.4	0.0707107		#DIV/0!		4.23266
NIST Element	Pristimerin	terpenoid		CASNO:1258-84-0	C30H40O4	464.293	9.48	9.42	9.45	Missing Value	Missing Value	Missing Value	9.45	0.03		#DIV/0!		4.82528
NIST Element	Palmitoylserinol	Fatty amides [FA08]	FA(16:0)	CASNO:126127-31-9	C19H39NO3	329.293	8.6	8.35	8.35	7.67	Missing Value	7.55	8.43333	0.144338	7.61	0.0848528	0.148207	5.34056
NIST Element	Tributyl phosphate	/		CASNO:126-73-8	C12H27O4P	266.165	8.41	Missing Value	Missing Value	Missing Value	Missing Value	Missing Value	8.41	#DIV/0!		#DIV/0!		3.07211
NIST Element	Arvanil	Fatty amides [FA08	FA(20:4)	CASNO:128007-31-8	C28H41NO3	439.309	Missing Value	8.95	8.96	Missing Value	Missing Value	Missing Value	8.955	0.00707107		#DIV/0!		4.16269
NIST Element	15(R)-17-Phenyl trinor prostaglandin F2.alpha. isopropyl ester	Eicosanoids [FA03]	FA(10:1)	CASNO:130273-87-9	C26H38O5	430.272	9.06	Missing Value	Missing Value	Missing Value	Missing Value	Missing Value	9.06	#DIV/0!		#DIV/0!		3.17951
NIST Element	1-Hexadecanoyl-2-octadecadienoyl-sn-glycero-3-phosphocholine	PC(16:0/18:2)	PC(16:0/18:2)	CASNO:130614-06-1	C42H80NO8P	757.562	10.8	10.7	10.8	10.4	10.5	10.5	10.7667	0.057735	10.4667	0.057735	0.0407696	5.99322
NIST Element	cis-13-Octadecenoic acid	Fatty Acids and Conjugates [FA01] 18:1	FA(18:1)	CASNO:13126-39-1	C18H34O2	282.256	Missing Value	Missing Value	Missing Value	9.35	8.61	8.67		#DIV/0!	8.87667	0.411015		4.73498
NIST Element	1-Octadecanoyl-2-(5Z,8Z,11Z,14Z-eicosatetraenoyl)-sn-glycero-3-phosphoserine	PS(18:0/20:4(5Z,8Z,11Z,14Z))	PS(18:0/20:4)	CASNO:132014-80-3	C44H78NO10P	811.536	8.65	8.82	8.35	8.63	8.72	8.75	8.60667	0.237978	8.7	0.06245	-0.0155608	5.69822
NIST Element	1-Stearoyl-2-linoleoyl-sn-glycero-3-phospho-L-serine	PS(18:0/18:2)	PS(18:0/18:2)	CASNO:132014-81-4	C42H78NO10P	787.536	Missing Value	7.43	8.03	Missing Value	Missing Value	Missing Value	7.73	0.424264		#DIV/0!		3.95047
NIST Element	Docosahexaenoyl PAF C-16	PC(O-16:0/22:6(4Z,7Z,10Z,13Z,16Z,19Z))	PC(16:0/22:6)	CASNO:132213-85-5	C46H82NO7P	791.583	7.99	7.52	7.54	Missing Value	Missing Value	Missing Value	7.68333	0.265769		#DIV/0!		4.52669
NIST Element	Olanzapine	/		CASNO:132539-06-1	C17H20N4S	312.141	Missing Value	8.91	8.88	Missing Value	9.38	9.38	8.895	0.0212132	9.38	0	-0.0765933	5.1918
NIST Element	N-Palmitoyldopamine	Fatty amides [FA08]	FA(16:0)	CASNO:136181-87-8	C24H41NO3	391.309	Missing Value	8.54	8.47	Missing Value	Missing Value	Missing Value	8.505	0.0494975		#DIV/0!		4.08831
NIST Element	U-83836E	/		CASNO:137018-55-4	C30H44N6O2	520.353	6.85	8.81	8.62	Missing Value	6.61	6.58	8.09333	1.08094	6.595	0.0212132	0.295361	5.22766
NIST Element	1-Octadecanoyl-2-(4Z,7Z,10Z,13Z,16Z,19Z-docosahexaenoyl)-sn-glycero-3-phospho-L-serine	/		CASNO:137173-98-9	C46H78NO10P	835.536	8.06	8.3	7.88	8.3	8.43	8.47	8.08	0.210713	8.4	0.0888819	-0.056034	5.62761
NIST Element	N.alpha.-(tert-Butoxycarbonyl)-L-aspartic acid	/		CASNO:13726-67-5	C9H15NO6	233.09	Missing Value	Missing Value	Missing Value	8.65	7.67	7.37		#DIV/0!	7.89667	0.669428		4.56621
NIST Element	Ascorbic acid 6-palmitate	/		CASNO:137-66-6	C22H38O7	414.262	Missing Value	6.97	7.1	Missing Value	8.11	8.09	7.035	0.0919239	8.1	0.0141421	-0.203371	4.91982
NIST Element	N-Acetyl-S-geranylgeranyl-L-cysteine	inhibitor of methylation		CASNO:139332-94-8	C25H41NO3S	435.281	8.15	Missing Value	Missing Value	Missing Value	Missing Value	Missing Value	8.15	#DIV/0!		#DIV/0!		3.0268
NIST Element	Oleoyl L-carnitine	Fatty esters [FA07]	FA(18:1)	CASNO:13962-05-5	C25H47NO4	425.351	9.71	9.77	9.78	6.99	8.24	8.19	9.75333	0.0378594	7.80667	0.707696	0.321189	5.71918
NIST Element	Decylbenzenesulfonic acid	/		CASNO:140-60-3	C16H26O3S	298.16	8.99	Missing Value	5.86	Missing Value	7.36	7.46	7.425	2.21324	7.41	0.0707107	0.00291748	4.89093
NIST Element	Cluster of Ricinoleic acid	Octadecanoids [FA02] 18:1	FA(18:1)	CASNO:141-22-0	C 18H 34O 3	298.3	10	7.95	8.35	6.29	Missing Value	7.76	8.76667	1.08666	7.025	1.03945	0.31953	5.3345
NIST Element	Ricinoleic acid	Octadecanoids [FA02] 18:1	FA(18:1)	CASNO:141-22-0	C18H34O3	298.251	Missing Value	Missing Value	Missing Value	8.91	7.12	7.93		#DIV/0!	7.98667	0.896344		4.58256
NIST Element	Ricinoleic acid methyl ester	Fatty Acids and Conjugates [FA01] !9:1	FA(18:1)	CASNO:141-24-2	C19H36O3	312.266	8.6	8.35	8.35	7.67	Missing Value	7.55	8.43333	0.144338	7.61	0.0848528	0.148207	5.34056
NIST Element	Undecylcarnitine	Fatty esters [FA07]	FA(11:0)	CASNO:142759-00-0	C18H35NO4	329.257	Missing Value	Missing Value	Missing Value	8.77	Missing Value	Missing Value		#DIV/0!	8.77	#DIV/0!		3.13258
NIST Element	Digitoxigenin	Sterols [ST01]		CASNO:143-62-4	C23H34O4	374.246	Missing Value	7.89	8.26	Missing Value	Missing Value	Missing Value	8.075	0.26163		#DIV/0!		4.01346
NIST Element	1-(1Z-Octadecenyl)-2-(9Z-octadecenoyl)-sn-glycero-3-phosphoethanolamine	PE(P-18:0/18:1(9Z))	PE(18:0/18:1)	CASNO:144371-68-6	C41H80NO7P	729.567	8.11	8.77	9.04	Missing Value	Missing Value	Missing Value	8.64	0.478435		#DIV/0!		4.69599
NIST Element	15(S)-HpEDE	Fatty Acids and Conjugates [FA01	FA(20:2)	CASNO:145375-41-3	C20H36O4	340.261	8.86	Missing Value	Missing Value	Missing Value	Missing Value	Missing Value	8.86	#DIV/0!		#DIV/0!		3.14731
NIST Element	1-Hexadecanoyl-sn-glycero-2,3-cyclic-phosphate	CPA(16:0)	CPA(16:0)	CASNO:146565-97-1	C19H37O6P	392.233	Missing Value	7.51	7.93	Missing Value	Missing Value	Missing Value	7.72	0.296985		#DIV/0!		3.9486
NIST Element	Arachidonoylthio-PC	PC(20:4)	PC(20:4)	CASNO:146797-82-2	C44H82NO6PS	783.56	8.96	9.13	9.18	Missing Value	Missing Value	Missing Value	9.09	0.115326		#DIV/0!		4.76924
NIST Element	Dodecyl sulfate	/		CASNO:151-41-7	C12H26O4S	266.155	Missing Value	Missing Value	Missing Value	Missing Value	7.89	Missing Value		#DIV/0!	7.89	#DIV/0!		2.98003
NIST Element	Levallorphan	/		CASNO:152-02-3	C19H25NO	283.194	8.41	Missing Value	Missing Value	Missing Value	Missing Value	Missing Value	8.41	#DIV/0!		#DIV/0!		3.07211
NIST Element	Palitantin	/		CASNO:15265-28-8	C14H22O4	254.152	Missing Value	6.51	6.95	Missing Value	7.92	7.9	6.73	0.311127	7.91	0.0141421	-0.233071	4.87184
NIST Element	19(20)-EpDPE	Docosanoids [FA04]	FA(22:5)	CASNO:155073-47-5	C22H32O3	344.235	8.18	Missing Value	Missing Value	Missing Value	Missing Value	Missing Value	8.18	#DIV/0!		#DIV/0!		3.0321
NIST Element	Perifosine	Alkylphospholipids		CASNO:157716-52-4	C25H52NO4P	461.363	Missing Value	9.34	Missing Value	Missing Value	8.73	9.17	9.34	#DIV/0!	8.95	0.311127	0.0615349	4.76765
NIST Element	Naringenin-4'-O-.beta.-D-Glucuronide	Flavonoids [PK12]		CASNO:158196-35-1	C21H20O11	448.101	9.25	Missing Value	Missing Value	7.64	Missing Value	Missing Value	9.25	#DIV/0!	7.64	#DIV/0!	0.275881	4.0781
NIST Element	2'-Hydroxy-4-methylchalcone	Flavonoids [PK12]		CASNO:16635-14-6	C16H14O2	238.099	8.19	Missing Value	Missing Value	7.91	Missing Value	Missing Value	8.19	#DIV/0!	7.91	#DIV/0!	0.0501858	4.00899
NIST Element	Pinolenic acid	Fatty Acids and Conjugates [FA01] 18:3	FA(18:3)	CASNO:16833-54-8	C18H30O2	278.225	8.39	Missing Value	Missing Value	6.61	Missing Value	Missing Value	8.39	#DIV/0!	6.61	#DIV/0!	0.344021	3.90689
NIST Element	N-(5Z,8Z,11Z-Eicosatrienoyl)ethanolamine	Fatty amides [FA08]	FA(20:3)	CASNO:169232-04-6	C22H39NO2	349.298	9.03	Missing Value	Missing Value	Missing Value	Missing Value	Missing Value	9.03	#DIV/0!		#DIV/0!		3.17473
NIST Element	Didodecyl 3,3'-thiodipropionate oxide	/		CASNO:17243-14-0	C30H58O5S	530.4	9.79	Missing Value	Missing Value	Missing Value	Missing Value	Missing Value	9.79	#DIV/0!		#DIV/0!		3.29131
NIST Element	N-(15Z-Tetracosenoyl)-1-.beta.-galactosyl-sphing-4-enine	Galβ-Cer(d18:1/24:1(15Z))	Galβ-Cer(d18:1/24:1)	CASNO:17283-91-9	C48H91NO8	809.674	9.42	9.54	9.6	7.78	7.53	7.62	9.52	0.0916515	7.64333	0.126623	0.31676	5.68622
NIST Element	Lyso-PC(16:0)	Lyso-PC(16:0)	Lyso-PC(16:0)	CASNO:17364-16-8	C24H50NO7P	495.332	Missing Value	10.6	10.7	Missing Value	8.85	Missing Value	10.65	0.0707107	8.85	#DIV/0!	0.267104	4.91409
NIST Element	1-(1Z-Hexadecenyl)-sn-glycero-3-phosphoethanolamine	PE(P-16:0/0:0)	PE(16:0/0:0)	CASNO:174062-72-7	C21H44NO6P	437.291	10.6	10.7	10.8	Missing Value	Missing Value	Missing Value	10.7	0.1		#DIV/0!		5.0045
NIST Element	1,2-Diarachidonoyl-sn-glycero-3-phosphocholine	Glycerophosphocholines [GP01]	C18:0/20:4	CASNO:17688-29-8	C48H80NO8P	829.562	8.84	9	8.97	Missing Value	Missing Value	Missing Value	8.93667	0.085049		#DIV/0!		4.7447
NIST Element	3-Hydroxyoctadecanoic Acid	Fatty Acids and Conjugates [FA01] 18:0	FA(18:0)	CASNO:17773-30-7	C18H36O3	300.266	Missing Value	Missing Value	Missing Value	9.35	8.61	8.67		#DIV/0!	8.87667	0.411015		4.73498
NIST Element	N-(-)-Jasmonoyl glycine-d2	/		CASNO:178264-21-6	C14H21NO4	267.147	Missing Value	Missing Value	Missing Value	8.65	7.67	7.37		#DIV/0!	7.89667	0.669428		4.56621
NIST Element	Arachidonoylglycine	Fatty amides [FA08] 22:4	FA(22:4)	CASNO:179113-91-8	C22H35NO3	361.262	8.18	Missing Value	Missing Value	Missing Value	Missing Value	Missing Value	8.18	#DIV/0!		#DIV/0!		3.0321
NIST Element	1-Octadecanoyl-2-(9Z,12Z-octadecadienoyl)-sn-glycero-3-phosphate	PA(18:0/18:2(9Z,12Z))	PA(18:0/18:2)	CASNO:17966-18-6	C39H73O8P	700.504	8.25	8.34	8.73	8.06	8.18	8.22	8.44	0.255147	8.15333	0.0832666	0.049853	5.63749
NIST Element	1,2-Ditetradecanoyl-sn-glycero-3-phosphocholine	PC(14:0/14:0)	PC(14:0/14:0)	CASNO:18656-38-7	C36H72NO8P	677.5	9.3	9.37	9.42	Missing Value	Missing Value	Missing Value	9.36333	0.0602771		#DIV/0!		4.81198
NIST Element	N-Arachidonoyl-L-serine	Fatty amides [FA08]	FA(20:4)	CASNO:187224-29-9	C23H37NO4	391.272	Missing Value	7.89	8.26	Missing Value	Missing Value	Missing Value	8.075	0.26163		#DIV/0!		4.01346
NIST Element	11,12-Dihydroxy-5Z,8Z,14Z-eicosatrienoic acid	Eicosanoids [FA03] 20:3	FA(20:3)	CASNO:192461-95-3	C20H34O4	338.246	9.25	Missing Value	Missing Value	Missing Value	Missing Value	Missing Value	9.25	#DIV/0!		#DIV/0!		3.20945
NIST Element	Palmitoylcarnitine	Fatty esters [FA07] 23:0	FA(16:0)	CASNO:1935-18-8	C23H45NO4	399.335	10	10.1	10.1	Missing Value	Missing Value	Missing Value	10.0667	0.057735		#DIV/0!		4.91648
NIST Element	1-(9Z-Octadecenoyl)-sn-glycero-3-phosphocholine	PC(18:1(9Z)/0:0)	PC(18:1/0:0)	CASNO:19420-56-5	C26H52NO7P	521.348	Missing Value	10.8	10.9	Missing Value	Missing Value	Missing Value	10.85	0.0707107		#DIV/0!		4.43962
NIST Element	5S-Hydroxy-6E,8Z,11Z-eicosatrienoic acid	Eicosanoids [FA03] 20:3	FA(20:3)	CASNO:195061-94-0	C20H34O3	322.251	11	Missing Value	Missing Value	9.19	Missing Value	Missing Value	11	#DIV/0!	9.19	#DIV/0!	0.259367	4.33557
NIST Element	Cluster of 5S-Hydroxy-6E,8Z,11Z-eicosatrienoic acid	Eicosanoids [FA03]	FA(20:4)	CASNO:195061-94-0	C20H34O3	322.3	11	Missing Value	Missing Value	9.19	Missing Value	Missing Value	11	#DIV/0!	9.19	#DIV/0!	0.259367	4.33557
NIST Element	N-Tetradecanoyl-L-homoserine Lactone	/		CASNO:202284-87-5	C18H33NO3	311.246	Missing Value	8.64	8.87	Missing Value	Missing Value	Missing Value	8.755	0.162635		#DIV/0!		4.13011
NIST Element	1,2-Dimyristin	PC(14:0/14:0)	PC(14:0/14:0)	CASNO:20255-94-1	C31H60O5	512.444	Missing Value	8.74	8.74	7.4	8.68	8.66	8.74	0	8.24667	0.733303	0.0838222	5.39985
NIST Element	1-Myristoyl-sn-glycero-3-phosphocholine	PC(14:0/0:0)	PC(14:0/0:0)	CASNO:20559-16-4	C22H46NO7P	467.301	10.6	10.3	10.4	Missing Value	Missing Value	Missing Value	10.4333	0.152753		#DIV/0!		4.96809
NIST Element	cis-5,8,11-Eicosatrienoic acid	Fatty Acids and Conjugates [FA01]	FA(20:3)	CASNO:20590-32-3	C20H34O2	306.256	9.61	Missing Value	Missing Value	Missing Value	Missing Value	Missing Value	9.61	#DIV/0!		#DIV/0!		3.26454
NIST Element	Benzenepropanoic acid, 3,5-bis(1,1-dimethylethyl)-4-hydroxy-, octadecyl ester	Hopanoids [PR04]		CASNO:2082-79-3	C35H62O3	530.47	9.45	9.59	9.64	9.26	9.11	9.19	9.56	0.0984886	9.18667	0.0750555	0.0574691	5.81352
NIST Element	Biotin-XX hydrazide	/		CASNO:211237-33-1	C22H40N6O4S	484.283	8.07	Missing Value	6.21	Missing Value	Missing Value	Missing Value	7.14	1.31522		#DIV/0!		3.83592
NIST Element	CAY10408	/		CASNO:212310-16-2	C23H36O5	392.256	Missing Value	7.89	8.26	Missing Value	Missing Value	Missing Value	8.075	0.26163		#DIV/0!		4.01346
NIST Element	Nifenazone	/		CASNO:2139-47-1	C17H16N4O2	308.127	Missing Value	Missing Value	Missing Value	8.39	Missing Value	6.61		#DIV/0!	7.5	1.25865		3.90689
NIST Element	Pentapropylene glycol	/		CASNO:21482-12-2	C15H32O6	308.22	8.92	7.68	7.5	Missing Value	8.33	8.65	8.03333	0.773132	8.49	0.226274	-0.0797658	5.36036
NIST Element	(R)-Butaprost, free acid	/		CASNO:215168-33-5	C23H38O5	394.272	Missing Value	Missing Value	Missing Value	9.01	Missing Value	Missing Value		#DIV/0!	9.01	#DIV/0!		3.17153
NIST Element	PD 173074	inhibitor		CASNO:219580-11-7	C28H41N7O3	523.327	Missing Value	Missing Value	8.3	Missing Value	Missing Value	Missing Value	8.3	#DIV/0!		#DIV/0!		3.05311
NIST Element	1-Oleoyl-L-.alpha.-lysophosphatidic acid	Glycerophosphates [GP10]	C18:1	CASNO:22002-87-5	C21H41O7P	436.259	8.15	Missing Value	Missing Value	Missing Value	Missing Value	Missing Value	8.15	#DIV/0!		#DIV/0!		3.0268
NIST Element	1,2-Di-(9Z-octadecenoyl)-sn-glycero-3-phospho-(1'-myo-inositol)	/		CASNO:223794-34-1	C45H83O13P	862.557	9.17	9.24	9.22	Missing Value	Missing Value	5.88	9.21	0.0360555	5.88	#DIV/0!	0.647385	5.06652
NIST Element	1-Linoleoylglycerol	MG(18:2(9Z,12Z)/0:0/0:0)[rac]	MG(18:2/0:0/0:0)	CASNO:2258-92-6	C21H38O4	354.277	Missing Value	8.75	8.13	Missing Value	Missing Value	Missing Value	8.44	0.438406		#DIV/0!		4.07724
NIST Element	5.alpha.,7.alpha.-Dihydroxy-11-oxotetranorprosta-1,16-dioic acid	Eicosanoids [FA03]		CASNO:23109-94-6	C16H26O7	330.168	Missing Value	Missing Value	Missing Value	8.51	7.5	7.38		#DIV/0!	7.79667	0.620672		4.54782
NIST Element	Benflurex	/		CASNO:23602-78-0	C19H20F3NO2	351.145	Missing Value	Missing Value	Missing Value	9.02	Missing Value	Missing Value		#DIV/0!	9.02	#DIV/0!		3.17313
NIST Element	Ethanaminium, N-[4-[bis[4-(diethylamino)phenyl]methylene]-2,5-cyclohexadien-1-ylidene]-N-ethyl-	/		CASNO:2390-59-2	C31H42N3	456.338	Missing Value	8.95	8.96	Missing Value	Missing Value	Missing Value	8.955	0.00707107		#DIV/0!		4.16269
NIST Element	DL-.beta.-Hydroxypalmitic acid	Fatty Acids and Conjugates [FA01]	FA(16:0)	CASNO:2398-34-7	C16H32O3	272.235	8.09	Missing Value	Missing Value	6.69	Missing Value	Missing Value	8.09	#DIV/0!	6.69	#DIV/0!	0.274133	3.88557
NIST Element	Conjugated linoleic Acid (10E,12Z)	Fatty Acids and Conjugates [FA01]	FA(18:2)	CASNO:2420-56-6	C18H32O2	280.24	10	Missing Value	Missing Value	Missing Value	Missing Value	Missing Value	10	#DIV/0!		#DIV/0!		3.32193
NIST Element	N-Palmitoylglycine	Fatty amides [FA08]	FA(16:0)	CASNO:2441-41-0	C18H35NO3	313.262	8.83	Missing Value	Missing Value	6.06	Missing Value	Missing Value	8.83	#DIV/0!	6.06	#DIV/0!	0.543096	3.89627
NIST Element	Sanguinarine	benzylisoquinoline alkaloid		CASNO:2447-54-3	C20H14NO4	332.092	Missing Value	Missing Value	Missing Value	Missing Value	7.24	7.8		#DIV/0!	7.52	0.39598		3.91073
NIST Element	3-(2-Benzothiazolyl)-6-methoxycoumarin	/		CASNO:245072-50-8	C17H11NO3S	309.046	Missing Value	8.54	8.09	Missing Value	8.42	8.49	8.315	0.318198	8.455	0.0494975	-0.0240885	5.06781
NIST Element	3,5,3',5'-Tetra-tert-butyldiphenoquinone	Fatty Acids and Conjugates [FA01]	FA(28:8)	CASNO:2455-14-3	C28H40O2	408.303	Missing Value	8.18	8.18	Missing Value	6.29	6.54	8.18	0	6.415	0.176777	0.350652	4.8674
NIST Element	Palmitoyl ceramide	Cer(18:1/16:0)	Cer(18:1/16:0)	CASNO:24696-26-2	C34H67NO3	537.512	9.68	9.72	9.75	Missing Value	Missing Value	Missing Value	9.71667	0.0351188		#DIV/0!		4.86542
NIST Element	S-(Carboxymethyl)-L-cysteine , dimethyl ester	/		CASNO:24815-27-8	C7H13NO4S	207.057	Missing Value	Missing Value	6.99	Missing Value	9.24	9.33	6.99	#DIV/0!	9.285	0.0636396	-0.409609	4.67582
NIST Element	cis-7,10,13,16,19-Docosapentaenoic acid	Docosanoids [FA04]	FA(22:5)	CASNO:24880-45-3	C22H34O2	330.256	Missing Value	8.97	8.98	Missing Value	Missing Value	Missing Value	8.975	0.00707107		#DIV/0!		4.16591
NIST Element	Spiramycin II	Ansamycins and related polyketides [PK05]		CASNO:24916-51-6	C45H76N2O15	884.525	Missing Value	8.24	8.26	Missing Value	Missing Value	Missing Value	8.25	0.0141421		#DIV/0!		4.04439
NIST Element	N-Acetylneuraminic Acid, 2,3-Dehydro-2-deoxy-	/		CASNO:24967-27-9	C11H17NO8	291.095	Missing Value	Missing Value	Missing Value	8.39	Missing Value	6.61		#DIV/0!	7.5	1.25865		3.90689
NIST Element	Undecaprenyl phosphate	Polyprenols [PR03]		CASNO:25126-51-6	C55H91O4P	846.665	8.42	Missing Value	Missing Value	Missing Value	Missing Value	Missing Value	8.42	#DIV/0!		#DIV/0!		3.07382
NIST Element	Benzenesulfonamide, 4-(2-hydroxy-1,1-dimethylethyl)-N-[6-(2-hydroxyethoxy)-5-(2-hydroxyphenoxy)[2,2'-bipyrimidin]-4-yl]-	/		CASNO:253688-62-9	C26H27N5O7S	553.163	Missing Value	Missing Value	Missing Value	Missing Value	8.92	9.07		#DIV/0!	8.995	0.106066		4.16912
NIST Element	N1-Acetylspermine	polyamine		CASNO:25593-72-0	C12H28N4O	244.226	9.05	Missing Value	Missing Value	8.84	Missing Value	Missing Value	9.05	#DIV/0!	8.84	#DIV/0!	0.0338714	4.16108
NIST Element	Decynediol, tetramethyl, di(2-hydroxyethyl) ether	/		CASNO:25597-33-5	C18H34O4	314.246	8.83	Missing Value	Missing Value	6.06	Missing Value	Missing Value	8.83	#DIV/0!	6.06	#DIV/0!	0.543096	3.89627
NIST Element	Gemfibrozil	C15 isoprenoids (sesquiterpenes) [PR0103]		CASNO:25812-30-0	C15H22O3	250.157	8.63	Missing Value	Missing Value	8.16	Missing Value	Missing Value	8.63	#DIV/0!	8.16	#DIV/0!	0.0807914	4.06953
NIST Element	Fenpiverinium	/		CASNO:258329-46-3	C22H29N2O	337.228	Missing Value	Missing Value	Missing Value	8.59	Missing Value	Missing Value		#DIV/0!	8.59	#DIV/0!		3.10266
NIST Element	N-Oleoylglycine	Oleoyl Ethyl Amide		CASNO:2601-90-3	C20H37NO3	339.277	8.86	Missing Value	Missing Value	Missing Value	Missing Value	Missing Value	8.86	#DIV/0!		#DIV/0!		3.14731
NIST Element	Sorbitan monopalmitate	Fatty esters [FA07]	FA(16:0)	CASNO:26266-57-9	C22H42O6	402.298	Missing Value	9.25	9.29	Missing Value	9.24	9.24	9.27	0.0282843	9.24	0	0.00467649	5.21023
NIST Element	1-Octadecanoyl-2-(9Z-octadecenoyl)-sn-glycero-3-phospho-(1'-sn-glycerol)	PG(18:0/18:1(9Z))	PG(18:0/18:1)	CASNO:264192-93-0	C42H81O10P	776.557	Missing Value	9.3	9.29	Missing Value	Missing Value	Missing Value	9.295	0.00707107		#DIV/0!		4.21645
NIST Element	2-Linoleoyl-1-palmitoyl-sn-glycero-3-phosphoethanolamine	PE(18:2/16:0)	PE(18:2/16:0)	CASNO:26662-95-3	C39H74NO8P	715.515	9.91	9.44	9.66	9.44	9.52	9.55	9.67	0.23516	9.50333	0.0568624	0.0250823	5.84599
NIST Element	1-Stearoyl-2-linoleoyl-sn-glycero-3-phosphocholine	PC(18:0/18:2(9Z,12Z))	PC(18:0/18:2)	CASNO:27098-24-4	C44H84NO8P	785.593	10.6	Missing Value	Missing Value	Missing Value	Missing Value	Missing Value	10.6	#DIV/0!		#DIV/0!		3.40599
NIST Element	Monoelaidin	/		CASNO:2716-53-2	C21H40O4	356.293	Missing Value	9.1	8.87	Missing Value	7.58	7.78	8.985	0.162635	7.68	0.141421	0.226412	5.05875
NIST Element	Dodecylbenzenesulfonic acid	/		CASNO:27176-87-0	C18H30O3S	326.192	Missing Value	7.63	7.47	6.01	7.81	7.93	7.55	0.113137	7.25	1.07555	0.0584956	5.20359
NIST Element	Didodecyl 3,3'-thiodipropionate dioxide	/		CASNO:27326-27-8	C30H58O6S	546.395	Missing Value	Missing Value	Missing Value	9.19	Missing Value	Missing Value		#DIV/0!	9.19	#DIV/0!		3.20006
NIST Element	Sphingosine	Sphingoid bases [SP01]		CASNO:2733-29-1	C18H37NO2	299.282	Missing Value	Missing Value	Missing Value	9.35	8.61	8.67		#DIV/0!	8.87667	0.411015		4.73498
NIST Element	24-Methylenecholesterol, trans-ferulate	/		CASNO:286011-42-5	C38H54O4	574.402	Missing Value	7.31	7.33	Missing Value	7.62	8.14	7.32	0.0141421	7.88	0.367696	-0.106352	4.926
NIST Element	1-Palmitoyl-2-oleoyl-sn-glycerol	DG(16:0/18:1)	DG(16:0/18:1)	CASNO:29541-66-0	C37H70O5	594.522	9.09	9.06	9.1	Missing Value	Missing Value	Missing Value	9.08333	0.0208167		#DIV/0!		4.76818
NIST Element	9(S)-HpODE	Octadecanoids [FA02]	FA(18:2)	CASNO:29774-12-7	C18H32O4	312.23	Missing Value	8.64	8.87	Missing Value	Missing Value	Missing Value	8.755	0.162635		#DIV/0!		4.13011
NIST Element	2-(2-(1-Hexyl-4(1H)-quinolinylidene)ethylidene)malononitrile	/		CASNO:298218-96-9	C20H21N3	303.174	Missing Value	Missing Value	Missing Value	8.59	Missing Value	Missing Value		#DIV/0!	8.59	#DIV/0!		3.10266
NIST Element	Myristoylcarnitine	Fatty esters [FA07] 21:0	FA(14:0)	CASNO:29874-09-7	C21H41NO4	371.304	Missing Value	8.75	8.13	Missing Value	Missing Value	Missing Value	8.44	0.438406		#DIV/0!		4.07724
NIST Element	N-[Tris(hydroxymethyl)methyl]-3-aminopropanesulfonic acid	/		CASNO:29915-38-6	C7H17NO6S	243.078	Missing Value	Missing Value	Missing Value	9.18	8.81	8.41		#DIV/0!	8.8	0.385097		4.72247
NIST Element	Carbobenzyloxy-L-norleucyl-L-norleucine methyl ester	/		CASNO:30197-34-3	C21H32N2O5	392.231	Missing Value	7.51	7.93	Missing Value	Missing Value	Missing Value	7.72	0.296985		#DIV/0!		3.9486
NIST Element	1-Hexadecanoyl-sn-glycero-3-phospho-(1'-sn-glycerol)	PG(16:0/0:0)	PG(16:0/0:0)	CASNO:30227-18-0	C22H45O9P	484.28	8.07	Missing Value	6.21	Missing Value	Missing Value	Missing Value	7.14	1.31522		#DIV/0!		3.83592
NIST Element	1,2-Dihexadecanoyl-sn-glycerol	DG(16:0/16:0/0:0)	DG(16:0/16:0/0:0)	CASNO:30334-71-5	C35H68O5	568.507	9.74	9.83	9.89	9.88	9.88	9.9	9.82	0.0754983	9.88667	0.011547	-0.00976117	5.88557
NIST Element	Cholesteryl oleate	Sterols [ST01] 18:1 Cholesteryl ester	C18:1	CASNO:303-43-5	C45H78O2	650.6	8.8	9.62	9.83	Missing Value	Missing Value	Missing Value	9.41667	0.544273		#DIV/0!		4.82018
NIST Element	Geldanamycin	benzoquinone ansamycin antibiotic		CASNO:30562-34-6	C29H40N2O9	560.273	Missing Value	Missing Value	Missing Value	Missing Value	8.12	8.66		#DIV/0!	8.39	0.381838		4.06867
NIST Element	C-2 Ceramide	Cer(d18:1/2:0)	Cer(d18:1/2:0)	CASNO:3102-57-6	C20H39NO3	341.293	8.54	8.07	8.04	Missing Value	Missing Value	Missing Value	8.21667	0.280416		#DIV/0!		4.62352
NIST Element	Monocrotaline	alkaloid		CASNO:315-22-0	C16H23NO6	325.153	Missing Value	Missing Value	Missing Value	8.39	Missing Value	6.61		#DIV/0!	7.5	1.25865		3.90689
NIST Element	Prostaglandin A2 methyl ester	Eicosanoids [FA03] 21:3	FA(21:3)	CASNO:31753-19-2	C21H32O4	348.23	Missing Value	Missing Value	Missing Value	8.68	Missing Value	Missing Value		#DIV/0!	8.68	#DIV/0!		3.1177
NIST Element	Tri-2-ethylhexyl trimellitate	Sterols [ST01]		CASNO:3319-31-1	C33H54O6	546.392	Missing Value	Missing Value	Missing Value	9.19	Missing Value	Missing Value		#DIV/0!	9.19	#DIV/0!		3.20006
NIST Element	iPF2.alpha.-IV	Eicosanoids [FA03]	FA(10:2/5:0)	CASNO:331962-00-6	C20H34O5	354.241	Missing Value	Missing Value	Missing Value	8.78	Missing Value	Missing Value		#DIV/0!	8.78	#DIV/0!		3.13422
NIST Element	1,2-Dihexadecanoyl-3-(9Z-octadecenoyl)-sn-glycerol	TG(16:0/16:0/18:1(9Z))	TG(16:0/16:0/18:1)	CASNO:3331-32-6	C53H100O6	832.752	10.9	Missing Value	10.9	10.7	10.8	10.7	10.9	0	10.7333	0.057735	0.0222299	5.75489
NIST Element	1,2-Dipentadecanoyl-sn-glycero-3-phosphocholine	PC(15:0/15:0)	PC(15:0/15:0)	CASNO:3355-27-9	C38H76NO8P	705.531	11	Missing Value	11	6.53	Missing Value	Missing Value	11	0	6.53	#DIV/0!	0.752349	4.83441
NIST Element	Celastrol	triterpenoid antioxidant		CASNO:34157-83-0	C29H38O4	450.277	10.6	10.3	10.4	Missing Value	Missing Value	Missing Value	10.4333	0.152753		#DIV/0!		4.96809
NIST Element	1,2-Didecanoyl PC	PC(10:0/10:0)	PC(10:0/10:0)	CASNO:3436-44-0	C28H56NO8P	565.374	10.4	10.4	10.4	Missing Value	Missing Value	Missing Value	10.4	0		#DIV/0!		4.96347
NIST Element	1-Stearoyl-2-linoleoyl-sn-glycerol	DG(18:0/18:2)	DG(18:0/18:2)	CASNO:34487-26-8	C39H72O5	620.538	10.6	10.6	10.7	11.4	11.4	11.4	10.6333	0.057735	11.4	0	-0.10044	6.04658
NIST Element	Cluster of 1-Stearoyl-2-linoleoyl-sn-glycerol	DG(18:0/18:2)	DG(18:0/18:2)	CASNO:34487-26-8	C 39H 72O 5	620.5	10.6	10.6	10.7	11.4	11.4	11.4	10.6333	0.057735	11.4	0	-0.10044	6.04658
NIST Element	Urapidil	sympatholytic antihypertensive drug		CASNO:34661-75-1	C20H29N5O3	387.227	Missing Value	7.65	8.17	Missing Value	6.83	6.96	7.91	0.367696	6.895	0.0919239	0.198127	4.88801
NIST Element	Dilinolenin (9c,12c,15c)	DG(18:3(9Z,12Z,15Z)/18:3(9Z,12Z,15Z)/0:0)	DG(18:3/18:3/0:0)	CASNO:35098-84-1	C39H64O5	612.475	7.51	Missing Value	Missing Value	9.66	9.42	9.43	7.51	#DIV/0!	9.50333	0.135769	-0.339621	5.17073
NIST Element	1-Octadecanoyl-2-(5Z,8Z,11Z,14Z-eicosatetraenoyl)-sn-glycero-3-phosphocholine	PC(18:0/20:4(5Z,8Z,11Z,14Z))	PC(18:0/20:4)	CASNO:35418-59-8	C46H84NO8P	809.593	7.99	7.52	7.54	Missing Value	Missing Value	Missing Value	7.68333	0.265769		#DIV/0!		4.52669
NIST Element	Cluster of 1-Octadecanoyl-2-(5Z,8Z,11Z,14Z-eicosatetraenoyl)-sn-glycero-3-phosphocholine	PC(18:0/20:4(5Z,8Z,11Z,14Z))	PC(18:0/20:4)	CASNO:35418-59-8	C 46H 84NO 8P	809.6	10.3	10.3	10.4	8.02	Missing Value	Missing Value	10.3333	0.057735	8.02	#DIV/0!	0.365632	5.28614
NIST Element	Myriocin	Fatty Acids and Conjugates [FA01] 21:1	FA(21:1)	CASNO:35891-70-4	C21H39NO6	401.278	Missing Value	9.38	9.61	Missing Value	9.46	9.61	9.495	0.162635	9.535	0.106066	-0.00606494	5.2502
NIST Element	Dimebon	drug		CASNO:3613-73-8	C21H25N3	319.205	7.13	Missing Value	Missing Value	9.49	Missing Value	Missing Value	7.13	#DIV/0!	9.49	#DIV/0!	-0.412506	4.05485
NIST Element	Butamifos	/		CASNO:36335-67-8	C13H21N2O4PS	332.096	Missing Value	Missing Value	Missing Value	Missing Value	7.24	7.8		#DIV/0!	7.52	0.39598		3.91073
NIST Element	1,2-Benzenedicarboxylic acid, diheptyl ester	/		CASNO:3648-21-3	C22H34O4	362.246	8.18	Missing Value	Missing Value	Missing Value	Missing Value	Missing Value	8.18	#DIV/0!		#DIV/0!		3.0321
NIST Element	Buspirone	/		CASNO:36505-84-7	C21H31N5O2	385.248	Missing Value	9.3	9.37	Missing Value	Missing Value	Missing Value	9.335	0.0494975		#DIV/0!		4.22265
NIST Element	20a,20b-Dihomo-9-oxo-11R,15S-dihydroxy-5Z,13E-prostadienoic acid	Eicosanoids [FA03]	FA(7:1/10:1)	CASNO:37492-24-3	C22H36O5	380.256	Missing Value	10.1	10.2	Missing Value	10.4	10.3	10.15	0.0707107	10.35	0.0707107	-0.028151	5.35755
NIST Element	Monopalmitolein (9c)	Fatty alcohols [FA05]	FA(16:0)	CASNO:37515-61-0	C19H36O4	328.261	Missing Value	Missing Value	Missing Value	7.98	8.83	8.14		#DIV/0!	8.31667	0.4517		4.64097
NIST Element	Antipain	/		CASNO:37691-11-5	C27H44N10O6	604.345	7.83	Missing Value	Missing Value	Missing Value	Missing Value	Missing Value	7.83	#DIV/0!		#DIV/0!		2.96901
NIST Element	Benzenesulfonic acid, 4-undecyl-	/		CASNO:39156-49-5	C17H28O3S	312.176	Missing Value	8.18	8.05	Missing Value	7.96	7.41	8.115	0.0919239	7.685	0.388909	0.0785458	4.98185
NIST Element	D-.alpha.-Tocopherol Succinate	/		CASNO:4345-03-3	C33H54O5	530.397	9.79	Missing Value	Missing Value	Missing Value	Missing Value	Missing Value	9.79	#DIV/0!		#DIV/0!		3.29131
NIST Element	1,2-Dioctadecanoyl-sn-glycero-3-phosphoethanolamine	PE(18:0/18:0)	PE(18:0/18:0)	CASNO:4537-76-2	C41H82NO8P	747.578	8.11	8.77	9.04	Missing Value	Missing Value	Missing Value	8.64	0.478435		#DIV/0!		4.69599
NIST Element	1,2-Dipalmitoleoyl-sn-glycero-3-phosphocholine	PC(16:1(9Z)/16:1(9Z))	PC(16:1/16:1)	CASNO:4724-96-3	C40H76NO8P	729.531	9.05	9.23	9.27	Missing Value	Missing Value	Missing Value	9.18333	0.117189		#DIV/0!		4.78398
NIST Element	N-(Dodecanoyl)-1-.beta.-lactosyl-sphing-4-enine	LacCer(d18:1/12:0)	LacCer(d18:1/12:0)	CASNO:474943-80-1	C42H79NO13	805.555	9.57	9.69	9.5	Missing Value	Missing Value	Missing Value	9.58667	0.0960902		#DIV/0!		4.84599
NIST Element	13,14-Dihydro-16,16-difluoro Prostaglandin E1	analog of PGE1		CASNO:475992-30-4	C20H34F2O5	392.237	Missing Value	7.51	7.93	Missing Value	Missing Value	Missing Value	7.72	0.296985		#DIV/0!		3.9486
NIST Element	N-cis-Hexadec-9-enoyl-L-homoserine lactone	N-acylated homoserine lactones		CASNO:479050-94-7	C20H35NO3	337.262	9.25	Missing Value	Missing Value	Missing Value	Missing Value	Missing Value	9.25	#DIV/0!		#DIV/0!		3.20945
NIST Element	S-(5'-Adenosyl)-L-methionine cation	/		CASNO:485-80-3	C15H23N6O5S	399.145	Missing Value	Missing Value	Missing Value	Missing Value	8.98	8.9		#DIV/0!	8.94	0.0565685		4.16027
NIST Element	Indican	/		CASNO:487-60-5	C14H17NO6	295.106	Missing Value	8.91	8.88	Missing Value	9.38	9.38	8.895	0.0212132	9.38	0	-0.0765933	5.1918
NIST Element	7-Aminonitrazepam	/		CASNO:4928-02-3	C15H13N3O	251.106	Missing Value	Missing Value	Missing Value	8.65	7.93	7.78		#DIV/0!	8.12	0.465081		4.60644
NIST Element	Prostaglandin D2 methyl ester	Eicosanoids [FA03]	FA(8:0/7:1)	CASNO:49852-81-5	C21H34O5	366.241	Missing Value	Missing Value	Missing Value	8.68	Missing Value	Missing Value		#DIV/0!	8.68	#DIV/0!		3.1177
NIST Element	Difenzoquat cation	/		CASNO:49866-87-7	C17H17N2	249.139	8.41	Missing Value	Missing Value	Missing Value	Missing Value	Missing Value	8.41	#DIV/0!		#DIV/0!		3.07211
NIST Element	Trimetazidine	piperazine, analytical reference standard		CASNO:5011-34-7	C14H22N2O3	266.163	8.41	Missing Value	Missing Value	Missing Value	Missing Value	Missing Value	8.41	#DIV/0!		#DIV/0!		3.07211
NIST Element	Hexacosanoic acid	Fatty Acids and Conjugates [FA01] 26:0	FA(26:0)	CASNO:506-46-7	C26H52O2	396.397	Missing Value	Missing Value	Missing Value	7.62	6.48	6.78		#DIV/0!	6.96	0.590931		4.38405
NIST Element	1-Heptadecanoyl-sn-glycero-3-phosphocholine	PC(17:0/0:0)	PC(17:0/0:0)	CASNO:50930-23-9	C25H52NO7P	509.348	9.49	9.6	9.15	Missing Value	Missing Value	Missing Value	9.41333	0.234592		#DIV/0!		4.81967
NIST Element	Tiapride	/		CASNO:51012-32-9	C15H24N2O4S	328.146	9.28	Missing Value	Missing Value	8.56	6.65	Missing Value	9.28	#DIV/0!	7.605	1.35057	0.287177	4.61412
NIST Element	Metoprolol	β1-adrenergic receptor blocker		CASNO:51384-51-1	C15H25NO3	267.183	8.63	Missing Value	Missing Value	8.16	Missing Value	Missing Value	8.63	#DIV/0!	8.16	#DIV/0!	0.0807914	4.06953
NIST Element	1,2-Distearoyl-sn-glycero-3-phospho-L-serine	PS(18:0/18:0)	PS(18:0/18:0)	CASNO:51446-62-9	C42H82NO10P	791.568	7.24	7.64	8.2	Missing Value	Missing Value	Missing Value	7.69333	0.482217		#DIV/0!		4.52857
NIST Element	1-Hexadecanoyl-2-(9Z-octadecenoyl)-sn-glycero-3-phospho-(1'-myo-inositol)	PI(16:0/18:1(9Z))	PI(16:0/18:1)	CASNO:51547-49-0	C43H81O13P	836.541	8.62	8.76	8.36	Missing Value	Missing Value	Missing Value	8.58	0.202978		#DIV/0!		4.68594
NIST Element	Buprenorphine	Fatty amides [FA08]	FA(20:4)	CASNO:52485-79-7	C29H41NO4	467.304	10.6	10.3	10.4	Missing Value	Missing Value	Missing Value	10.4333	0.152753		#DIV/0!		4.96809
NIST Element	3.beta.-Hydroxy-5-cholenoic acid	Bile acids and derivatives [ST04]		CASNO:5255-17-4	C24H38O3	374.282	Missing Value	9.4	9.34	Missing Value	8.19	7.78	9.37	0.0424264	7.985	0.289914	0.230757	5.11728
NIST Element	1-Hexadecyl-sn-glycero-3-phosphoethanolamine	PE(O-16:0/0:0)	PE(16:0/0:0)	CASNO:52603-01-7	C21H46NO6P	439.306	Missing Value	8.95	8.96	Missing Value	Missing Value	Missing Value	8.955	0.00707107		#DIV/0!		4.16269
NIST Element	Sulfaphenazole	inhibitor		CASNO:526-08-9	C15H14N4O2S	314.084	Missing Value	Missing Value	Missing Value	Missing Value	7.24	7.8		#DIV/0!	7.52	0.39598		3.91073
NIST Element	Pterostilbene	Aromatic polyketides [PK13]		CASNO:537-42-8	C16H16O3	256.11	8.19	Missing Value	Missing Value	7.91	Missing Value	Missing Value	8.19	#DIV/0!	7.91	#DIV/0!	0.0501858	4.00899
NIST Element	Dodecanoic acid, 1,2,3-propanetriyl ester	Triradylglycerols [GL03]		CASNO:538-24-9	C39H74O6	638.549	Missing Value	Missing Value	Missing Value	9.32	9.08	9.14		#DIV/0!	9.18	0.1249		4.78346
NIST Element	1-Palmitoyl-2-hydroxy-sn-glycero-3-phosphoethanolamine	LysoPE(0:0/16:0)	LysoPE(0:0/16:0)	CASNO:53862-35-4	C21H44NO7P	453.286	10.4	10.4	10.4	8.26	8.47	8.53	10.4	0	8.42	0.141774	0.304691	5.81916
NIST Element	Cluster of 1-Palmitoyl-2-hydroxy-sn-glycero-3-phosphoethanolamine	LysoPE(0:0/16:0)	LysoPE(0:0/16:0)	CASNO:53862-35-4	C 21H 44NO 7P	453.3	10.4	10.4	10.4	8.26	8.47	8.53	10.4	0	8.42	0.141774	0.304691	5.81916
NIST Element	N-Tetracosenoyl-4-sphingenine	Cer(d18:1/24:1(15Z))	Cer(d18:1/24:1)	CASNO:54164-50-0	C42H81NO3	647.622	8.9	8.7	9.03	Missing Value	Missing Value	Missing Value	8.87667	0.166233		#DIV/0!		4.73498
NIST Element	9-Oxo-10E,12Z-octadecadienoic acid	Octadecanoids [FA02] 18:2	FA(18:2)	CASNO:54232-59-6	C18H30O3	294.219	Missing Value	8.64	8.87	Missing Value	Missing Value	Missing Value	8.755	0.162635		#DIV/0!		4.13011
NIST Element	1-Hexadecanoyl-sn-glycerol	MG(16:0/0:0/0:0)	MG(16:0/0:0/0:0)	CASNO:542-44-9	C19H38O4	330.277	8.6	8.35	8.35	7.67	Missing Value	7.55	8.43333	0.144338	7.61	0.0848528	0.148207	5.34056
NIST Element	Linoleic acid ethyl ester	Fatty esters [FA07]	FA(18:2)	CASNO:544-35-4	C20H36O2	308.272	9.13	Missing Value	Missing Value	Missing Value	Missing Value	Missing Value	9.13	#DIV/0!		#DIV/0!		3.19061
NIST Element	11S-Hydroxy-5Z,8Z,12E,14Z-eicosatetraenoic acid	Eicosanoids [FA03]	FA(20:5)	CASNO:54886-50-9	C20H32O3	320.235	Missing Value	8.53	8.57	Missing Value	Missing Value	Missing Value	8.55	0.0282843		#DIV/0!		4.09592
NIST Element	Acitretin	Fatty alcohols [FA05]	FA(12:4)	CASNO:55079-83-9	C21H26O3	326.188	Missing Value	7.63	7.47	6.01	7.81	7.93	7.55	0.113137	7.25	1.07555	0.0584956	5.20359
NIST Element	Phytosphingosine	Sphingoid bases [SP01]		CASNO:554-62-1	C18H39NO3	317.293	Missing Value	7.72	7.59	Missing Value	8.16	8.2	7.655	0.0919239	8.18	0.0282843	-0.0956985	4.98504
NIST Element	1,2,3-Trihexadecanoyl-sn-glycerol	TG(16:0/16:0/16:0)	TG(16:0/16:0/16:0)	CASNO:555-44-2	C51H98O6	806.736	Missing Value	10.1	10.1	9.23	9.4	9.39	10.1	0	9.34	0.0953939	0.112861	5.59156
NIST Element	Heptaethylene glycol	/		CASNO:5617-32-3	C14H30O8	326.194	Missing Value	7.63	7.47	6.01	7.81	7.93	7.55	0.113137	7.25	1.07555	0.0584956	5.20359
NIST Element	1-Stearoyl-2-oleoyl-sn-glycero-3-phosphocholine	PC(18:0/18:1(9Z))	PC(18:0/18:1)	CASNO:56421-10-4	C44H86NO8P	787.609	10.8	10.8	10.9	10	10.1	10.1	10.8333	0.057735	10.0667	0.057735	0.105891	5.97039
NIST Element	Methanaminium, N-[4-[[4-(dimethylamino)phenyl]phenylmethylene]-2,5-cyclohexadien-1-ylidene]-N-methyl-	/		CASNO:569-64-2	C23H25N2	329.202	Missing Value	8.18	8.05	Missing Value	7.96	7.41	8.115	0.0919239	7.685	0.388909	0.0785458	4.98185
NIST Element	.alpha.-Linolenoyl ethanolamide	Fatty amides [FA08]	FA(18:2)	CASNO:57086-93-8	C20H35NO2	321.267	11	Missing Value	Missing Value	9.19	Missing Value	Missing Value	11	#DIV/0!	9.19	#DIV/0!	0.259367	4.33557
NIST Element	Probenecid	benzoic acid derivative		CASNO:57-66-9	C13H19NO4S	285.103	Missing Value	Missing Value	Missing Value	Missing Value	9.16	9.18		#DIV/0!	9.17	0.0141421		4.19692
NIST Element	Prostaglandin E2 p-benzamidophenyl ester	derivative of PGE2		CASNO:57790-53-1	C33H41NO6	547.293	8.15	8.86	8.82	Missing Value	6.46	6.97	8.61	0.398873	6.715	0.360624	0.358626	5.29499
NIST Element	Cholesterol	Sterols [ST01]		CASNO:57-88-5	C27H46O	386.355	Missing Value	10.4	10.6	Missing Value	Missing Value	Missing Value	10.5	0.141421		#DIV/0!		4.39232
NIST Element	Idebenone	Steroids [ST02]		CASNO:58186-27-9	C19H30O5	338.209	Missing Value	Missing Value	Missing Value	8.59	Missing Value	Missing Value		#DIV/0!	8.59	#DIV/0!		3.10266
NIST Element	Dipyridamole	phosphodiesterase (PDE)5A inhibitor		CASNO:58-32-2	C24H40N8O4	504.317	Missing Value	10.8	10.9	Missing Value	Missing Value	Missing Value	10.85	0.0707107		#DIV/0!		4.43962
NIST Element	5,6-Dehydroarachidonic acid	Fatty Acids and Conjugates [FA01]	FA(20:4)	CASNO:58688-54-3	C20H30O2	302.225	Missing Value	9.23	9.18	Missing Value	7.82	7.95	9.205	0.0353553	7.885	0.0919239	0.223307	5.09508
NIST Element	N-Stearoyl-4-sphingenyl-1-O-phosphorylcholine	SM(d18:1/18:0)	SM(d18:1/18:0)	CASNO:58909-84-5	C41H83N2O6P	730.599	9.52	9.57	9.62	Missing Value	Missing Value	Missing Value	9.57	0.05		#DIV/0!		4.84348
NIST Element	Sinefungin	nucleoside		CASNO:58944-73-3	C15H23N7O5	381.176	Missing Value	Missing Value	Missing Value	9.12	Missing Value	Missing Value		#DIV/0!	9.12	#DIV/0!		3.18903
NIST Element	Glycerol 1-myristate	/		CASNO:589-68-4	C17H34O4	302.246	Missing Value	7	7.13	Missing Value	7.16	7.71	7.065	0.0919239	7.435	0.388909	-0.0736432	4.85798
NIST Element	1-Octadecanoyl-2-(4Z,7Z,10Z,13Z,16Z,19Z-docosahexaenoyl)-sn-glycero-3-phosphocholine	PC(18:0/22:6(4Z,7Z,10Z,13Z,16Z,19Z))	PC(18:0/22:6)	CASNO:59403-52-0	C48H84NO8P	833.593	8.86	9.18	9.05	Missing Value	Missing Value	Missing Value	9.03	0.160935		#DIV/0!		4.75969
NIST Element	1-Palmitoyl-2-docosahexaenoyl-sn-glycero-3-phosphocholine	PC(16:0/22:6(4Z,7Z,10Z,13Z,16Z,19Z))	PC(16:0/22:6)	CASNO:59403-54-2	C46H80NO8P	805.562	9.57	9.69	9.5	Missing Value	Missing Value	Missing Value	9.58667	0.0960902		#DIV/0!		4.84599
NIST Element	1-Oleoyl-2-palmitoyl-sn-glycero-3-phosphocholine	PC(16:0/18:1)	PC(16:0/18:1)	CASNO:59491-62-2	C42H82NO8P	759.578	11.3	11.1	11.2	10.2	9.97	9.94	11.2	0.1	10.0367	0.142244	0.158219	5.99345
NIST Element	Carnosol	phenolic antioxidants		CASNO:5957-80-2	C20H26O4	330.183	Missing Value	8.18	8.05	Missing Value	7.96	7.41	8.115	0.0919239	7.685	0.388909	0.0785458	4.98185
NIST Element	Cholesteryl linoleate	18:2 Cholesteryl ester	C18:2	CASNO:604-33-1	C45H76O2	648.585	9.92	9.98	10	Missing Value	Missing Value	Missing Value	9.96667	0.0416333		#DIV/0!		4.90207
NIST Element	1,2-Benzenedicarboxylic acid, bis(1-methylethyl) ester	/		CASNO:605-45-8	C14H18O4	250.121	Missing Value	Missing Value	Missing Value	8.65	7.67	7.37		#DIV/0!	7.89667	0.669428		4.56621
NIST Element	1-(5Z,8Z,11Z,14Z-Eicosatetraenoyl)-sn-glycero-3-phosphocholine	PC(20:4(5Z,8Z,11Z,14Z)/0:0)	PC(20:4/0:0)	CASNO:60701-99-7	C28H50NO7P	543.332	11.3	11	11.1	Missing Value	9.59	9.57	11.1333	0.152753	9.58	0.0141421	0.216788	5.71589
NIST Element	1-Octadecanoyl-2-(5Z,8Z,11Z,14Z-eicosatetraenoyl)-sn-glycero-3-phosphoethanolamine	PE(18:0/20:4(5Z,8Z,11Z,14Z))	PE(18:0/20:4)	CASNO:61216-62-4	C43H78NO8P	767.547	9.35	9.62	9.49	Missing Value	Missing Value	Missing Value	9.48667	0.135031		#DIV/0!		4.83086
NIST Element	Mefenamic acid	/		CASNO:61-68-7	C15H15NO2	241.11	Missing Value	Missing Value	6.99	Missing Value	9.24	9.33	6.99	#DIV/0!	9.285	0.0636396	-0.409609	4.67582
NIST Element	Lauroyl coenzyme A	Fatty esters [FA07]	FA(12:0)	CASNO:6244-92-4	C33H58N7O17P3S	949.282	6.35	6.9	7.3	8.52	8.09	8.17	6.85	0.47697	8.26	0.228692	-0.270038	5.50239
NIST Element	Palmitic acid ethyl ester	fatty acid ethyl esters	C16:0	CASNO:628-97-7	C18H36O2	284.272	Missing Value	9.6	9.56	Missing Value	9.3	9.36	9.58	0.0282843	9.33	0.0424264	0.0381486	5.24108
NIST Element	N-Stearoyltaurine	amino-acyl endocannabinoid		CASNO:63155-80-6	C20H41NO4S	391.276	Missing Value	7.89	8.26	Missing Value	Missing Value	Missing Value	8.075	0.26163		#DIV/0!		4.01346
NIST Element	.gamma.-Glu-Cys	/		CASNO:636-58-8	C8H14N2O5S	250.062	Missing Value	Missing Value	Missing Value	Missing Value	9.16	9.18		#DIV/0!	9.17	0.0141421		4.19692
NIST Element	Tozasertib	inhibitor		CASNO:639089-54-6	C23H28N8OS	464.211	Missing Value	8.06	8.1	Missing Value	6.06	6.2	8.08	0.0282843	6.13	0.0989949	0.398468	4.82883
NIST Element	1-Stearoyl-2-oleoyl-sn-glycero-3-phosphoethanolamine	/		CASNO:6418-95-7	C41H80NO8P	745.562	10.5	10.5	10.1	8.87	8.99	9.02	10.3667	0.23094	8.96	0.0793725	0.210381	5.85748
NIST Element	2-Hydroxychalcone	/		CASNO:644-78-0	C15H12O2	224.084	Missing Value	Missing Value	6.99	Missing Value	9.24	9.33	6.99	#DIV/0!	9.285	0.0636396	-0.409609	4.67582
NIST Element	1-(5Z,8Z,11Z,14Z-Eicosatetraenoyl)-sn-glycero-3-phosphoethanolamine	PE(20:4(5Z,8Z,11Z,14Z)/0:0)	PE(20:4/0:0)	CASNO:652149-09-2	C25H44NO7P	501.286	10.2	10.1	10.2	9.55	9.45	9.44	10.1667	0.057735	9.48	0.0608276	0.100888	5.88118
NIST Element	1-Stearoyl-2-docosahexaenoyl-sn-glycerol	DG(18:0/22:6)	DG(18:0/22:6)	CASNO:65886-80-8	C43H72O5	668.538	Missing Value	Missing Value	Missing Value	Missing Value	8.73	8.73		#DIV/0!	8.73	0		4.12598
NIST Element	Furathiocarb	/		CASNO:65907-30-4	C18H26N2O5S	382.156	Missing Value	Missing Value	Missing Value	9.12	Missing Value	Missing Value		#DIV/0!	9.12	#DIV/0!		3.18903
NIST Element	Veralipride	/		CASNO:66644-81-3	C17H25N3O5S	383.151	Missing Value	8.25	8.53	Missing Value	9.05	9.05	8.39	0.19799	9.05	0	-0.109247	5.12433
NIST Element	1,2-Diheptadecanoyl-sn-glycero-3-phosphocholine	PC(17:0/17:0)	PC(17:0/17:0)	CASNO:67896-64-4	C42H84NO8P	761.593	9.43	9.65	9.71	Missing Value	Missing Value	Missing Value	9.59667	0.147422		#DIV/0!		4.8475
NIST Element	Linoleoyl ethanolamide	Fatty amides [FA08]	FA(18:2)	CASNO:68171-52-8	C20H37NO2	323.282	9.61	Missing Value	Missing Value	Missing Value	Missing Value	Missing Value	9.61	#DIV/0!		#DIV/0!		3.26454
NIST Element	D-erythro-Sphingosine C-20	Sphingoid bases [SP01]		CASNO:6918-49-6	C20H41NO2	327.314	9.04	Missing Value	Missing Value	7.8	Missing Value	Missing Value	9.04	#DIV/0!	7.8	#DIV/0!	0.212849	4.07382
NIST Element	Desferrioxamine	Fatty amides [FA08] 25:0	FA(25:0)	CASNO:70-51-9	C25H48N6O8	560.353	11.3	11	11.1	Missing Value	9.59	9.57	11.1333	0.152753	9.58	0.0141421	0.216788	5.71589
NIST Element	1-Hexadecanoyl-2-(5Z,8Z,11Z,14Z-eicosatetraenoyl)-sn-glycero-3-phosphoethanolamine	PE(16:0/20:4)	PE(16:0/20:4)	CASNO:70812-59-8	C41H74NO8P	739.515	8.18	Missing Value	Missing Value	Missing Value	Missing Value	Missing Value	8.18	#DIV/0!		#DIV/0!		3.0321
NIST Element	.alpha.-CMBHC	Steroids [ST02]		CASNO:7083-09-2	C19H28O4	320.199	Missing Value	Missing Value	Missing Value	8.59	Missing Value	Missing Value		#DIV/0!	8.59	#DIV/0!		3.10266
NIST Element	Cluster of 8-HETE	Eicosanoids [FA03] 20:4	FA(20:4)	CASNO:70968-93-3	C 20H 32O 3	320.2	9.25	Missing Value	Missing Value	6.19	Missing Value	Missing Value	9.25	#DIV/0!	6.19	#DIV/0!	0.579514	3.9486
NIST Element	Alfentanyl	/		CASNO:71195-58-9	C21H32N6O3	416.254	8.79	Missing Value	Missing Value	Missing Value	Missing Value	Missing Value	8.79	#DIV/0!		#DIV/0!		3.13586
NIST Element	1-Octadecanoyl-2-(5Z,8Z,11Z,14Z-eicosatetraenoyl)-sn-glycero-3-phospho-(1'-myo-inositol)	PI(18:0/20:4(5Z,8Z,11Z,14Z))	PI(18:0/20:4)	CASNO:71258-93-0	C47H83O13P	886.557	10.1	9.45	9.32	Missing Value	Missing Value	Missing Value	9.62333	0.417892		#DIV/0!		4.8515
NIST Element	Dihydroartemisinin	/		CASNO:71939-50-9	C15H24O5	284.162	Missing Value	7.26	7.34	Missing Value	7.89	7.92	7.3	0.0565685	7.905	0.0212132	-0.114869	4.92647
NIST Element	1-Hexadecanoyl-2-sn-glycero-3-phosphate	PA(16:0/0:0)	PA(16:0/0:0)	CASNO:7220-34-0	C19H39O7P	410.243	Missing Value	7.51	7.93	Missing Value	Missing Value	Missing Value	7.72	0.296985		#DIV/0!		3.9486
NIST Element	1-Stearoyl-2-linoleoyl-sn-glycero-3-phosphoethanolamine	PE(18:0/18:2(9Z,12Z))	PE(18:0/18:2)	CASNO:7266-53-7	C41H78NO8P	743.547	10.5	10.5	10.6	9.86	9.97	9.93	10.5333	0.057735	9.92	0.0556776	0.08655	5.93923
NIST Element	Etozolin	/		CASNO:73-09-6	C13H20N2O3S	284.119	Missing Value	Missing Value	Missing Value	Missing Value	9.16	9.18		#DIV/0!	9.17	0.0141421		4.19692
NIST Element	4-(2-Hydroxyethyl)piperazine-1-ethanesulfonic acid	/		CASNO:7365-45-9	C8H18N2O4S	238.099	8.19	Missing Value	Missing Value	7.91	Missing Value	Missing Value	8.19	#DIV/0!	7.91	#DIV/0!	0.0501858	4.00899
NIST Element	Carbocyclic thromboxane A2	Bile acids and derivatives [ST04]		CASNO:74034-56-3	C22H36O3	348.266	9.81	Missing Value	Missing Value	7.45	Missing Value	Missing Value	9.81	#DIV/0!	7.45	#DIV/0!	0.397013	4.10936
NIST Element	Lyso-PAF C-18	PC(O-18:0/0:0)	PC(18:0/0:0)	CASNO:74430-89-0	C26H56NO6P	509.385	7.17	8.66	8.18	Missing Value	Missing Value	Missing Value	8.00333	0.760548		#DIV/0!		4.58556
NIST Element	16,16-Dimethyl-6-ketoprostaglandin E1	synthetic analog of 6-keto PGE1		CASNO:75874-32-7	C22H36O6	396.251	Missing Value	6.97	7.1	Missing Value	8.11	8.09	7.035	0.0919239	8.1	0.0141421	-0.203371	4.91982
NIST Element	1-Myristoyl-2-stearoyl-sn-glycero-3-phosphocholine	PC(14:0/18:0)	PC(14:0/18:0)	CASNO:76343-22-1	C40H80NO8P	733.562	11.5	11.2	11.4	9.83	9.61	9.61	11.3667	0.152753	9.68333	0.127017	0.231234	5.98071
NIST Element	1-Hexadecanoyl-2-(5Z,8Z,11Z,14Z-eicosatetraenoyl)-sn-glycero-3-phospho-(1'-sn-glycerol)	PG(16:0/20:4(5Z,8Z,11Z,14Z))	PG(16:0/20:4)	CASNO:763916-37-6	C42H75O10P	770.51	Missing Value	7.43	8.03	Missing Value	Missing Value	Missing Value	7.73	0.424264		#DIV/0!		3.95047
NIST Element	D-erythro-Sphinganine	Sphingoid bases [SP01]		CASNO:764-22-7	C18H39NO2	301.298	Missing Value	9.6	9.56	Missing Value	9.3	9.36	9.58	0.0282843	9.33	0.0424264	0.0381486	5.24108
NIST Element	Nizatidine	histamine H2 receptor antagonist		CASNO:76963-41-2	C12H21N5O2S2	331.114	Missing Value	Missing Value	Missing Value	Missing Value	7.24	7.8		#DIV/0!	7.52	0.39598		3.91073
NIST Element	Tris(2-butoxyethyl) phosphate	/		CASNO:78-51-3	C18H39O7P	398.243	8.79	Missing Value	Missing Value	Missing Value	Missing Value	Missing Value	8.79	#DIV/0!		#DIV/0!		3.13586
NIST Element	Oxytetracycline	Linear tetracyclines [PK07]		CASNO:79-57-2	C22H24N2O9	460.148	Missing Value	Missing Value	Missing Value	8.7	Missing Value	Missing Value		#DIV/0!	8.7	#DIV/0!		3.12102
NIST Element	1-(1Z-Octadecenyl)-2-(9Z-octadecenoyl)-sn-glycero-3-phosphocholine	PC(P-18:0/18:1(9Z))	PC(18:0/18:1)	CASNO:799268-63-6	C44H86NO7P	771.614	9.46	9.57	9.63	Missing Value	Missing Value	Missing Value	9.55333	0.0862168		#DIV/0!		4.84097
NIST Element	1-(1Z-Octadecenyl)-2-(4Z,7Z,10Z,13Z,16Z,19Z-docosahexaenoyl)-sn-glycero-3-phosphocholine	PC(P-18:0/22:6(4Z,7Z,10Z,13Z,16Z,19Z))	PC(18:0/22:6)	CASNO:799268-64-7	C48H84NO7P	817.599	9.54	9.47	9.52	Missing Value	Missing Value	Missing Value	9.51	0.0360555		#DIV/0!		4.83441
NIST Element	Esmolol	/		CASNO:81147-92-4	C16H25NO4	295.178	Missing Value	8.92	8.94	Missing Value	8.81	8.84	8.93	0.0141421	8.825	0.0212132	0.0170639	5.15015
NIST Element	Cholic acid	Bile acids and derivatives [ST04]		CASNO:81-25-4	C24H40O5	408.288	Missing Value	Missing Value	Missing Value	Missing Value	10	Missing Value		#DIV/0!	10	#DIV/0!		3.32193
NIST Element	1-Hexadecanoyl-2-(9Z-octadecenoyl)-sn-glycero-3-phospho-(1'-rac-glycerol)	PG(16:0/18:1(9Z))	PG(16:0/18:1)	CASNO:81490-05-3	C40H77O10P	748.525	9.4	9.47	9.59	Missing Value	Missing Value	6.23	9.48667	0.0960902	6.23	#DIV/0!	0.606669	5.11645
NIST Element	Cluster of 1-Hexadecanoyl-2-(9Z-octadecenoyl)-sn-glycero-3-phospho-(1'-rac-glycerol)	PG(16:0/18:1(9Z))	PG(16:0/18:1)	CASNO:81490-05-3	C 40H 77O 10P	748.5	9.4	9.47	9.59	Missing Value	Missing Value	6.23	9.48667	0.0960902	6.23	#DIV/0!	0.606669	5.11645
NIST Element	1,2-Distearoyl-sn-glycero-3-phosphocholine	PC(18:0/18:0)	PC(18:0/18:0)	CASNO:816-94-4	C44H88NO8P	789.625	9.46	9.57	9.63	Missing Value	Missing Value	Missing Value	9.55333	0.0862168		#DIV/0!		4.84097
NIST Element	8-Linoleolyl-benzoylhypaconine	/		CASNO:81941-15-3	C49H73NO10	835.523	8.06	8.3	7.88	8.3	8.43	8.47	8.08	0.210713	8.4	0.0888819	-0.056034	5.62761
NIST Element	Cilastatin	/		CASNO:82009-34-5	C16H26N2O5S	358.156	Missing Value	Missing Value	Missing Value	7.88	7.06	7.69		#DIV/0!	7.54333	0.429224		4.50016
NIST Element	8,11-Eicosadiynoic acid	Fatty Acids and Conjugates [FA01] 20:2	FA(20:4)	CASNO:82073-91-4	C20H32O2	304.24	11	Missing Value	Missing Value	9.19	Missing Value	Missing Value	11	#DIV/0!	9.19	#DIV/0!	0.259367	4.33557
NIST Element	Fexofenadine	non-sedating antihistamine		CASNO:83799-24-0	C32H39NO4	501.288	10.2	10.1	10.2	9.55	9.45	9.44	10.1667	0.057735	9.48	0.0608276	0.100888	5.88118
NIST Element	Dibutyl phthalate	/		CASNO:84-74-2	C16H22O4	278.152	Missing Value	8.92	8.94	Missing Value	8.81	8.84	8.93	0.0141421	8.825	0.0212132	0.0170639	5.15015
NIST Element	1,2-Benzenedicarboxylic acid, dinonyl ester	/		CASNO:84-76-4	C26H42O4	418.308	Missing Value	9.38	9.61	Missing Value	9.46	9.61	9.495	0.162635	9.535	0.106066	-0.00606494	5.2502
NIST Element	Didecyl phthalate	/		CASNO:84-77-5	C28H46O4	446.34	Missing Value	8.44	8.99	7.97	8.61	9.09	8.715	0.388909	8.55667	0.561902	0.0264518	5.42962
NIST Element	Benzyl butyl phthalate	Flavonoids [PK12]		CASNO:85-68-7	C19H20O4	312.136	Missing Value	8.91	8.88	Missing Value	9.38	9.38	8.895	0.0212132	9.38	0	-0.0765933	5.1918
NIST Element	2-Naphthalenol, 1-[[4-(phenylazo)phenyl]azo]-	/		CASNO:85-86-9	C22H16N4O	352.132	Missing Value	Missing Value	Missing Value	9.02	Missing Value	Missing Value		#DIV/0!	9.02	#DIV/0!		3.17313
NIST Element	1-Hexadecyl-2-(5Z,8Z,11Z,14Z-eicosatetraenoyl)-sn-glycero-3-phosphocholine	PC(O-16:0/20:4(5Z,8Z,11Z,14Z))	PC(16:0/20:4)	CASNO:86288-11-1	C44H82NO7P	767.583	Missing Value	10.3	Missing Value	7.11	7.62	7.54	10.3	#DIV/0!	7.42333	0.274287	0.472505	5.02547
NIST Element	1-Oleoyl-2-acetyl-sn-glycerol	/		CASNO:86390-77-4	C23H42O5	398.303	Missing Value	9.97	10	Missing Value	9.41	9.43	9.985	0.0212132	9.42	0.0141421	0.0840354	5.27836
NIST Element	Tralkoxydim	/		CASNO:87820-88-0	C20H27NO3	329.199	Missing Value	8.18	8.05	Missing Value	7.96	7.41	8.115	0.0919239	7.685	0.388909	0.0785458	4.98185
NIST Element	Ferimzone	/		CASNO:89269-64-7	C15H18N4	254.153	Missing Value	6.51	6.95	Missing Value	7.92	7.9	6.73	0.311127	7.91	0.0141421	-0.233071	4.87184
NIST Element	Salmeterol	β2-adrenergic agonist		CASNO:89365-50-4	C25H37NO4	415.272	8.79	Missing Value	Missing Value	Missing Value	Missing Value	Missing Value	8.79	#DIV/0!		#DIV/0!		3.13586
NIST Element	Boldione	/		CASNO:897-06-3	C19H24O2	284.178	8.41	Missing Value	Missing Value	Missing Value	Missing Value	Missing Value	8.41	#DIV/0!		#DIV/0!		3.07211
NIST Element	Methylcarbamyl PAF C-16	/		CASNO:91575-58-5	C26H55N2O7P	538.375	Missing Value	10.8	10.9	Missing Value	Missing Value	Missing Value	10.85	0.0707107		#DIV/0!		4.43962
NIST Element	1,2-Dihexadecanoyl-sn-glycero-3-phosphoethanolamine	PE(16:0/16:0)	PE(16:0/16:0)	CASNO:923-61-5	C37H74NO8P	691.515	7.67	8.35	7.9	Missing Value	Missing Value	Missing Value	7.97333	0.345881		#DIV/0!		4.58015
NIST Element	Equol	Flavonoids [PK12]		CASNO:94105-90-5	C15H14O3	242.094	Missing Value	Missing Value	6.99	Missing Value	9.24	9.33	6.99	#DIV/0!	9.285	0.0636396	-0.409609	4.67582
NIST Element	N-Docosanoyl-4-sphingenyl-1-O-phosphorylcholine	SM(d18:1/22:0)	SM(d18:1/22:0)	CASNO:94359-12-3	C45H91N2O6P	786.661	10.6	10.5	10.6	9.51	9.66	9.68	10.5667	0.057735	9.61667	0.0929157	0.135912	5.92006
NIST Element	Arachidonoyl ethanolamide	Fatty amides [FA08] 22:4	FA(22:4)	CASNO:94421-68-8	C22H37NO2	347.282	Missing Value	8.97	8.98	Missing Value	Missing Value	Missing Value	8.975	0.00707107		#DIV/0!		4.16591
NIST Element	12(13)-Epoxy-9Z-octadecenoic acid	Octadecanoids [FA02] 18:2	FA(18:2)	CASNO:948310-68-7	C18H32O3	296.235	8.96	Missing Value	Missing Value	6.72	Missing Value	Missing Value	8.96	#DIV/0!	6.72	#DIV/0!	0.415037	3.97085
NIST Element	Cluster of 12(13)-Epoxy-9Z-octadecenoic acid	Octadecanoids [FA02] 18:2	FA(18:2)	CASNO:948310-68-7	C 18H 32O 3	296.2	8.96	Missing Value	Missing Value	6.72	Missing Value	Missing Value	8.96	#DIV/0!	6.72	#DIV/0!	0.415037	3.97085
NIST Element	1-Hexadecyl-2-(9Z-octadecenoyl)-sn-glycero-3-phosphocholine	PC(O-16:0/18:1(9Z))	PC(16:0/18:1)	CASNO:95403-34-2	C42H84NO7P	745.599	10.7	10.7	10.8	8.09	8.2	8.3	10.7333	0.057735	8.19667	0.10504	0.388989	5.82757
NIST Element	Adenosine, 2'-deoxy-	/		CASNO:958-09-8	C10H13N5O3	251.102	Missing Value	Missing Value	Missing Value	8.65	7.93	7.78		#DIV/0!	8.12	0.465081		4.60644
NIST Element	.alpha.-Methyl-m-tyrosine, butyl ester	/		CASNO:959267-21-1	C14H21NO3	251.152	Missing Value	Missing Value	6.24	Missing Value	Missing Value	8.71	6.24	#DIV/0!	8.71	#DIV/0!	-0.481127	3.90207
NIST Element	7-Cyanoquinocarcinol	/		CASNO:96251-59-1	C19H23N3O4	357.169	Missing Value	Missing Value	Missing Value	7.88	7.06	7.69		#DIV/0!	7.54333	0.429224		4.50016
NIST Element	1,2-Dioleoyl-sn-glycero-3-phosphoethanolamine-N,N-dimethyl	PE-NMe2(18:1/18:1)	PE-NMe2(18:1/18:1)	CASNO:96687-22-8	C43H82NO8P	771.578	8.33	8.61	8.69	6.48	6.69	6.76	8.54333	0.189033	6.64333	0.145717	0.362892	5.5097
NIST Element	2-Docosahexaenoyl-1-palmitoyl-sn-glycero-3-phosphoethanolamine	PE(22:6(4Z,7Z,10Z,13Z,16Z,19Z)/16:0)	PE(22:6/16:0)	CASNO:96998-00-4	C43H74NO8P	763.515	7.27	7.72	7.81	8.72	9.07	8.9	7.6	0.28931	8.89667	0.175024	-0.227265	5.62907
NIST Element	1-Octadecanoyl-2-(4Z,7Z,10Z,13Z,16Z,19Z-docosahexaenoyl)-sn-glycero-3-phosphoethanolamine	PE(18:0/22:6(4Z,7Z,10Z,13Z,16Z,19Z))	PE(18:0/22:6)	CASNO:96998-01-5	C45H78NO8P	791.547	9.17	9.3	9.26	9.19	9.18	9.3	9.24333	0.0665833	9.22333	0.0665833	0.00312497	5.79181
NIST Element	1-(1Z-Octadecenyl)-sn-glycero-3-phosphocholine	PC(P-18:0/0:0)	PC(18:0/0:0)	CASNO:97802-55-6	C26H54NO6P	507.369	9.33	9.44	9.47	Missing Value	Missing Value	Missing Value	9.41333	0.0737111		#DIV/0!		4.81967
NIST Element	1-(1Z-Octadecenyl)-2-(5Z,8Z,11Z,14Z-eicosatetraenoyl)-sn-glycero-3-phosphocholine	PC(P-18:0/20:4(5Z,8Z,11Z,14Z))	PC(18:0/20:4)	CASNO:97802-56-7	C46H84NO7P	793.599	Missing Value	10.4	10.4	Missing Value	7.64	7.54	10.4	0	7.59	0.0707107	0.454412	5.16912
NIST Element	Difloxacin	/		CASNO:98106-17-3	C21H19F2N3O3	399.139	Missing Value	Missing Value	Missing Value	Missing Value	8.98	8.9		#DIV/0!	8.94	0.0565685		4.16027
NIST Element	1,2-Dilinoleoyl-sn-glycero-3-phosphocholine	PC(18:2/18:2)	PC(18:2/18:2)	CASNO:998-06-1	C44H80NO8P	781.562	9.51	Missing Value	Missing Value	8.55	7.95	8.02	9.51	#DIV/0!	8.17333	0.328075	0.218521	5.08874
NIST Element	Asp-Cys-Lys	/		INCHIKEY:ACEDJCOOPZFUBU-UHFFFAOYSA-N	C13H24N4O6S	364.142	Missing Value	Missing Value	Missing Value	9.12	Missing Value	Missing Value		#DIV/0!	9.12	#DIV/0!		3.18903
NIST Element	Ala-Gln-Lys	/		INCHIKEY:AWAXZRDKUHOPBO-UHFFFAOYSA-N	C14H27N5O5	345.201	8.37	Missing Value	Missing Value	Missing Value	Missing Value	Missing Value	8.37	#DIV/0!		#DIV/0!		3.06523
NIST Element	Leu-Gly-Arg	/		INCHIKEY:BABSVXFGKFLIGW-UHFFFAOYSA-N	C14H28N6O4	344.217	8.37	Missing Value	Missing Value	Missing Value	Missing Value	Missing Value	8.37	#DIV/0!		#DIV/0!		3.06523
NIST Element	Asn-Gly-Arg	/		INCHIKEY:DDPXDCKYWDGZAL-UHFFFAOYSA-N	C12H23N7O5	345.176	9.28	Missing Value	Missing Value	8.56	6.65	Missing Value	9.28	#DIV/0!	7.605	1.35057	0.287177	4.61412
NIST Element	Lys-Asn-Arg	/		INCHIKEY:DNEJSAIMVANNPA-UHFFFAOYSA-N	C16H32N8O5	416.25	8.79	Missing Value	Missing Value	Missing Value	Missing Value	Missing Value	8.79	#DIV/0!		#DIV/0!		3.13586
NIST Element	Leukotriene B4 ethanolamide	Eicosanoids [FA03]	FA(20:4)	INCHIKEY:DQLVVNIINUTUIU-XLFGVTECSA-N	C22H37NO4	379.272	Missing Value	10.1	10.2	Missing Value	10.4	10.3	10.15	0.0707107	10.35	0.0707107	-0.028151	5.35755
NIST Element	Trp-Lys	/		INCHIKEY:DZHDVYLBNKMLMB-UHFFFAOYSA-N	C17H24N4O3	332.185	Missing Value	Missing Value	Missing Value	9.42	8.48	8.52		#DIV/0!	8.80667	0.531539		4.72356
NIST Element	Phe-Tyr	/		INCHIKEY:FSXRLASFHBWESK-UHFFFAOYSA-N	C18H20N2O4	328.142	9.28	Missing Value	Missing Value	8.56	6.65	Missing Value	9.28	#DIV/0!	7.605	1.35057	0.287177	4.61412
NIST Element	Phe-Ile-Arg	/		INCHIKEY:FXPZZKBHNOMLGA-UHFFFAOYSA-N	C21H34N6O4	434.264	Missing Value	Missing Value	Missing Value	8.61	Missing Value	Missing Value		#DIV/0!	8.61	#DIV/0!		3.10601
NIST Element	17,20-Dimethyl Prostaglandin F1.alpha.	/		INCHIKEY:GBYMYPWDCSUFAK-OUKQBFOZSA-N	C22H40O5	384.288	10.1	Missing Value	Missing Value	8.04	Missing Value	Missing Value	10.1	#DIV/0!	8.04	#DIV/0!	0.329088	4.1811
NIST Element	Thr-Pro-Lys	/		INCHIKEY:GFRIEEKFXOVPIR-UHFFFAOYSA-N	C15H28N4O5	344.206	Missing Value	7.63	7.47	6.01	7.81	7.93	7.55	0.113137	7.25	1.07555	0.0584956	5.20359
NIST Element	Arg-Gly-Arg	/		INCHIKEY:HQIZDMIGUJOSNI-UHFFFAOYSA-N	C14H29N9O4	387.234	Missing Value	7.65	8.17	Missing Value	6.83	6.96	7.91	0.367696	6.895	0.0919239	0.198127	4.88801
NIST Element	1-Octadecanoyl-sn-glycero-3-phosphocholine	PC(18:0/0:0)	PC(18:0/0:0)	INCHIKEY:IHNKQIMGVNPMTC-UHFFFAOYSA-N	C26H54NO7P	523.364	Missing Value	Missing Value	Missing Value	10.5	Missing Value	Missing Value		#DIV/0!	10.5	#DIV/0!		3.39232
NIST Element	Gly-Asp-Arg	/		INCHIKEY:IWAXHBCACVWNHT-UHFFFAOYSA-N	C12H22N6O6	346.16	9.28	Missing Value	Missing Value	8.56	6.65	Missing Value	9.28	#DIV/0!	7.605	1.35057	0.287177	4.61412
NIST Element	PyroGlu-Pro-Arg	/		INCHIKEY:JMRQLMOQNRXVDP-UHFFFAOYSA-N	C16H26N6O5	382.196	Missing Value	Missing Value	Missing Value	8.6	Missing Value	Missing Value		#DIV/0!	8.6	#DIV/0!		3.10434
NIST Element	15(R),19(R)-Hydroxyprostaglandin F1.alpha.	Eicosanoids [FA03]	FA(8:1/7:0)	INCHIKEY:JRNZEGAFLBTZDT-HQRTVOGTSA-N	C20H36O6	372.251	Missing Value	Missing Value	Missing Value	8.78	Missing Value	Missing Value		#DIV/0!	8.78	#DIV/0!		3.13422
NIST Element	Thr-Gly-Thr	/		INCHIKEY:KBBRNEDOYWMIJP-UHFFFAOYSA-N	C10H19N3O6	277.127	Missing Value	Missing Value	Missing Value	9.18	8.81	8.41		#DIV/0!	8.8	0.385097		4.72247
NIST Element	16-Phenoxy tetranor prostaglandin F2.alpha. cyclopropyl methyl amide	/		INCHIKEY:KVKRYMGBWCAHHK-KRHYTXONSA-N	C26H37NO5	443.267	7.61	8.22	7.95	Missing Value	Missing Value	Missing Value	7.92667	0.305669		#DIV/0!		4.57168
NIST Element	Pro-Gln-Arg	/		INCHIKEY:LSIWVWRUTKPXDS-UHFFFAOYSA-N	C16H29N7O5	399.223	Missing Value	Missing Value	Missing Value	8.6	Missing Value	Missing Value		#DIV/0!	8.6	#DIV/0!		3.10434
NIST Element	Trp(Dioxidation)-Phe	/		INCHIKEY:MEIKMCKTWJGJGY-UHFFFAOYSA-N	C20H21N3O5	383.148	Missing Value	8.25	8.53	Missing Value	9.05	9.05	8.39	0.19799	9.05	0	-0.109247	5.12433
NIST Element	Lys-Met-Lys	/		INCHIKEY:MTBLFIQZECOEBY-UHFFFAOYSA-N	C17H35N5O4S	405.241	Missing Value	Missing Value	Missing Value	9.25	Missing Value	Missing Value		#DIV/0!	9.25	#DIV/0!		3.20945
NIST Element	Arg-Met-Lys	/		INCHIKEY:NYDIVDKTULRINZ-UHFFFAOYSA-N	C17H35N7O4S	433.247	8.57	Missing Value	Missing Value	Missing Value	Missing Value	Missing Value	8.57	#DIV/0!		#DIV/0!		3.0993
NIST Element	Arg-Gln-Lys	/		INCHIKEY:OBFTYSPXDRROQO-UHFFFAOYSA-N	C17H34N8O5	430.265	9.06	Missing Value	Missing Value	Missing Value	Missing Value	Missing Value	9.06	#DIV/0!		#DIV/0!		3.17951
NIST Element	Arg-Met-Arg	/		INCHIKEY:OMKZPCPZEFMBIT-UHFFFAOYSA-N	C17H35N9O4S	461.253	8.74	Missing Value	Missing Value	Missing Value	Missing Value	Missing Value	8.74	#DIV/0!		#DIV/0!		3.12763
NIST Element	1-Hexadecanoyl-2-(9Z-octadecenoyl)-sn-glycero-3-phosphoric acid	PA(16:0/18:1(9Z))	PA(16:0/18:1)	INCHIKEY:OPVZUEPSMJNLOM-ZCXUNETKSA-N	C37H71O8P	674.489	8.42	9.02	8.65	Missing Value	Missing Value	Missing Value	8.69667	0.30271		#DIV/0!		4.70543
NIST Element	Leukotriene D4 methyl ester	/		INCHIKEY:PVGJCQKBOXAJIF-YIWIDSIYSA-N	C26H42N2O6S	510.276	Missing Value	9.76	9.58	7.2	7.12	6.91	9.67	0.127279	7.07667	0.149778	0.450446	5.34234
NIST Element	N-cis-Octadec-9-enoyl-L-homoserine lactone	/		INCHIKEY:PYEKBLYUYSJMKS-QJRAZLAKSA-N	C22H39NO3	365.293	Missing Value	8.97	8.98	Missing Value	Missing Value	Missing Value	8.975	0.00707107		#DIV/0!		4.16591
NIST Element	Dodecapropylene glycol monobutyl ether	/		INCHIKEY:QLBWFJZSAWFIJG-UHFFFAOYSA-N	C40H82O13	770.576	10.8	10.8	10.9	10	10.1	10.1	10.8333	0.057735	10.0667	0.057735	0.105891	5.97039
NIST Element	His-Ile-Lys	/		INCHIKEY:QMUHTRISZMFKAY-UHFFFAOYSA-N	C18H32N6O4	396.249	Missing Value	6.97	7.1	Missing Value	8.11	8.09	7.035	0.0919239	8.1	0.0141421	-0.203371	4.91982
NIST Element	14(Z)-Eicosenoic acid	Fatty Acids and Conjugates [FA01]	FA(20:1)	INCHIKEY:RMUJWENALAQPCS-SREVYHEPSA-N	C20H38O2	310.287	9.04	Missing Value	Missing Value	7.8	Missing Value	Missing Value	9.04	#DIV/0!	7.8	#DIV/0!	0.212849	4.07382
NIST Element	1-Eicosatrienoyl-sn-glycero-3-phosphoethanolamine	Glycerophosphoethanolamines [GP02]	C14:3	INCHIKEY:RNWSKZCVPICGIX-QNEBEIHSSA-N	C25H46NO7P	503.301	9.38	9.82	9.87	Missing Value	Missing Value	Missing Value	9.69	0.269629		#DIV/0!		4.86146
NIST Element	Val-Val-Arg	/		INCHIKEY:RTJPAGFXOWEBAI-UHFFFAOYSA-N	C16H32N6O4	372.249	Missing Value	Missing Value	Missing Value	8.78	Missing Value	Missing Value		#DIV/0!	8.78	#DIV/0!		3.13422
NIST Element	Arg-Asp-Lys	/		INCHIKEY:SQKPKIJVWHAWNF-UHFFFAOYSA-N	C16H31N7O6	417.234	Missing Value	Missing Value	Missing Value	8.61	Missing Value	Missing Value		#DIV/0!	8.61	#DIV/0!		3.10601
NIST Element	1-O-Hexadecyl-2-O-(2E-butenoyl)-sn-glyceryl-3-phosphocholine	Glycerophosphocholines [GP01]	PC(16:0/4:1)	INCHIKEY:SRZBVCCSIMMDOV-QPSGOUHRSA-N	C28H56NO7P	549.379	Missing Value	10.1	10.1	Missing Value	Missing Value	Missing Value	10.1	0		#DIV/0!		4.33628
NIST Element	Pro-Ser-Lys	/		INCHIKEY:SXJOPONICMGFCR-UHFFFAOYSA-N	C14H26N4O5	330.19	Missing Value	8.18	8.05	Missing Value	7.96	7.41	8.115	0.0919239	7.685	0.388909	0.0785458	4.98185
NIST Element	Glu-Pro-Arg	/		INCHIKEY:TWYFJOHWGCCRIR-UHFFFAOYSA-N	C16H28N6O6	400.207	Missing Value	Missing Value	Missing Value	8.6	Missing Value	Missing Value		#DIV/0!	8.6	#DIV/0!		3.10434
NIST Element	ent-Corey PG-Lactone diol	/		INCHIKEY:UMDQPEMZJHAFNL-LAJPVCDTSA-N	C15H24O4	268.167	8.63	Missing Value	Missing Value	8.16	Missing Value	Missing Value	8.63	#DIV/0!	8.16	#DIV/0!	0.0807914	4.06953
NIST Element	N-Tetracosenoyl-4-sphingenyl-1-O-phosphorylcholine	Phosphosphingolipids [SP03]		INCHIKEY:UYDFMJRVHYJLQZ-KVICREPESA-N	C47H93N2O6P	812.677	11.2	11	11.2	9.83	10	10	11.1333	0.11547	9.94333	0.0981495	0.163084	5.98254
NIST Element	Ala-Ser-Arg	/		INCHIKEY:VJVQKGYHIZPSNS-UHFFFAOYSA-N	C12H24N6O5	332.181	Missing Value	Missing Value	Missing Value	9.42	8.48	8.52		#DIV/0!	8.80667	0.531539		4.72356
NIST Element	Lys-Lys-Lys	/		INCHIKEY:WBSCNDJQPKSPII-UHFFFAOYSA-N	C18H38N6O4	402.295	Missing Value	9.25	9.29	Missing Value	9.24	9.24	9.27	0.0282843	9.24	0	0.00467649	5.21023
NIST Element	Val-Arg-Arg	/		INCHIKEY:WGHVMKFREWGCGR-UHFFFAOYSA-N	C17H35N9O4	429.281	9.06	Missing Value	Missing Value	Missing Value	Missing Value	Missing Value	9.06	#DIV/0!		#DIV/0!		3.17951
NIST Element	His-Val-Arg	/		INCHIKEY:WYKXJGWSJUULSL-UHFFFAOYSA-N	C17H30N8O4	410.239	Missing Value	7.51	7.93	Missing Value	Missing Value	Missing Value	7.72	0.296985		#DIV/0!		3.9486
NIST Element	Dodecapropylene glycol	/		INCHIKEY:XUAGABNXLLHNRF-UHFFFAOYSA-N	C36H74O13	714.513	10.7	10.6	10.7	9.18	9.23	9.26	10.6667	0.057735	9.22333	0.0404145	0.209749	5.89893
NIST Element	Coumarin-suberoylanilide hydroxamic acid	/		INCHIKEY:YSRCADVJNRJJAV-UHFFFAOYSA-N	C18H22N2O5	346.153	9.28	Missing Value	Missing Value	8.56	6.65	Missing Value	9.28	#DIV/0!	7.605	1.35057	0.287177	4.61412
NIST Element	8,9-EE-(14Z)-E	/		INCHIKEY:ZJBYWYMWLGWVKS-SREVYHEPSA-N	C20H36O3	324.266	9.61	Missing Value	Missing Value	Missing Value	Missing Value	Missing Value	9.61	#DIV/0!		#DIV/0!		3.26454
NIST Element	Glycan Man2a	/		UNKNOWN:?	C28H48N2O21	748.275	8.72	Missing Value	Missing Value	Missing Value	Missing Value	Missing Value	8.72	#DIV/0!		#DIV/0!		3.12433
NIST Element	1-(9Z-Octadecenoyl)-2-tetradecanoyl-sn-glycero-3-phosphocholine	PC(18:1(9Z)/14:0)	PC(18:1/14:0)		C40H78NO8P	731.547	10.7	10.6	10.7	9.18	9.23	9.26	10.6667	0.057735	9.22333	0.0404145	0.209749	5.89893
NIST Element	1-(9Z-Octadecenoyl)-sn-glycero-3-phosphoethanolamine	PE(18:1(9Z)/0:0)	PE(18:1/0:0)		C23H46NO7P	479.301	11.2	11	11.1	9.46	9.59	9.58	11.1	0.1	9.54333	0.0723418	0.217995	5.95257
Lipidsearch	Cer(d17:1/16:0)+H	Cer(d17:1/16:0)	Cer(17:1/16:0)		C33 H66 O3 N1	524.504	2.99482e+06	4.04952e+07	9.04394e+07	630567	0	0	4.46431e+07	4.38696e+07	210189	364058	7.73061	8.12892
Lipidsearch	Cer(d17:1/24:1)+H	Cer(d17:1/24:1)	Cer(17:1/24:1)		C41 H80 O3 N1	634.613	1.20358e+08	0	1.26698e+08	3.65108e+06	0	2.27424e+06	8.23523e+07	7.13896e+07	1.97511e+06	1.84383e+06	5.3818	8.40309
Lipidsearch	Cer(d18:0/16:0)+H	Cer(d18:0/16:0)	Cer(18:0/16:0)		C34 H70 O3 N1	540.535	2.70254e+08	4.61478e+08	4.05665e+08	4796.43	0	14419.9	3.79132e+08	9.83347e+07	6405.44	7343.36	15.853	9.05592
Lipidsearch	Cer(d18:0/18:0)+H	Cer(d18:0/18:0)	Cer(18:0/18:0)		C36 H74 O3 N1	568.566	4.37129e+07	7.76289e+07	8.98508e+07	2.92068e+06	0	0	7.03975e+07	2.39039e+07	973560	1.68626e+06	6.17611	8.33064
Lipidsearch	Cer(d18:0/18:1)+Na	Cer(d18:0/18:1)	Cer(18:0/18:1)		C36 H71 O3 N1 Na1	588.533	2.81521e+07	1.1619e+08	7.64372e+07	0	0	0	7.35931e+07	4.40878e+07	0	0		8.34396
Lipidsearch	Cer(d18:0/18:2)+Na	Cer(d18:0/18:2)	Cer(18:0/18:2)		C36 H69 O3 N1 Na1	586.517	1.25598e+07	5.27117e+07	4.05995e+07	0	0	755097	3.52903e+07	2.05957e+07	251699	435955	7.13143	8.02786
Lipidsearch	Cer(d18:0/20:0)+H	Cer(d18:0/20:0)	Cer(18:0/20:0)		C38 H78 O3 N1	596.598	7.98804e+07	5.01895e+07	5.93907e+07	0	0	0	6.31536e+07	1.51989e+07	0	0		8.27752
Lipidsearch	Cer(d18:0/22:0)+H	Cer(d18:0/22:0)	Cer(18:0/22:0)		C40 H82 O3 N1	624.629	2.33195e+08	2.32135e+08	2.3076e+08	1.43802e+07	2.60192e+06	0	2.3203e+08	1.22112e+06	5.66071e+06	7.66255e+06	5.35718	8.85313
Lipidsearch	Cer(d18:0/24:0)+H	Cer(d18:0/24:0)	Cer(18:0/24:0)		C42 H86 O3 N1	652.66	3.95084e+08	2.60156e+08	2.67147e+08	1.72356e+06	0	2.13298e+06	3.07462e+08	7.59632e+07	1.28552e+06	1.13195e+06	7.90192	8.96673
Lipidsearch	Cer(d18:1/14:0)+H	Cer(d18:1/14:0)	Cer(18:1/14:0)		C32 H64 O3 N1	510.488	2.26101e+07	1.07145e+07	9.03658e+06	321042	0	0	1.41204e+07	7.4e+06	107014	185354	7.04384	7.63025
Lipidsearch	Cer(d18:1/16:0)+H	Cer(d18:1/16:0)	Cer(18:1/16:0)		C34 H68 O3 N1	538.519	9.3974e+07	1.37885e+08	2.8808e+08	2.04021e+08	2.16511e+08	1.97863e+08	1.73313e+08	1.01787e+08	2.06132e+08	9.50099e+06	-0.250188	9.05627
Lipidsearch	Cer(d18:1/17:0)+H	Cer(d18:1/17:0)	Cer(18:1/17:0)		C35 H70 O3 N1	552.535	2.70021e+07	3.11332e+07	16890221	0	0	0	2.50085e+07	7.3278e+06	0	0		7.87521
Lipidsearch	Cer(d18:1/18:0)+H	Cer(d18:1/18:0)	Cer(18:1/18:0)		C36 H72 O3 N1	566.551	2.8662e+08	3.62089e+08	597877	0	0	0	2.16436e+08	1.90692e+08	0	0		8.81245
Lipidsearch	Cer(d18:1/20:0)+H	Cer(d18:1/20:0)	Cer(18:1/20:0)		C38 H76 O3 N1	594.582	2.09332e+08	2.31035e+08	2.30347e+08	0	0	2.45789e+06	2.23571e+08	1.23363e+07	819298	1.41906e+06	8.09213	8.82813
Lipidsearch	Cer(d18:1/22:0)+H	Cer(d18:1/22:0)	Cer(18:1/22:0)		C40 H80 O3 N1	622.613	8.48288e+08	8.71978e+08	9.51007e+08	1.78702e+07	1.8449e+07	3.41313e+07	8.90424e+08	5.37865e+07	2.34835e+07	9.22584e+06	5.24477	9.43802
Lipidsearch	Cer(d18:1/22:1)+H	Cer(d18:1/22:1)	Cer(18:1/22:1)		C40 H78 O3 N1	620.598	3.24689e+08	1.47997e+08	6.37416e+07	0	8.70184e+06	0	1.78809e+08	1.33175e+08	2.90061e+06	5.02401e+06	5.94592	8.7365
Lipidsearch	Cer(d18:1/22:2)+H	Cer(d18:1/22:2)	Cer(18:1/22:2)		C40 H76 O3 N1	618.582	2.62974e+07	1.4578e+07	2.55641e+07	0	0	0	2.21465e+07	6.56481e+06	0	0		7.82243
Lipidsearch	Cer(d18:1/24:0)+H	Cer(d18:1/24:0)	Cer(18:1/24:0)		C42 H84 O3 N1	650.645	1.42096e+09	1.00651e+09	1.10649e+09	3.28327e+07	0	4.07405e+07	1.17798e+09	2.16278e+08	2.45244e+07	2.16036e+07	5.58596	9.55721
Lipidsearch	Cer(d18:1/24:1)+H	Cer(d18:1/24:1)	Cer(18:1/24:1)		C42 H82 O3 N1	648.629	6.91717e+08	1.17632e+09	6.63057e+08	3.09465e+08	1.72141e+08	2.47406e+08	8.43699e+08	2.88417e+08	2.43004e+08	6.87677e+07	1.79575	9.51323
Lipidsearch	Cer(d18:1/26:1)+H	Cer(d18:1/26:1)	Cer(18:1/26:1)		C44 H86 O3 N1	676.66	1.97318e+07	4.28203e+07	3.89354e+07	0	0	0	3.38292e+07	1.23622e+07	0	0		8.00641
Lipidsearch	Cer(d18:1/32:1)+H	Cer(d18:1/32:1)	Cer(18:1/32:1)		C50 H98 O3 N1	760.754	1.34047e+07	4.55828e+07	5.94545e+07	0	0	0	3.94807e+07	2.36236e+07	0	0		8.07351
Lipidsearch	Cer(d18:2/16:0)+H	Cer(d18:2/16:0)	Cer(18:2/16:0)		C34 H66 O3 N1	536.504	1.66334e+08	1.58592e+08	417911	792217	1.79087e+06	0	1.08448e+08	9.36368e+07	861031	897418	6.97672	8.51578
Lipidsearch	Cer(d18:2/18:0)+H	Cer(d18:2/18:0)	Cer(18:2/18:0)		C36 H70 O3 N1	564.535	1.41969e+06	1.1308e+07	2.80805e+06	0	0	0	5.17857e+06	5.35341e+06	0	0		7.19133
Lipidsearch	Cer(d18:2/24:1)+H	Cer(d18:2/24:1)	Cer(18:2/24:1)		C42 H80 O3 N1	646.613	2.97286e+07	8.83815e+07	9.96248e+07	4.1985e+07	2.55844e+08	1.29613e+08	7.25783e+07	3.75324e+07	1.42481e+08	1.07509e+08	-0.973157	8.80968
Lipidsearch	Cer(d20:2/18:1)+H	Cer(d20:2/18:1)	Cer(20:2/18:1)		C38 H72 O3 N1	590.551	2.40051e+07	3.93103e+07	3.93747e+07	2.1719e+06	0	0	3.423e+07	8.85512e+06	723967	1.25395e+06	5.56319	8.02062
Lipidsearch	CerG1(d18:1/16:0)+H	CerG1(d18:1/16:0)	CerG1(18:1/16:0)		C40 H78 O8 N1	700.572	6.34296e+08	6.55191e+08	6.33233e+08	0	616594	0	6.40907e+08	1.23818e+07	205531	355991	11.6065	9.28406
Lipidsearch	CerG1(d18:1/18:0)+H	CerG1(d18:1/18:0)	CerG1(18:1/18:0)		C42 H82 O8 N1	728.603	3.99602e+07	1.15147e+07	2.27497e+07	67980.3	0	0	2.47415e+07	1.4327e+07	22660.1	39248.4	10.0926	7.87095
Lipidsearch	CerG1(d18:1/20:0)+H	CerG1(d18:1/20:0)	CerG1(18:1/20:0)		C44 H86 O8 N1	756.635	1.41135e+06	6.63428e+07	1.07006e+08	0	0	0	5.82534e+07	5.32602e+07	0	0		8.24244
Lipidsearch	CerG1(d18:1/22:0)+H	CerG1(d18:1/22:0)	CerG1(18:1/22:0)		C46 H90 O8 N1	784.666	6.59949e+08	8.51107e+08	7.88613e+08	2.57325e+07	1.68532e+07	3.49535e+07	7.66556e+08	9.74687e+07	2.58464e+07	9.05068e+06	4.89036	9.37607
Lipidsearch	CerG1(d18:1/24:0)+H	CerG1(d18:1/24:0)	CerG1(18:1/24:0)		C48 H94 O8 N1	812.697	3.52055e+08	3.78422e+08	3.71002e+08	2.39348e+08	1.21596e+08	0	3.6716e+08	1.35973e+07	1.20315e+08	1.19679e+08	1.6096	9.16507
Lipidsearch	CerG1(d18:1/24:1)+H	CerG1(d18:1/24:1)	CerG1(18:1/24:1)		C48 H92 O8 N1	810.682	7.52277e+08	8.63591e+08	9.3876e+08	4.59715e+07	5.38097e+07	3.47006e+07	8.51543e+08	9.38235e+07	4.48272e+07	9.60577e+06	4.24763	9.42961
Lipidsearch	CerG1(d18:1/24:2)+H	CerG1(d18:1/24:2)	CerG1(18:1/24:2)		C48 H90 O8 N1	808.666	2.55178e+07	3.95609e+07	9.80223e+07	12124.8	0	262002	5.4367e+07	3.84531e+07	91375.6	147891	9.21671	8.21319
Lipidsearch	CerG2(d18:1/16:0)+H	CerG2(d18:1/16:0)	CerG2(18:1/16:0)		C46 H88 O13 N1	862.625	2.05938e+07	5.06172e+07	2.91426e+07	148600	0	0	3.34512e+07	1.54685e+07	49533.4	85794.4	9.39944	8.00218
Lipidsearch	CerG2(d18:1/22:0)+H	CerG2(d18:1/22:0)	CerG2(18:1/22:0)		C52 H100 O13 N1	946.719	1.12238e+07	2.19132e+07	1.63536e+07	0	0	0	1.64969e+07	5.34616e+06	0	0		7.69452
Lipidsearch	CerG2(d18:1/24:0)+H	CerG2(d18:1/24:0)	CerG2(18:1/24:0)		C54 H104 O13 N1	974.75	0	6.78708e+07	6.28729e+07	0	0	0	4.35812e+07	3.78251e+07	0	0		8.11642
Lipidsearch	CerG2(d18:1/24:1)+H	CerG2(d18:1/24:1)	CerG2(18:1/24:1)		C54 H102 O13 N1	972.735	4.8389e+07	5.10015e+07	6.97045e+07	0	0	0	5.6365e+07	1.1626e+07	0	0		8.22813
Lipidsearch	CerG2GNAc1(d16:0/20:4)-H	CerG2GNAc1(d16:0/20:4)	CerG2GNAc1(16:0/20:4)		C56 H97 O18 N2	1085.67	0	5.74375e+06	580799	0	2967.5	0	2.10818e+06	3.16186e+06	989.166	1713.29	11.0575	6.80123
Lipidsearch	CerG3(d18:1/16:0)+H	CerG3(d18:1/16:0)	CerG3(18:1/16:0)		C52 H98 O18 N1	1024.68	456853	9.9399e+06	1.30047e+07	0	0	0	7.80049e+06	6.54179e+06	0	0		7.36924
Lipidsearch	CerG3GNAc1(d18:1/16:0)+H	CerG3GNAc1(d18:1/16:0)	CerG3GNAc1(18:1/16:0)		C60 H111 O23 N2	1227.76	3.92314e+07	6.12211e+07	6.31388e+07	0	0	0	5.45304e+07	1.3284e+07	0	0		8.21376
Lipidsearch	CerG3GNAc1(d18:1/16:0+O)+H	CerG3GNAc1(d18:1/16:0+O)	CerG3GNAc1(18:1/16:0)		C60 H111 O24 N2	1243.75	2.38097e+06	4.54467e+06	3.86366e+06	0	0	0	3.59644e+06	1.10632e+06	0	0		7.03299
Lipidsearch	CerG3GNAc1(d18:1/24:1)+H	CerG3GNAc1(d18:1/24:1)	CerG3GNAc1(18:1/24:1)		C68 H125 O23 N2	1337.87	3.29345e+07	8.2064e+07	6.66661e+07	0	0	0	6.05549e+07	2.51284e+07	0	0		8.25927
Lipidsearch	CerG3GNAc2(d18:1/16:0)+H	CerG3GNAc2(d18:1/16:0)	CerG3GNAc2(18:1/16:0)		C68 H124 O28 N3	1430.84	1.41274e+06	8.58033e+06	6.65595e+06	0	0	0	5.54967e+06	3.70964e+06	0	0		7.22139
Lipidsearch	ChE(16:0)+NH4	ChE(16:0)	ChE(16:0)		C43 H80 O2 N1	642.618	2.2077e+06	6.26182e+06	1.09223e+07	0	0	0	6.46394e+06	4.36081e+06	0	0		7.28762
Lipidsearch	ChE(16:1)+NH4	ChE(16:1)	ChE(16:1)		C43 H78 O2 N1	640.603	0	1.26803e+07	1.64335e+07	0	0	0	9.70458e+06	8.61138e+06	0	0		7.4641
Lipidsearch	ChE(18:1)+NH4	ChE(18:1)	ChE(18:1)		C45 H82 O2 N1	668.634	2.47632e+08	9.35554e+08	1.19626e+09	0	0	0	7.93149e+08	4.90086e+08	0	0		9.37648
Lipidsearch	ChE(18:2)+NH4	ChE(18:2)	ChE(18:2)		C45 H80 O2 N1	666.618	1.98522e+09	2.22235e+09	2.15442e+09	0	0	0	2.12066e+09	1.22114e+08	0	0		9.80359
Lipidsearch	ChE(20:2)+NH4	ChE(20:2)	ChE(20:2)		C47 H84 O2 N1	694.65	1.06683e+08	3.39218e+08	4.61664e+08	0	0	0	3.02522e+08	1.80314e+08	0	0		8.95788
Lipidsearch	ChE(20:3)+NH4	ChE(20:3)	ChE(20:3)		C47 H82 O2 N1	692.634	1.45662e+09	1.37937e+09	1.35941e+09	0	0	0	1.39846e+09	5.13394e+07	0	0		9.62277
Lipidsearch	ChE(20:4)+NH4	ChE(20:4)	ChE(20:4)		C47 H80 O2 N1	690.618	1.59247e+09	1.79853e+09	1.76297e+09	0	0	0	1.71799e+09	1.10148e+08	0	0		9.71214
Lipidsearch	ChE(20:5)+NH4	ChE(20:5)	ChE(20:5)		C47 H78 O2 N1	688.603	4.2397e+07	6.87325e+07	9.03442e+07	0	0	0	6.71579e+07	2.40123e+07	0	0		8.30422
Lipidsearch	ChE(22:3)+NH4	ChE(22:3)	ChE(22:3)		C49 H86 O2 N1	720.665	5.16507e+07	1.16866e+08	1.49737e+08	0	0	0	1.06085e+08	4.99241e+07	0	0		8.50277
Lipidsearch	ChE(22:4)+NH4	ChE(22:4)	ChE(22:4)		C49 H84 O2 N1	718.65	9.31328e+08	8.56237e+08	8.42255e+08	0	0	0	8.76607e+08	4.79029e+07	0	0		9.41993
Lipidsearch	ChE(22:5)+NH4	ChE(22:5)	ChE(22:5)		C49 H82 O2 N1	716.634	5.76816e+08	5.24137e+08	5.96887e+08	0	0	0	5.65947e+08	3.75735e+07	0	0		9.2299
Lipidsearch	ChE(22:6)+NH4	ChE(22:6)	ChE(22:6)		C49 H80 O2 N1	714.618	2.98227e+08	7.42199e+08	7.32824e+08	0	0	0	5.91083e+08	2.53664e+08	0	0		9.24877
Lipidsearch	ChE(24:5)+NH4	ChE(24:5)	ChE(24:5)		C51 H86 O2 N1	744.665	3.22999e+07	1.14739e+08	1.0223e+08	0	0	0	8.30897e+07	4.44277e+07	0	0		8.39667
Lipidsearch	ChE(24:6)+NH4	ChE(24:6)	ChE(24:6)		C51 H84 O2 N1	742.65	3.86281e+07	4.70211e+07	5.95318e+07	0	0	0	4.83937e+07	1.05192e+07	0	0		8.16191
Lipidsearch	ChE(26:6)+NH4	ChE(26:6)	ChE(26:6)		C53 H88 O2 N1	770.681	1.04754e+07	1.44174e+07	1.88808e+07	0	0	0	1.45912e+07	4.20541e+06	0	0		7.64121
Lipidsearch	CL(18:1/16:0/16:0/20:0)-H	CL(18:1/16:0/16:0/20:0)	CL(18:1/16:0/16:0/20:0)		C79 H151 O17 P2	1434.04	274798	512462	419614	0	0	0	402292	119775	0	0
Lipidsearch	cPA(16:0)-H	cPA(16:0)	cPA(16:0)		C19 H36 O6 N0 P1	391.226	7.65564e+06	1556.46	0	0	0	0	2.5524e+06	4.41954e+06	0	0		6.88407
Lipidsearch	cPA(16:1)-H	cPA(16:1)	cPA(16:1)		C19 H34 O6 N0 P1	389.21	1.46448e+06	8.31768e+06	3.68437e+06	42961.1	0	0	4.48885e+06	3.49671e+06	14320.4	24803.6	8.29213	7.13064
Lipidsearch	cPA(18:0)-H	cPA(18:0)	cPA(18:0)		C21 H40 O6 N0 P1	419.257	2.40963e+07	6.43467e+07	1.12373e+08	231.284	0	0	6.69388e+07	4.41955e+07	77.0947	133.532	19.7278	8.3028
Lipidsearch	cPA(18:1)-H	cPA(18:1)	cPA(18:1)		C21 H38 O6 N0 P1	417.241	4.45978e+07	0	0	691.45	0	0	1.48659e+07	2.57485e+07	230.483	399.209	15.977	7.64932
Lipidsearch	cPA(18:2)-H	cPA(18:2)	cPA(18:2)		C21 H36 O6 N0 P1	415.226	5.71597e+07	0	0	0	0	0	1.90532e+07	3.30012e+07	0	0		7.75709
Lipidsearch	cPA(20:3)-H	cPA(20:3)	cPA(20:3)		C23 H38 O6 N0 P1	441.241	186673	1.18397e+07	4.51039e+06	0	0	0	5.51225e+06	5.89075e+06	0	0		7.21845
Lipidsearch	cPA(20:4)-H	cPA(20:4)	cPA(20:4)		C23 H36 O6 N0 P1	439.226	8.48814e+06	0	0	697.157	0	0	2.82938e+06	4.90063e+06	232.386	402.504	13.5717	6.92885
Lipidsearch	cPA(22:6)-H	cPA(22:6)	cPA(22:6)		C25 H36 O6 N0 P1	463.226	161951	4.95874e+06	5.37006e+06	0	545205	0	3.49692e+06	2.89548e+06	181735	314774	4.26617	7.04281
Lipidsearch	DG(10:0/12:0)+NH4	DG(10:0/12:0)	DG(10:0/12:0)		C25 H52 O5 N1	446.384	0	2.14777e+06	1.79447e+06	0	3.70236e+06	8.51995e+06	1.31408e+06	1.15166e+06	4.0741e+06	4.27212e+06	-1.63243	7.20856
Lipidsearch	DG(10:0/18:1)+NH4	DG(10:0/18:1)	DG(10:0/18:1)		C31 H62 O5 N1	528.462	2.44726e+07	5.31044e+06	3.20911e+07	8.0246e+07	5.70982e+07	7.18853e+07	2.06247e+07	1.37988e+07	6.97432e+07	1.17217e+07	-1.75768	8.43314
Lipidsearch	DG(10:0/18:2)+NH4	DG(10:0/18:2)	DG(10:0/18:2)		C31 H60 O5 N1	526.447	0	0	242878	1.12604e+07	0	402493	80959.3	140226	3.88765e+06	6.3882e+06	-5.58556	7.07576
Lipidsearch	DG(12:0/12:0)+NH4	DG(12:0/12:0)	DG(12:0/12:0)		C27 H56 O5 N1	474.415	8.72069e+06	0	0	2.03509e+07	369766	0	2.9069e+06	5.03489e+06	6.9069e+06	1.16443e+07	-1.24856	7.46896
Lipidsearch	DG(12:0/14:0)+Na	DG(12:0/14:0)	DG(12:0/14:0)		C29 H56 O5 Na1	507.402	6.65952e+06	0	0	4.04674e+07	0	0	2.21984e+06	3.84488e+06	1.34891e+07	2.33638e+07	-2.60327	7.67327
Lipidsearch	DG(12:0/14:0)+NH4	DG(12:0/14:0)	DG(12:0/14:0)		C29 H60 O5 N1	502.447	1.09606e+07	0	0	2.77338e+07	0	239527	3.65352e+06	6.32808e+06	9.32445e+06	1.59434e+07	-1.35173	7.59033
Lipidsearch	DG(12:0/18:2)+Na	DG(12:0/18:2)	DG(12:0/18:2)		C33 H60 O5 Na1	559.433	4.69014e+06	0	0	1.06962e+08	0	0	1.56338e+06	2.70785e+06	3.56541e+07	6.17547e+07	-4.51133	8.04787
Lipidsearch	DG(12:0/18:2)+NH4	DG(12:0/18:2)	DG(12:0/18:2)		C33 H64 O5 N1	554.478	8.8413e+06	0	0	1.76523e+08	0	0	2.9471e+06	5.10453e+06	5.88412e+07	1.01916e+08	-4.31946	8.26803
Lipidsearch	DG(12:0/18:3)+H	DG(12:0/18:3)	DG(12:0/18:3)		C33 H59 O5	535.436	1.78979e+07	0	0	2.39265e+07	468647	625991	5.96597e+06	1.03334e+07	8.34037e+06	1.34982e+07	-0.483355	7.63265
Lipidsearch	DG(14:0/18:3)+Na	DG(14:0/18:3)	DG(14:0/18:3)		C35 H62 O5 Na1	585.449	725720	0	0	2.13173e+08	2.57757e+07	6.09217e+07	241907	418994	9.99568e+07	9.96105e+07	-8.69071	8.47798
Lipidsearch	DG(14:0/18:3)+NH4	DG(14:0/18:3)	DG(14:0/18:3)		C35 H66 O5 N1	580.494	1.57014e+06	0	0	2.7914e+08	0	0	523379	906520	9.30465e+07	1.61161e+08	-7.47395	8.44826
Lipidsearch	DG(15:0/18:1)+Na	DG(15:0/18:1)	DG(15:0/18:1)		C36 H68 O5 Na1	603.496	0	78318	0	1.49778e+08	0	1.06844e+08	26106	45216.9	8.55406e+07	7.7128e+07	-11.678	8.40943
Lipidsearch	DG(15:0/18:1)+NH4	DG(15:0/18:1)	DG(15:0/18:1)		C36 H72 O5 N1	598.541	1.45456e+07	5.32139e+07	7.1348e+07	7.42341e+08	6.51047e+06	6.58997e+08	4.63692e+07	2.90132e+07	4.69283e+08	4.02933e+08	-3.33922	9.18948
Lipidsearch	DG(15:1/18:2)+Na	DG(15:1/18:2)	DG(15:1/18:2)		C36 H64 O5 Na1	599.465	101795	0	742891	45592.4	3.45986e+07	3.36654e+07	281562	402752	2.27699e+07	1.96853e+07	-6.33753	7.83982
Lipidsearch	DG(16:0/12:0)+Na	DG(16:0/12:0)	DG(16:0/12:0)		C31 H60 O5 Na1	535.433	1.40364e+08	2.9105e+08	4.37744e+08	2.18686e+08	3.21398e+08	3.76463e+08	2.89719e+08	1.48694e+08	3.05516e+08	8.00783e+07	-0.0765912	9.25181
Lipidsearch	DG(16:0/12:0)+NH4	DG(16:0/12:0)	DG(16:0/12:0)		C31 H64 O5 N1	530.478	5.95967e+07	1.88618e+08	3.60667e+08	5.43861e+07	1.91773e+08	1.90857e+08	2.0296e+08	1.51047e+08	1.45672e+08	7.90575e+07	0.478471	9.01949
Lipidsearch	DG(16:0/14:0)+Na	DG(16:0/14:0)	DG(16:0/14:0)		C33 H64 O5 Na1	563.465	2.46341e+08	3.01274e+08	2.77049e+08	2.43966e+07	7.3955e+07	1.02433e+08	2.74888e+08	2.75302e+07	6.69281e+07	3.94898e+07	2.03816	9.01091
Lipidsearch	DG(16:0/14:0)+NH4	DG(16:0/14:0)	DG(16:0/14:0)		C33 H68 O5 N1	558.509	3.56961e+08	4.66288e+08	4.3128e+08	3.48328e+08	3.23448e+08	5.585e+08	4.18176e+08	5.58287e+07	4.10092e+08	1.29125e+08	0.0281636	9.39529
Lipidsearch	DG(16:0/15:0)+NH4	DG(16:0/15:0)	DG(16:0/15:0)		C34 H70 O5 N1	572.525	7.54818e+06	2.57591e+07	2.19886e+07	6.52664e+07	3.37823e+07	1.45905e+06	1.8432e+07	9.61232e+06	3.35026e+07	3.19046e+07	-0.862063	8.19258
Lipidsearch	DG(16:0/16:0)+Na	DG(16:0/16:0)	DG(16:0/16:0)		C35 H68 O5 Na1	591.496	3.42898e+06	0	1.61422e+06	5.13378e+07	3.16595e+07	2.13913e+07	1.68107e+06	1.71547e+06	3.47962e+07	1.52177e+07	-4.37148	8.03914
Lipidsearch	DG(16:0/16:0)+NH4	DG(16:0/16:0)	DG(16:0/16:0)		C35 H72 O5 N1	586.541	1.18882e+09	1.28693e+09	1.30979e+09	1.553e+09	1.42943e+09	1.64732e+09	1.26185e+09	6.42701e+07	1.54325e+09	1.09272e+08	-0.290434	9.92507
Lipidsearch	DG(16:0/16:1)+Na	DG(16:0/16:1)	DG(16:0/16:1)		C35 H66 O5 Na1	589.48	2.77448e+08	2.66174e+08	2.58143e+08	1.21128e+09	1.18217e+09	1.18757e+09	2.67255e+08	9.69756e+06	1.19367e+09	1.54847e+07	-2.15912	9.64175
Lipidsearch	DG(16:0/17:0)+NH4	DG(16:0/17:0)	DG(16:0/17:0)		C36 H74 O5 N1	600.556	5.09501e+07	5.46927e+07	5.30473e+07	9.33404e+07	7.43091e+07	8.14739e+07	5.28967e+07	1.87585e+06	8.30411e+07	9.61196e+06	-0.650648	8.61046
Lipidsearch	DG(16:0/18:1)+H	DG(16:0/18:1)	DG(16:0/18:1)		C37 H71 O5	595.53	1.47817e+07	2.85978e+07	345965	2.21157e+08	4.53472e+08	4.71348e+08	1.45751e+07	1.4127e+07	3.81992e+08	1.39574e+08	-4.71196	9.07544
Lipidsearch	DG(16:0/18:1)+Na	DG(16:0/18:1)	DG(16:0/18:1)		C37 H70 O5 Na1	617.512	4.50627e+08	4.62446e+08	4.80011e+08	3.6077e+09	0	5.1519e+09	4.64361e+08	1.47853e+07	2.91987e+09	2.64393e+09	-2.65258	10.0066
Lipidsearch	DG(16:0/18:1)+NH4	DG(16:0/18:1)	DG(16:0/18:1)		C37 H74 O5 N1	612.556	3.07767e+09	3.61263e+09	3.6442e+09	2.04817e+10	1.9871e+10	2.20254e+10	3.44484e+09	3.18365e+08	2.07927e+10	1.11033e+09	-2.59357	10.8616
Lipidsearch	DG(16:1/15:0)+NH4	DG(16:1/15:0)	DG(16:1/15:0)		C34 H68 O5 N1	570.509	0	0	0	2.49428e+07	4.39972e+07	2.68224e+07	0	0	3.19208e+07	1.05006e+07		7.9812
Lipidsearch	DG(16:1/16:1)+Na	DG(16:1/16:1)	DG(16:1/16:1)		C35 H64 O5 Na1	587.465	5.21962e+07	1.04896e+07	4.51968e+07	1.6736e+09	1.08655e+09	1.24713e+09	3.59609e+07	2.23346e+07	1.33576e+09	3.03396e+08	-5.21509	9.61439
Lipidsearch	DG(16:1/16:1)+NH4	DG(16:1/16:1)	DG(16:1/16:1)		C35 H68 O5 N1	582.509	3.12236e+07	5.9828e+07	4.83238e+07	2.90933e+09	2.72217e+09	2.75306e+09	4.64585e+07	1.43931e+07	2.79485e+09	1.00334e+08	-5.91069	9.93064
Lipidsearch	DG(16:1/17:1)+NH4	DG(16:1/17:1)	DG(16:1/17:1)		C36 H70 O5 N1	596.525	2.50017e+06	0	5653.05	4.62054e+08	5.16457e+08	5.69684e+08	835274	1.44184e+06	5.16065e+08	5.38158e+07	-9.27109	9.19053
Lipidsearch	DG(16:1/18:1)+H	DG(16:1/18:1)	DG(16:1/18:1)		C37 H69 O5	593.514	6.41284e+06	0	7.76046e+06	2.07689e+08	1.22127e+09	5.58639e+08	4.72443e+06	4.14659e+06	6.62532e+08	5.14714e+08	-7.1317	9.30141
Lipidsearch	DG(16:1/18:1)+Na	DG(16:1/18:1)	DG(16:1/18:1)		C37 H68 O5 Na1	615.496	5.6048e+08	4.96542e+08	4.7666e+08	6.39731e+09	5.84981e+09	6.01639e+09	5.11227e+08	4.37968e+07	6.08784e+09	2.80657e+08	-3.57389	10.2966
Lipidsearch	DG(16:1/18:1)+NH4	DG(16:1/18:1)	DG(16:1/18:1)		C37 H72 O5 N1	610.541	1.74623e+09	2.10239e+09	2.09897e+09	3.8745e+10	3.72422e+10	7.83225e+10	1.98253e+09	2.04647e+08	5.14366e+10	2.3296e+10	-4.69738	11.2048
Lipidsearch	DG(16:1/18:2)+Na	DG(16:1/18:2)	DG(16:1/18:2)		C37 H66 O5 Na1	613.48	6.88377e+07	0	0	9.08027e+08	1.2354e+07	1.44519e+07	2.29459e+07	3.97435e+07	3.11611e+08	5.16512e+08	-3.76344	9.00159
Lipidsearch	DG(16:1/18:2)+NH4	DG(16:1/18:2)	DG(16:1/18:2)		C37 H70 O5 N1	608.525	157215	0	0	141833	2.33226e+07	4.54773e+06	52405.1	90768.3	9.33738e+06	1.23103e+07	-7.47717	7.44978
Lipidsearch	DG(16:1/18:3)+Na	DG(16:1/18:3)	DG(16:1/18:3)		C37 H64 O5 Na1	611.465	0	0	0	2.63839e+08	0	0	0	0	8.79463e+07	1.52328e+08		8.42134
Lipidsearch	DG(16:1/18:3)+NH4	DG(16:1/18:3)	DG(16:1/18:3)		C37 H68 O5 N1	606.509	0	0	0	6.60511e+08	46823.3	0	0	0	2.20186e+08	3.81333e+08		8.81991
Lipidsearch	DG(17:0/18:1)+Na	DG(17:0/18:1)	DG(17:0/18:1)		C38 H72 O5 Na1	631.527	4.68427e+06	1.37932e+07	2.28454e+07	9.9679e+07	6.70052e+07	7.47513e+07	1.37743e+07	9.08058e+06	8.04785e+07	1.70733e+07	-2.54663	8.45142
Lipidsearch	DG(17:0/18:1)+NH4	DG(17:0/18:1)	DG(17:0/18:1)		C38 H76 O5 N1	626.572	2.86636e+08	1.63392e+08	1.52452e+08	9.19906e+08	7.58595e+08	9.07952e+08	2.00827e+08	7.45139e+07	8.62151e+08	8.9881e+07	-2.10199	9.50365
Lipidsearch	DG(17:1/18:1)+Na	DG(17:1/18:1)	DG(17:1/18:1)		C38 H70 O5 Na1	629.512	2.97383e+06	0	6.83787e+06	1.55734e+08	2.30951e+08	3.63516e+08	3.27057e+06	3.42858e+06	2.50067e+08	1.05202e+08	-6.25663	8.88082
Lipidsearch	DG(17:1/18:1)+NH4	DG(17:1/18:1)	DG(17:1/18:1)		C38 H74 O5 N1	624.556	1.02234e+08	1.47397e+08	1.41324e+08	2.00483e+09	1.84392e+09	1.93156e+09	1.30318e+08	2.45104e+07	1.92677e+09	8.05636e+07	-3.88607	9.79037
Lipidsearch	DG(17:1/18:2)+Na	DG(17:1/18:2)	DG(17:1/18:2)		C38 H68 O5 Na1	627.496	1.29921e+06	601820	0	1.67043e+08	2.29523e+08	3.13941e+08	633675	650189	2.36836e+08	7.37214e+07	-8.54593	8.85273
Lipidsearch	DG(17:1/18:2)+NH4	DG(17:1/18:2)	DG(17:1/18:2)		C38 H72 O5 N1	622.541	4.83693e+06	4.42882e+07	1.12918e+07	8.87887e+08	9.55957e+08	9.63642e+08	2.0139e+07	2.11614e+07	9.35829e+08	4.16963e+07	-5.53818	9.45756
Lipidsearch	DG(17:1/18:3)+NH4	DG(17:1/18:3)	DG(17:1/18:3)		C38 H70 O5 N1	620.525	0	0	0	0	6.45119e+07	5.26174e+07	0	0	3.90431e+07	3.43314e+07		8.06867
Lipidsearch	DG(18:0/16:0)+NH4	DG(18:0/16:0)	DG(18:0/16:0)		C37 H76 O5 N1	614.572	6.33285e+08	6.76755e+08	6.86303e+08	7.77413e+08	7.07598e+08	7.78334e+08	6.65447e+08	2.82602e+07	7.54448e+08	4.05763e+07	-0.181097	9.62938
Lipidsearch	DG(18:0/18:0)+NH4	DG(18:0/18:0)	DG(18:0/18:0)		C39 H80 O5 N1	642.603	2.07818e+08	2.17168e+08	2.51171e+08	2.0698e+08	1.89753e+08	2.12277e+08	2.25386e+08	2.28147e+07	2.03003e+08	1.17768e+07	0.150893	9.10896
Lipidsearch	DG(18:0/18:1)+H	DG(18:0/18:1)	DG(18:0/18:1)		C39 H75 O5	623.561	4.4602e+07	1.92258e+07	3.8653e+07	1.13459e+08	5.46103e+07	8.39241e+07	3.41603e+07	1.32713e+07	8.39977e+07	2.94242e+07	-1.29803	8.54958
Lipidsearch	DG(18:1/12:0)+Na	DG(18:1/12:0)	DG(18:1/12:0)		C33 H62 O5 Na1	561.449	2.67524e+08	6.77059e+08	6.39394e+08	1.10038e+09	1.10523e+09	1.2757e+09	5.27992e+08	2.26357e+08	1.16044e+09	9.98497e+07	-1.13608	9.7046
Lipidsearch	DG(18:1/12:0)+NH4	DG(18:1/12:0)	DG(18:1/12:0)		C33 H66 O5 N1	556.494	7.69952e+08	6.39781e+08	4.95675e+08	1.07029e+09	1.21715e+09	1.24708e+09	6.35136e+08	1.37197e+08	1.17817e+09	9.46215e+07	-0.891415	9.73559
Lipidsearch	DG(18:1/14:0)+NH4	DG(18:1/14:0)	DG(18:1/14:0)		C35 H70 O5 N1	584.525	1.04384e+06	0	0	1.37278e+06	1.6036e+07	7.42448e+06	347947	602662	8.27774e+06	7.36874e+06	-4.5723	7.41291
Lipidsearch	DG(18:1/18:1)+Na	DG(18:1/18:1)	DG(18:1/18:1)		C39 H72 O5 Na1	643.527	8.86524e+08	9.32562e+08	9.60389e+08	1.47393e+10	2.08927e+09	1.19616e+10	9.26492e+08	3.73049e+07	9.59673e+09	6.64833e+09	-3.37269	10.4993
Lipidsearch	DG(18:1/18:1)+NH4	DG(18:1/18:1)	DG(18:1/18:1)		C39 H76 O5 N1	638.572	6.60311e+09	7.25764e+09	7.72209e+09	5.40821e+10	5.11202e+10	5.59946e+10	7.19428e+09	5.62173e+08	5.37323e+10	2.45596e+09	-2.90087	11.2619
Lipidsearch	DG(18:1/18:2)+H	DG(18:1/18:2)	DG(18:1/18:2)		C39 H71 O5	619.53	8.83411e+07	780928	1.10382e+08	1.52577e+09	1.42741e+09	0	6.65012e+07	5.79726e+07	9.84396e+08	8.53929e+08	-3.88778	9.49868
Lipidsearch	DG(18:1/18:2)+Na	DG(18:1/18:2)	DG(18:1/18:2)		C39 H70 O5 Na1	641.512	1.04001e+09	8.4514e+08	7.56724e+08	9.13326e+09	7.19675e+09	8.15504e+09	8.80625e+08	1.44939e+08	8.16168e+09	9.68275e+08	-3.21227	10.4334
Lipidsearch	DG(18:1/18:2)+NH4	DG(18:1/18:2)	DG(18:1/18:2)		C39 H74 O5 N1	636.556	4.31015e+09	5.08734e+09	5.34661e+09	6.6803e+10	6.31103e+10	6.71051e+10	4.9147e+09	5.39365e+08	6.56728e+10	2.22431e+09	-3.74012	11.3258
Lipidsearch	DG(18:1/19:0)+NH4	DG(18:1/19:0)	DG(18:1/19:0)		C40 H80 O5 N1	654.603	3.03335e+08	1.98645e+08	2.40847e+08	1.35672e+08	1.84641e+08	1.92869e+08	2.47609e+08	5.26715e+07	1.7106e+08	3.09224e+07	0.533559	9.09899
Lipidsearch	DG(18:1/19:1)+NH4	DG(18:1/19:1)	DG(18:1/19:1)		C40 H78 O5 N1	652.587	2.05304e+08	1.74098e+08	2.56184e+08	8.57245e+08	7.75933e+08	8.58263e+08	2.11862e+08	4.14341e+07	8.3048e+08	4.72418e+07	-1.97082	9.49513
Lipidsearch	DG(18:1/20:2)+NH4	DG(18:1/20:2)	DG(18:1/20:2)		C41 H78 O5 N1	664.587	3.39616e+07	6.6317e+07	5.51309e+07	1.07152e+08	2.74337e+08	1.20288e+08	5.18032e+07	1.64324e+07	1.67259e+08	9.29643e+07	-1.69097	8.81769
Lipidsearch	DG(18:1/20:3)+Na	DG(18:1/20:3)	DG(18:1/20:3)		C41 H72 O5 Na1	667.527	2.33287e+08	2.57197e+08	2.77291e+08	1.46412e+08	6.9685e+07	1.10874e+08	2.55925e+08	2.20293e+07	1.0899e+08	3.83983e+07	1.23152	9.03931
Lipidsearch	DG(18:1/22:1)+NH4	DG(18:1/22:1)	DG(18:1/22:1)		C43 H84 O5 N1	694.634	1.19683e+08	1.55864e+08	1.49646e+08	1.16871e+08	1.18404e+08	0	1.41731e+08	1.93454e+07	7.84249e+07	6.79223e+07	0.853771	8.81985
Lipidsearch	DG(18:1/22:4)+NH4	DG(18:1/22:4)	DG(18:1/22:4)		C43 H78 O5 N1	688.587	5.75372e+07	6.02094e+07	3.40737e+07	0	2.43926e+08	1.85701e+08	5.06067e+07	1.43803e+07	1.43209e+08	1.27394e+08	-1.50072	8.76451
Lipidsearch	DG(18:1/22:5)+Na	DG(18:1/22:5)	DG(18:1/22:5)		C43 H72 O5 Na1	691.527	1.92937e+07	2.9724e+07	1.32945e+07	1.54842e+08	5.82824e+07	1.35569e+08	2.07708e+07	8.31373e+06	1.16231e+08	5.11018e+07	-2.48437	8.61385
Lipidsearch	DG(18:1/22:5)+NH4	DG(18:1/22:5)	DG(18:1/22:5)		C43 H76 O5 N1	686.572	1.09982e+08	7.32884e+07	1.35113e+08	1.38504e+08	4.382e+08	1.03794e+08	1.06128e+08	3.10921e+07	2.26832e+08	1.8387e+08	-1.09582	8.99951
Lipidsearch	DG(18:1/22:6)+Na	DG(18:1/22:6)	DG(18:1/22:6)		C43 H70 O5 Na1	689.512	13220.5	9.82914e+07	8.77054e+07	3.13551e+08	3.21744e+08	4.56071e+08	6.20033e+07	5.39453e+07	3.63789e+08	8.0024e+07	-2.55268	9.10632
Lipidsearch	DG(18:1/22:6)+NH4	DG(18:1/22:6)	DG(18:1/22:6)		C43 H74 O5 N1	684.556	6.1121e+07	2.26686e+08	6.04661e+06	1.66078e+09	48801.9	1.27835e+09	9.79512e+07	1.14838e+08	9.79725e+08	8.69706e+08	-3.32224	9.50961
Lipidsearch	DG(18:1/24:1)+NH4	DG(18:1/24:1)	DG(18:1/24:1)		C45 H88 O5 N1	722.666	7.7922e+07	1.92129e+07	5.69127e+07	1.81478e+07	2.97073e+07	0	5.13492e+07	2.97473e+07	1.59517e+07	1.49749e+07	1.68663	8.30514
Lipidsearch	DG(18:2/18:2)+Na	DG(18:2/18:2)	DG(18:2/18:2)		C39 H68 O5 Na1	639.496	41750.2	633321	9.75653e+07	9.57585e+09	2.38994e+09	2.54345e+09	3.27468e+07	5.61353e+07	4.83641e+09	4.10519e+09	-7.20644	10.1646
Lipidsearch	DG(18:2/18:2)+NH4	DG(18:2/18:2)	DG(18:2/18:2)		C39 H72 O5 N1	634.541	3.79566e+08	5.83413e+08	5.10606e+08	1.69478e+10	1.59444e+10	1.71212e+10	4.91195e+08	1.033e+08	1.66711e+10	6.35303e+08	-5.08491	10.7117
Lipidsearch	DG(18:2/20:4)+NH4	DG(18:2/20:4)	DG(18:2/20:4)		C41 H72 O5 N1	658.541	2.94986e+08	7.14897e+07	6.70237e+06	5.27806e+08	5.02999e+08	2.09902e+08	1.24393e+08	1.51248e+08	4.13569e+08	1.76817e+08	-1.73323	9.20787
Lipidsearch	DG(18:2/22:6)+Na	DG(18:2/22:6)	DG(18:2/22:6)		C43 H68 O5 Na1	687.496	2.62735e+06	0	0	1.43016e+08	0	0	875784	1.5169e+06	4.76721e+07	8.25705e+07	-5.76643	8.16329
Lipidsearch	DG(18:2/22:6)+NH4	DG(18:2/22:6)	DG(18:2/22:6)		C43 H72 O5 N1	682.541	2.79996e+07	0	0	1.00692e+09	591594	0	9.33321e+06	1.61656e+07	3.35839e+08	5.81178e+08	-5.16925	9.01516
Lipidsearch	DG(18:3/18:2)+Na	DG(18:3/18:2)	DG(18:3/18:2)		C39 H66 O5 Na1	637.48	4.67726e+07	0	0	5.2461e+08	4.34576e+08	5.51975e+08	1.55909e+07	2.70042e+07	5.0372e+08	6.14241e+07	-5.01385	9.19255
Lipidsearch	DG(18:3/18:2)+NH4	DG(18:3/18:2)	DG(18:3/18:2)		C39 H70 O5 N1	632.525	1.2663e+06	0	0	2.47052e+09	2.32959e+09	1.85899e+09	422100	731099	2.2197e+09	3.2023e+08	-12.3605	9.8235
Lipidsearch	DG(18:4/16:1)+NH4	DG(18:4/16:1)	DG(18:4/16:1)		C37 H66 O5 N1	604.494	0	0	0	1.95672e+07	6.75729e+07	2.14984e+07	0	0	3.62128e+07	2.71757e+07		8.03598
Lipidsearch	DG(18:4/18:2)+Na	DG(18:4/18:2)	DG(18:4/18:2)		C39 H64 O5 Na1	635.465	368725	0	0	1.00695e+07	2.26705e+07	2.30063e+07	122908	212884	1.85821e+07	7.37405e+06	-7.24018	7.74908
Lipidsearch	DG(18:4/18:2)+NH4	DG(18:4/18:2)	DG(18:4/18:2)		C39 H68 O5 N1	630.509	0	1.0142e+08	0	9.87802e+07	0	0	3.38067e+07	5.85549e+07	3.29267e+07	5.70308e+07	0.0380491	8.30146
Lipidsearch	DG(19:0)+NH4	DG(19:0)	DG(19:0)		C22 H46 O5 N1	404.337	0	0	1.30981e+07	177127	1.10337e+08	9.71692e+07	4.36604e+06	7.5622e+06	6.92279e+07	6.01611e+07	-3.98696	8.34396
Lipidsearch	DG(19:1/18:2)+NH4	DG(19:1/18:2)	DG(19:1/18:2)		C40 H76 O5 N1	650.572	3.1168e+07	4.80474e+07	7.23753e+07	5.16084e+08	5.00622e+08	4.85618e+08	5.05302e+07	2.07156e+07	5.00775e+08	1.52337e+07	-3.30894	9.21851
Lipidsearch	DG(20:0/18:1)+Na	DG(20:0/18:1)	DG(20:0/18:1)		C41 H78 O5 Na1	673.574	1.95932e+07	2.79972e+07	3.0157e+07	0	5.32172e+06	2.62965e+06	2.59158e+07	5.58102e+06	2.65045e+06	2.66092e+06	3.28952	7.93297
Lipidsearch	DG(20:0/18:1)+NH4	DG(20:0/18:1)	DG(20:0/18:1)		C41 H82 O5 N1	668.619	4.30802e+08	5.01167e+08	5.27886e+08	2.77026e+08	2.47027e+08	3.21695e+08	4.86618e+08	5.01504e+07	2.81916e+08	3.75733e+07	0.787525	9.36278
Lipidsearch	DG(20:1/18:1)+NH4	DG(20:1/18:1)	DG(20:1/18:1)		C41 H80 O5 N1	666.603	7.35177e+08	7.25725e+08	8.24373e+08	2.2437e+09	1.9753e+09	2.36569e+09	7.61758e+08	5.44316e+07	2.1949e+09	1.99718e+08	-1.52675	9.94792
Lipidsearch	DG(20:1/18:2)+Na	DG(20:1/18:2)	DG(20:1/18:2)		C41 H74 O5 Na1	669.543	2.71508e+08	6.28361e+07	9.0592e+07	3.03679e+08	1.23671e+08	3.13246e+08	1.41645e+08	1.13317e+08	2.46865e+08	1.06796e+08	-0.801441	9.06652
Lipidsearch	DG(20:1/20:3)+NH4	DG(20:1/20:3)	DG(20:1/20:3)		C43 H80 O5 N1	690.603	1.37011e+08	1.45789e+08	2.92964e+07	5.35136e+07	2.7271e+07	2.96985e+07	1.04032e+08	6.48717e+07	3.68277e+07	1.45013e+07	1.49816	8.62591
Lipidsearch	DG(20:2/18:2)+NH4	DG(20:2/18:2)	DG(20:2/18:2)		C41 H76 O5 N1	662.572	2.97458e+08	6.00347e+08	4.39662e+08	1.02901e+09	1.64219e+09	1.04448e+09	4.45822e+08	1.51538e+08	1.23856e+09	3.49637e+08	-1.47412	9.70356
Lipidsearch	DG(20:3/18:2)+NH4	DG(20:3/18:2)	DG(20:3/18:2)		C41 H74 O5 N1	660.556	4.8847e+08	2.01602e+08	1.31643e+08	2.74091e+08	3.53662e+08	4.515e+08	2.73905e+08	1.89082e+08	3.59751e+08	8.88614e+07	-0.393323	9.27897
Lipidsearch	DG(20:5/18:2)+Na	DG(20:5/18:2)	DG(20:5/18:2)		C41 H66 O5 Na1	661.48	0	0	0	2.16502e+08	3.85159e+07	3.37538e+07	0	0	9.62574e+07	1.04162e+08		8.46056
Lipidsearch	DG(20:5/18:2)+NH4	DG(20:5/18:2)	DG(20:5/18:2)		C41 H70 O5 N1	656.525	0	0	0	4.00025e+08	1.43141e+08	8.55107e+07	0	0	2.09559e+08	1.67447e+08		8.79843
Lipidsearch	DG(21:0/18:2)+NH4	DG(21:0/18:2)	DG(21:0/18:2)		C42 H82 O5 N1	680.619	2.46536e+07	2.4749e+07	2.37635e+07	3.35098e+07	0	3.77894e+07	2.43887e+07	543520	2.37664e+07	2.06932e+07	0.0372906	8.15976
Lipidsearch	DG(22:1/18:2)+NH4	DG(22:1/18:2)	DG(22:1/18:2)		C43 H82 O5 N1	692.619	3.05963e+07	1.38209e+07	3.92306e+07	8.99568e+07	8.3428e+07	6.64925e+07	2.78826e+07	1.29204e+07	7.99591e+07	1.21107e+07	-1.5199	8.50991
Lipidsearch	DG(26:1/16:0)+NH4	DG(26:1/16:0)	DG(26:1/16:0)		C45 H90 O5 N1	724.681	6.30006e+07	6.61341e+07	5.12734e+07	0	3.20315e+06	2.75975e+06	6.0136e+07	7.83356e+06	1.98763e+06	1.73556e+06	4.91911	8.27038
Lipidsearch	DG(28:0e)+Na	DG(28:0e)	DG(28:0)		C31 H62 O4 Na1	521.454	8.04837e+07	1.64302e+08	1.0664e+08	2.69031e+08	3.22311e+08	3.48906e+08	1.17142e+08	4.28847e+07	3.13416e+08	4.06738e+07	-1.41982	9.11115
Lipidsearch	DG(30:0e)+Na	DG(30:0e)	DG(30:0)		C33 H66 O4 Na1	549.485	7.20778e+07	1.09765e+08	1.16314e+08	1.15083e+09	1.16885e+09	1.23578e+09	9.93857e+07	2.3875e+07	1.18516e+09	4.47612e+07	-3.57589	9.58587
Lipidsearch	DG(30:1e)+Na	DG(30:1e)	DG(30:1)		C33 H64 O4 Na1	547.47	1.93189e+06	0	699665	8.32314e+07	4.17865e+07	6.61266e+07	877185	978103	6.37148e+07	2.08275e+07	-6.1826	8.2873
Lipidsearch	DG(32:0p)+Na	DG(32:0p)	DG(32:0)		C35 H68 O4 Na1	575.501	5.95308e+06	3.97481e+07	1.68552e+07	4.45271e+06	2.6999e+07	7.1593e+06	2.08521e+07	1.72484e+07	1.28703e+07	1.23104e+07	0.696145	8.00504
Lipidsearch	DG(32:0p)+NH4	DG(32:0p)	DG(32:0)		C35 H72 O4 N1	570.546	4.0793e+08	4.62803e+08	4.96276e+08	42271.6	0	89357.9	4.5567e+08	4.46027e+07	43876.5	44700.6	13.3423	9.13581
Lipidsearch	DG(32:1p)+Na	DG(32:1p)	DG(32:1)		C35 H66 O4 Na1	573.485	0	0	0	1.96246e+08	7.83181e+07	1.13779e+08	0	0	1.29448e+08	6.05052e+07		8.58922
Lipidsearch	DG(32:2p)+H	DG(32:2p)	DG(32:2)		C35 H65 O4	549.488	2.86554e+07	5.8017e+06	1.43899e+07	1.97903e+07	0	2.15424e+07	1.62823e+07	1.15438e+07	1.37776e+07	1.19638e+07	0.240986	7.95511
Lipidsearch	DG(33:0e)+Na	DG(33:0e)	DG(33:0)		C36 H72 O4 Na1	591.532	2.3292e+07	2.53825e+07	2.48818e+07	1.33579e+08	1.1105e+08	1.33264e+08	2.45187e+07	1.0915e+06	1.25964e+08	1.2917e+07	-2.36105	8.65461
Lipidsearch	DG(33:1p)+Na	DG(33:1p)	DG(33:1)		C36 H68 O4 Na1	587.501	0	0	0	1.76539e+07	3.56867e+07	1.98062e+07	0	0	2.43823e+07	9.84892e+06		7.8642
Lipidsearch	DG(34:0p)+NH4	DG(34:0p)	DG(34:0)		C37 H76 O4 N1	598.577	1.20897e+09	1.38973e+09	1.44992e+09	9.42795e+07	0	6.39611e+07	1.34954e+09	1.25399e+08	5.27469e+07	4.81298e+07	4.67724	9.62396
Lipidsearch	DG(34:1e)+Na	DG(34:1e)	DG(34:1)		C37 H72 O4 Na1	603.532	7.89302e+08	8.59804e+08	8.98367e+08	5.5626e+09	5.38611e+09	6.0016e+09	8.49158e+08	5.53064e+07	5.65011e+09	3.16939e+08	-2.73417	10.29
Lipidsearch	DG(34:1p)+Na	DG(34:1p)	DG(34:1)		C37 H70 O4 Na1	601.517	2.15546e+07	8.25715e+06	2.53607e+07	2.91121e+07	5.56571e+07	2.46137e+07	1.83908e+07	8.97998e+06	3.6461e+07	1.67758e+07	-0.987368	8.21631
Lipidsearch	DG(34:2p)+H	DG(34:2p)	DG(34:2)		C37 H69 O4	577.519	3.21502e+08	3.02526e+08	2.96106e+08	1.09972e+09	1.07344e+09	9.85938e+08	3.06712e+08	1.3205e+07	1.05303e+09	5.95728e+07	-1.77959	9.61058
Lipidsearch	DG(34:2p)+Na	DG(34:2p)	DG(34:2)		C37 H68 O4 Na1	599.501	3.00112e+06	3.71716e+06	3.33056e+06	2.60489e+06	2.42964e+06	4.74145e+06	3.34961e+06	358401	3.25866e+06	1.28712e+06	0.0397144	7.29721
Lipidsearch	DG(34:3p)+H	DG(34:3p)	DG(34:3)		C37 H67 O4	575.503	7.30299e+06	1.28081e+06	2.74731e+06	1.66483e+06	7.12802e+06	2.62114e+06	3.77704e+06	3.14037e+06	3.80466e+06	2.91756e+06	-0.0105131	7.35689
Lipidsearch	DG(34:4p)+H	DG(34:4p)	DG(34:4)		C37 H65 O4	573.488	0	0	0	5.72055e+07	6.64313e+07	5.25718e+07	0	0	5.87362e+07	7.05541e+06		8.24603
Lipidsearch	DG(35:2p)+H	DG(35:2p)	DG(35:2)		C38 H71 O4	591.535	2.3292e+07	2.53825e+07	2.48818e+07	1.33111e+08	1.1105e+08	1.33264e+08	2.45187e+07	1.0915e+06	1.25808e+08	1.27814e+07	-2.35927	8.65416
Lipidsearch	DG(35:3p)+H	DG(35:3p)	DG(35:3)		C38 H69 O4	589.519	0	2.09015e+06	1.667e+06	8.04082e+07	0	1.81231e+08	1.25238e+06	1.10504e+06	8.72132e+07	9.08071e+07	-6.1218	8.4239
Lipidsearch	DG(36:1e)+Na	DG(36:1e)	DG(36:1)		C39 H76 O4 Na1	631.564	6.20764e+07	1.12385e+08	1.3818e+08	2.4932e+08	2.54514e+08	2.38403e+08	1.04214e+08	3.8704e+07	2.47412e+08	8.22303e+06	-1.24737	9.0232
Lipidsearch	DG(36:2e)+Na	DG(36:2e)	DG(36:2)		C39 H74 O4 Na1	629.548	8.36232e+07	6.62303e+07	1.43826e+08	4.9143e+07	1.35695e+08	1.42137e+08	9.7893e+07	4.07183e+07	1.08992e+08	5.19303e+07	-0.154938	8.79285
Lipidsearch	DG(36:2p)+H	DG(36:2p)	DG(36:2)		C39 H73 O4	605.55	4.35831e+08	3.89465e+08	3.79468e+08	9.46442e+08	8.01329e+08	8.99353e+08	4.01588e+08	3.00739e+07	8.82375e+08	7.40313e+07	-1.13567	9.58567
Lipidsearch	DG(36:3p)+H	DG(36:3p)	DG(36:3)		C39 H71 O4	603.535	8.59428e+06	1.02969e+07	2.75988e+07	2.73796e+06	1.98304e+07	3.4947e+06	1.54966e+07	1.05153e+07	8.68768e+06	9.65728e+06	0.834913	7.86066
Lipidsearch	DG(36:4p)+H	DG(36:4p)	DG(36:4)		C39 H69 O4	601.519	1.17508e+07	2.5838e+07	4.54575e+07	5.74672e+06	8.23932e+06	6.51547e+06	2.76821e+07	1.69288e+07	6.83384e+06	1.27644e+06	2.01819	8.01514
Lipidsearch	DG(37:3p)+H	DG(37:3p)	DG(37:3)		C40 H73 O4	617.55	1.99841e+07	1.76504e+07	1.85728e+07	7.14516e+07	1.33651e+07	6.1199e+07	1.87358e+07	1.17537e+06	4.86719e+07	3.10034e+07	-1.37729	8.30583
Lipidsearch	DG(38:3p)+H	DG(38:3p)	DG(38:3)		C41 H75 O4	631.566	0	0	0	1.76599e+07	1.54591e+07	6.98812e+07	0	0	3.43334e+07	3.08049e+07		8.01284
Lipidsearch	DG(38:4p)+H	DG(38:4p)	DG(38:4)		C41 H73 O4	629.55	1.28326e+07	9.08706e+07	1.31151e+08	2.36071e+06	1.17572e+07	8.67349e+06	7.82848e+07	6.0155e+07	7.59714e+06	4.78984e+06	3.3652	8.41102
Lipidsearch	DG(4:0/18:1)+NH4	DG(4:0/18:1)	DG(4:0/18:1)		C25 H50 O5 N1	444.368	0	316687	0	304278	0	1.40045e+07	105562	182839	4.76959e+06	7.99911e+06	-5.4977	7.16511
Lipidsearch	DG(4:0/18:2)+NH4	DG(4:0/18:2)	DG(4:0/18:2)		C25 H48 O5 N1	442.353	195228	319498	615843	0	8.88982e+06	4.03445e+07	376856	216094	1.64114e+07	2.11979e+07	-5.44454	7.70213
Lipidsearch	DG(40:2p)+H	DG(40:2p)	DG(40:2)		C43 H81 O4	661.613	2.1781e+07	0	1.32435e+07	0	2.61736e+06	0	1.16749e+07	1.09749e+07	872454	1.51113e+06	3.74218	7.57567
Lipidsearch	DG(42:4)+NH4	DG(42:4)	DG(42:4)		C45 H84 O5 N1	718.634	7.44067e+07	5.6415e+07	6.41586e+07	3.73472e+08	1.07452e+08	1.40761e+08	6.49935e+07	9.02485e+06	2.07229e+08	1.44931e+08	-1.67286	8.91204
Lipidsearch	DG(51:0)+NH4	DG(51:0)	DG(51:0)		C54 H110 O5 N1	852.838	3.53383e+07	1.00977e+08	1.02136e+08	0	2.4512e+06	3.24471e+06	7.9484e+07	3.82357e+07	1.89864e+06	1.69146e+06	5.38763	8.38765
Lipidsearch	DG(51:1)+NH4	DG(51:1)	DG(51:1)		C54 H108 O5 N1	850.822	2.85422e+06	1.16962e+07	4.64704e+07	7.96797e+06	3.87174e+06	6.20802e+06	2.03403e+07	2.30572e+07	6.01591e+06	2.05486e+06	1.75749	7.898
Lipidsearch	DG(52:3)+NH4	DG(52:3)	DG(52:3)		C55 H106 O5 N1	860.807	1.52993e+08	1.63702e+08	2.02228e+08	3.72124e+07	3.79599e+07	7.37678e+07	1.72974e+08	2.58943e+07	4.96467e+07	2.08928e+07	1.80079	8.82469
Lipidsearch	DG(53:0)+NH4	DG(53:0)	DG(53:0)		C56 H114 O5 N1	880.869	0	8.14208e+06	3.00402e+07	0	0	0	1.27274e+07	1.55362e+07	0	0		7.58186
Lipidsearch	DG(54:1)+NH4	DG(54:1)	DG(54:1)		C57 H114 O5 N1	892.869	7.28575e+06	2.11022e+08	1.98876e+08	1.45467e+07	2.14726e+08	0	1.39061e+08	1.14282e+08	7.64241e+07	1.19993e+08	0.86362	8.81054
Lipidsearch	DG(54:3)+NH4	DG(54:3)	DG(54:3)		C57 H110 O5 N1	888.838	6.4866e+07	5.29803e+08	1.56285e+08	1.7623e+08	2.42573e+08	1.93739e+08	2.50318e+08	2.4632e+08	2.04181e+08	3.43817e+07	0.293917	9.13465
Lipidsearch	DG(54:4)+NH4	DG(54:4)	DG(54:4)		C57 H108 O5 N1	886.822	7.00242e+07	5.76271e+07	7.02153e+07	36648	1.40712e+07	1.05055e+07	6.59556e+07	7.21326e+06	8.20445e+06	7.29473e+06	3.00702	8.34729
Lipidsearch	DG(56:2)+NH4	DG(56:2)	DG(56:2)		C59 H116 O5 N1	918.885	5.07887e+06	2.23924e+07	2.93509e+07	0	9.39138e+08	4.43439e+07	1.89407e+07	1.24988e+07	3.27827e+08	5.29875e+08	-4.11337	9.01716
Lipidsearch	DG(56:3)+NH4	DG(56:3)	DG(56:3)		C59 H114 O5 N1	916.869	0	0	0	0	2.1347e+07	0	0	0	7.11566e+06	1.23247e+07		7.32934
Lipidsearch	DG(56:7)+H	DG(56:7)	DG(56:7)		C59 H103 O5	891.78	0	0	0	0	8.91419e+06	0	0	0	2.9714e+06	5.14661e+06		6.95008
Lipidsearch	DG(6:0/18:1)+Na	DG(6:0/18:1)	DG(6:0/18:1)		C27 H50 O5 Na1	477.355	0	1.12274e+08	1.11998e+08	215069	1.29594e+08	1.43802e+08	7.47576e+07	6.47421e+07	9.12036e+07	7.9118e+07	-0.286872	8.69713
Lipidsearch	DG(6:0/18:1)+NH4	DG(6:0/18:1)	DG(6:0/18:1)		C27 H54 O5 N1	472.4	3.21986e+06	873478	0	1.84906e+07	0	0	1.36445e+06	1.66513e+06	6.16354e+06	1.06756e+07	-2.17544	7.3538
Lipidsearch	DG(8:0/10:0)+H	DG(8:0/10:0)	DG(8:0/10:0)		C21 H41 O5	373.295	770134	28591.3	16089.7	163063	3.20058e+07	1.36292e+07	271605	431784	1.5266e+07	1.59844e+07	-5.81267	7.66851
Lipidsearch	DG(8:0/10:0)+NH4	DG(8:0/10:0)	DG(8:0/10:0)		C21 H44 O5 N1	390.321	1.34545e+08	0	251041	1.94033e+07	1.70091e+06	9.16191e+06	4.49321e+07	7.76074e+07	1.00887e+07	8.88751e+06	2.15501	8.21765
Lipidsearch	DG(8:0/12:0)+Na	DG(8:0/12:0)	DG(8:0/12:0)		C23 H44 O5 Na1	423.308	2.30259e+07	0	0	1.23695e+08	342824	263534	7.6753e+06	1.3294e+07	4.14339e+07	7.12405e+07	-2.43252	8.16828
Lipidsearch	DG(8:0/12:0)+NH4	DG(8:0/12:0)	DG(8:0/12:0)		C23 H48 O5 N1	418.353	377755	1.29365e+07	1.95117e+07	104462	2.95043e+07	1.37035e+07	1.0942e+07	9.72163e+06	1.44374e+07	1.47137e+07	-0.399943	7.8816
Lipidsearch	DG(8:0/18:1)+NH4	DG(8:0/18:1)	DG(8:0/18:1)		C29 H58 O5 N1	500.431	1.3704e+08	9266.06	305704	7.5716e+07	522839	7582.4	4.5785e+07	7.90294e+07	2.54155e+07	4.35623e+07	0.849169	8.3296
Lipidsearch	DG(8:0/18:2)+Na	DG(8:0/18:2)	DG(8:0/18:2)		C29 H52 O5 Na1	503.371	370531	1.23479e+07	1.35368e+07	0	1.32963e+07	1.61215e+07	8.75174e+06	7.28264e+06	9.80592e+06	8.60887e+06	-0.164083	7.74564
Lipidsearch	DGDG(18:0/20:4)-H	DGDG(18:0/20:4)	DGDG(18:0/20:4)		C53 H91 O15	967.636	0	1.07337e+07	2.85156e+06	0	0	0	4.52844e+06	5.55988e+06	0	0		7.13307
Lipidsearch	LPA(18:1)-H	LPA(18:1)	LPA(18:1)		C21 H40 O7 N0 P1	435.252	345685	8.3315e+06	1.32349e+07	99461.1	4.30129e+06	7.34755e+06	7.30403e+06	6.50575e+06	3.9161e+06	3.63936e+06	0.899276	7.52712
Lipidsearch	LPC(12:0)+H	LPC(12:0)	LPC(12:0)		C20 H43 O7 N1 P1	440.277	0	5.92962e+06	5.77229e+06	816728	0	0	3.90064e+06	3.37897e+06	272243	471538	3.84074	7.09756
Lipidsearch	LPC(13:0)+H	LPC(13:0)	LPC(13:0)		C21 H45 O7 N1 P1	454.293	6.77044e+06	727679	1.74902e+06	1.60405e+06	5008.45	0	3.08238e+06	3.23452e+06	536353	924657	2.52279	7.03568
Lipidsearch	LPC(14:0)+H	LPC(14:0)	LPC(14:0)		C22 H47 O7 N1 P1	468.308	196276	3.20515e+09	3.36498e+09	0	2.80373e+06	7.87587e+06	2.19011e+09	1.8982e+09	3.55987e+06	3.99201e+06	9.26496	9.81829
Lipidsearch	LPC(14:0)+Na	LPC(14:0)	LPC(14:0)		C22 H46 O7 N1 P1 Na1	490.29	1.05094e+09	1.0723e+08	1.07177e+08	0	0	593.747	4.21783e+08	5.44868e+08	197.916	342.8		9.10221
Lipidsearch	LPC(15:0)+H	LPC(15:0)	LPC(15:0)		C23 H49 O7 N1 P1	482.324	7.18813e+07	4.69185e+08	5.08614e+08	240812	1.64359e+06	7.66195e+06	3.49894e+08	2.41571e+08	3.18212e+06	3.94254e+06	6.78078	9.02499
Lipidsearch	LPC(15:1)+H	LPC(15:1)	LPC(15:1)		C23 H47 O7 N1 P1	480.308	1.40072e+09	9.04188e+09	3.35364e+09	5.55281e+07	7.20559e+08	5.98665e+08	4.59874e+09	3.96983e+09	4.58251e+08	3.54053e+08	3.32703	10.181
Lipidsearch	LPC(16:0)+H	LPC(16:0)	LPC(16:0)		C24 H51 O7 N1 P1	496.34	3.70842e+10	2.02065e+10	3.81169e+10	2.40909e+08	2.47113e+09	2.3653e+09	3.18026e+10	1.00557e+10	1.69244e+09	1.25818e+09	4.23196	11.0021
Lipidsearch	LPC(16:1)+H	LPC(16:1)	LPC(16:1)		C24 H49 O7 N1 P1	494.324	0	1.84868e+10	1.94462e+10	113489	2.03722e+08	1.95687e+08	1.26443e+10	1.09608e+10	1.33174e+08	1.15304e+08	6.56903	10.5836
Lipidsearch	LPC(16:2)+H	LPC(16:2)	LPC(16:2)		C24 H47 O7 N1 P1	492.308	0	1.94502e+08	2.31255e+08	590316	217683	276307	1.41919e+08	1.24272e+08	361435	200372	8.61711	8.63027
Lipidsearch	LPC(16:2)+Na	LPC(16:2)	LPC(16:2)		C24 H46 O7 N1 P1 Na1	514.29	4.18359e+08	1.06077e+06	0	246612	0	176532	1.39806e+08	2.41234e+08	141048	127078	9.95303	8.62309
Lipidsearch	LPC(17:0)+H	LPC(17:0)	LPC(17:0)		C25 H53 O7 N1 P1	510.355	1.06489e+07	6.29988e+08	1.90418e+08	92929	4.56844e+06	1.80256e+07	2.77018e+08	3.18622e+08	7.56233e+06	9.3337e+06	5.19501	8.93133
Lipidsearch	LPC(17:1)+H	LPC(17:1)	LPC(17:1)		C25 H51 O7 N1 P1	508.34	1.20263e+09	9.90748e+08	8.5712e+08	8853.77	3.71179e+06	8.18154e+06	1.01683e+09	1.74224e+08	3.96739e+06	4.09233e+06	8.00167	9.48606
Lipidsearch	LPC(18:0)+H	LPC(18:0)	LPC(18:0)		C26 H55 O7 N1 P1	524.371	1.82585e+10	1.88367e+10	1.96381e+10	6.27468e+09	3.87815e+09	4.16787e+09	1.89111e+10	6.92825e+08	4.77356e+09	1.30805e+09	1.9861	10.8516
Lipidsearch	LPC(18:0e)+H	LPC(18:0e)	LPC(18:0)		C26 H57 O6 N1 P1	510.392	9.54532e+07	1.93988e+08	2.06302e+08	1.2566e+07	1.63595e+07	2.08084e+07	1.65248e+08	6.07568e+07	1.6578e+07	4.12552e+06	3.31729	8.73678
Lipidsearch	LPC(18:0p)+H	LPC(18:0p)	LPC(18:0)		C26 H55 O6 N1 P1	508.376	6.49472e+08	7.29932e+08	7.45863e+08	4.92067e+07	5.34291e+07	2.47982e+07	7.08422e+08	5.16705e+07	4.2478e+07	1.5456e+07	4.05982	9.3527
Lipidsearch	LPC(18:1)+H	LPC(18:1)	LPC(18:1)		C26 H53 O7 N1 P1	522.355	9.06922e+10	9.48056e+10	8.36648e+10	3.63175e+08	1.74892e+09	1.72281e+09	8.97209e+10	5.63356e+09	1.2783e+09	7.92632e+08	6.13314	11.4362
Lipidsearch	LPC(18:1p)+H	LPC(18:1p)	LPC(18:1)		C26 H53 O6 N1 P1	506.361	0	1.30206e+07	1.38305e+07	0	1.92587e+07	1.20593e+07	8.95035e+06	7.7618e+06	1.04393e+07	9.73099e+06	-0.22201	7.76469
Lipidsearch	LPC(18:2)+H	LPC(18:2)	LPC(18:2)		C26 H51 O7 N1 P1	520.34	0	8.37628e+09	8.48445e+09	105722	3.59662e+09	4.03254e+09	5.62024e+09	4.86757e+09	2.54309e+09	2.21305e+09	1.14405	10.389
Lipidsearch	LPC(18:2)+Na	LPC(18:2)	LPC(18:2)		C26 H50 O7 N1 P1 Na1	542.322	2.03633e+08	2.42724e+08	3.12801e+08	2.0549e+07	3.14437e+07	3.33142e+07	2.53052e+08	5.53123e+07	2.84356e+07	6.89375e+06	3.15367	8.92658
Lipidsearch	LPC(18:2p)+H	LPC(18:2p)	LPC(18:2)		C26 H51 O6 N1 P1	504.345	5.39424e+06	496004	9.39785e+06	2217.64	3.77165e+06	2.71954e+06	5.09603e+06	4.45841e+06	2.16447e+06	1.94505e+06	1.23536	7.33809
Lipidsearch	LPC(18:3)+H	LPC(18:3)	LPC(18:3)		C26 H49 O7 N1 P1	518.324	0	3.21398e+08	3.20441e+08	111085	8.98032e+06	8.93175e+06	2.13946e+08	1.85283e+08	6.00772e+06	5.10669e+06	5.15429	8.81945
Lipidsearch	LPC(18:4)+H	LPC(18:4)	LPC(18:4)		C26 H47 O7 N1 P1	516.308	2.10871e+09	9.24727e+08	9.20643e+08	3.94024e+07	2.59768e+06	244561	1.31803e+09	6.84758e+08	1.40815e+07	2.196e+07	6.54843	9.60166
Lipidsearch	LPC(19:0)+H	LPC(19:0)	LPC(19:0)		C27 H57 O7 N1 P1	538.387	1.03763e+08	1.52994e+08	1.7523e+08	1.45831e+07	5.66919e+07	6.40478e+07	1.43996e+08	3.65734e+07	4.51076e+07	2.66896e+07	1.67458	8.75382
Lipidsearch	LPC(19:1)+H	LPC(19:1)	LPC(19:1)		C27 H55 O7 N1 P1	536.371	3.61522e+08	4.67535e+08	4.80158e+08	1.10599e+07	8.54514e+06	1.01565e+07	4.36405e+08	6.51569e+07	9.92052e+06	1.27387e+06	5.45911	9.12677
Lipidsearch	LPC(20:0)+H	LPC(20:0)	LPC(20:0)		C28 H59 O7 N1 P1	552.402	9.59061e+07	2.96211e+08	3.11018e+08	7.59284e+06	1.85674e+07	3.81887e+07	2.34378e+08	1.20149e+08	2.14497e+07	1.55003e+07	3.44981	8.88507
Lipidsearch	LPC(20:0e)+H	LPC(20:0e)	LPC(20:0)		C28 H61 O6 N1 P1	538.423	2.89836e+06	1.8749e+06	7.79324e+06	4188.17	455218	0	4.18883e+06	3.16318e+06	153135	261619	4.77367	7.11481
Lipidsearch	LPC(20:1)+H	LPC(20:1)	LPC(20:1)		C28 H57 O7 N1 P1	550.387	2.11451e+09	2.42568e+09	2.39644e+09	7.42305e+06	3.01169e+07	2.74669e+07	2.31221e+09	1.71835e+08	2.1669e+07	1.24083e+07	6.7375	9.8452
Lipidsearch	LPC(20:2)+H	LPC(20:2)	LPC(20:2)		C28 H55 O7 N1 P1	548.371	2.92173e+09	4.55284e+09	5.07529e+09	3.62453e+07	3.21454e+07	0	4.18329e+09	1.12333e+09	2.27969e+07	1.98488e+07	7.51966	10.101
Lipidsearch	LPC(20:3)+H	LPC(20:3)	LPC(20:3)		C28 H53 O7 N1 P1	546.355	0	1.39569e+10	1.52086e+10	2.91014e+06	1.1455e+08	1.21676e+08	9.72184e+09	8.44259e+09	7.97121e+07	6.66078e+07	6.93029	10.4684
Lipidsearch	LPC(20:4)+H	LPC(20:4)	LPC(20:4)		C28 H51 O7 N1 P1	544.34	2.56605e+10	1.73255e+10	1.71629e+10	0	5.93687e+08	7.46884e+08	2.00496e+10	4.85985e+09	4.46857e+08	3.94497e+08	5.48762	10.7888
Lipidsearch	LPC(20:4)+Na	LPC(20:4)	LPC(20:4)		C28 H50 O7 N1 P1 Na1	566.322	3.0107e+09	4.77582e+08	7.48042e+08	2.95304e+08	2.95035e+07	5.03977e+07	1.41211e+09	1.39101e+09	1.25068e+08	1.47798e+08	3.49706	9.66385
Lipidsearch	LPC(20:5)+H	LPC(20:5)	LPC(20:5)		C28 H49 O7 N1 P1	542.324	338843	1.12656e+09	4.14582e+08	1.99442e+06	1.68011e+07	1.6214e+07	5.13827e+08	5.69632e+08	1.16698e+07	8.38428e+06	5.46043	9.19769
Lipidsearch	LPC(20:5)+Na	LPC(20:5)	LPC(20:5)		C28 H48 O7 N1 P1 Na1	564.306	9.47639e+08	0	0	660374	0	0	3.1588e+08	5.4712e+08	220125	381267	10.4868	8.97695
Lipidsearch	LPC(21:3)+H	LPC(21:3)	LPC(21:3)		C29 H55 O7 N1 P1	560.371	1.8907e+07	1.62736e+08	3.41641e+08	0	441010	4.03564e+07	1.74428e+08	1.61684e+08	1.35991e+07	2.31735e+07	3.68104	8.75134
Lipidsearch	LPC(21:4)+H	LPC(21:4)	LPC(21:4)		C29 H53 O7 N1 P1	558.355	1.05162e+08	1.17627e+08	9.47781e+07	0	0	238054	1.05856e+08	1.14404e+07	79351.3	137441	10.3816	8.50216
Lipidsearch	LPC(22:0)+H	LPC(22:0)	LPC(22:0)		C30 H63 O7 N1 P1	580.434	2.20274e+07	8.50008e+07	7.6095e+07	1.89574e+06	4.68433e+06	0	6.10411e+07	3.4079e+07	2.19336e+06	2.3563e+06	4.79857	8.27807
Lipidsearch	LPC(22:1)+H	LPC(22:1)	LPC(22:1)		C30 H61 O7 N1 P1	578.418	9.11737e+07	3.67654e+08	3.25722e+08	138351	3.44551e+06	3.30391e+06	2.61516e+08	1.49004e+08	2.29592e+06	1.86985e+06	6.83168	8.89842
Lipidsearch	LPC(22:2)+H	LPC(22:2)	LPC(22:2)		C30 H59 O7 N1 P1	576.402	3.35301e+07	1.46575e+08	6.76861e+07	0	0	0	8.25971e+07	5.79788e+07	0	0		8.39409
Lipidsearch	LPC(22:3)+H	LPC(22:3)	LPC(22:3)		C30 H57 O7 N1 P1	574.387	2.40532e+08	1.49656e+08	1.45499e+08	0	0	0	1.78562e+08	5.37072e+07	0	0		8.72891
Lipidsearch	LPC(22:4)+H	LPC(22:4)	LPC(22:4)		C30 H55 O7 N1 P1	572.371	3.22652e+08	1.00027e+09	9.17892e+08	2.79377e+06	6.79443e+06	8.50811e+06	7.46939e+08	3.69745e+08	6.0321e+06	2.93245e+06	6.95218	9.3539
Lipidsearch	LPC(22:4)+Na	LPC(22:4)	LPC(22:4)		C30 H54 O7 N1 P1 Na1	594.353	3.47309e+07	5.26594e+06	5.99441e+06	0	0	0	1.53304e+07	1.68052e+07	0	0		7.66267
Lipidsearch	LPC(22:5)+H	LPC(22:5)	LPC(22:5)		C30 H53 O7 N1 P1	570.355	1.69535e+09	1.23254e+09	1.11223e+09	6.89066e+06	2.89216e+06	3.28319e+07	1.34671e+09	3.0787e+08	1.42049e+07	1.62549e+07	6.5669	9.61095
Lipidsearch	LPC(22:5)+Na	LPC(22:5)	LPC(22:5)		C30 H52 O7 N1 P1 Na1	592.337	1.91058e+08	7.3614e+06	2.1488e+06	2.60814e+06	330419	136182	6.68561e+07	1.07594e+08	1.02491e+06	1.37455e+06	6.02749	8.30887
Lipidsearch	LPC(22:6)+H	LPC(22:6)	LPC(22:6)		C30 H51 O7 N1 P1	568.34	167463	5.60506e+09	5.24901e+09	114489	1.97481e+08	1.57717e+08	3.61808e+09	3.13826e+09	1.18437e+08	1.04381e+08	4.93303	10.0496
Lipidsearch	LPC(22:6)+Na	LPC(22:6)	LPC(22:6)		C30 H50 O7 N1 P1 Na1	590.322	0	1.01691e+08	9.56534e+07	0	12999.3	165823	6.57814e+07	5.70483e+07	59607.5	92214.9	10.108	8.29562
Lipidsearch	LPC(24:0)+H	LPC(24:0)	LPC(24:0)		C32 H67 O7 N1 P1	608.465	1.57879e+07	3.10272e+07	3.28221e+07	2.3703e+06	1.0674e+06	8.44599e+06	2.65457e+07	9.35965e+06	3.96123e+06	3.93817e+06	2.74446	7.96152
Lipidsearch	LPC(24:1)+H	LPC(24:1)	LPC(24:1)		C32 H65 O7 N1 P1	606.449	4.15121e+07	5.96583e+07	2.8324e+07	1.55413e+06	0	2.20424e+06	4.31648e+07	1.57324e+07	1.25279e+06	1.1326e+06	5.10664	8.12468
Lipidsearch	LPC(24:2)+H	LPC(24:2)	LPC(24:2)		C32 H63 O7 N1 P1	604.434	3.40267e+07	9.31241e+07	9.28663e+07	0	0	0	7.3339e+07	3.40457e+07	0	0		8.34246
Lipidsearch	LPC(24:3)+H	LPC(24:3)	LPC(24:3)		C32 H61 O7 N1 P1	602.418	5.84082e+06	4.05229e+07	4.13032e+07	0	204006	125867	2.92223e+07	2.02527e+07	109958	102929	8.05398	7.94447
Lipidsearch	LPC(24:4)+H	LPC(24:4)	LPC(24:4)		C32 H59 O7 N1 P1	600.402	3.80779e+08	1.98933e+08	1.88064e+08	0	0	1658.9	2.55925e+08	1.08263e+08	552.968	957.768	18.8201	8.88523
Lipidsearch	LPC(24:4)+Na	LPC(24:4)	LPC(24:4)		C32 H58 O7 N1 P1 Na1	622.384	4.6022e+08	8.88464e+06	1.00459e+07	0	0	0	1.59717e+08	2.60244e+08	0	0		8.68047
Lipidsearch	LPC(24:5)+H	LPC(24:5)	LPC(24:5)		C32 H57 O7 N1 P1	598.387	2.1232e+07	6.10279e+07	4.07502e+07	0	0	51895.7	4.10034e+07	1.98992e+07	17298.6	29962	11.2109	8.09012
Lipidsearch	LPC(24:6)+H	LPC(24:6)	LPC(24:6)		C32 H55 O7 N1 P1	596.371	2.17934e+07	5.32242e+07	5.95185e+07	0	0	0	4.48454e+07	2.02101e+07	0	0		8.12884
Lipidsearch	LPC(26:5)+H	LPC(26:5)	LPC(26:5)		C34 H61 O7 N1 P1	626.418	2.13809e+07	2.68988e+07	6.04007e+07	0	0	0	3.62268e+07	2.11162e+07	0	0		8.03615
Lipidsearch	LPC(28:0)+H	LPC(28:0)	LPC(28:0)		C36 H75 O7 N1 P1	664.528	2.16e+08	1.85402e+08	1.67448e+08	0	0	0	1.89616e+08	2.45488e+07	0	0		8.755
Lipidsearch	LPC(37:5)+H	LPC(37:5)	LPC(37:5)		C45 H83 O7 N1 P1	780.59	3.76794e+07	2.49077e+08	2.50609e+08	0	0	0	1.79122e+08	1.22495e+08	0	0		8.73027
Lipidsearch	LPC(37:6)+H	LPC(37:6)	LPC(37:6)		C45 H81 O7 N1 P1	778.575	1.7994e+08	2.42074e+08	3.06378e+08	0	3.73762e+07	0	2.42798e+08	6.32223e+07	1.24587e+07	2.15792e+07	4.28453	8.8841
Lipidsearch	LPE(14:0)+H	LPE(14:0)	LPE(14:0)		C19 H41 O7 N1 P1	426.262	3.69624e+07	8.77158e+07	2.3382e+07	0	0	0	4.93534e+07	3.39096e+07	0	0		8.17044
Lipidsearch	LPE(14:0)-H	LPE(14:0)	LPE(14:0)		C19 H39 O7 N1 P1	424.247	2.18302e+07	3.07859e+07	4.63466e+07	0	0	0	3.29876e+07	1.24056e+07	0	0		7.99547
Lipidsearch	LPE(16:0)+Na	LPE(16:0)	LPE(16:0)		C21 H44 O7 N1 P1 Na1	476.275	1.31299e+06	5.37192e+07	5.00786e+07	2868.66	2.86615e+06	2.19736e+06	3.50369e+07	2.92625e+07	1.68879e+06	1.49786e+06	4.37481	8.04209
Lipidsearch	LPE(16:0e)-H	LPE(16:0e)	LPE(16:0)		C21 H45 O6 N1 P1	438.299	3.29189e+08	9.90701e+07	2.04926e+08	679461	719282	169832	2.11062e+08	1.15182e+08	522858	306377	8.65703	8.80261
Lipidsearch	LPE(16:0p)+Na	LPE(16:0p)	LPE(16:0)		C21 H44 O6 N1 P1 Na1	460.28	0	2.18745e+08	2.55594e+08	0	131580	0	1.58113e+08	1.38164e+08	43860.1	75968	11.8158	8.67621
Lipidsearch	LPE(16:1)+H	LPE(16:1)	LPE(16:1)		C21 H43 O7 N1 P1	452.277	0	1.02267e+09	2.36356e+08	0	3.86292e+06	1.19798e+07	4.19677e+08	5.35416e+08	5.2809e+06	6.11447e+06	6.31235	9.10547
Lipidsearch	LPE(16:1)-H	LPE(16:1)	LPE(16:1)		C21 H41 O7 N1 P1	450.263	0	5.00339e+08	1.2239e+08	0	2.57487e+07	1.85341e+07	2.07576e+08	2.60821e+08	1.47609e+07	1.32826e+07	3.81379	8.82413
Lipidsearch	LPE(17:0)-H	LPE(17:0)	LPE(17:0)		C22 H45 O7 N1 P1	466.294	2.82565e+06	7.26886e+06	6.65409e+06	0	0	112359	5.58287e+06	2.40752e+06	37452.9	64870.4	7.21978	7.22688
Lipidsearch	LPE(17:1)-H	LPE(17:1)	LPE(17:1)		C22 H43 O7 N1 P1	464.278	6.18999e+06	2.27883e+07	4.7415e+06	215261	83834.3	125053	1.12399e+07	1.00274e+07	141382	67217.7	6.31289	7.53331
Lipidsearch	LPE(18:0)+Na	LPE(18:0)	LPE(18:0)		C23 H48 O7 N1 P1 Na1	504.306	7.1041e+07	7.13402e+08	8.51541e+08	1.98549e+07	321349	0	5.45328e+08	4.16511e+08	6.7254e+06	1.13716e+07	6.34136	9.2191
Lipidsearch	LPE(18:0p)+Na	LPE(18:0p)	LPE(18:0)		C23 H48 O6 N1 P1 Na1	488.311	1.38764e+08	3.74494e+08	4.43874e+08	0	0	0	3.19044e+08	1.59934e+08	0	0		8.98097
Lipidsearch	LPE(18:1)+Na	LPE(18:1)	LPE(18:1)		C23 H46 O7 N1 P1 Na1	502.29	5.07581e+09	1.16298e+09	7.02732e+08	0	3.53779e+08	2.80248e+08	2.31384e+09	2.40298e+09	2.11342e+08	1.86684e+08	3.45264	9.87941
Lipidsearch	LPE(18:1p)+Na	LPE(18:1p)	LPE(18:1)		C23 H46 O6 N1 P1 Na1	486.295	3.22959e+08	6.64638e+07	6.73497e+07	0	0	0	1.52258e+08	1.47833e+08	0	0		8.6597
Lipidsearch	LPE(18:2)+H	LPE(18:2)	LPE(18:2)		C23 H45 O7 N1 P1	478.293	0	6.52157e+08	7.07785e+08	0	1.68835e+08	1.2268e+08	4.53314e+08	3.93565e+08	9.71716e+07	8.726e+07	2.2219	9.21787
Lipidsearch	LPE(18:2)+Na	LPE(18:2)	LPE(18:2)		C23 H44 O7 N1 P1 Na1	500.275	3.1187e+07	1.23202e+08	1.14692e+08	4.46002e+06	1.12574e+07	1.33676e+07	8.96936e+07	5.08465e+07	9.69503e+06	4.65481e+06	3.20969	8.47446
Lipidsearch	LPE(18:2)-H	LPE(18:2)	LPE(18:2)		C23 H43 O7 N1 P1	476.278	0	5.08548e+08	6.96237e+08	0	2.30187e+08	2.11548e+08	4.01595e+08	3.6023e+08	1.47245e+08	1.27858e+08	1.44752	9.21657
Lipidsearch	LPE(18:3)-H	LPE(18:3)	LPE(18:3)		C23 H41 O7 N1 P1	474.263	6.75209e+06	7.10139e+06	5.18333e+06	0	172275	407895	6.3456e+06	1.0216e+06	193390	204766	5.03617	7.29263
Lipidsearch	LPE(20:1)+Na	LPE(20:1)	LPE(20:1)		C25 H50 O7 N1 P1 Na1	530.322	9.54734e+07	5.12856e+08	6.39337e+08	9.90763e+06	3.08145e+07	3.03247e+07	4.15889e+08	2.84603e+08	2.36823e+07	1.19317e+07	4.13432	9.12015
Lipidsearch	LPE(20:2)+H	LPE(20:2)	LPE(20:2)		C25 H49 O7 N1 P1	506.324	2.07476e+07	4.17373e+07	4.36885e+07	568.029	0	202369	3.53911e+07	1.27191e+07	67645.8	116674	9.03117	8.02684
Lipidsearch	LPE(20:2)+Na	LPE(20:2)	LPE(20:2)		C25 H48 O7 N1 P1 Na1	528.306	1.18102e+08	2.19052e+08	7.36831e+08	2.8984e+07	3.12703e+07	7.82486e+07	3.57995e+08	3.31941e+08	4.61676e+07	2.78065e+07	2.95498	9.08368
Lipidsearch	LPE(20:2)-H	LPE(20:2)	LPE(20:2)		C25 H47 O7 N1 P1	504.31	3.63559e+06	1.89734e+07	1.90367e+08	0	134846	2046.1	7.09921e+07	1.03666e+08	45630.6	77269.4	10.6034	8.32861
Lipidsearch	LPE(20:3)+Na	LPE(20:3)	LPE(20:3)		C25 H46 O7 N1 P1 Na1	526.29	5.77016e+08	2.33947e+09	1.76852e+09	2.29355e+08	7.1993e+08	2.12796e+08	1.56167e+09	8.99252e+08	3.8736e+08	2.88133e+08	2.01134	9.76694
Lipidsearch	LPE(20:4)+H	LPE(20:4)	LPE(20:4)		C25 H45 O7 N1 P1	502.293	2.51559e+07	5.78663e+07	5.98009e+07	0	0	0	4.76077e+07	1.94679e+07	0	0		8.1548
Lipidsearch	LPE(20:4)-H	LPE(20:4)	LPE(20:4)		C25 H43 O7 N1 P1	500.278	3.36784e+09	6.43239e+08	1.86644e+09	6.08999e+08	5.24185e+08	5.04486e+08	1.95917e+09	1.36467e+09	5.4589e+08	5.55349e+07	1.84356	9.87594
Lipidsearch	LPE(20:5)-H	LPE(20:5)	LPE(20:5)		C25 H41 O7 N1 P1	498.263	4.3955e+07	4.17962e+07	2.80251e+07	1.8962e+07	2.02603e+07	1.3802e+07	3.79254e+07	8.64161e+06	1.76748e+07	3.4162e+06	1.10147	8.2222
Lipidsearch	LPE(22:1)-H	LPE(22:1)	LPE(22:1)		C27 H53 O7 N1 P1	534.357	941487	2.38901e+06	3.40858e+07	0	0	0	1.24721e+07	1.8732e+07	0	0		7.57306
Lipidsearch	LPE(22:2)-H	LPE(22:2)	LPE(22:2)		C27 H51 O7 N1 P1	532.341	2.38034e+06	1.28699e+07	1.43172e+07	0	123212	0	9.8558e+06	6.51425e+06	41070.6	71136.4	7.90672	7.47262
Lipidsearch	LPE(22:3)-H	LPE(22:3)	LPE(22:3)		C27 H49 O7 N1 P1	530.325	1.77307e+08	7.90239e+07	6.4799e+07	46873.4	0	0	1.07043e+08	6.12646e+07	15624.5	27062.4	12.7421	8.50674
Lipidsearch	LPE(22:4)-H	LPE(22:4)	LPE(22:4)		C27 H47 O7 N1 P1	528.31	7.09222e+08	3.8719e+08	3.81101e+08	21945783	2.00806e+07	1.57546e+07	4.92504e+08	1.87707e+08	1.92603e+07	3.17607e+06	4.67643	9.18619
Lipidsearch	LPE(22:5)-H	LPE(22:5)	LPE(22:5)		C27 H45 O7 N1 P1	526.294	1.56963e+08	7.29708e+08	9.51669e+08	2.0702e+07	4.82032e+07	5.06531e+07	6.1278e+08	4.10053e+08	3.98528e+07	1.66302e+07	3.94262	9.29179
Lipidsearch	LPE(22:6)+Na	LPE(22:6)	LPE(22:6)		C27 H44 O7 N1 P1 Na1	548.275	2.15194e+08	2.74528e+07	2.08865e+07	1.04246e+08	8.25791e+06	4.07257e+07	8.78446e+07	1.10337e+08	5.10765e+07	4.88239e+07	0.782294	8.61989
Lipidsearch	LPE(22:6)-H	LPE(22:6)	LPE(22:6)		C27 H43 O7 N1 P1	524.278	1.74944e+09	2.27695e+09	1.06006e+09	5.14574e+08	4.57311e+08	6.08558e+08	1.69548e+09	6.10235e+08	5.26814e+08	7.63629e+07	1.68633	9.82392
Lipidsearch	LPE(24:4)-H	LPE(24:4)	LPE(24:4)		C29 H51 O7 N1 P1	556.341	2.80659e+07	3.61925e+07	2.59218e+07	0	0	0	3.00601e+07	5.41793e+06	0	0		7.95511
Lipidsearch	LPE(24:5)-H	LPE(24:5)	LPE(24:5)		C29 H49 O7 N1 P1	554.325	4.46011e+06	1.87611e+07	1.29528e+07	0	0	0	1.2058e+07	7.19235e+06	0	0		7.5584
Lipidsearch	LPE(24:6)-H	LPE(24:6)	LPE(24:6)		C29 H47 O7 N1 P1	552.31	2.46381e+06	7.44112e+06	5.94699e+06	0	103280	61300.7	5.28397e+06	2.55404e+06	54860.2	51940.3	6.58972	7.20457
Lipidsearch	LPEt(14:0)-H	LPEt(14:0)	LPEt(14:0)		C19 H38 O7 N0 P1	409.236	1.31757e+07	4.20776e+06	1.25708e+07	3785.48	61571.7	84221.2	9.98476e+06	5.01216e+06	49859.4	41477.2	7.64572	7.47862
Lipidsearch	LPEt(16:0)-H	LPEt(16:0)	LPEt(16:0)		C21 H42 O7 N0 P1	437.267	8.90438e+08	7.31315e+08	6.24465e+07	86892.6	177348	262779	5.614e+08	4.3937e+08	175673	87955.2	11.6419	9.22653
Lipidsearch	LPEt(18:0)-H	LPEt(18:0)	LPEt(18:0)		C23 H46 O7 N0 P1	465.299	5.27701e+09	1.8251e+09	1.38792e+09	2.42177e+07	1.16942e+06	0	2.83001e+09	2.13041e+09	8.46237e+06	1.3657e+07	8.38553	9.93021
Lipidsearch	LPEt(18:1)-H	LPEt(18:1)	LPEt(18:1)		C23 H44 O7 N0 P1	463.283	9.69383e+07	3.30391e+08	2.60499e+08	1.02889e+06	687052	70637.1	2.29276e+08	1.19817e+08	595528	485641	8.5887	8.83861
Lipidsearch	LPEt(18:2)-H	LPEt(18:2)	LPEt(18:2)		C23 H42 O7 N0 P1	461.267	6.63942e+07	6.98326e+07	5.8429e+07	6.91622e+06	5.52908e+06	2.6647e+06	6.48853e+07	5.84963e+06	5.03667e+06	2.16811e+06	3.68735	8.32173
Lipidsearch	LPEt(20:1)-H	LPEt(20:1)	LPEt(20:1)		C25 H48 O7 N0 P1	491.314	1.25919e+08	58724.3	2.52247e+07	0	0	0	5.04007e+07	6.65999e+07	0	0		8.17956
Lipidsearch	LPEt(20:3)-H	LPEt(20:3)	LPEt(20:3)		C25 H44 O7 N0 P1	487.283	5.31733e+06	0	0	0	0	41905.8	1.77244e+06	3.06996e+06	13968.6	24194.3	6.98741	6.7291
Lipidsearch	LPEt(20:4)-H	LPEt(20:4)	LPEt(20:4)		C25 H42 O7 N0 P1	485.267	1.24311e+06	2691.66	0	1146.21	3.77346e+06	0	415266	716932	1.2582e+06	2.17828e+06	-1.59926	6.70074
Lipidsearch	LPG(16:0)-H	LPG(16:0)	LPG(16:0)		C22 H44 O9 N0 P1	483.273	1.09625e+08	5.95896e+07	7.06296e+07	1878.84	0	0	7.99481e+07	2.62871e+07	626.28	1084.75	16.9619	8.37993
Lipidsearch	LPG(16:1)-H	LPG(16:1)	LPG(16:1)		C22 H42 O9 N0 P1	481.257	7.54806e+06	1.16742e+07	1.18588e+07	933.14	345902	0	1.03604e+07	2.43727e+06	115612	199438	6.48564	7.49732
Lipidsearch	LPG(18:1)+H	LPG(18:1)	LPG(18:1)		C24 H48 O9 N0 P1	511.303	2.16662e+07	3.46684e+07	0	341440	0	0	1.87782e+07	1.75137e+07	113813	197131	7.36625	7.7534
Lipidsearch	LPG(18:2)+H	LPG(18:2)	LPG(18:2)		C24 H46 O9 N0 P1	509.287	6.77021e+07	5.01285e+07	4.40971e+06	442948	241551	0	4.07468e+07	3.26725e+07	228167	221777	7.48045	8.08964
Lipidsearch	LPG(18:2)+Na	LPG(18:2)	LPG(18:2)		C24 H45 O9 N0 P1 Na1	531.269	7.87663e+06	0	262125	132829	0	0	2.71292e+06	4.47382e+06	44276.4	76688.9	5.93716	6.91759
Lipidsearch	LPG(18:2)-H	LPG(18:2)	LPG(18:2)		C24 H44 O9 N0 P1	507.273	7.73667e+07	1.54157e+08	1.45617e+08	1.05811e+06	8.48404e+06	6.90688e+06	1.25713e+08	4.20866e+07	5.48301e+06	3.91237e+06	4.51903	8.59504
Lipidsearch	LPG(19:1)-H	LPG(19:1)	LPG(19:1)		C25 H48 O9 N0 P1	523.304	0	0	1.62678e+06	0	0	0	542261	939223	0	0		6.21133
Lipidsearch	LPG(20:1)-H	LPG(20:1)	LPG(20:1)		C26 H50 O9 N0 P1	537.32	3.20424e+06	1.23093e+07	1.00552e+07	0	0	0	8.5229e+06	4.74198e+06	0	0		7.40771
Lipidsearch	LPG(20:2)-H	LPG(20:2)	LPG(20:2)		C26 H48 O9 N0 P1	535.304	5.84479e+06	2.83389e+06	378066	0	0	0	3.01891e+06	2.73805e+06	0	0		6.95697
Lipidsearch	LPG(20:3)+Na	LPG(20:3)	LPG(20:3)		C26 H47 O9 N0 P1 Na1	557.285	2.68797e+07	1.78558e+07	481189	0	465870	0	1.50722e+07	1.34176e+07	155290	268970	6.60078	7.65975
Lipidsearch	LPG(20:3)-H	LPG(20:3)	LPG(20:3)		C26 H46 O9 N0 P1	533.288	1.91119e+07	4.86287e+06	1808.54	0	0	0	7.99218e+06	9.93192e+06	0	0		7.37979
Lipidsearch	LPG(20:4)-H	LPG(20:4)	LPG(20:4)		C26 H44 O9 N0 P1	531.273	4.176e+06	2.3525e+07	2.74554e+07	1.02619e+06	0	0	1.83855e+07	1.24617e+07	342063	592471	5.74816	7.7496
Lipidsearch	LPG(22:4)-H	LPG(22:4)	LPG(22:4)		C28 H48 O9 N0 P1	559.304	0	1.51518e+06	2.43364e+06	0	0	0	1.31627e+06	1.22895e+06	0	0		6.59647
Lipidsearch	LPG(22:5)-H	LPG(22:5)	LPG(22:5)		C28 H46 O9 N0 P1	557.288	1.23601e+06	750510	3.18123e+06	624.335	0	45671.4	1.72258e+06	1.28634e+06	15431.9	26190	6.80251	6.71717
Lipidsearch	LPG(22:6)+Na	LPG(22:6)	LPG(22:6)		C28 H45 O9 N0 P1 Na1	579.269	1.16363e+07	106370	0	0	0	0	3.91421e+06	6.6877e+06	0	0		7.06977
Lipidsearch	LPG(22:6)-H	LPG(22:6)	LPG(22:6)		C28 H44 O9 N0 P1	555.273	3.02583e+07	5.77077e+07	5.49221e+07	272395	103075	225302	4.76294e+07	1.51081e+07	200257	87394.4	7.89385	8.15682
Lipidsearch	LPI(16:0)-H	LPI(16:0)	LPI(16:0)		C25 H48 O12 N0 P1	571.289	192495	332983	1.65235e+06	235655	5.10709e+06	1.29934e+07	725941	805359	6.11203e+06	6.43795e+06	-3.07373	7.31205
Lipidsearch	LPI(16:1)-H	LPI(16:1)	LPI(16:1)		C25 H46 O12 N0 P1	569.273	3.39305e+06	1.71053e+06	3.26102e+06	223654	2.87668e+06	3.24219e+06	2.7882e+06	935621	2.11417e+06	1.64741e+06	0.399242	7.16753
Lipidsearch	LPI(18:0)-H	LPI(18:0)	LPI(18:0)		C27 H52 O12 N0 P1	599.32	3.05798e+08	1.3323e+08	5.73595e+07	7.40186e+07	2.35681e+07	7.96454e+07	1.65463e+08	1.27317e+08	5.90774e+07	3.08804e+07	1.48583	8.82842
Lipidsearch	LPI(18:1)+Na	LPI(18:1)	LPI(18:1)		C27 H51 O12 N0 P1 Na1	621.301	798162	1.21469e+06	3.61341e+06	3.2282e+07	4.10266e+07	1.10869e+07	1.87542e+06	1.51948e+06	2.81318e+07	1.53953e+07	-3.90692	7.95435
Lipidsearch	LPI(18:1)-H	LPI(18:1)	LPI(18:1)		C27 H50 O12 N0 P1	597.305	634612	9.20623e+06	1.60363e+07	4.45655e+06	2.34767e+07	2.19609e+07	8.62573e+06	7.71725e+06	1.66314e+07	1.05709e+07	-0.947189	7.8795
Lipidsearch	LPI(18:2)-H	LPI(18:2)	LPI(18:2)		C27 H48 O12 N0 P1	595.289	368803	159401	334995	2.60782e+06	568967	704690	287733	112417	1.29382e+06	1.13997e+06	-2.16884	6.67621
Lipidsearch	LPI(20:3)-H	LPI(20:3)	LPI(20:3)		C29 H50 O12 N0 P1	621.305	2.5372e+06	7.50374e+06	1.07561e+07	128176	780636	1.04567e+06	6.93234e+06	4.13913e+06	651495	472185	3.41152	7.35701
Lipidsearch	LPI(20:4)-H	LPI(20:4)	LPI(20:4)		C29 H48 O12 N0 P1	619.289	3.03354e+06	1.79278e+07	2.51097e+07	1.01104e+08	1.12409e+08	1.13534e+08	1.5357e+07	1.12604e+07	1.09016e+08	6.87468e+06	-2.82757	8.57185
Lipidsearch	LPMe(16:0)-H	LPMe(16:0)	LPMe(16:0)		C20 H40 O7 N0 P1	423.252	1.27489e+07	1.9969e+07	2.54582e+07	0	0	0	1.9392e+07	6.37428e+06	0	0		7.76474
Lipidsearch	LPMe(18:0)-H	LPMe(18:0)	LPMe(18:0)		C22 H44 O7 N0 P1	451.283	6.97311e+07	4.6982e+07	1.87158e+07	1.28792e+06	480331	0	4.51429e+07	2.55573e+07	589417	650852	6.25907	8.13734
Lipidsearch	LPMe(18:1)-H	LPMe(18:1)	LPMe(18:1)		C22 H42 O7 N0 P1	449.267	3.5383e+06	5.54858e+06	1.25267e+07	274460	219163	675236	7.20451e+06	4.71744e+06	389620	248892	4.20876	7.3576
Lipidsearch	LPS(18:0)+H	LPS(18:0)	LPS(18:0)		C24 H49 O9 N1 P1	526.314	40693	1.26239e+07	5.68202e+06	1.32259e+07	3.3771e+06	9.69767e+06	6.11553e+06	6.30279e+06	8.7669e+06	4.98994e+06	-0.519588	7.6498
Lipidsearch	LPS(18:0)+Na	LPS(18:0)	LPS(18:0)		C24 H48 O9 N1 P1 Na1	548.296	3.17048e+06	3.05796e+07	3.89419e+07	1.61456e+06	602004	5188.51	2.42306e+07	1.87118e+07	740585	813587	5.03202	7.87456
Lipidsearch	LPS(18:0)-H	LPS(18:0)	LPS(18:0)		C24 H47 O9 N1 P1	524.299	2169.15	100416	1.85988e+07	1.34778e+06	1.02618e+06	809884	6.2338e+06	1.07085e+07	1.06128e+06	270663	2.55431	7.34015
Lipidsearch	LPS(18:1)+Na	LPS(18:1)	LPS(18:1)		C24 H46 O9 N1 P1 Na1	546.28	712862	990498	1.04716e+06	1.00756e+06	1.55621e+06	4.80691e+06	916840	178908	2.4569e+06	2.05358e+06	-1.42209	7.00523
Lipidsearch	LPS(18:1)-H	LPS(18:1)	LPS(18:1)		C24 H45 O9 N1 P1	522.284	0	948316	560174	0	511404	665537	502830	476752	392313	348384	0.358064	6.42901
Lipidsearch	LPS(18:2)-H	LPS(18:2)	LPS(18:2)		C24 H43 O9 N1 P1	520.268	1.04672e+07	2.3231e+07	7.32146e+06	914274	1.12127e+06	982674	1.36732e+07	8.42542e+06	1.00607e+06	105462	3.76455	7.64383
Lipidsearch	LPS(20:3)+Na	LPS(20:3)	LPS(20:3)		C26 H46 O9 N1 P1 Na1	570.28	3.97002e+06	1.17394e+06	2.24685e+06	3.53241e+06	3.05813e+06	7.03601e+06	2.4636e+06	1.41059e+06	4.54219e+06	2.1727e+06	-0.882616	7.32258
Lipidsearch	LPS(20:3)-H	LPS(20:3)	LPS(20:3)		C26 H45 O9 N1 P1	546.284	56461.1	1.31337e+07	1.49956e+07	558632	0	811587	9.39526e+06	8.14105e+06	456739	415277	4.36249	7.47065
Lipidsearch	LPS(20:4)-H	LPS(20:4)	LPS(20:4)		C26 H43 O9 N1 P1	544.268	0	228432	0	282497	0	1.0612e+06	76144	131885	447899	549595	-2.55637	6.19649
Lipidsearch	LPS(22:6)-H	LPS(22:6)	LPS(22:6)		C28 H43 O9 N1 P1	568.268	114493	2.10151e+06	1.03647e+06	1.95e+06	604444	3.95566e+06	1.08415e+06	994365	2.17003e+06	1.68641e+06	-1.00115	6.98956
Lipidsearch	MG(16:0)+H	MG(16:0)	MG(16:0)		C19 H39 O4	331.284	0	2.0363e+07	3.24803e+07	0	5.51008e+06	9.77212e+06	1.76144e+07	1.64137e+07	5.09407e+06	4.89933e+06	1.78987	7.83331
Lipidsearch	MG(18:0)+NH4	MG(18:0)	MG(18:0)		C21 H46 O4 N1	376.342	9.41433e+06	0	0	6.53454e+06	298490	138219	3.13811e+06	5.43537e+06	2.32375e+06	3.64753e+06	0.433442	7.21446
Lipidsearch	MG(18:1)+H	MG(18:1)	MG(18:1)		C21 H41 O4	357.3	483748	1.63153e+08	1.36524e+08	775651	9.09324e+07	7.90496e+07	1.00054e+08	8.72518e+07	5.69192e+07	4.89834e+07	0.813786	8.67295
Lipidsearch	MG(18:1)+NH4	MG(18:1)	MG(18:1)		C21 H44 O4 N1	374.326	1.30645e+07	0	187749	5.90122e+06	3.12534e+06	2.53312e+06	4.41741e+06	7.48916e+06	3.85323e+06	1.79816e+06	0.197132	7.39466
Lipidsearch	MG(18:2)+H	MG(18:2)	MG(18:2)		C21 H39 O4	355.284	0	3.22784e+06	791300	15609.4	9.08541e+06	7.05737e+06	1.33971e+06	1.68235e+06	5.38613e+06	4.76026e+06	-2.00733	7.30487
Lipidsearch	MG(18:2)+NH4	MG(18:2)	MG(18:2)		C21 H42 O4 N1	372.311	2.0162e+06	187362	171745	4.98293e+06	1.62508e+07	1.64185e+06	791770	1.06042e+06	7.6252e+06	7.65452e+06	-3.26762	7.40228
Lipidsearch	MG(20:3)+H	MG(20:3)	MG(20:3)		C23 H41 O4	381.3	2.57185e+08	5.98987e+07	9.15577e+07	1.44741e+08	196339	628406	1.36214e+08	1.05953e+08	4.8522e+07	8.33287e+07	1.48916	8.74367
Lipidsearch	MG(20:3)+NH4	MG(20:3)	MG(20:3)		C23 H44 O4 N1	398.326	0	1.09962e+08	1.35043e+08	204024	2.49159e+06	8.7616e+06	8.16683e+07	7.183e+07	3.81907e+06	4.43054e+06	4.41848	8.40902
Lipidsearch	MG(20:4)+H	MG(20:4)	MG(20:4)		C23 H39 O4	379.284	493321	4.9398e+07	4.36879e+07	4.271e+06	684207	2.39384e+06	3.11931e+07	2.67396e+07	2.44968e+06	1.79405e+06	3.67056	8.00401
Lipidsearch	MG(22:4)+NH4	MG(22:4)	MG(22:4)		C25 H46 O4 N1	424.342	0	2.62435e+07	2.87504e+07	248479	350540	1.57597e+06	1.83313e+07	1.59248e+07	724998	738731	4.66019	7.75716
Lipidsearch	MG(30:0)+H	MG(30:0)	MG(30:0)		C33 H67 O4	527.503	1.11727e+08	1.41347e+08	1.2752e+08	0	0	0	1.26864e+08	1.4821e+07	0	0		8.58046
Lipidsearch	MG(32:0)+H	MG(32:0)	MG(32:0)		C35 H71 O4	555.535	2.06769e+08	2.21923e+08	2.41211e+08	0	0	0	2.23301e+08	1.72624e+07	0	0		8.82601
Lipidsearch	MG(32:1)+H	MG(32:1)	MG(32:1)		C35 H69 O4	553.519	1.29435e+08	1.23786e+08	1.2526e+08	33691.2	3.00899e+06	1.54778e+06	1.2616e+08	2.9299e+06	1.53015e+06	1.48773e+06	6.36544	8.58328
Lipidsearch	MG(32:2)+H	MG(32:2)	MG(32:2)		C35 H67 O4	551.503	3.15358e+08	3.55268e+08	3.74685e+08	5.22566e+08	3.23705e+08	1.03623e+09	3.48437e+08	3.02477e+07	6.27501e+08	3.67671e+08	-0.848721	9.46654
Lipidsearch	MG(34:0)+H	MG(34:0)	MG(34:0)		C37 H75 O4	583.566	1.01417e+08	1.25204e+08	1.24934e+08	0	0	0	1.17185e+08	1.36564e+07	0	0		8.54599
Lipidsearch	MG(38:3)+H	MG(38:3)	MG(38:3)		C41 H77 O4	633.582	6.90499e+07	7.97123e+07	8.30619e+07	2.92321e+07	1.35152e+07	4.65219e+07	7.72747e+07	7.31711e+06	2.97564e+07	1.65096e+07	1.3768	8.50663
Lipidsearch	MGDG(16:0/18:0)-H	MGDG(16:0/18:0)	MGDG(16:0/18:0)		C43 H81 O10	757.584	0	287184	958072	3.01072e+07	1.32124e+06	3.80682e+07	415085	491675	2.31656e+07	1.9332e+07	-5.80243	7.84968
Lipidsearch	MGDG(16:0/20:4)-H	MGDG(16:0/20:4)	MGDG(16:0/20:4)		C45 H77 O10	777.552	1.74895e+07	6.81272e+07	3.9607e+07	5371.82	0	0	4.17413e+07	2.53862e+07	1790.61	3101.42	14.5087	8.09771
Lipidsearch	OAHFA(16:0/18:0)-H	OAHFA(16:0/18:0)	OAHFA(16:0/18:0)		C34 H65 O4	537.489	869720	314026	409090	1.22772e+06	6.31986e+06	1.26925e+07	530945	297213	6.74669e+06	5.74429e+06	-3.66755	7.33911
Lipidsearch	OAHFA(18:2/18:2)-H	OAHFA(18:2/18:2)	OAHFA(18:2/18:2)		C36 H61 O4	557.458	177024	1.38187e+06	2.38496e+06	0	0	0	1.31462e+06	1.1055e+06	0	0		6.59592
Lipidsearch	OAHFA(36:1)-H	OAHFA(36:1)	OAHFA(36:1)		C36 H67 O4	563.504	1.23384e+08	0	0	9.24494e+07	0	0	4.1128e+07	7.12358e+07	3.08165e+07	5.33757e+07	0.416421	8.33412
Lipidsearch	OAHFA(36:3)-H	OAHFA(36:3)	OAHFA(36:3)		C36 H63 O4	559.473	1.96769e+07	0	0	2.78962e+06	0	48427.1	6.55898e+06	1.13605e+07	946017	1.59679e+06	2.79353	7.35247
Lipidsearch	OAHFA(38:4)-H	OAHFA(38:4)	OAHFA(38:4)		C38 H65 O4	585.489	0	8.41197e+06	6.94999e+06	0	0	5.979e+06	5.12065e+06	4.49446e+06	1.993e+06	3.45198e+06	1.36139	7.32921
Lipidsearch	OAHFA(40:1)-H	OAHFA(40:1)	OAHFA(40:1)		C40 H75 O4	619.567	1.19368e+07	0	0	98276.3	0	0	3.97895e+06	6.89174e+06	32758.8	56739.8	6.92436	7.08045
Lipidsearch	OAHFA(40:5)-H	OAHFA(40:5)	OAHFA(40:5)		C40 H67 O4	611.504	0	1.62583e+08	7.61942e+07	0	0	655870	7.95925e+07	8.13449e+07	218623	378667	8.50804	8.37918
Lipidsearch	OAHFA(40:7)-H	OAHFA(40:7)	OAHFA(40:7)		C40 H63 O4	607.473	1.32334e+08	0	0	0	0	0	4.41114e+07	7.64032e+07	0	0		8.12167
Lipidsearch	OAHFA(42:10)-H	OAHFA(42:10)	OAHFA(42:10)		C42 H61 O4	629.458	7.99154e+07	0	0	0	0	0	2.66385e+07	4.61392e+07	0	0		7.90263
Lipidsearch	OAHFA(44:7)-H	OAHFA(44:7)	OAHFA(44:7)		C44 H71 O4	663.536	0	1.31388e+07	1.23507e+07	0	0	0	8.49652e+06	7.36875e+06	0	0		7.40636
Lipidsearch	PA(16:0/18:1)-H	PA(16:0/18:1)	PA(16:0/18:1)		C37 H70 O8 N0 P1	673.481	1.38378e+06	1.30472e+06	913982	716222	662991	595730	1.20083e+06	251542	658314	60381.8	0.867182	6.74643
Lipidsearch	PA(18:0/16:0)-H	PA(18:0/16:0)	PA(18:0/16:0)		C37 H72 O8 N0 P1	675.497	6.37224e+07	8.63766e+07	2.67196e+07	0	181215	211263	5.89395e+07	3.01147e+07	130826	114290	8.81544	8.24849
Lipidsearch	PA(18:0/22:6)-H	PA(18:0/22:6)	PA(18:0/22:6)		C43 H72 O8 N0 P1	747.497	737461	556058	258514	0	157164	117244	517344	241809	91469.2	81690.6	2.49977	6.26161
Lipidsearch	PA(36:6e)-H	PA(36:6e)	PA(36:6)		C39 H66 O7 N0 P1	677.455	0	1.65245e+07	4.76406e+07	0	191684	338033	2.13883e+07	2.41898e+07	176573	169523	6.92042	7.81087
Lipidsearch	PC(12:0e/18:1)+H	PC(12:0e/18:1)	PC(12:0/18:1)		C38 H77 O7 N1 P1	690.543	1.87904e+08	1.37982e+08	3.26067e+08	1.58555e+07	2.16577e+07	9.90558e+06	2.17318e+08	9.74309e+07	1.58063e+07	5.8762e+06	3.78124	8.84471
Lipidsearch	PC(12:0p/18:1)+H	PC(12:0p/18:1)	PC(12:0/18:1)		C38 H75 O7 N1 P1	688.528	488658	3.44948e+06	715627	1.23567e+06	0	0	1.55126e+06	1.64783e+06	411890	713415	1.91311	6.77007
Lipidsearch	PC(13:0/14:0)+CH3COO	PC(13:0/14:0)	PC(13:0/14:0)		C37 H73 O10 N1 P1	722.498	7.69895e+07	7.79843e+07	8.90745e+07	0	0	64780.8	8.13494e+07	6.70854e+06	21593.6	37401.2	11.8793	8.38759
Lipidsearch	PC(15:0/13:0)+CH3COO	PC(15:0/13:0)	PC(15:0/13:0)		C38 H75 O10 N1 P1	736.513	6.54532e+06	1.02534e+07	1.48238e+07	53377	127703	0	1.05408e+07	4.14669e+06	60360.1	64137.4	7.44818	7.50248
Lipidsearch	PC(15:0/18:1)+CH3COO	PC(15:0/18:1)	PC(15:0/18:1)		C43 H83 O10 N1 P1	804.576	3.19507e+09	3.21222e+09	3.25334e+09	5.36058e+08	5.94274e+08	5.93872e+08	3.22021e+09	2.99462e+07	5.74735e+08	3.34956e+07	2.48619	10.0563
Lipidsearch	PC(15:0/18:2)+CH3COO	PC(15:0/18:2)	PC(15:0/18:2)		C43 H81 O10 N1 P1	802.56	8.10507e+08	7.83527e+08	8.00053e+08	6.97611e+08	8.17375e+08	8.3395e+08	7.98029e+08	1.36033e+07	7.82979e+08	7.43934e+07	0.0274683	9.67606
Lipidsearch	PC(15:0/20:4)+CH3COO	PC(15:0/20:4)	PC(15:0/20:4)		C45 H81 O10 N1 P1	826.56	1.34719e+08	1.0476e+08	1.31076e+08	2.9835e+07	3.37681e+07	2.53943e+07	1.23518e+08	1.63469e+07	2.96658e+07	4.18948e+06	2.05786	8.66234
Lipidsearch	PC(15:0/22:6)+CH3COO	PC(15:0/22:6)	PC(15:0/22:6)		C47 H81 O10 N1 P1	850.56	5.81511e+07	5.83292e+07	5.25029e+07	4.86844e+07	1.69356e+08	5.90591e+07	5.63278e+07	3.31359e+06	9.23666e+07	6.68765e+07	-0.713524	8.64942
Lipidsearch	PC(15:0/22:6)+H	PC(15:0/22:6)	PC(15:0/22:6)		C45 H79 O8 N1 P1	792.554	3.89436e+08	1.94031e+08	1.43684e+08	2.81244e+08	3.02617e+08	1.34822e+08	2.42384e+08	1.29815e+08	2.39561e+08	9.13341e+07	0.0168992	9.16012
Lipidsearch	PC(15:1/14:0)+CH3COO	PC(15:1/14:0)	PC(15:1/14:0)		C39 H75 O10 N1 P1	748.513	3.88744e+07	3.5935e+07	2.61111e+07	800.496	104747	79001	3.36402e+07	6.68395e+06	61516	54134	9.09501	8.00477
Lipidsearch	PC(15:1/18:2)+CH3COO	PC(15:1/18:2)	PC(15:1/18:2)		C43 H79 O10 N1 P1	800.545	1.07338e+08	1.08329e+08	9.85833e+07	8.5559e+06	7.15551e+06	2.43229e+07	1.0475e+08	5.36375e+06	1.33448e+07	9.53307e+06	2.97261	8.54935
Lipidsearch	PC(15:1/18:2)+H	PC(15:1/18:2)	PC(15:1/18:2)		C41 H77 O8 N1 P1	742.538	2.9093e+09	1.49297e+09	1.27542e+09	8.18347e+08	5.25376e+08	1.17818e+09	1.89256e+09	8.87213e+08	8.40633e+08	3.2697e+08	1.17079	9.91379
Lipidsearch	PC(15:1/22:5)+Na	PC(15:1/22:5)	PC(15:1/22:5)		C45 H78 O8 N1 P1 Na1	814.536	1.50181e+06	8.51696e+06	4.40224e+06	0	90984.1	0	4.807e+06	3.52505e+06	30328	52529.7	7.30834	7.16173
Lipidsearch	PC(15:1/22:6)+H	PC(15:1/22:6)	PC(15:1/22:6)		C45 H77 O8 N1 P1	790.538	1.95652e+07	2.51276e+07	4.33808e+07	1.64194e+08	1.06778e+08	1.22651e+08	2.93579e+07	1.24586e+07	1.31208e+08	2.96492e+07	-2.16004	8.68277
Lipidsearch	PC(15:1/22:6)+Na	PC(15:1/22:6)	PC(15:1/22:6)		C45 H76 O8 N1 P1 Na1	812.52	1.3439e+07	0	1.23443e+07	0	0	0	8.59442e+06	7.46308e+06	0	0		7.41134
Lipidsearch	PC(16:0)+Na	PC(16:0)	PC(16:0)		C24 H48 O8 N1 P1 Na1	532.301	4.21616e+06	0	0	602.907	0	0	1.40539e+06	2.4342e+06	200.969	348.089	12.7717	6.62498
Lipidsearch	PC(16:0/13:0)+CH3COO	PC(16:0/13:0)	PC(16:0/13:0)		C39 H77 O10 N1 P1	750.529	1.41742e+09	1.40432e+09	1.49125e+09	184160	3.62546e+06	3.16899e+06	1.43767e+09	4.68673e+07	2.3262e+06	1.86905e+06	9.27153	9.63548
Lipidsearch	PC(16:0/13:0)+H	PC(16:0/13:0)	PC(16:0/13:0)		C37 H75 O8 N1 P1	692.522	9.64122e+06	9.65076e+07	5.16053e+07	2.48238e+06	0	5.73586e+06	5.25847e+07	4.34415e+07	2.73941e+06	2.87656e+06	4.2627	8.22004
Lipidsearch	PC(16:0/15:0)+CH3COO	PC(16:0/15:0)	PC(16:0/15:0)		C41 H81 O10 N1 P1	778.56	4.78743e+09	4.76567e+09	4.81882e+09	2.53604e+08	2.87931e+08	2.80993e+08	4.79064e+09	2.67207e+07	2.74176e+08	1.81505e+07	4.12704	10.1817
Lipidsearch	PC(16:0/15:1)+CH3COO	PC(16:0/15:1)	PC(16:0/15:1)		C41 H79 O10 N1 P1	776.545	8.14056e+08	1.18557e+09	7.83195e+08	5.11879e+07	4.21776e+07	6.74405e+07	9.27608e+08	2.23937e+08	5.3602e+07	1.28033e+07	4.11316	9.46888
Lipidsearch	PC(16:0/15:1)+H	PC(16:0/15:1)	PC(16:0/15:1)		C39 H77 O8 N1 P1	718.538	1.92109e+08	9.58012e+07	1.11541e+08	5.7851e+07	3.01883e+07	2.82006e+07	1.3315e+08	5.16624e+07	3.87466e+07	1.65747e+07	1.78091	8.71239
Lipidsearch	PC(16:0/17:0)+CH3COO	PC(16:0/17:0)	PC(16:0/17:0)		C43 H85 O10 N1 P1	806.592	9.85867e+08	1.06327e+09	1.03405e+09	6.16498e+07	7.90733e+07	8.02214e+07	1.02773e+09	3.90882e+07	7.36482e+07	1.04067e+07	3.80267	9.51906
Lipidsearch	PC(16:0/18:1)+CH3COO	PC(16:0/18:1)	PC(16:0/18:1)		C44 H85 O10 N1 P1	818.592	7.1822e+07	7.30312e+07	7.67137e+07	1.6696e+07	1.24178e+07	1.68454e+07	7.38556e+07	2.54795e+06	1.53197e+07	2.51427e+06	2.26932	8.42737
Lipidsearch	PC(16:0/19:1)+H	PC(16:0/19:1)	PC(16:0/19:1)		C43 H85 O8 N1 P1	774.601	6.99515e+08	8.25688e+08	8.86443e+08	1.30911e+07	1.07834e+08	8.11187e+07	8.03882e+08	9.53528e+07	6.73478e+07	4.88494e+07	3.57728	9.41725
Lipidsearch	PC(16:0/23:0)+CH3COO	PC(16:0/23:0)	PC(16:0/23:0)		C49 H97 O10 N1 P1	890.686	9.6479e+06	928257	3.20083e+06	0	0	0	4.59233e+06	4.5233e+06	0	0		7.13915
Lipidsearch	PC(16:0e)+Na	PC(16:0e)	PC(16:0)		C24 H50 O7 N1 P1 Na1	518.322	3.10383e+09	7.06436e+08	9.05149e+08	102892	2.90984e+06	5.22141e+06	1.5718e+09	1.33049e+09	2.74471e+06	2.56325e+06	9.16155	9.67428
Lipidsearch	PC(16:0p)+Na	PC(16:0p)	PC(16:0)		C24 H48 O7 N1 P1 Na1	516.306	1.75687e+06	8.2776e+07	7.7878e+07	0	0	143090	5.4137e+07	4.54286e+07	47696.8	82613.3	10.1485	8.211
Lipidsearch	PC(16:0p/15:0)+H	PC(16:0p/15:0)	PC(16:0/15:0)		C39 H79 O7 N1 P1	704.559	5.10695e+08	7.19459e+08	9.07671e+08	2.89234e+07	0	0	7.12608e+08	1.98577e+08	9.64114e+06	1.66989e+07	6.20776	9.33581
Lipidsearch	PC(16:0p/16:0)+Na	PC(16:0p/16:0)	PC(16:0/16:0)		C40 H80 O7 N1 P1 Na1	740.556	7.69433e+07	6.05614e+08	8.16861e+08	0	0	0	4.99806e+08	3.81138e+08	0	0		9.17592
Lipidsearch	PC(16:0p/18:0)+Na	PC(16:0p/18:0)	PC(16:0/18:0)		C42 H84 O7 N1 P1 Na1	768.588	5.6058e+08	6.04427e+08	6.99738e+08	2.60432e+06	0	0	6.21582e+08	7.11472e+07	868108	1.50361e+06	9.48385	9.27123
Lipidsearch	PC(16:1/13:0)+H	PC(16:1/13:0)	PC(16:1/13:0)		C37 H73 O8 N1 P1	690.507	2.34147e+08	1.04582e+08	9.89656e+07	3.81708e+06	0	4.59974e+06	1.45898e+08	7.64774e+07	2.80561e+06	2.46104e+06	5.70051	8.64944
Lipidsearch	PC(16:1/15:1)+CH3COO	PC(16:1/15:1)	PC(16:1/15:1)		C41 H77 O10 N1 P1	774.529	6.03547e+07	7.6718e+07	9.60779e+07	999112	683973	1.92212e+06	7.77169e+07	1.78826e+07	1.20173e+06	643462	6.01504	8.3743
Lipidsearch	PC(16:1/15:1)+H	PC(16:1/15:1)	PC(16:1/15:1)		C39 H75 O8 N1 P1	716.522	1.32506e+09	5.17589e+08	8.13873e+08	6.98934e+08	7.88855e+08	8.53799e+08	8.85509e+08	4.08477e+08	7.80529e+08	7.77671e+07	0.182054	9.69881
Lipidsearch	PC(16:2/18:1)+Na	PC(16:2/18:1)	PC(16:2/18:1)		C42 H78 O8 N1 P1 Na1	778.536	5.6856e+07	8.48946e+07	9.29429e+07	481714	0	1.2881e+06	7.82312e+07	1.89438e+07	589939	650835	7.05103	8.37376
Lipidsearch	PC(16:2/18:2)+H	PC(16:2/18:2)	PC(16:2/18:2)		C42 H77 O8 N1 P1	754.538	3.10034e+07	522514	3.93446e+07	0	0	0	2.36235e+07	2.04361e+07	0	0		7.85047
Lipidsearch	PC(16:2/22:4)+CH3COO	PC(16:2/22:4)	PC(16:2/22:4)		C48 H83 O10 N1 P1	864.576	5.78572e+08	1.54248e+07	1.90496e+08	186213	0	160087	2.61498e+08	2.88209e+08	115433	100818	11.1455	8.89478
Lipidsearch	PC(17:0/14:0)+H	PC(17:0/14:0)	PC(17:0/14:0)		C39 H79 O8 N1 P1	720.554	4.4897e+09	2.65357e+08	3.99566e+09	358198	3.60602e+07	3.89357e+07	2.91691e+09	2.30956e+09	2.5118e+07	2.14908e+07	6.85957	9.94577
Lipidsearch	PC(17:0/18:1)+CH3COO	PC(17:0/18:1)	PC(17:0/18:1)		C45 H87 O10 N1 P1	832.607	1.29349e+09	1.34391e+09	1.35481e+09	5.93262e+08	7.88731e+08	7.55765e+08	1.33074e+09	3.27155e+07	7.12586e+08	1.04644e+08	0.901093	9.78746
Lipidsearch	PC(17:0/20:3)+CH3COO	PC(17:0/20:3)	PC(17:0/20:3)		C47 H87 O10 N1 P1	856.607	1.10141e+08	1.07908e+08	1.28898e+08	9.18311e+07	9.90245e+07	1.0074e+08	1.15649e+08	1.15282e+07	9.71983e+07	4.72665e+06	0.250744	8.80519
Lipidsearch	PC(17:0/22:4)+CH3COO	PC(17:0/22:4)	PC(17:0/22:4)		C49 H89 O10 N1 P1	882.623	8.37165e+06	1.71259e+07	1.67367e+07	557708	2.2235e+06	2.44151e+06	1.40781e+07	4.94574e+06	1.74091e+06	1.03046e+06	3.01554	7.6763
Lipidsearch	PC(17:1/18:1)+CH3COO	PC(17:1/18:1)	PC(17:1/18:1)		C45 H85 O10 N1 P1	830.592	4.49476e+08	3.58077e+08	3.9465e+08	0	2.0836e+09	2.11731e+09	4.00734e+08	4.60019e+07	1.4003e+09	1.21282e+09	-1.80502	9.73264
Lipidsearch	PC(17:1/18:2)+CH3COO	PC(17:1/18:2)	PC(17:1/18:2)		C45 H83 O10 N1 P1	828.576	5.86163e+08	6.03035e+08	6.14051e+08	3.29818e+08	4.15724e+08	4.32272e+08	6.01083e+08	1.40461e+07	3.92605e+08	5.50005e+07	0.614487	9.47437
Lipidsearch	PC(17:1/20:3)+CH3COO	PC(17:1/20:3)	PC(17:1/20:3)		C47 H85 O10 N1 P1	854.592	8.538e+07	8.09073e+07	1.15784e+08	1.16261e+07	1.28431e+07	1.24325e+07	9.40239e+07	1.89773e+07	1.23006e+07	619164	2.9343	8.50375
Lipidsearch	PC(17:1/20:4)+CH3COO	PC(17:1/20:4)	PC(17:1/20:4)		C47 H83 O10 N1 P1	852.576	1.08801e+08	1.1721e+08	1.31932e+08	5.8186e+07	6.11044e+07	8.07843e+07	1.19314e+08	1.17081e+07	6.66915e+07	1.22916e+07	0.83919	8.74665
Lipidsearch	PC(17:1/21:2)+Na	PC(17:1/21:2)	PC(17:1/21:2)		C46 H86 O8 N1 P1 Na1	834.598	5.30035e+07	6.86546e+07	1.49929e+08	1.38875e+07	2.29631e+06	7.31182e+06	9.0529e+07	5.20336e+07	7.83189e+06	5.81308e+06	3.53095	8.46994
Lipidsearch	PC(17:1/22:6)+CH3COO	PC(17:1/22:6)	PC(17:1/22:6)		C49 H83 O10 N1 P1	876.576	4.64837e+07	5.01196e+07	4.5808e+07	6.0731e+06	4.74816e+06	5.54664e+06	4.74704e+07	2.31899e+06	5.45597e+06	667106	3.12112	8.20079
Lipidsearch	PC(18:0)+H	PC(18:0)	PC(18:0)		C26 H53 O8 N1 P1	538.35	1.13711e+07	83502.9	0	246302	0	199170	3.81818e+06	6.54111e+06	148491	130738	4.68444	7.07555
Lipidsearch	PC(18:0/15:0)+Na	PC(18:0/15:0)	PC(18:0/15:0)		C41 H82 O8 N1 P1 Na1	770.567	2.90651e+07	3.53525e+07	5.02369e+07	3.09291e+07	2.66447e+07	1.5878e+07	3.82181e+07	1.08729e+07	2.4484e+07	7.75471e+06	0.64242	8.2744
Lipidsearch	PC(18:0/16:0)+CH3COO	PC(18:0/16:0)	PC(18:0/16:0)		C44 H87 O10 N1 P1	820.607	159340	2.02272e+06	4.92098e+06	145568	0	895714	2.36768e+06	2.39949e+06	347094	480661	2.77008	6.91085
Lipidsearch	PC(18:0/17:0)+CH3COO	PC(18:0/17:0)	PC(18:0/17:0)		C45 H89 O10 N1 P1	834.623	5.38051e+07	3.85361e+07	5.19001e+07	578481	355234	344779	4.80804e+07	8.32032e+06	426165	132013	6.81789	8.16292
Lipidsearch	PC(18:0/17:0)+H	PC(18:0/17:0)	PC(18:0/17:0)		C43 H87 O8 N1 P1	776.616	8.25216e+06	1.18427e+07	1.37017e+07	0	0	0	1.12655e+07	2.77025e+06	0	0		7.52887
Lipidsearch	PC(18:0/18:2)+CH3COO	PC(18:0/18:2)	PC(18:0/18:2)		C46 H87 O10 N1 P1	844.607	3.31525e+06	1.62483e+06	0	4.17109e+07	2.11087e+07	3.10354e+07	1.6467e+06	1.65773e+06	3.1285e+07	1.03034e+07	-4.24782	7.99474
Lipidsearch	PC(18:0/20:3)+H	PC(18:0/20:3)	PC(18:0/20:3)		C46 H87 O8 N1 P1	812.616	1.23288e+06	1.20207e+06	620990	9.1422e+06	662579	0	1.01865e+06	344725	3.26826e+06	5.09776e+06	-1.68187	7.10927
Lipidsearch	PC(18:0e)+Na	PC(18:0e)	PC(18:0)		C26 H54 O7 N1 P1 Na1	546.353	4.32226e+09	2.14348e+08	8.16229e+09	0	6.15381e+06	5.4887e+06	4.23297e+09	3.97472e+09	3.88084e+06	3.37732e+06	10.0911	10.1042
Lipidsearch	PC(18:0p)+Na	PC(18:0p)	PC(18:0)		C26 H52 O7 N1 P1 Na1	544.337	2.47357e+09	5.59297e+08	8.09481e+08	0	1.9231e+07	1.43211e+07	1.28078e+09	1.04053e+09	1.11841e+07	9.99195e+06	6.83944	9.58837
Lipidsearch	PC(18:1/14:0)+Na	PC(18:1/14:0)	PC(18:1/14:0)		C40 H78 O8 N1 P1 Na1	754.536	2.84787e+08	4.51209e+08	3.56089e+07	1.39777e+07	3.37903e+07	2.5252e+07	2.57201e+08	2.09169e+08	2.434e+07	9.93775e+06	3.4015	8.92666
Lipidsearch	PC(18:1/19:1)+CH3COO	PC(18:1/19:1)	PC(18:1/19:1)		C47 H89 O10 N1 P1	858.623	9.7011e+07	3.32291e+07	1.03201e+08	4.85697e+07	5.36763e+06	1.65385e+07	7.78136e+07	3.87352e+07	2.34919e+07	2.24247e+07	1.72786	8.48275
Lipidsearch	PC(18:1/20:4)+Na	PC(18:1/20:4)	PC(18:1/20:4)		C46 H82 O8 N1 P1 Na1	830.567	7.49523e+06	1.78837e+07	3.63057e+07	593145	2.7731e+07	4.81159e+07	2.05616e+07	1.45907e+07	2.548e+07	2.38412e+07	-0.309417	8.14027
Lipidsearch	PC(18:1/21:0)+CH3COO	PC(18:1/21:0)	PC(18:1/21:0)		C49 H95 O10 N1 P1	888.67	1.75521e+07	3.59662e+07	3.04054e+07	836133	1.41479e+06	1.23278e+06	2.79745e+07	9.44464e+06	1.16123e+06	295887	4.59038	7.94155
Lipidsearch	PC(18:1/23:0)+CH3COO	PC(18:1/23:0)	PC(18:1/23:0)		C51 H99 O10 N1 P1	916.701	2.29555e+06	7.68002e+06	1.35998e+06	1.44913e+06	3.55197e+06	1.63308e+06	3.77852e+06	3.41103e+06	2.21139e+06	1.16461e+06	0.772865	7.25454
Lipidsearch	PC(18:2/20:4)+Na	PC(18:2/20:4)	PC(18:2/20:4)		C46 H80 O8 N1 P1 Na1	828.551	4.63961e+07	3.36998e+07	9.80168e+07	0	0	0	5.93709e+07	3.40651e+07	0	0		8.25069
Lipidsearch	PC(18:4/18:1)+H	PC(18:4/18:1)	PC(18:4/18:1)		C44 H79 O8 N1 P1	780.554	1.98844e+08	3.05728e+08	1.58875e+08	4.68184e+06	1.5882e+06	861917	2.21149e+08	7.59245e+07	2.37732e+06	2.02854e+06	6.53954	8.82645
Lipidsearch	PC(20:0e)+Na	PC(20:0e)	PC(20:0)		C28 H58 O7 N1 P1 Na1	574.384	1.42101e+06	1.79041e+08	3.15333e+08	0	1.25766e+07	4.03325e+07	1.65265e+08	1.57409e+08	1.76364e+07	2.06368e+07	3.22816	8.73934
Lipidsearch	PC(20:0p)+Na	PC(20:0p)	PC(20:0)		C28 H56 O7 N1 P1 Na1	572.369	6.97275e+08	5.27131e+08	5.6542e+08	4.25236e+07	9.82104e+06	8.4608e+06	5.96608e+08	8.92568e+07	2.02685e+07	1.92855e+07	4.87947	9.26732
Lipidsearch	PC(20:4/22:6)+Na	PC(20:4/22:6)	PC(20:4/22:6)		C50 H80 O8 N1 P1 Na1	876.551	1.80988e+06	3.56028e+06	1.57636e+06	0	0	0	2.31551e+06	1.08431e+06	0	0		6.84177
Lipidsearch	PC(21:4/20:4)+CH3COO	PC(21:4/20:4)	PC(21:4/20:4)		C51 H85 O10 N1 P1	902.592	2.11029e+06	1.92074e+06	1.77623e+06	0	0	0	1.93575e+06	167536	0	0		6.76397
Lipidsearch	PC(22:0e)+Na	PC(22:0e)	PC(22:0)		C30 H62 O7 N1 P1 Na1	602.416	355375	1.65888e+08	1.56892e+08	0	5.6178e+06	6.71833e+06	1.07712e+08	9.3082e+07	4.11205e+06	3.6034e+06	4.71117	8.52565
Lipidsearch	PC(22:0p)+Na	PC(22:0p)	PC(22:0)		C30 H60 O7 N1 P1 Na1	600.4	6.23236e+06	2.66971e+08	4.05634e+08	0	804439	834726	2.26279e+08	2.02786e+08	546388	473428	8.69396	8.83281
Lipidsearch	PC(22:2)+H	PC(22:2)	PC(22:2)		C30 H57 O8 N1 P1	590.382	959048	2.31522e+06	3.49554e+06	0	0	0	2.2566e+06	1.26926e+06	0	0		6.83058
Lipidsearch	PC(22:5/20:4)+Na	PC(22:5/20:4)	PC(22:5/20:4)		C50 H82 O8 N1 P1 Na1	878.567	8.84011e+06	3.08027e+07	5.60983e+06	0	0	5.68421e+06	1.50842e+07	1.37081e+07	1.89474e+06	3.28178e+06	2.99297	7.70703
Lipidsearch	PC(24:1e)+Na	PC(24:1e)	PC(24:1)		C32 H64 O7 N1 P1 Na1	628.431	335408	1.04308e+08	9.93988e+07	0	5078.45	494572	6.8014e+07	5.86628e+07	166550	284087	8.67373	8.31078
Lipidsearch	PC(24:2p)+Na	PC(24:2p)	PC(24:2)		C32 H60 O7 N1 P1 Na1	624.4	2.68794e+06	5.8693e+07	1.02298e+07	0	0	0	2.38702e+07	3.03922e+07	0	0		7.85498
Lipidsearch	PC(26:2/16:0)+H	PC(26:2/16:0)	PC(26:2/16:0)		C50 H97 O8 N1 P1	870.695	3.52205e+07	3.92388e+07	4.97462e+07	0	0	0	4.14019e+07	7.50051e+06	0	0		8.09414
Lipidsearch	PC(26:2e)+Na	PC(26:2e)	PC(26:2)		C34 H66 O7 N1 P1 Na1	654.447	0	7.1419e+06	1.85031e+07	0	1864.81	0	8.54832e+06	9.33136e+06	621.602	1076.65	13.7474	7.40903
Lipidsearch	PC(28:0)+H	PC(28:0)	PC(28:0)		C36 H73 O8 N1 P1	678.507	6.29001e+08	6.4665e+08	6.62118e+08	0	0	309229	6.45923e+08	1.65704e+07	103076	178533	12.6134	9.28737
Lipidsearch	PC(28:0)+Na	PC(28:0)	PC(28:0)		C36 H72 O8 N1 P1 Na1	700.489	2.42708e+07	4.72323e+07	4.83145e+07	0	0	0	3.99392e+07	1.358e+07	0	0		8.07852
Lipidsearch	PC(28:0e)+Na	PC(28:0e)	PC(28:0)		C36 H74 O7 N1 P1 Na1	686.51	6.14753e+06	9.65663e+06	5.39551e+06	0	0	0	7.06656e+06	2.27437e+06	0	0		7.32633
Lipidsearch	PC(29:0)+Na	PC(29:0)	PC(29:0)		C37 H74 O8 N1 P1 Na1	714.504	1.41399e+07	5.56577e+07	3.40286e+07	1.49221e+07	1.67132e+07	6.76338e+06	3.46088e+07	2.0765e+07	1.27996e+07	5.30366e+06	1.43504	8.15298
Lipidsearch	PC(29:0e)+H	PC(29:0e)	PC(29:0)		C37 H77 O7 N1 P1	678.543	2.32636e+07	2.23376e+07	2.1886e+07	0	0	0	2.24957e+07	702327	0	0		7.82922
Lipidsearch	PC(30:0)+H	PC(30:0)	PC(30:0)		C38 H77 O8 N1 P1	706.538	1.57681e+10	1.6608e+10	1.696e+10	6.55358e+07	4.8378e+07	5.87211e+07	1.64453e+10	6.12363e+08	5.7545e+07	8.63913e+06	8.15877	10.6947
Lipidsearch	PC(30:0)+Na	PC(30:0)	PC(30:0)		C38 H76 O8 N1 P1 Na1	728.52	5.65597e+08	6.35694e+08	6.86036e+08	0	417587	233640	6.29109e+08	6.04889e+07	217076	209286	11.5009	9.276
Lipidsearch	PC(30:0/18:1)+CH3COO	PC(30:0/18:1)	PC(30:0/18:1)		C58 H113 O10 N1 P1	1014.81	0	1.81887e+06	4.96902e+06	0	0	0	2.26263e+06	2.51406e+06	0	0		6.83173
Lipidsearch	PC(30:0e)+H	PC(30:0e)	PC(30:0)		C38 H79 O7 N1 P1	692.559	1.86386e+09	9.47178e+09	1.02521e+10	0	0	945302	7.19591e+09	4.63414e+09	315101	545770	14.4791	10.3342
Lipidsearch	PC(30:0e)+Na	PC(30:0e)	PC(30:0)		C38 H78 O7 N1 P1 Na1	714.541	2.08223e+07	1.40971e+09	1.01202e+09	0	0	0	8.14185e+08	7.15267e+08	0	0		9.38784
Lipidsearch	PC(30:1)+H	PC(30:1)	PC(30:1)		C38 H75 O8 N1 P1	704.522	3.03602e+08	3.26518e+08	3.65427e+08	801724	0	0	3.31849e+08	3.12554e+07	267241	462875	10.2782	8.99841
Lipidsearch	PC(30:1)+Na	PC(30:1)	PC(30:1)		C38 H74 O8 N1 P1 Na1	726.504	1.7808e+07	8.85087e+06	1.82585e+07	0	0	0	1.49724e+07	5.30622e+06	0	0		7.65241
Lipidsearch	PC(30:2/18:1)+H	PC(30:2/18:1)	PC(30:2/18:1)		C56 H107 O8 N1 P1	952.773	0	0	0	3.20816e+07	7.95143e+06	1.94807e+07	0	0	1.98379e+07	1.20691e+07		7.77462
Lipidsearch	PC(31:0e)+H	PC(31:0e)	PC(31:0)		C39 H81 O7 N1 P1	706.575	1.26281e+07	6.97376e+07	1.16048e+08	0	0	0	6.6138e+07	5.1804e+07	0	0		8.29757
Lipidsearch	PC(31:0e)+Na	PC(31:0e)	PC(31:0)		C39 H80 O7 N1 P1 Na1	728.556	2.24039e+07	3.00733e+07	2.48234e+07	0	0	0	2.57668e+07	3.92077e+06	0	0		7.88818
Lipidsearch	PC(31:1p)+H	PC(31:1p)	PC(31:1)		C39 H77 O7 N1 P1	702.543	1.34017e+07	5.11314e+07	5.32438e+07	0	0	0	3.9259e+07	2.2418e+07	0	0		8.07106
Lipidsearch	PC(31:3)+H	PC(31:3)	PC(31:3)		C39 H73 O8 N1 P1	714.507	2.10093e+07	1.59936e+07	7.07712e+07	1.77107e+07	1.67132e+07	9.45744e+06	3.59247e+07	3.0282e+07	1.46271e+07	4.50478e+06	1.29633	8.18086
Lipidsearch	PC(32:0)+H	PC(32:0)	PC(32:0)		C40 H81 O8 N1 P1	734.569	3.91085e+10	3.36105e+10	3.52238e+10	1.86649e+09	1.15351e+09	1.25286e+09	3.59809e+10	2.82609e+09	1.42429e+09	3.86166e+08	4.65892	11.0501
Lipidsearch	PC(32:0)+Na	PC(32:0)	PC(32:0)		C40 H80 O8 N1 P1 Na1	756.551	1.31054e+09	1.04993e+09	1.01987e+09	9.58465e+07	18146.2	767776	1.12678e+09	1.59845e+08	3.22108e+07	5.51114e+07	5.12852	9.5412
Lipidsearch	PC(32:0e)+H	PC(32:0e)	PC(32:0)		C40 H83 O7 N1 P1	720.59	5.99217e+09	6.81789e+09	7.44417e+09	20370.1	3.18919e+06	4.11796e+06	6.75141e+09	7.28276e+08	2.4425e+06	2.14842e+06	11.4326	10.3067
Lipidsearch	PC(32:1)+H	PC(32:1)	PC(32:1)		C40 H79 O8 N1 P1	732.554	8.66431e+09	9.29222e+09	1.00904e+10	5.26786e+08	6.03133e+08	6.18219e+08	9.34897e+09	7.1473e+08	5.82713e+08	4.90179e+07	4.00395	10.4741
Lipidsearch	PC(32:1e)+H	PC(32:1e)	PC(32:1)		C40 H81 O7 N1 P1	718.575	1.93178e+09	1.77328e+09	4.01706e+09	0	248949	1.0245e+06	2.57404e+09	1.2522e+09	424482	534329	12.566	9.88781
Lipidsearch	PC(32:1p)+H	PC(32:1p)	PC(32:1)		C40 H79 O7 N1 P1	716.559	5.68869e+07	8.26672e+07	1.13887e+08	0	0	0	8.44804e+07	2.85434e+07	0	0		8.40388
Lipidsearch	PC(32:2)+H	PC(32:2)	PC(32:2)		C40 H77 O8 N1 P1	730.538	4.05788e+08	5.75975e+08	4.7714e+08	4.67632e+06	2.06428e+07	7.1833e+06	4.86301e+08	8.54628e+07	1.08341e+07	8.58651e+06	5.48819	9.1736
Lipidsearch	PC(32:2)+Na	PC(32:2)	PC(32:2)		C40 H76 O8 N1 P1 Na1	752.52	2.91389e+07	7.02737e+07	1.26847e+07	0	0	0	3.73658e+07	2.96628e+07	0	0		8.0496
Lipidsearch	PC(32:3)+H	PC(32:3)	PC(32:3)		C40 H75 O8 N1 P1	728.522	2.64062e+06	1.4636e+06	1.50123e+06	0	0	0	1.86848e+06	668954	0	0		6.74861
Lipidsearch	PC(33:0)+H	PC(33:0)	PC(33:0)		C41 H83 O8 N1 P1	748.585	1.33895e+09	1.55993e+09	1.58003e+09	9.1207e+06	7.9565e+06	5.73332e+06	1.49297e+09	1.33767e+08	7.60351e+06	1.72106e+06	7.6173	9.65338
Lipidsearch	PC(33:1)+H	PC(33:1)	PC(33:1)		C41 H81 O8 N1 P1	746.569	1.46692e+09	1.54088e+09	1.51379e+09	6.81652e+07	2.99224e+08	3.01145e+08	1.50719e+09	3.74196e+07	2.22845e+08	1.3396e+08	2.75775	9.71518
Lipidsearch	PC(33:1e)+H	PC(33:1e)	PC(33:1)		C41 H83 O7 N1 P1	732.59	1.51311e+08	1.04802e+08	2.10738e+07	10495	0	0	9.23956e+07	6.5999e+07	3498.32	6059.27	14.6889	8.44279
Lipidsearch	PC(33:1p)+H	PC(33:1p)	PC(33:1)		C41 H81 O7 N1 P1	730.575	2.03855e+08	7.69636e+07	2.78227e+08	0	0	0	1.86349e+08	1.01767e+08	0	0		8.74745
Lipidsearch	PC(33:2)+H	PC(33:2)	PC(33:2)		C41 H79 O8 N1 P1	744.554	2.14697e+08	2.14569e+08	1.13908e+08	7.93404e+07	2.40743e+07	9.19944e+07	1.81058e+08	5.81533e+07	6.51364e+07	3.61193e+07	1.47492	8.8684
Lipidsearch	PC(33:2p)+H	PC(33:2p)	PC(33:2)		C41 H79 O7 N1 P1	728.559	1.76608e+07	3.02704e+07	2.86241e+07	0	0	0	2.55184e+07	6.85452e+06	0	0		7.88398
Lipidsearch	PC(33:4)+H	PC(33:4)	PC(33:4)		C41 H75 O8 N1 P1	740.522	1.99081e+07	2.23463e+08	1.0622e+06	4.04787e+07	2.43841e+07	9.17955e+07	8.14779e+07	1.23324e+08	5.22194e+07	3.52059e+07	0.641822	8.60324
Lipidsearch	PC(33:5)+H	PC(33:5)	PC(33:5)		C41 H73 O8 N1 P1	738.507	1.54844e+07	1.29309e+07	2.99029e+07	2.82911e+06	9.58642e+06	1.10425e+07	1.94394e+07	9.15115e+06	7.81935e+06	4.38256e+06	1.31386	7.91263
Lipidsearch	PC(34:0)+H	PC(34:0)	PC(34:0)		C42 H85 O8 N1 P1	762.601	7.89389e+09	9.49961e+09	1.00531e+10	3.07263e+08	8.53533e+07	7.67601e+07	9.14887e+09	1.12152e+09	1.56459e+08	1.30671e+08	5.86974	10.4459
Lipidsearch	PC(34:0)+Na	PC(34:0)	PC(34:0)		C42 H84 O8 N1 P1 Na1	784.583	3.96126e+08	4.65013e+08	4.97007e+08	3.09604e+06	7.87424e+06	0	4.52715e+08	5.15529e+07	3.65676e+06	3.96695e+06	6.95189	9.13644
Lipidsearch	PC(34:0e)+H	PC(34:0e)	PC(34:0)		C42 H87 O7 N1 P1	748.621	9.42435e+08	9.46845e+08	9.71797e+08	1.37309e+07	6.17696e+06	8.40266e+06	9.53692e+08	1.58332e+07	9.43684e+06	3.88171e+06	6.65908	9.46081
Lipidsearch	PC(34:1)+H	PC(34:1)	PC(34:1)		C42 H83 O8 N1 P1	760.585	2.80934e+10	2.47074e+10	2.49258e+10	3.97833e+09	2.39112e+09	2.5412e+09	2.59089e+10	1.89501e+09	2.97021e+09	8.76273e+08	3.12481	10.9377
Lipidsearch	PC(34:1)+Na	PC(34:1)	PC(34:1)		C42 H82 O8 N1 P1 Na1	782.567	9.19381e+07	5.75393e+08	6.98915e+08	4.45876e+08	2.13478e+06	1.10579e+08	4.55415e+08	3.20782e+08	1.86197e+08	2.31333e+08	1.29036	9.28439
Lipidsearch	PC(34:1e)+H	PC(34:1e)	PC(34:1)		C42 H85 O7 N1 P1	746.606	8.50642e+09	9.72036e+09	1.04163e+10	41328.3	2.03937e+07	1.20468e+07	9.5477e+09	9.66576e+08	1.08273e+07	1.02309e+07	9.78434	10.4575
Lipidsearch	PC(34:2)+H	PC(34:2)	PC(34:2)		C42 H81 O8 N1 P1	758.569	1.07799e+10	1.06278e+10	1.08222e+10	7.33962e+09	8.0981e+09	7.83694e+09	1.07433e+10	1.02263e+08	7.75822e+09	3.85321e+08	0.469638	10.7443
Lipidsearch	PC(34:2)+Na	PC(34:2)	PC(34:2)		C42 H80 O8 N1 P1 Na1	780.551	4.85723e+08	5.4961e+08	5.50438e+08	6.98326e+08	7.11861e+08	7.4162e+08	5.2859e+08	3.71265e+07	7.17269e+08	2.21479e+07	-0.440364	9.57259
Lipidsearch	PC(34:2e)+H	PC(34:2e)	PC(34:2)		C42 H83 O7 N1 P1	744.59	8.00528e+08	2.50289e+08	1.17578e+09	0	2.44737e+06	10008.2	7.42198e+08	4.65493e+08	819126	1.41011e+06	9.8235	9.34812
Lipidsearch	PC(34:2p)+H	PC(34:2p)	PC(34:2)		C42 H81 O7 N1 P1	742.575	3.0669e+06	5.17407e+06	1.85933e+07	0	0	16114.1	8.94476e+06	8.42206e+06	5371.37	9303.49	10.7015	7.42895
Lipidsearch	PC(34:3)+H	PC(34:3)	PC(34:3)		C42 H79 O8 N1 P1	756.554	8.69843e+08	1.00827e+09	1.05523e+09	1.46882e+08	7.19101e+07	4.06715e+07	9.77781e+08	9.63796e+07	8.64877e+07	5.4585e+07	3.49894	9.50417
Lipidsearch	PC(34:3p)+H	PC(34:3p)	PC(34:3)		C42 H79 O7 N1 P1	740.559	8.29779e+07	1.06653e+08	0	1.03473e+06	0	0	6.32103e+07	5.6007e+07	344909	597400	7.5178	8.28027
Lipidsearch	PC(34:5)+H	PC(34:5)	PC(34:5)		C42 H75 O8 N1 P1	752.522	2.91389e+07	7.02737e+07	4.3478e+07	0	0	0	4.76302e+07	2.08794e+07	0	0		8.155
Lipidsearch	PC(35:1p)+H	PC(35:1p)	PC(35:1)		C43 H85 O7 N1 P1	758.606	0	875822	750105	0	0	0	541976	473555	0	0		6.2111
Lipidsearch	PC(35:2)+H	PC(35:2)	PC(35:2)		C43 H83 O8 N1 P1	772.585	4.02538e+08	5.07304e+08	5.05224e+08	5.0325e+07	4.16171e+08	4.45376e+08	4.71689e+08	5.98956e+07	3.03957e+08	2.20137e+08	0.633967	9.36678
Lipidsearch	PC(35:3)+H	PC(35:3)	PC(35:3)		C43 H81 O8 N1 P1	770.569	1.63266e+07	1.28144e+07	1.3556e+07	2.13136e+06	3.99184e+06	9.32923e+06	1.42323e+07	1.85122e+06	5.15081e+06	3.73627e+06	1.4663	7.76455
Lipidsearch	PC(35:4)+H	PC(35:4)	PC(35:4)		C43 H79 O8 N1 P1	768.554	2.73852e+07	3.25597e+07	2.87733e+07	1.73256e+07	1.70025e+07	5.05776e+06	2.95727e+07	2.67826e+06	1.31286e+07	6.99144e+06	1.17155	8.10756
Lipidsearch	PC(35:5)+H	PC(35:5)	PC(35:5)		C43 H77 O8 N1 P1	766.538	2.81355e+08	4.26068e+08	4.34181e+08	2.83699e+07	2.38972e+08	2.60856e+08	3.80535e+08	8.59882e+07	1.76066e+08	1.28376e+08	1.11191	9.22266
Lipidsearch	PC(35:6)+H	PC(35:6)	PC(35:6)		C43 H75 O8 N1 P1	764.522	3.47606e+07	9.28308e+07	1.20249e+08	1.29435e+07	3.32348e+06	5.09322e+06	8.26136e+07	4.36505e+07	7.12007e+06	5.12028e+06	3.53642	8.43008
Lipidsearch	PC(36:0)+H	PC(36:0)	PC(36:0)		C44 H89 O8 N1 P1	790.632	3.94588e+08	4.33722e+08	5.48301e+08	2.28226e+06	18113.5	3.72739e+06	4.58871e+08	7.98825e+07	2.00925e+06	1.86965e+06	7.83528	9.14071
Lipidsearch	PC(36:1)+H	PC(36:1)	PC(36:1)		C44 H87 O8 N1 P1	788.616	1.01713e+10	1.26338e+10	1.34583e+10	2.76583e+09	6.94256e+08	1.48426e+09	1.20878e+10	1.7102e+09	1.64812e+09	1.04546e+09	2.87466	10.615
Lipidsearch	PC(36:1)+Na	PC(36:1)	PC(36:1)		C44 H86 O8 N1 P1 Na1	810.598	5.26714e+08	6.19807e+08	2.93719e+08	2.06865e+08	2.88533e+08	8.77368e+07	4.8008e+08	1.67972e+08	1.94378e+08	1.00979e+08	1.30441	9.30608
Lipidsearch	PC(36:1e)+H	PC(36:1e)	PC(36:1)		C44 H89 O7 N1 P1	774.637	3.79307e+08	3.66306e+08	4.22782e+08	0	0	0	3.89465e+08	2.95765e+07	0	0		9.06759
Lipidsearch	PC(36:2)+H	PC(36:2)	PC(36:2)		C44 H85 O8 N1 P1	786.601	9.41123e+09	6.80403e+09	6.9248e+09	1.41817e+10	1.36828e+10	1.47118e+10	7.71335e+09	1.47164e+09	1.41921e+10	5.14589e+08	-0.879656	10.8177
Lipidsearch	PC(36:2)+Na	PC(36:2)	PC(36:2)		C44 H84 O8 N1 P1 Na1	808.583	4.41374e+08	3.93709e+08	4.10728e+08	1.37281e+09	3.50005e+09	2.82463e+08	4.15271e+08	2.41549e+07	1.71844e+09	1.6364e+09	-2.04898	9.80626
Lipidsearch	PC(36:2e)+H	PC(36:2e)	PC(36:2)		C44 H87 O7 N1 P1	772.621	8.89483e+08	3.38972e+08	3.06899e+08	1.81477e+06	1.44093e+06	4.30127e+06	5.11785e+08	3.27489e+08	2.51899e+06	1.55477e+06	7.66655	9.18834
Lipidsearch	PC(36:3)+H	PC(36:3)	PC(36:3)		C44 H83 O8 N1 P1	784.585	3.36194e+09	7.95905e+09	7.06072e+09	1.00718e+09	3.93548e+09	4.36579e+09	6.12724e+09	2.43658e+09	3.10282e+09	1.82758e+09	0.981659	10.4423
Lipidsearch	PC(36:3)+Na	PC(36:3)	PC(36:3)		C44 H82 O8 N1 P1 Na1	806.567	6.34039e+08	4.39372e+08	4.80036e+08	3.18277e+08	3.02495e+08	3.28287e+08	5.17816e+08	1.02685e+08	3.16353e+08	1.30033e+07	0.710905	9.39838
Lipidsearch	PC(36:4)+H	PC(36:4)	PC(36:4)		C44 H81 O8 N1 P1	782.569	1.07713e+09	1.55094e+09	1.21986e+09	2.85833e+08	2.41357e+08	2.32772e+08	1.28264e+09	2.43066e+08	2.53321e+08	2.8482e+07	2.34008	9.6635
Lipidsearch	PC(36:4)+Na	PC(36:4)	PC(36:4)		C44 H80 O8 N1 P1 Na1	804.551	7.68005e+07	9.93691e+07	8.56179e+07	699596	3.25522e+06	3.95041e+06	8.72625e+07	1.13738e+07	2.63507e+06	1.71183e+06	5.04945	8.43087
Lipidsearch	PC(36:4e)+H	PC(36:4e)	PC(36:4)		C44 H83 O7 N1 P1	768.59	1.61538e+09	3.55643e+09	5.08024e+09	6.40594e+06	1.15262e+08	1.11409e+08	3.41735e+09	1.73661e+09	7.76924e+07	6.17659e+07	5.45896	10.0206
Lipidsearch	PC(36:4e)+Na	PC(36:4e)	PC(36:4)		C44 H82 O7 N1 P1 Na1	790.572	8.34031e+07	7.195e+08	8.54097e+08	0	1.5979e+07	1.10163e+07	5.52333e+08	4.11644e+08	8.99845e+06	8.17839e+06	5.93972	9.22634
Lipidsearch	PC(36:4p)+H	PC(36:4p)	PC(36:4)		C44 H81 O7 N1 P1	766.575	3.49084e+07	4.34309e+07	4.10997e+07	467495	0	443867	3.9813e+07	4.40455e+06	303787	263353	7.03403	8.08045
Lipidsearch	PC(36:5)+Na	PC(36:5)	PC(36:5)		C44 H78 O8 N1 P1 Na1	802.536	7.82579e+06	1.63875e+07	1.68029e+07	0	0	0	1.3672e+07	5.06726e+06	0	0		7.61295
Lipidsearch	PC(36:5p)+H	PC(36:5p)	PC(36:5)		C44 H79 O7 N1 P1	764.559	5.5583e+07	6.02539e+07	5.51412e+07	0	2.24227e+06	206262	5.69927e+07	2.83292e+06	816178	1.23933e+06	6.12575	8.23912
Lipidsearch	PC(37:1)+H	PC(37:1)	PC(37:1)		C45 H89 O8 N1 P1	802.632	9.79476e+07	1.16113e+08	6.95434e+07	7.60258e+06	3.46157e+06	0	9.45347e+07	2.34716e+07	3.68805e+06	3.80634e+06	4.67992	8.46933
Lipidsearch	PC(37:2)+H	PC(37:2)	PC(37:2)		C45 H87 O8 N1 P1	800.616	5.55715e+07	2.34105e+08	1.73898e+08	0	2.58578e+07	5.68925e+07	1.54525e+08	9.08297e+07	2.75834e+07	2.84855e+07	2.48597	8.73745
Lipidsearch	PC(37:4)+H	PC(37:4)	PC(37:4)		C45 H83 O8 N1 P1	796.585	3.4591e+07	1.73277e+07	2.50254e+06	5.88911e+07	3.89243e+07	3.46635e+07	1.81404e+07	1.60597e+07	4.41596e+07	1.29345e+07	-1.28352	8.27161
Lipidsearch	PC(37:5)+H	PC(37:5)	PC(37:5)		C45 H81 O8 N1 P1	794.569	1.97722e+07	1.24667e+08	1.32363e+08	1.15954e+07	7.84702e+06	6.68132e+06	9.22673e+07	6.29004e+07	8.70792e+06	2.56767e+06	3.40542	8.48134
Lipidsearch	PC(38:2)+H	PC(38:2)	PC(38:2)		C46 H89 O8 N1 P1	814.632	1.58792e+07	1.23286e+07	1.16735e+07	1.0773e+07	2.49934e+07	1.56629e+07	1.32938e+07	2.26286e+06	1.71431e+07	7.22485e+06	-0.366876	7.96052
Lipidsearch	PC(38:3e)+H	PC(38:3e)	PC(38:3)		C46 H89 O7 N1 P1	798.637	1.10869e+08	8.4956e+07	2.13142e+08	0	0	0	1.36322e+08	6.77779e+07	0	0		8.61169
Lipidsearch	PC(38:4)+H	PC(38:4)	PC(38:4)		C46 H85 O8 N1 P1	810.601	2.08597e+09	9.29609e+08	1.05507e+09	1.48302e+08	1.0165e+08	7.8769e+07	1.35688e+09	6.34514e+08	1.09574e+08	3.54372e+07	3.63032	9.64339
Lipidsearch	PC(38:4)+Na	PC(38:4)	PC(38:4)		C46 H84 O8 N1 P1 Na1	832.583	4.35299e+08	1.15132e+08	8.02248e+07	1.21063e+06	0	877848	2.10219e+08	1.95705e+08	696158	625430	8.23826	8.80123
Lipidsearch	PC(38:4e)+H	PC(38:4e)	PC(38:4)		C46 H87 O7 N1 P1	796.621	6.26267e+08	7.62652e+08	9.29352e+08	0	1.4577e+06	0	7.72757e+08	1.51795e+08	485899	841603	10.6351	9.36544
Lipidsearch	PC(38:4e)+Na	PC(38:4e)	PC(38:4)		C46 H86 O7 N1 P1 Na1	818.603	3.16186e+07	2.05065e+07	3.37988e+07	0	0	0	2.86413e+07	7.12877e+06	0	0		7.93411
Lipidsearch	PC(38:4p)+H	PC(38:4p)	PC(38:4)		C46 H85 O7 N1 P1	794.606	1.93471e+09	1.05673e+10	4.80932e+09	5.24165e+06	7.38956e+07	1.29091e+08	5.77044e+09	4.39581e+09	6.94094e+07	6.20463e+07	6.37741	10.2435
Lipidsearch	PC(38:4p)+Na	PC(38:4p)	PC(38:4)		C46 H84 O7 N1 P1 Na1	816.588	1.77554e+08	9.46503e+08	0	0	43286.7	0	3.74686e+08	5.03103e+08	14428.9	24991.6	14.6644	9.0508
Lipidsearch	PC(38:5)+H	PC(38:5)	PC(38:5)		C46 H83 O8 N1 P1	808.585	1.27745e+09	1.57296e+09	1.53184e+09	3.99417e+07	4.00836e+07	5.58587e+08	1.46075e+09	1.60068e+08	2.12871e+08	2.99399e+08	2.77866	9.70078
Lipidsearch	PC(38:6)+H	PC(38:6)	PC(38:6)		C46 H81 O8 N1 P1	806.569	1.15489e+09	9.65956e+08	7.46824e+08	1.10884e+08	8.19043e+07	6.22165e+07	9.5589e+08	2.0422e+08	8.50017e+07	2.44813e+07	3.49128	9.49453
Lipidsearch	PC(38:6e)+H	PC(38:6e)	PC(38:6)		C46 H83 O7 N1 P1	792.59	1.47415e+09	8.84425e+08	5.94042e+08	5.85184e+07	3.40098e+06	7.29841e+06	9.84205e+08	4.48457e+08	2.30726e+07	3.07588e+07	5.41471	9.48027
Lipidsearch	PC(38:7)+H	PC(38:7)	PC(38:7)		C46 H79 O8 N1 P1	804.554	9.14585e+07	9.17994e+07	8.92102e+07	33068.8	2.32435e+06	0	9.08227e+07	1.40683e+06	785806	1.33252e+06	6.85274	8.43906
Lipidsearch	PC(39:2)+H	PC(39:2)	PC(39:2)		C47 H91 O8 N1 P1	828.648	4.1326e+08	4.65934e+08	4.58494e+08	0	0	0	4.45896e+08	2.85075e+07	0	0		9.12636
Lipidsearch	PC(39:2p)+H	PC(39:2p)	PC(39:2)		C47 H91 O7 N1 P1	812.653	5.00665e+09	5.1445e+09	5.38093e+09	4.48049e+08	2.50795e+08	2.63958e+08	5.17736e+09	1.89291e+08	3.20934e+08	1.10281e+08	4.01187	10.2173
Lipidsearch	PC(39:5)+H	PC(39:5)	PC(39:5)		C47 H85 O8 N1 P1	822.601	4.19481e+07	4.60578e+07	4.22518e+07	0	0	0	4.34192e+07	2.2901e+06	0	0		8.1148
Lipidsearch	PC(40:0)+H	PC(40:0)	PC(40:0)		C48 H97 O8 N1 P1	846.695	9.6169e+06	1.21873e+07	1.88756e+07	0	0	0	1.35599e+07	4.77951e+06	0	0		7.60938
Lipidsearch	PC(40:1)+H	PC(40:1)	PC(40:1)		C48 H95 O8 N1 P1	844.679	7.59161e+07	9.48293e+07	1.45229e+07	0	0	0	6.17561e+07	4.1984e+07	0	0		8.2678
Lipidsearch	PC(40:2)+H	PC(40:2)	PC(40:2)		C48 H93 O8 N1 P1	842.663	1.20409e+08	5.50665e+07	5.18604e+07	0	0	0	7.57787e+07	3.86844e+07	0	0		8.35667
Lipidsearch	PC(40:3)+H	PC(40:3)	PC(40:3)		C48 H91 O8 N1 P1	840.648	2.82343e+07	1.79919e+07	1.98368e+07	0	0	0	2.2021e+07	5.45935e+06	0	0		7.81996
Lipidsearch	PC(40:3p)+H	PC(40:3p)	PC(40:3)		C48 H91 O7 N1 P1	824.653	4.56637e+07	1.37292e+08	6.50641e+07	0	0	0	8.26732e+07	4.82856e+07	0	0		8.39449
Lipidsearch	PC(40:4)+H	PC(40:4)	PC(40:4)		C48 H89 O8 N1 P1	838.632	1.31699e+08	1.16005e+07	1.50243e+08	0	0	2.7166e+06	9.78477e+07	7.52656e+07	905535	1.56843e+06	6.75562	8.47167
Lipidsearch	PC(40:5)+H	PC(40:5)	PC(40:5)		C48 H87 O8 N1 P1	836.616	9.37995e+07	7.75774e+08	5.59303e+08	15812.7	1.00097e+08	9.78186e+07	4.76292e+08	3.48483e+08	6.59771e+07	5.71355e+07	2.85181	9.21134
Lipidsearch	PC(40:5e)+H	PC(40:5e)	PC(40:5)		C48 H89 O7 N1 P1	822.637	1.00365e+08	9.43311e+07	1.32151e+08	0	0	0	1.08949e+08	2.03187e+07	0	0		8.51434
Lipidsearch	PC(40:6)+H	PC(40:6)	PC(40:6)		C48 H85 O8 N1 P1	834.601	3.04994e+08	5.81939e+08	8.4864e+08	7.47297e+07	5.9909e+08	6.89968e+08	5.78525e+08	2.71839e+08	4.54596e+08	3.32097e+08	0.347793	9.49127
Lipidsearch	PC(40:6)+Na	PC(40:6)	PC(40:6)		C48 H84 O8 N1 P1 Na1	856.583	13753.7	6.51437e+07	1.00451e+08	0	1.61978e+07	2.74399e+07	5.52027e+07	5.0951e+07	1.45459e+07	1.37943e+07	1.92413	8.32066
Lipidsearch	PC(40:6e)+H	PC(40:6e)	PC(40:6)		C48 H87 O7 N1 P1	820.621	2.61393e+08	1.50369e+08	2.8466e+08	0	0	0	2.32141e+08	7.17659e+07	0	0		8.84287
Lipidsearch	PC(40:6p)+H	PC(40:6p)	PC(40:6)		C48 H85 O7 N1 P1	818.606	9.31898e+08	3.03769e+08	2.14983e+08	1.87915e+06	6.3133e+06	2.91485e+06	4.8355e+08	3.9081e+08	3.70244e+06	2.31962e+06	7.02905	9.16488
Lipidsearch	PC(40:6p)+Na	PC(40:6p)	PC(40:6)		C48 H84 O7 N1 P1 Na1	840.588	1.19754e+08	1.72955e+07	4.46344e+07	0	0	0	6.05613e+07	5.30536e+07	0	0		8.25932
Lipidsearch	PC(40:7)+H	PC(40:7)	PC(40:7)		C48 H83 O8 N1 P1	832.585	4.2817e+08	3.95313e+08	4.05081e+08	6.42751e+07	6.6932e+07	6.81448e+07	4.09522e+08	1.68726e+07	6.64507e+07	1.97926e+06	2.62358	9.1547
Lipidsearch	PC(40:7)+Na	PC(40:7)	PC(40:7)		C48 H82 O8 N1 P1 Na1	854.567	5.54339e+07	2.91962e+07	3.28033e+07	0	0	1.02426e+06	3.91445e+07	1.42219e+07	341419	591355	6.84112	8.07356
Lipidsearch	PC(40:7p)+H	PC(40:7p)	PC(40:7)		C48 H83 O7 N1 P1	816.59	1.42342e+07	1.68269e+07	1.06084e+07	0	0	0	1.38898e+07	3.12352e+06	0	0		7.61982
Lipidsearch	PC(40:8)+H	PC(40:8)	PC(40:8)		C48 H81 O8 N1 P1	830.569	2.97477e+08	3.18797e+08	3.14906e+08	1.4805e+07	0	2.0951e+07	3.10393e+08	1.13533e+07	1.19187e+07	1.07696e+07	4.7028	8.9854
Lipidsearch	PC(40:8)+Na	PC(40:8)	PC(40:8)		C48 H80 O8 N1 P1 Na1	852.551	6.79365e+06	2.09848e+07	2.73642e+07	0	0	0	1.83809e+07	1.05296e+07	0	0		7.74149
Lipidsearch	PC(40:9)+H	PC(40:9)	PC(40:9)		C48 H79 O8 N1 P1	828.554	1.46571e+06	2.36414e+06	6.9373e+06	0	0	0	3.58905e+06	2.93426e+06	0	0		7.0321
Lipidsearch	PC(41:3e)+H	PC(41:3e)	PC(41:3)		C49 H95 O7 N1 P1	840.684	9.64344e+07	0	9.32787e+07	6.49402e+07	1.55897e+07	2.79217e+07	6.32377e+07	5.47882e+07	3.61506e+07	2.56837e+07	0.806767	8.47446
Lipidsearch	PC(42:10)+H	PC(42:10)	PC(42:10)		C50 H81 O8 N1 P1	854.569	8.1808e+07	8.60722e+07	8.7313e+07	1.88125e+06	0	1.71186e+06	8.50644e+07	2.88754e+06	1.1977e+06	1.04069e+06	6.15021	8.41294
Lipidsearch	PC(42:11)+H	PC(42:11)	PC(42:11)		C50 H79 O8 N1 P1	852.554	6.79365e+06	2.34807e+07	2.73642e+07	0	0	457264	1.92129e+07	1.09292e+07	152421	264002	6.97786	7.76415
Lipidsearch	PC(42:4p)+H	PC(42:4p)	PC(42:4)		C50 H93 O7 N1 P1	850.668	6.48258e+06	9.96523e+06	9.19061e+06	0	0	0	8.54614e+06	1.82858e+06	0	0		7.40889
Lipidsearch	PC(42:7)+H	PC(42:7)	PC(42:7)		C50 H87 O8 N1 P1	860.616	9.39293e+06	2.16986e+07	1.54806e+07	0	937132	15696.1	1.5524e+07	6.15294e+06	317609	536580	5.61111	7.67692
Lipidsearch	PC(42:8)+H	PC(42:8)	PC(42:8)		C50 H85 O8 N1 P1	858.601	1.06673e+08	1.14929e+07	2.60418e+07	0	0	0	4.80691e+07	5.12708e+07	0	0		8.15899
Lipidsearch	PC(42:8p)+H	PC(42:8p)	PC(42:8)		C50 H85 O7 N1 P1	842.606	2.98673e+06	1.07482e+07	1.32981e+07	0	0	0	9.01101e+06	5.37071e+06	0	0		7.43189
Lipidsearch	PC(42:9)+H	PC(42:9)	PC(42:9)		C50 H83 O8 N1 P1	856.585	8.06147e+07	7.17212e+07	8.27004e+07	0	0	0	7.83454e+07	5.83078e+06	0	0		8.37113
Lipidsearch	PC(44:12)+H	PC(44:12)	PC(44:12)		C52 H81 O8 N1 P1	878.569	880036	2.36352e+06	3.27393e+06	0	0	0	2.1725e+06	1.20833e+06	0	0		6.81408
Lipidsearch	PC(44:2)+H	PC(44:2)	PC(44:2)		C52 H101 O8 N1 P1	898.726	3.24111e+06	1.21487e+07	1.41529e+07	0	424299	97093.7	9.84757e+06	5.80845e+06	173798	222306	5.82429	7.47805
Lipidsearch	PC(44:3)+H	PC(44:3)	PC(44:3)		C52 H99 O8 N1 P1	896.71	4.30778e+07	4.41107e+07	4.01788e+07	0	0	0	4.24558e+07	2.03838e+06	0	0		8.10506
Lipidsearch	PC(44:3p)+H	PC(44:3p)	PC(44:3)		C52 H99 O7 N1 P1	880.715	5.76058e+08	5.71631e+08	5.89119e+08	1.1937e+06	182219	28116.4	5.78936e+08	9.09274e+06	468011	633169	10.2726	9.2401
Lipidsearch	PC(46:12)+H	PC(46:12)	PC(46:12)		C54 H85 O8 N1 P1	906.601	1.64545e+07	4.52255e+07	1.80702e+08	0	0	0	8.07939e+07	8.77105e+07	0	0		8.3845
Lipidsearch	PE(14:0/18:2)-H	PE(14:0/18:2)	PE(14:0/18:2)		C37 H69 O8 N1 P1	686.477	9.10945e+06	1.77291e+06	1.13133e+06	85861.8	0	0	4.00456e+06	4.43258e+06	28620.6	49572.4	7.12845	7.08277
Lipidsearch	PE(14:0e/22:6)-H	PE(14:0e/22:6)	PE(14:0/22:6)		C41 H71 O7 N1 P1	720.497	0	2.01773e+06	6.48278e+06	71712.2	0	0	2.8335e+06	3.31749e+06	23904.1	41403	6.88919	6.93309
Lipidsearch	PE(16:0/14:0)-H	PE(16:0/14:0)	PE(16:0/14:0)		C35 H69 O8 N1 P1	662.477	4.42159e+06	4.56767e+06	8.03717e+06	0	0	0	5.67548e+06	2.04659e+06	0	0		7.23112
Lipidsearch	PE(16:0/16:1)-H	PE(16:0/16:1)	PE(16:0/16:1)		C37 H71 O8 N1 P1	688.492	1.26661e+08	8.59734e+07	7.42285e+07	1.53297e+06	2.34953e+06	1.37547e+06	9.56211e+07	2.75156e+07	1.75266e+06	522867	5.76971	8.46556
Lipidsearch	PE(16:0/18:1)+Na	PE(16:0/18:1)	PE(16:0/18:1)		C39 H76 O8 N1 P1 Na1	740.52	2.38882e+08	1.58139e+08	9.04475e+07	2.23504e+07	2.43841e+07	0	1.62489e+08	7.43125e+07	1.55782e+07	1.35294e+07	3.38275	8.72771
Lipidsearch	PE(16:0e/16:0)-H	PE(16:0e/16:0)	PE(16:0/16:0)		C37 H75 O7 N1 P1	676.529	2.21636e+08	7.75868e+07	3.6295e+07	0	0	0	1.11839e+08	9.73025e+07	0	0		8.52572
Lipidsearch	PE(16:0e/22:3)-H	PE(16:0e/22:3)	PE(16:0/22:3)		C43 H81 O7 N1 P1	754.576	6.10636e+06	2.90423e+06	3.65339e+06	0	0	0	4.22133e+06	1.67491e+06	0	0		7.10257
Lipidsearch	PE(16:0e/22:4)-H	PE(16:0e/22:4)	PE(16:0/22:4)		C43 H79 O7 N1 P1	752.56	1.32908e+08	7.02607e+07	1.24556e+08	336779	715635	1.72803e+07	1.09241e+08	3.40156e+07	6.11089e+06	9.67482e+06	4.15999	8.53915
Lipidsearch	PE(16:0e/22:5)-H	PE(16:0e/22:5)	PE(16:0/22:5)		C43 H77 O7 N1 P1	750.544	1.05069e+08	1.61918e+08	1.7696e+08	716977	2.72609e+06	4.75296e+06	1.47982e+08	3.79176e+07	2.73201e+06	2.018e+06	5.75932	8.65528
Lipidsearch	PE(16:0e/22:6)-H	PE(16:0e/22:6)	PE(16:0/22:6)		C43 H75 O7 N1 P1	748.529	2.19036e+08	5.32356e+08	7.69511e+08	1.81114e+06	220214	2.29076e+06	5.06968e+08	2.76114e+08	1.4407e+06	1.08384e+06	8.45898	9.18333
Lipidsearch	PE(16:0p/20:4)+H	PE(16:0p/20:4)	PE(16:0/20:4)		C41 H75 O7 N1 P1	724.528	1.38235e+07	3.72578e+06	1.32862e+07	0	0	0	1.02785e+07	5.68115e+06	0	0		7.48905
Lipidsearch	PE(16:1/18:1)+Na	PE(16:1/18:1)	PE(16:1/18:1)		C39 H74 O8 N1 P1 Na1	738.504	1.36655e+07	1.8647e+07	2.99029e+07	2.82911e+06	9.58642e+06	1.10425e+07	2.07385e+07	8.31831e+06	7.81935e+06	4.38256e+06	1.40719	7.93285
Lipidsearch	PE(16:1/18:2)-H	PE(16:1/18:2)	PE(16:1/18:2)		C39 H71 O8 N1 P1	712.492	8.6963e+07	1.65864e+07	1.47202e+07	1.36246e+07	0	4.12618e+06	3.94232e+07	4.11813e+07	5.91693e+06	6.9866e+06	2.73612	8.1336
Lipidsearch	PE(16:1/20:4)-H	PE(16:1/20:4)	PE(16:1/20:4)		C41 H71 O8 N1 P1	736.492	3.69444e+06	968664	1.79896e+06	2.81318e+06	5.81984e+06	1.11187e+06	2.15402e+06	1.39714e+06	3.2483e+06	2.38396e+06	-0.592652	7.2097
Lipidsearch	PE(18:0/18:1)+Na	PE(18:0/18:1)	PE(18:0/18:1)		C41 H80 O8 N1 P1 Na1	768.551	1.68943e+09	2.25646e+09	2.17987e+09	2.92238e+08	8.57626e+08	3.27148e+08	2.04192e+09	3.07661e+08	4.92337e+08	3.1683e+08	2.05221	9.88097
Lipidsearch	PE(18:0e/22:6)-H	PE(18:0e/22:6)	PE(18:0/22:6)		C45 H79 O7 N1 P1	776.56	1.21157e+08	1.30744e+08	1.2295e+08	1.12614e+06	1.35449e+06	1.06279e+06	1.2495e+08	5.09718e+06	1.18114e+06	153432	6.72503	8.57794
Lipidsearch	PE(18:0p/14:0)-H	PE(18:0p/14:0)	PE(18:0/14:0)		C37 H73 O7 N1 P1	674.513	4.45612e+06	3.51e+06	1.18277e+07	0	0	0	6.59794e+06	4.55374e+06	0	0		7.29653
Lipidsearch	PE(18:0p/16:1)-H	PE(18:0p/16:1)	PE(18:0/16:1)		C39 H75 O7 N1 P1	700.529	4.20356e+07	3.94009e+07	7.98735e+07	0	0	0	5.377e+07	2.26446e+07	0	0		8.20766
Lipidsearch	PE(18:0p/18:2)-H	PE(18:0p/18:2)	PE(18:0/18:2)		C41 H77 O7 N1 P1	726.544	1.56321e+07	1.10354e+07	1.6716e+07	0	0	0	1.44612e+07	3.01587e+06	0	0		7.63732
Lipidsearch	PE(18:0p/22:6)-H	PE(18:0p/22:6)	PE(18:0/22:6)		C45 H77 O7 N1 P1	774.544	2.39549e+07	4.90658e+07	6.62882e+06	0	0	186161	2.65499e+07	2.13372e+07	62053.5	107480	8.74098	7.9022
Lipidsearch	PE(18:1/18:1)+Na	PE(18:1/18:1)	PE(18:1/18:1)		C41 H78 O8 N1 P1 Na1	766.536	7.53804e+08	4.2126e+08	4.23489e+08	1.37433e+08	2.38972e+08	2.60856e+08	5.32851e+08	1.91354e+08	2.1242e+08	6.58564e+07	1.32681	9.34944
Lipidsearch	PE(18:1/18:2)+Na	PE(18:1/18:2)	PE(18:1/18:2)		C41 H76 O8 N1 P1 Na1	764.52	2.59264e+07	8.14669e+07	9.25273e+07	2.32849e+08	3.16413e+08	2.90622e+08	6.66402e+07	3.56903e+07	2.79961e+08	4.27896e+07	-2.07076	9.01695
Lipidsearch	PE(18:1/20:3)+Na	PE(18:1/20:3)	PE(18:1/20:3)		C43 H78 O8 N1 P1 Na1	790.536	2.58422e+07	1.5542e+07	2.48522e+07	1.60396e+08	9.55182e+07	4.97508e+07	2.20788e+07	5.68264e+06	1.01888e+08	5.55968e+07	-2.20626	8.57043
Lipidsearch	PE(18:1/20:4)+Na	PE(18:1/20:4)	PE(18:1/20:4)		C43 H76 O8 N1 P1 Na1	788.52	4.46152e+07	6.45051e+07	1.29416e+08	654451	401519	2.72368e+06	7.95121e+07	4.43475e+07	1.25988e+06	1.27398e+06	5.97981	8.38438
Lipidsearch	PE(18:2/20:4)-H	PE(18:2/20:4)	PE(18:2/20:4)		C43 H73 O8 N1 P1	762.508	4.20837e+07	4.04205e+07	2.04772e+07	7.33283e+06	5.17386e+06	3.6879e+06	3.43271e+07	1.20232e+07	5.3982e+06	1.83279e+06	2.6688	8.07619
Lipidsearch	PE(18:2/22:6)+H	PE(18:2/22:6)	PE(18:2/22:6)		C45 H75 O8 N1 P1	788.522	3.69896e+07	6.46057e+07	8.19468e+07	1.7283e+06	401519	2.72368e+06	6.11807e+07	2.26734e+07	1.61783e+06	1.16502e+06	5.24094	8.27507
Lipidsearch	PE(18:2/22:6)-H	PE(18:2/22:6)	PE(18:2/22:6)		C45 H73 O8 N1 P1	786.508	2.49076e+07	1.99119e+07	2.49116e+07	1.00016e+06	231017	717527	2.32437e+07	2.88542e+06	649569	389049	5.16122	7.8554
Lipidsearch	PE(20:0e)+Na	PE(20:0e)	PE(20:0)		C25 H52 O7 N1 P1 Na1	532.337	2.49218e+07	8.0611e+07	6.85794e+07	134247	379406	0	5.80374e+07	2.93031e+07	171218	192386	8.40501	8.24211
Lipidsearch	PE(20:4/22:6)-H	PE(20:4/22:6)	PE(20:4/22:6)		C47 H73 O8 N1 P1	810.508	9.41417e+06	7.94203e+06	3.82414e+06	30547.4	302697	109655	7.06011e+06	2.89749e+06	147633	139993	5.57961	7.33492
Lipidsearch	PE(22:5/20:4)-H	PE(22:5/20:4)	PE(22:5/20:4)		C47 H75 O8 N1 P1	812.524	2.0398e+06	1.47764e+06	830008	0	133035	123225	1.44915e+06	605398	85419.9	74138.2	4.08449	6.66311
Lipidsearch	PE(36:1e)+Na	PE(36:1e)	PE(36:1)		C41 H82 O7 N1 P1 Na1	754.572	2.34817e+07	4.56121e+07	4.55001e+07	0	0	0	3.8198e+07	1.27448e+07	0	0		8.05916
Lipidsearch	PEt(16:0/14:0)-H	PEt(16:0/14:0)	PEt(16:0/14:0)		C35 H68 O8 N0 P1	647.466	2.20338e+07	2.44127e+07	2.05279e+07	0	0	0	2.23248e+07	1.95869e+06	0	0		7.82591
Lipidsearch	PEt(16:0/18:1)-H	PEt(16:0/18:1)	PEt(16:0/18:1)		C39 H74 O8 N0 P1	701.513	1.30267e+09	8.13491e+08	2.67875e+08	1.57464e+07	6.94389e+06	9.46082e+06	7.94677e+08	5.17651e+08	1.0717e+07	4.5337e+06	6.21239	9.38313
Lipidsearch	PEt(16:0e/16:1)-H	PEt(16:0e/16:1)	PEt(16:0/16:1)		C37 H72 O7 N0 P1	659.502	2.23584e+06	1.3968e+07	8.89461e+06	0	2856.8	0	8.36615e+06	5.8839e+06	952.267	1649.37	13.1009	7.3997
Lipidsearch	PEt(16:0e/18:2)-H	PEt(16:0e/18:2)	PEt(16:0/18:2)		C39 H74 O7 N0 P1	685.518	1.81581e+07	1.75354e+06	1.77755e+06	0	0	0	7.22972e+06	9.46424e+06	0	0		7.33624
Lipidsearch	PEt(16:0e/20:4)-H	PEt(16:0e/20:4)	PEt(16:0/20:4)		C41 H74 O7 N0 P1	709.518	3.90281e+06	2.8444e+06	501007	234.667	0	0	2.41607e+06	1.74088e+06	78.2223	135.485	14.9147	6.86025
Lipidsearch	PEt(16:1/18:1)-H	PEt(16:1/18:1)	PEt(16:1/18:1)		C39 H72 O8 N0 P1	699.497	1.38966e+07	7.63427e+07	7.95066e+07	1.7905e+06	5.05123e+07	5.29975e+07	5.6582e+07	3.70004e+07	3.51001e+07	2.88737e+07	0.688867	8.43941
Lipidsearch	PEt(16:1/18:2)-H	PEt(16:1/18:2)	PEt(16:1/18:2)		C39 H70 O8 N0 P1	697.481	1.47018e+06	5.43662e+06	3.29097e+06	0	1.06805e+06	0	3.39926e+06	1.98543e+06	356016	616638	3.2552	7.05176
Lipidsearch	PEt(18:0/18:1)-H	PEt(18:0/18:1)	PEt(18:0/18:1)		C41 H78 O8 N0 P1	729.544	6.65771e+07	5.41623e+07	6.47225e+07	2.80659e+06	4.28995e+06	3.01155e+06	6.18206e+07	6.69686e+06	3.36936e+06	803810	4.19754	8.2913
Lipidsearch	PEt(18:0p/16:0)-H	PEt(18:0p/16:0)	PEt(18:0/16:0)		C39 H76 O7 N0 P1	687.533	1.09077e+07	5.64536e+06	2.13721e+07	0	0	0	1.26417e+07	8.00547e+06	0	0		7.57893
Lipidsearch	PEt(18:0p/20:4)-H	PEt(18:0p/20:4)	PEt(18:0/20:4)		C43 H76 O7 N0 P1	735.533	9.41957e+06	1.5771e+07	9.12558e+06	2938.63	2057.19	0	1.14387e+07	3.75473e+06	1665.27	1508.01	12.7459	7.53556
Lipidsearch	PEt(18:1/18:1)-H	PEt(18:1/18:1)	PEt(18:1/18:1)		C41 H76 O8 N0 P1	727.528	3.84063e+08	4.57211e+08	1.7119e+08	2.90465e+07	1.51882e+07	1.88237e+07	3.37488e+08	1.48589e+08	2.10194e+07	7.18535e+06	4.00504	9.03162
Lipidsearch	PEt(18:1/18:2)-H	PEt(18:1/18:2)	PEt(18:1/18:2)		C41 H74 O8 N0 P1	725.513	5.8587e+07	2.45404e+07	4.52184e+07	4.93144e+07	6.21385e+07	6.42421e+07	4.27819e+07	1.71536e+07	5.8565e+07	8.08e+06	-0.453036	8.48293
Lipidsearch	PEt(18:1/19:1)+H	PEt(18:1/19:1)	PEt(18:1/19:1)		C42 H80 O8 N0 P1	743.559	0	8.08608e+07	0	0	6.04626e+07	4.7889e+07	2.69536e+07	4.6685e+07	3.61172e+07	3.1904e+07	-0.42221	8.27695
Lipidsearch	PEt(18:1/20:2)-H	PEt(18:1/20:2)	PEt(18:1/20:2)		C43 H78 O8 N0 P1	753.544	1.05148e+07	4.24201e+07	2.90927e+07	0	112561	1.1372e+06	2.73425e+07	1.60244e+07	416588	626603	6.03638	7.92053
Lipidsearch	PEt(18:1/20:4)-H	PEt(18:1/20:4)	PEt(18:1/20:4)		C43 H74 O8 N0 P1	749.513	1.12286e+07	7.7846e+06	1.43284e+07	5.03917e+06	1.67821e+07	8.14916e+06	1.11139e+07	3.27343e+06	9.99013e+06	6.08407e+06	0.153785	7.80149
Lipidsearch	PEt(18:1/22:6)-H	PEt(18:1/22:6)	PEt(18:1/22:6)		C45 H74 O8 N0 P1	773.513	8.20545e+06	2.49242e+06	8.68358e+06	776697	919090	392536	6.46048e+06	3.44475e+06	696108	272370	3.21426	7.33183
Lipidsearch	PEt(18:2/18:2)-H	PEt(18:2/18:2)	PEt(18:2/18:2)		C41 H72 O8 N0 P1	723.497	3.82027e+07	0	2.04309e+07	4.76669e+06	3.50487e+06	5.01652e+06	1.95445e+07	1.91168e+07	4.42936e+06	810315	2.1416	7.85686
Lipidsearch	PEt(20:1/18:1)-H	PEt(20:1/18:1)	PEt(20:1/18:1)		C43 H80 O8 N0 P1	755.56	1.84869e+06	2.42556e+06	5.43244e+06	0	5884.41	217205	3.23556e+06	1.92429e+06	74363	123739	5.44329	6.99694
Lipidsearch	PEt(32:4e)-H	PEt(32:4e)	PEt(32:4)		C37 H66 O7 N0 P1	653.455	4.1585e+07	0	0	0	0	0	1.38617e+07	2.40091e+07	0	0		7.61894
Lipidsearch	PEt(32:4p)+Na	PEt(32:4p)	PEt(32:4)		C37 H65 O7 N0 P1 Na1	675.436	3.38424e+07	0	0	0	0	0	1.12808e+07	1.95389e+07	0	0		7.52946
Lipidsearch	PEt(42:4)-H	PEt(42:4)	PEt(42:4)		C47 H84 O8 N0 P1	807.591	7.0155e+07	3.31905e+07	5.75459e+07	0	2.95244e+06	5.25766e+06	5.36305e+07	1.87907e+07	2.7367e+06	2.63546e+06	4.29254	8.22815
Lipidsearch	PEt(42:5)-H	PEt(42:5)	PEt(42:5)		C47 H82 O8 N0 P1	805.575	1.33943e+07	4.15768e+06	9.5835e+06	1.99034e+07	7.83596e+06	1.46413e+07	9.04515e+06	4.64177e+06	1.41269e+07	6.05014e+06	-0.643227	7.84209
Lipidsearch	PEt(42:6)-H	PEt(42:6)	PEt(42:6)		C47 H80 O8 N0 P1	803.56	3.81158e+08	3.82071e+08	3.93104e+08	3.27368e+08	3.52822e+08	3.68477e+08	3.85444e+08	6.6493e+06	3.49556e+08	2.07481e+07	0.141	9.34341
Lipidsearch	PEt(44:6)-H	PEt(44:6)	PEt(44:6)		C49 H84 O8 N0 P1	831.591	1.95767e+08	2.26316e+08	2.3373e+08	9.69856e+08	1.07455e+09	1.091e+09	2.18604e+08	2.01219e+07	1.04513e+09	6.57083e+07	-2.25729	9.57878
Lipidsearch	PEt(44:7)-H	PEt(44:7)	PEt(44:7)		C49 H82 O8 N0 P1	829.575	2.39786e+08	2.23997e+08	2.94946e+08	1.8808e+08	2.07063e+08	1.81892e+08	2.5291e+08	3.72509e+07	1.92345e+08	1.31163e+07	0.394925	9.12573
Lipidsearch	PEt(46:9)-H	PEt(46:9)	PEt(46:9)		C51 H82 O8 N0 P1	853.575	5.55362e+07	6.14973e+07	6.42374e+07	2.67701e+07	3.50691e+07	3.78693e+07	6.04236e+07	4.44885e+06	3.32362e+07	5.77214e+06	0.862359	8.44867
Lipidsearch	PG(16:0/16:0)-H	PG(16:0/16:0)	PG(16:0/16:0)		C38 H74 O10 N0 P1	721.503	8.58813e+06	1.81969e+07	1.17475e+07	0	0	0	1.28442e+07	4.89739e+06	0	0		7.58583
Lipidsearch	PG(16:0/18:1)+H	PG(16:0/18:1)	PG(16:0/18:1)		C40 H78 O10 N0 P1	749.533	1.16092e+07	1.84072e+07	2.47289e+07	66264	0	1146.3	1.82484e+07	6.56129e+06	22470.1	37931	9.66555	7.73888
Lipidsearch	PG(16:0/18:1)+NH4	PG(16:0/18:1)	PG(16:0/18:1)		C40 H81 O10 N1 P1	766.559	107239	5.27779e+06	4.33722e+06	0	1.40486e+07	7.24893e+06	3.24075e+06	2.75415e+06	7.09917e+06	7.02549e+06	-1.13132	7.49164
Lipidsearch	PG(16:0/18:1)-H	PG(16:0/18:1)	PG(16:0/18:1)		C40 H76 O10 N0 P1	747.518	3.12445e+07	4.97221e+07	3.66337e+07	58797.2	97767.7	175911	3.92001e+07	9.50234e+06	110825	59638.8	8.46643	8.07163
Lipidsearch	PG(16:0/19:1)-H	PG(16:0/19:1)	PG(16:0/19:1)		C41 H78 O10 N0 P1	761.534	6.6606e+06	7.016e+06	3.77575e+06	0	12242.5	0	5.81745e+06	1.77707e+06	4080.82	7068.19	10.4773	7.24216
Lipidsearch	PG(16:0/22:6)+NH4	PG(16:0/22:6)	PG(16:0/22:6)		C44 H79 O10 N1 P1	812.544	3.64352e+06	1.93682e+07	2.26604e+07	680117	5.69678e+06	1.15714e+07	1.5224e+07	1.01632e+07	5.98277e+06	5.45127e+06	1.34746	7.8036
Lipidsearch	PG(16:0p/18:1)-H	PG(16:0p/18:1)	PG(16:0/18:1)		C40 H76 O9 N0 P1	731.523	3.63613e+06	5.12828e+06	1.40148e+07	0	0	0	7.59305e+06	5.61118e+06	0	0		7.35754
Lipidsearch	PG(16:1/18:1)+NH4	PG(16:1/18:1)	PG(16:1/18:1)		C40 H79 O10 N1 P1	764.544	6.47753e+06	5.55204e+06	966482	0	2.00776e+06	296268	4.33202e+06	2.95115e+06	768009	1.08383e+06	2.49584	7.18469
Lipidsearch	PG(16:1/18:1)-H	PG(16:1/18:1)	PG(16:1/18:1)		C40 H74 O10 N0 P1	745.503	2.60343e+07	2.23434e+07	3.86684e+07	72162.3	0	0	2.90154e+07	8.56104e+06	24054.1	41662.9	10.2363	7.94011
Lipidsearch	PG(16:1/18:2)+NH4	PG(16:1/18:2)	PG(16:1/18:2)		C40 H77 O10 N1 P1	762.528	3.05325e+06	3.66632e+06	0	14512.6	2.11532e+06	1.53609e+06	2.23986e+06	1.96384e+06	1.22197e+06	1.08506e+06	0.874194	7.01643
Lipidsearch	PG(16:1/20:4)-H	PG(16:1/20:4)	PG(16:1/20:4)		C42 H72 O10 N0 P1	767.487	79382.8	2.48442e+06	2.66983e+06	0	0	0	1.74454e+06	1.44505e+06	0	0		6.7188
Lipidsearch	PG(16:1/22:6)-H	PG(16:1/22:6)	PG(16:1/22:6)		C44 H72 O10 N0 P1	791.487	2.27125e+06	0	0	0	0	0	757084	1.31131e+06	0	0		6.35627
Lipidsearch	PG(18:0p/16:0)-H	PG(18:0p/16:0)	PG(18:0/16:0)		C40 H78 O9 N0 P1	733.539	6.0561e+06	302042	486443	0	0	0	2.28153e+06	3.27018e+06	0	0		6.83535
Lipidsearch	PG(18:1/18:1)+H	PG(18:1/18:1)	PG(18:1/18:1)		C42 H80 O10 N0 P1	775.548	1.53585e+07	7.06425e+07	1.73196e+07	0	0	0	3.44402e+07	3.13675e+07	0	0		8.01419
Lipidsearch	PG(18:1/18:1)+Na	PG(18:1/18:1)	PG(18:1/18:1)		C42 H79 O10 N0 P1 Na1	797.53	1.07363e+07	1.16157e+07	9.59711e+06	0	0	0	1.06497e+07	1.01209e+06	0	0		7.50446
Lipidsearch	PG(18:1/18:1)+NH4	PG(18:1/18:1)	PG(18:1/18:1)		C42 H83 O10 N1 P1	792.575	1.62944e+08	1.71861e+08	1.70169e+08	0	192330	555141	1.68325e+08	4.73605e+06	249157	281900	9.39997	8.70391
Lipidsearch	PG(18:1/18:2)+H	PG(18:1/18:2)	PG(18:1/18:2)		C42 H78 O10 N0 P1	773.533	1.41642e+06	2.14965e+07	6.8822e+06	0	0	0	9.9317e+06	1.03816e+07	0	0		7.47414
Lipidsearch	PG(18:1/18:2)+Na	PG(18:1/18:2)	PG(18:1/18:2)		C42 H77 O10 N0 P1 Na1	795.515	1.71282e+07	6.34986e+06	2.33994e+06	0	0	0	8.60599e+06	7.64791e+06	0	0		7.41192
Lipidsearch	PG(18:1/18:2)+NH4	PG(18:1/18:2)	PG(18:1/18:2)		C42 H81 O10 N1 P1	790.559	1.0139e+08	1.05877e+08	1.21954e+08	427515	3.98018e+06	9.44598e+06	1.0974e+08	1.08126e+07	4.61789e+06	4.54293e+06	4.57071	8.53539
Lipidsearch	PG(18:1/18:2)-H	PG(18:1/18:2)	PG(18:1/18:2)		C42 H76 O10 N0 P1	771.518	2.34597e+08	1.77461e+08	1.02441e+08	97423.2	963558	192252	1.71499e+08	6.62795e+07	417744	475061	8.68137	8.71244
Lipidsearch	PG(18:1/20:2)-H	PG(18:1/20:2)	PG(18:1/20:2)		C44 H80 O10 N0 P1	799.549	2.40398e+07	1.99898e+07	676231	0	0	0	1.49019e+07	1.24851e+07	0	0		7.65036
Lipidsearch	PG(18:1/20:3)+NH4	PG(18:1/20:3)	PG(18:1/20:3)		C44 H83 O10 N1 P1	816.575	2.17157e+07	8.15402e+06	1.62803e+07	0	0	0	1.53833e+07	6.82518e+06	0	0		7.66417
Lipidsearch	PG(18:1/20:3)-H	PG(18:1/20:3)	PG(18:1/20:3)		C44 H78 O10 N0 P1	797.534	6.16851e+07	6.39998e+07	1.38494e+08	0	0	0	8.80597e+07	4.36929e+07	0	0		8.4219
Lipidsearch	PG(18:1/20:4)+Na	PG(18:1/20:4)	PG(18:1/20:4)		C44 H77 O10 N0 P1 Na1	819.515	3.23455e+06	4.17603e+06	1.08176e+07	0	1.88147e+06	0	6.07605e+06	4.13317e+06	627156	1.08627e+06	3.27624	7.3034
Lipidsearch	PG(18:1/20:4)+NH4	PG(18:1/20:4)	PG(18:1/20:4)		C44 H81 O10 N1 P1	814.559	4.61241e+07	6.33365e+06	2.01028e+07	0	4.76282e+06	4.55234e+06	2.41869e+07	2.02072e+07	3.10505e+06	2.69111e+06	2.96153	7.91316
Lipidsearch	PG(18:1/20:4)-H	PG(18:1/20:4)	PG(18:1/20:4)		C44 H76 O10 N0 P1	795.518	5.51994e+07	5.54019e+07	4.08713e+07	0	0	0	5.04909e+07	8.33141e+06	0	0		8.18033
Lipidsearch	PG(18:1/22:4)+NH4	PG(18:1/22:4)	PG(18:1/22:4)		C46 H85 O10 N1 P1	842.591	1.57564e+06	1.02761e+07	7.69285e+06	0	0	0	6.51486e+06	4.46824e+06	0	0		7.29103
Lipidsearch	PG(18:1/22:5)+NH4	PG(18:1/22:5)	PG(18:1/22:5)		C46 H83 O10 N1 P1	840.575	3.0543e+06	2.51666e+07	1.16598e+07	0	258534	327061	1.32936e+07	1.11463e+07	195198	172484	6.08964	7.60709
Lipidsearch	PG(18:1/22:6)+H	PG(18:1/22:6)	PG(18:1/22:6)		C46 H78 O10 N0 P1	821.533	1.56251e+07	2.50237e+06	3.95958e+06	0	0	0	7.36235e+06	7.19275e+06	0	0		7.34414
Lipidsearch	PG(18:1/22:6)+Na	PG(18:1/22:6)	PG(18:1/22:6)		C46 H77 O10 N0 P1 Na1	843.515	1.49419e+06	4.28168e+06	1.05155e+07	0	0	0	5.43045e+06	4.61905e+06	0	0		7.21196
Lipidsearch	PG(18:1/22:6)+NH4	PG(18:1/22:6)	PG(18:1/22:6)		C46 H81 O10 N1 P1	838.559	5.90374e+07	4.50306e+07	1.44502e+06	1.83308e+06	1.82515e+06	514306	3.5171e+07	3.00355e+07	1.39085e+06	759116	4.66035	8.04015
Lipidsearch	PG(18:1/22:6)-H	PG(18:1/22:6)	PG(18:1/22:6)		C46 H76 O10 N0 P1	819.518	1.19488e+08	3.55558e+07	5.13092e+07	0	0	0	6.87845e+07	4.46118e+07	0	0		8.31461
Lipidsearch	PG(18:2/18:2)+NH4	PG(18:2/18:2)	PG(18:2/18:2)		C42 H79 O10 N1 P1	788.544	1.74414e+07	1.97424e+07	1.32885e+07	2.38909e+06	3.11409e+06	2.02102e+06	1.68241e+07	3.27095e+06	2.50807e+06	556163	2.74588	7.7634
Lipidsearch	PG(18:2/18:2)-H	PG(18:2/18:2)	PG(18:2/18:2)		C42 H74 O10 N0 P1	769.503	2.58949e+07	2.30903e+07	2.14531e+07	317345	780342	901165	2.34794e+07	2.2463e+06	666284	308169	5.13911	7.85996
Lipidsearch	PG(18:2/20:4)-H	PG(18:2/20:4)	PG(18:2/20:4)		C44 H74 O10 N0 P1	793.503	8.08002e+06	2.56947e+07	8.04226e+07	78226.7	0	0	3.80658e+07	3.77246e+07	26075.6	45164.2	10.5116	8.05795
Lipidsearch	PG(18:2/22:6)+NH4	PG(18:2/22:6)	PG(18:2/22:6)		C46 H79 O10 N1 P1	836.544	1.11553e+07	0	0	5.09578e+06	7.68922e+06	4.36302e+06	3.71844e+06	6.44053e+06	5.71601e+06	1.74769e+06	-0.62031	7.45184
Lipidsearch	PG(18:2/22:6)-H	PG(18:2/22:6)	PG(18:2/22:6)		C46 H74 O10 N0 P1	817.503	2.14304e+07	0	0	0	0	0	7.14346e+06	1.23728e+07	0	0		7.33103
Lipidsearch	PG(20:1/18:1)-H	PG(20:1/18:1)	PG(20:1/18:1)		C44 H82 O10 N0 P1	801.565	3.93365e+07	1.16624e+07	8.63609e+06	0	0	0	1.98783e+07	1.69191e+07	0	0		7.7755
Lipidsearch	PG(20:1/22:6)-H	PG(20:1/22:6)	PG(20:1/22:6)		C48 H80 O10 N0 P1	847.549	716486	837001	2.60123e+06	0	0	0	1.38491e+06	1.05509e+06	0	0		6.61854
Lipidsearch	PG(20:3/20:5)+Na	PG(20:3/20:5)	PG(20:3/20:5)		C46 H75 O10 N0 P1 Na1	841.499	238791	1.42829e+07	2.60213e+07	0	0	492244	1.35144e+07	1.29084e+07	164081	284197	6.36394	7.61316
Lipidsearch	PG(20:3/22:6)+NH4	PG(20:3/22:6)	PG(20:3/22:6)		C48 H81 O10 N1 P1	862.559	3.96894e+06	1.37887e+07	2.85231e+07	0	0	619261	1.54269e+07	1.23588e+07	206420	357531	6.22372	7.67117
Lipidsearch	PG(20:3/22:6)-H	PG(20:3/22:6)	PG(20:3/22:6)		C48 H76 O10 N0 P1	843.518	2.60981e+07	5.8631e+07	7.23822e+07	0	0	0	5.23705e+07	2.37687e+07	0	0		8.19621
Lipidsearch	PG(20:4/22:6)+Na	PG(20:4/22:6)	PG(20:4/22:6)		C48 H75 O10 N0 P1 Na1	865.499	5987.3	0	3.26152e+06	0	0	0	1.08917e+06	1.88131e+06	0	0		6.51422
Lipidsearch	PG(20:4/22:6)-H	PG(20:4/22:6)	PG(20:4/22:6)		C48 H74 O10 N0 P1	841.503	5.52413e+07	1823.82	30099	0	613702	0	1.84244e+07	3.18843e+07	204567	354321	6.4929	7.74731
Lipidsearch	PG(20:5/22:6)-H	PG(20:5/22:6)	PG(20:5/22:6)		C48 H72 O10 N0 P1	839.487	0	1.03666e+06	2.19142e+06	0	206124	0	1.07602e+06	1.09624e+06	68708	119006	3.96909	6.53583
Lipidsearch	PG(22:4/22:6)+NH4	PG(22:4/22:6)	PG(22:4/22:6)		C50 H83 O10 N1 P1	888.575	2.21903e+06	1.26029e+07	1.38934e+07	4282.63	0	0	9.57178e+06	6.40028e+06	1427.54	2472.58	12.711	7.45818
Lipidsearch	PG(22:4/22:6)-H	PG(22:4/22:6)	PG(22:4/22:6)		C50 H78 O10 N0 P1	869.534	3.01462e+06	1.6519e+07	3.13348e+06	0	0	0	7.55571e+06	7.76268e+06	0	0		7.3554
Lipidsearch	PG(22:5/22:6)+NH4	PG(22:5/22:6)	PG(22:5/22:6)		C50 H81 O10 N1 P1	886.559	1.54386e+06	9.9205e+06	6.43956e+06	222800	0	0	5.96798e+06	4.20818e+06	74266.5	128633	6.32839	7.25832
Lipidsearch	PG(22:5/22:6)-H	PG(22:5/22:6)	PG(22:5/22:6)		C50 H76 O10 N0 P1	867.518	1.39119e+06	4.56525e+07	1.4795e+07	0	0	80734.6	2.06129e+07	2.26969e+07	26911.5	46612.1	9.58111	7.79183
Lipidsearch	PG(22:6/22:6)+NH4	PG(22:6/22:6)	PG(22:6/22:6)		C50 H79 O10 N1 P1	884.544	1.2852e+08	6.13333e+07	7.17239e+07	0	0	0	8.71925e+07	3.6166e+07	0	0		8.4176
Lipidsearch	PG(22:6/22:6)-H	PG(22:6/22:6)	PG(22:6/22:6)		C50 H74 O10 N0 P1	865.503	1.40418e+08	0	0	1980.63	0	0	4.68059e+07	8.10701e+07	660.211	1143.52	16.1134	8.14743
Lipidsearch	PG(32:4p)-H	PG(32:4p)	PG(32:4)		C38 H66 O9 N0 P1	697.445	2.14088e+07	0	0	0	0	0	7.13628e+06	1.23604e+07	0	0		7.33059
Lipidsearch	PG(34:1)+Na	PG(34:1)	PG(34:1)		C40 H77 O10 N0 P1 Na1	771.515	2.77532e+07	0	3.48074e+07	0	0	0	2.08535e+07	1.84009e+07	0	0		7.7963
Lipidsearch	PG(34:2p)-H	PG(34:2p)	PG(34:2)		C40 H74 O9 N0 P1	729.508	2.48181e+06	1.14676e+06	3.17398e+06	0	0	0	2.26752e+06	1.03046e+06	0	0		6.83267
Lipidsearch	PG(37:0)-H	PG(37:0)	PG(37:0)		C43 H84 O10 N0 P1	791.581	0	5.19919e+06	5.55779e+06	0	5.4766e+06	2.83255e+06	3.58566e+06	3.11044e+06	2.76972e+06	2.73884e+06	0.372499	7.28026
Lipidsearch	PG(37:2)-H	PG(37:2)	PG(37:2)		C43 H80 O10 N0 P1	787.549	0	4.77946e+06	1.24229e+07	0	4.11238e+06	5.14538e+06	5.73411e+06	6.26621e+06	3.08592e+06	2.72194e+06	0.893869	7.42259
Lipidsearch	PG(46:9)-H	PG(46:9)	PG(46:9)		C52 H84 O10 N0 P1	899.581	1.09571e+07	2.0407e+07	2.9325e+07	1.23283e+08	1.43623e+08	1.4402e+08	2.02297e+07	9.18521e+06	1.36975e+08	1.18599e+07	-2.75937	8.67359
Lipidsearch	PG(54:4)-H	PG(54:4)	PG(54:4)		C60 H110 O10 N0 P1	1021.78	3.44849e+06	2.13405e+06	2.32952e+06	0	267094	0	2.63736e+06	709232	89031.3	154207	4.88864	6.91271
Lipidsearch	phSM(d26:0)+H	phSM(d26:0)	phSM(26:0)		C31 H66 O7 N2 P1	609.46	1.76136e+07	4.15768e+07	9.82722e+07	120265	2067.57	415912	5.24875e+07	4.14215e+07	179415	213169	8.19253	8.19866
Lipidsearch	phSM(d26:1)+H	phSM(d26:1)	phSM(26:1)		C31 H64 O7 N2 P1	607.445	0	8.29296e+06	1.17867e+07	0	0	0	6.69323e+06	6.05402e+06	0	0		7.30276
Lipidsearch	phSM(d27:0)+H	phSM(d27:0)	phSM(27:0)		C32 H68 O7 N2 P1	623.476	3290.73	7.31261e+06	3.1782e+06	0	0	0	3.49803e+06	3.66514e+06	0	0		7.02095
Lipidsearch	phSM(d28:2)+H	phSM(d28:2)	phSM(28:2)		C33 H66 O7 N2 P1	633.46	0	4.80072e+06	1.59213e+06	0	0	0	2.13095e+06	2.4453e+06	0	0		6.80569
Lipidsearch	PI(16:0/16:0)-H	PI(16:0/16:0)	PI(16:0/16:0)		C41 H78 O13 N0 P1	809.519	450750	883868	5.78375e+06	2.0022e+07	6383.34	1.26519e+07	2.37279e+06	2.9619e+06	1.08934e+07	1.0123e+07	-2.1988	7.59987
Lipidsearch	PI(16:0/18:1)+NH4	PI(16:0/18:1)	PI(16:0/18:1)		C43 H85 O13 N1 P1	854.575	0	1.11742e+07	4.57332e+06	465247	0	0	5.24917e+06	5.61767e+06	155082	268611	5.08098	7.20986
Lipidsearch	PI(16:0/18:1)-H	PI(16:0/18:1)	PI(16:0/18:1)		C43 H80 O13 N0 P1	835.534	7.95893e+07	1.62154e+08	1.22232e+08	2.203e+06	3.69102e+06	1.24219e+06	1.21325e+08	4.12896e+07	2.37874e+06	1.23384e+06	5.67253	8.5695
Lipidsearch	PI(16:0/18:2)+NH4	PI(16:0/18:2)	PI(16:0/18:2)		C43 H83 O13 N1 P1	852.56	2.93346e+06	1.52069e+07	1.36302e+07	0	0	0	1.05902e+07	6.67762e+06	0	0		7.50202
Lipidsearch	PI(16:0/18:2)-H	PI(16:0/18:2)	PI(16:0/18:2)		C43 H78 O13 N0 P1	833.519	3.05482e+07	2.84191e+07	7.58307e+06	737270	32062.5	717590	2.21834e+07	1.2689e+07	495641	401591	5.48404	7.83275
Lipidsearch	PI(16:0/20:3)+NH4	PI(16:0/20:3)	PI(16:0/20:3)		C45 H85 O13 N1 P1	878.575	1.93429e+07	1.94171e+07	3.30744e+07	1.77914e+06	4.96079e+06	1.54591e+06	2.39448e+07	7.90654e+06	2.76195e+06	1.90782e+06	3.11595	7.90374
Lipidsearch	PI(16:0/20:3)-H	PI(16:0/20:3)	PI(16:0/20:3)		C45 H80 O13 N0 P1	859.534	5.81722e+07	3.44198e+07	5.32444e+07	2.63714e+06	1.50511e+06	1.06657e+07	4.86121e+07	1.25355e+07	4.93598e+06	4.99426e+06	3.29991	8.20587
Lipidsearch	PI(16:0/20:4)+NH4	PI(16:0/20:4)	PI(16:0/20:4)		C45 H83 O13 N1 P1	876.56	3.36327e+07	1.81016e+07	1.22383e+07	2.53602e+07	4.16283e+06	1.01228e+06	2.13242e+07	1.10553e+07	1.01784e+07	1.32418e+07	1.06697	7.97547
Lipidsearch	PI(16:0/20:4)-H	PI(16:0/20:4)	PI(16:0/20:4)		C45 H78 O13 N0 P1	857.519	6.67229e+07	8.20253e+07	7.14298e+07	1.47804e+06	3.26245e+07	2.82199e+07	7.33927e+07	7.83777e+06	2.07742e+07	1.68554e+07	1.82085	8.45102
Lipidsearch	PI(16:0/22:6)-H	PI(16:0/22:6)	PI(16:0/22:6)		C47 H78 O13 N0 P1	881.519	622652	1.5497e+06	3.08415e+06	2333.29	0	0	1.75217e+06	1.24318e+06	777.763	1347.12	11.1375	6.72089
Lipidsearch	PI(17:0/20:4)-H	PI(17:0/20:4)	PI(17:0/20:4)		C46 H80 O13 N0 P1	871.534	1.30158e+06	2.73291e+06	2.26841e+06	0	427236	1.05146e+06	2.10096e+06	730211	492899	528797	2.09169	6.89107
Lipidsearch	PI(18:0/18:0)-H	PI(18:0/18:0)	PI(18:0/18:0)		C45 H86 O13 N0 P1	865.581	5.0606e+06	9.27747e+06	1.26952e+07	5.71342e+06	1.76252e+07	6.50268e+06	9.0111e+06	3.82428e+06	9.9471e+06	6.66113e+06	-0.142573	7.75492
Lipidsearch	PI(18:0/18:1)+Na	PI(18:0/18:1)	PI(18:0/18:1)		C45 H85 O13 N0 P1 Na1	887.562	5.81333e+07	7.35762e+07	2.72941e+08	8.62205e+06	1.48521e+07	1.00084e+07	1.34884e+08	1.1981e+08	1.11609e+07	3.27102e+06	3.59519	8.64161
Lipidsearch	PI(18:0/18:1)+NH4	PI(18:0/18:1)	PI(18:0/18:1)		C45 H89 O13 N1 P1	882.607	5.48366e+07	4.94083e+07	2.35861e+07	0	0	0	4.26103e+07	1.66975e+07	0	0		8.10664
Lipidsearch	PI(18:0/18:1)-H	PI(18:0/18:1)	PI(18:0/18:1)		C45 H84 O13 N0 P1	863.566	4.25172e+08	3.77566e+08	4.19457e+08	0	9435.69	0	4.07398e+08	2.59928e+07	3145.23	5447.7	16.9829	9.08714
Lipidsearch	PI(18:0/20:3)+H	PI(18:0/20:3)	PI(18:0/20:3)		C47 H86 O13 N0 P1	889.58	2.63941e+06	2.78472e+07	5.25195e+06	0	0	25601	1.19129e+07	1.38612e+07	8533.66	14780.7	10.4471	7.55345
Lipidsearch	PI(18:0/20:3)+Na	PI(18:0/20:3)	PI(18:0/20:3)		C47 H85 O13 N0 P1 Na1	911.562	0	6.97381e+06	1.1073e+08	0	0	0	3.92344e+07	6.20147e+07	0	0		8.07079
Lipidsearch	PI(18:0/20:3)+NH4	PI(18:0/20:3)	PI(18:0/20:3)		C47 H89 O13 N1 P1	906.607	9.43341e+07	5.27402e+08	5.1665e+08	9.61577e+06	1.08942e+06	1.37831e+06	3.79462e+08	2.46987e+08	4.02783e+06	4.84145e+06	6.55781	9.06088
Lipidsearch	PI(18:0/20:3)-H	PI(18:0/20:3)	PI(18:0/20:3)		C47 H84 O13 N0 P1	887.566	1.48755e+09	1.30126e+09	1.13603e+09	1.21944e+06	1.13947e+06	5.14275e+06	1.30828e+09	1.75866e+08	2.50055e+06	2.28856e+06	9.03121	9.59465
Lipidsearch	PI(18:0/20:4)+NH4	PI(18:0/20:4)	PI(18:0/20:4)		C47 H87 O13 N1 P1	904.591	4.67802e+08	9.09193e+08	1.14994e+09	1.48791e+08	2.45213e+08	2.22061e+08	8.42311e+08	3.45952e+08	2.05355e+08	5.03351e+07	2.03623	9.49734
Lipidsearch	PI(18:0/20:4)-H	PI(18:0/20:4)	PI(18:0/20:4)		C47 H82 O13 N0 P1	885.55	1.4207e+09	1.78537e+09	1.04881e+09	3.36951e+08	3.80016e+08	3.70512e+08	1.41829e+09	3.68285e+08	3.62493e+08	2.26247e+07	1.96813	9.72773
Lipidsearch	PI(18:0/22:4)-H	PI(18:0/22:4)	PI(18:0/22:4)		C49 H86 O13 N0 P1	913.581	2.52398e+06	2.19371e+07	3.40985e+06	0	0	0	9.29032e+06	1.09614e+07	0	0		7.44515
Lipidsearch	PI(18:0/22:5)-H	PI(18:0/22:5)	PI(18:0/22:5)		C49 H84 O13 N0 P1	911.566	2.46024e+06	5.6832e+06	1.28388e+07	174011	197024	0	6.99408e+06	5.31201e+06	123678	107725	5.82147	7.32946
Lipidsearch	PI(18:0/22:6)-H	PI(18:0/22:6)	PI(18:0/22:6)		C49 H82 O13 N0 P1	909.55	2.82261e+06	3.79686e+06	1.19908e+06	0	0	0	2.60618e+06	1.31235e+06	0	0		6.89313
Lipidsearch	PI(18:1/18:1)+NH4	PI(18:1/18:1)	PI(18:1/18:1)		C45 H87 O13 N1 P1	880.591	17306.2	5.3629e+07	4.69362e+07	994056	0	0	3.35275e+07	2.9213e+07	331352	573919	6.66084	8.00679
Lipidsearch	PI(18:1/18:1)-H	PI(18:1/18:1)	PI(18:1/18:1)		C45 H82 O13 N0 P1	861.55	0	0	1.50767e+07	3.94016e+06	4.16527e+06	1.47081e+06	5.02556e+06	8.70453e+06	3.19208e+06	1.4949e+06	0.654788	7.39187
Lipidsearch	PI(18:1/20:4)+NH4	PI(18:1/20:4)	PI(18:1/20:4)		C47 H85 O13 N1 P1	902.575	2.63654e+07	3.60465e+06	5.88949e+07	6.21487e+06	1.07811e+07	1.19578e+07	2.96216e+07	2.77886e+07	9.65128e+06	3.03362e+06	1.61786	8.07121
Lipidsearch	PI(18:1/20:4)-H	PI(18:1/20:4)	PI(18:1/20:4)		C47 H80 O13 N0 P1	883.534	5.17488e+07	3.9343e+06	7.22618e+07	3.83671e+07	3.70895e+07	3.80134e+07	4.26483e+07	3.5061e+07	3.78233e+07	659630	0.173211	8.38276
Lipidsearch	PIP(52:1)+Na	PIP(52:1)	PIP(52:1)		C61 H118 O16 N0 P2 Na1	1191.78	0	0	621330	0	8.59546e+06	4.61992e+06	207110	358725	4.40513e+06	4.30175e+06	-4.41071	7.14103
Lipidsearch	PIP(52:3)-H	PIP(52:3)	PIP(52:3)		C61 H113 O16 N0 P2	1163.75	0	0	630190	2.43641e+06	2.7898e+06	1.5801e+06	210063	363840	2.26877e+06	622031	-3.43301	6.87137
Lipidsearch	PIP(52:4)-H	PIP(52:4)	PIP(52:4)		C61 H111 O16 N0 P2	1161.74	0	0	2.819e+06	1.02241e+06	3.2714e+06	628274	939667	1.62755e+06	1.64069e+06	1.42592e+06	-0.804085	6.8888
Lipidsearch	PIP(54:4)-H	PIP(54:4)	PIP(54:4)		C63 H115 O16 N0 P2	1189.77	1815.27	724191	40656.9	360232	1.66807e+06	448005	255554	406316	825436	731061	-1.69153	6.51094
Lipidsearch	PIP(54:5)-H	PIP(54:5)	PIP(54:5)		C63 H113 O16 N0 P2	1187.75	0	0	1.68952e+07	3.20385e+06	7.42811e+06	1.19706e+07	5.63173e+06	9.75444e+06	7.53419e+06	4.38434e+06	-0.419875	7.59657
Lipidsearch	PIP(54:6)-H	PIP(54:6)	PIP(54:6)		C63 H111 O16 N0 P2	1185.74	0	0	3.95722e+06	4.92488e+06	3.38987e+06	1.63781e+06	1.31907e+06	2.2847e+06	3.31752e+06	1.64473e+06	-1.33058	7.14332
Lipidsearch	PIP(56:6)-H	PIP(56:6)	PIP(56:6)		C65 H115 O16 N0 P2	1213.77	108761	0	5.16977e+06	3.64151e+06	2.93471e+06	0	1.75951e+06	2.95387e+06	2.19207e+06	1.93101e+06	-0.317124	7.07389
Lipidsearch	PIP(56:7)-H	PIP(56:7)	PIP(56:7)		C65 H113 O16 N0 P2	1211.75	0	0	4326.8	0	433260	2.16938e+06	1442.27	2498.08	867547	1.14805e+06	-9.23246	6.41614
Lipidsearch	PIP(56:8)-H	PIP(56:8)	PIP(56:8)		C65 H111 O16 N0 P2	1209.74	0	0	2.60746e+06	6.93463e+06	1.3024e+06	271578	869152	1.50542e+06	2.8362e+06	3.58657e+06	-1.70628	7.04595
Lipidsearch	PMe(52:7)-H	PMe(52:7)	PMe(52:7)		C56 H96 O8 N0 P1	927.685	4.14644e+07	5.70801e+07	4.03688e+07	4.57288e+06	3.90665e+06	1.33073e+06	4.63044e+07	9.34809e+06	3.27009e+06	1.71225e+06	3.82375	8.17238
Lipidsearch	PS(16:0/18:2)-H	PS(16:0/18:2)	PS(16:0/18:2)		C40 H73 O10 N1 P1	758.498	1.10168e+06	623876	415138	0	309510	0	713564	351948	103170	178696	2.79002	6.3892
Lipidsearch	PS(16:1/18:2)-H	PS(16:1/18:2)	PS(16:1/18:2)		C40 H71 O10 N1 P1	756.482	1.30378e+06	1.9249e+06	1.41872e+06	0	0	0	1.54913e+06	330461	0	0		6.66721
Lipidsearch	PS(18:0/16:1)-H	PS(18:0/16:1)	PS(18:0/16:1)		C40 H75 O10 N1 P1	760.513	0	0	0	60086.6	3.0192e+06	2.53874e+06	0	0	1.87268e+06	1.58802e+06		6.74958
Lipidsearch	PS(18:0/18:1)+Na	PS(18:0/18:1)	PS(18:0/18:1)		C42 H80 O10 N1 P1 Na1	812.541	1.08663e+06	617111	370672	6.76932e+07	9.95722e+07	3.82786e+07	691472	363727	6.85147e+07	3.06551e+07	-6.6306	8.31727
Lipidsearch	PS(18:0/18:2)-H	PS(18:0/18:2)	PS(18:0/18:2)		C42 H77 O10 N1 P1	786.529	3.64535e+06	2.91096e+06	1.98453e+06	1.40008e+06	1.28497e+07	2.49966e+06	2.84695e+06	832255	5.58314e+06	6.31698e+06	-0.971661	7.40295
Lipidsearch	PS(18:0/20:2)+Na	PS(18:0/20:2)	PS(18:0/20:2)		C44 H82 O10 N1 P1 Na1	838.557	358637	85828	359577	1.81796e+07	3.96377e+07	1.64555e+06	268014	157779	1.9821e+07	1.90492e+07	-6.20857	7.78008
Lipidsearch	PS(18:0/20:3)+Na	PS(18:0/20:3)	PS(18:0/20:3)		C44 H80 O10 N1 P1 Na1	836.541	297073	7036.32	843603	1.66271e+06	1.87595e+07	4.1799e+07	382571	424786	2.07404e+07	2.01413e+07	-5.76057	7.80188
Lipidsearch	PS(18:0/22:6)+Na	PS(18:0/22:6)	PS(18:0/22:6)		C46 H78 O10 N1 P1 Na1	858.526	84010.8	0	0	4.75466e+06	2.13021e+06	1.44203e+06	28003.6	48503.7	2.77563e+06	1.74808e+06	-6.63106	6.92484
Lipidsearch	PS(18:0/22:6)-H	PS(18:0/22:6)	PS(18:0/22:6)		C46 H77 O10 N1 P1	834.529	102341	307700	678671	3.60353e+07	5.88188e+07	4.43762e+06	362904	292104	3.30973e+07	2.73094e+07	-6.51098	8.00165
Lipidsearch	PS(18:1/18:2)-H	PS(18:1/18:2)	PS(18:1/18:2)		C42 H75 O10 N1 P1	784.513	1.25037e+08	1.19049e+08	0	4.34951e+06	5.73236e+06	8.20404e+06	8.13622e+07	7.05253e+07	6.0953e+06	1.95273e+06	3.73859	8.41892
Lipidsearch	PS(18:2/18:2)-H	PS(18:2/18:2)	PS(18:2/18:2)		C42 H73 O10 N1 P1	782.498	3.67704e+07	3.70685e+07	2.73381e+07	1.44776e+07	4.05864e+07	1.86107e+07	3.37256e+07	5.53381e+06	2.45583e+07	1.40338e+07	0.457638	8.24267
Lipidsearch	PS(20:2/18:2)-H	PS(20:2/18:2)	PS(20:2/18:2)		C44 H77 O10 N1 P1	810.529	2.04926e+08	2.01751e+08	2.12226e+08	1.68037e+08	1.64261e+08	4.15475e+08	2.06301e+08	5.37075e+06	2.49258e+08	1.43961e+08	-0.272888	9.13567
Lipidsearch	PS(20:3/18:2)-H	PS(20:3/18:2)	PS(20:3/18:2)		C44 H75 O10 N1 P1	808.513	1.44943e+07	7.38172e+07	4.309e+07	5.10346e+07	5.0798e+07	3.8284e+07	4.38005e+07	2.96678e+07	4.67055e+07	7.29422e+06	-0.092646	8.4338
Lipidsearch	PS(38:6)-H	PS(38:6)	PS(38:6)		C44 H73 O10 N1 P1	806.498	0	2.64637e+06	4.78381e+06	640643	2.45161e+06	1.96678e+06	2.47673e+06	2.39641e+06	1.68634e+06	937486	0.554539	7.09654
Lipidsearch	PS(39:4)-H	PS(39:4)	PS(39:4)		C45 H79 O10 N1 P1	824.545	1.75251e+07	1.11389e+07	3.17416e+07	3.80994e+06	3.1266e+06	2.40069e+06	2.01352e+07	1.05464e+07	3.11241e+06	704732	2.69361	7.8435
Lipidsearch	PS(42:8)-H	PS(42:8)	PS(42:8)		C48 H77 O10 N1 P1	858.529	7480.65	1.05224e+06	692419	1.68323e+07	1.76215e+07	1.73139e+07	584047	530744	1.72559e+07	397781	-4.88486	7.72851
Lipidsearch	PS(43:5)-H	PS(43:5)	PS(43:5)		C49 H85 O10 N1 P1	878.592	1.3138e+07	6.84083e+06	7.12271e+06	249528	15799.8	364532	9.03385e+06	3.5571e+06	209953	177702	5.4272	7.44297
Lipidsearch	PS(44:8p)+Na	PS(44:8p)	PS(44:8)		C50 H82 O9 N1 P1 Na1	894.562	0	0	0	0	1.1457e+07	1.33872e+07	0	0	8.28141e+06	7.23655e+06		7.39523
Lipidsearch	PS(45:5)-H	PS(45:5)	PS(45:5)		C51 H89 O10 N1 P1	906.623	1.9581e+07	0	1.0226e+07	0	0	0	9.93568e+06	9.79373e+06	0	0		7.47432
Lipidsearch	PS(45:8)-H	PS(45:8)	PS(45:8)		C51 H83 O10 N1 P1	900.576	6.7108e+06	7.77427e+06	553860	0	0	0	5.01298e+06	3.89814e+06	0	0		7.17722
Lipidsearch	SM(d15:0/18:1)+CH3COO	SM(d15:0/18:1)	SM(15:0/18:1)		C40 H80 O8 N2 P1	747.566	4.16221e+09	4.13292e+09	4.29599e+09	7.98971e+08	8.93659e+08	9.27197e+08	4.19704e+09	8.69367e+07	8.73276e+08	6.64987e+07	2.26486	10.1822
Lipidsearch	SM(d15:0/18:2)+CH3COO	SM(d15:0/18:2)	SM(15:0/18:2)		C40 H78 O8 N2 P1	745.55	1.07117e+08	1.05487e+08	1.11369e+08	2.55318e+07	4.14555e+07	1.38547e+07	1.07991e+08	3.03666e+06	2.69473e+07	1.38547e+07	2.00269	8.60726
Lipidsearch	SM(d17:0/16:0)+CH3COO	SM(d17:0/16:0)	SM(17:0/16:0)		C40 H82 O8 N2 P1	749.581	2.7183e+08	2.83115e+08	3.00846e+08	6.6003e+07	5.5901e+07	7.59072e+07	2.85263e+08	1.46268e+07	6.59371e+07	1.00032e+07	2.11313	9.02268
Lipidsearch	SM(d17:0/18:1)+CH3COO	SM(d17:0/18:1)	SM(17:0/18:1)		C42 H84 O8 N2 P1	775.597	5.02185e+08	4.89081e+08	4.93486e+08	2.42964e+08	2.55496e+08	2.70478e+08	4.94917e+08	6.66818e+06	2.56313e+08	1.37754e+07	0.949284	9.35289
Lipidsearch	SM(d17:0/18:2)+CH3COO	SM(d17:0/18:2)	SM(17:0/18:2)		C42 H82 O8 N2 P1	773.581	1.68321e+07	1.36803e+07	4.87305e+07	1.61832e+07	1.27523e+07	1.97234e+07	2.64143e+07	1.93906e+07	1.62197e+07	3.48567e+06	0.703576	8.10688
Lipidsearch	SM(d17:1/14:0)+CH3COO	SM(d17:1/14:0)	SM(17:1/14:0)		C38 H76 O8 N2 P1	719.534	5.29942e+07	5.38007e+07	4.79397e+07	1.79209e+06	1.00414e+06	2.8795e+06	5.15782e+07	3.1767e+06	1.89191e+06	941655	4.76885	8.20523
Lipidsearch	SM(d17:1/15:0)+CH3COO	SM(d17:1/15:0)	SM(17:1/15:0)		C39 H78 O8 N2 P1	733.55	7.38092e+07	7.45202e+07	8.2072e+07	1.25796e+07	1.73445e+07	1.78368e+07	7.68004e+07	4.5791e+06	1.59203e+07	2.90362e+06	2.27025	8.4443
Lipidsearch	SM(d18:0/25:0)+H	SM(d18:0/25:0)	SM(18:0/25:0)		C48 H100 O6 N2 P1	831.731	0	797681	839707	2.62106e+08	1.41041e+08	1.74698e+08	545796	473140	1.92615e+08	6.24896e+07	-8.46314	8.76304
Lipidsearch	SM(d18:1)+H	SM(d18:1)	SM(18:1)		C23 H48 O6 N2 P1	479.324	2.56926e+06	3.23022e+06	8198.46	0	4303.9	1087.26	1.93589e+06	1.70183e+06	1797.05	2238.03	10.0732	6.76441
Lipidsearch	SM(d18:1/18:0)+CH3COO	SM(d18:1/18:0)	SM(18:1/18:0)		C43 H86 O8 N2 P1	789.613	4.88028e+06	3.72079e+06	1.20703e+07	2.85604e+07	2.93982e+07	1.20883e+07	6.89047e+06	4.5232e+06	2.33489e+07	9.76102e+06	-1.76068	7.95769
Lipidsearch	SM(d18:1/19:1)+CH3COO	SM(d18:1/19:1)	SM(18:1/19:1)		C44 H86 O8 N2 P1	801.613	8.09036e+06	6.26985e+06	9.05745e+06	6.4633e+06	2.53576e+07	1.48047e+07	7.80589e+06	1.41541e+06	1.55419e+07	9.46871e+06	-0.993526	7.84537
Lipidsearch	SM(d18:1/22:0)+H	SM(d18:1/22:0)	SM(18:1/22:0)		C45 H92 O6 N2 P1	787.669	1.76964e+06	2.96483e+07	1.95139e+07	1.78168e+06	1.00537e+06	781253	1.69773e+07	1.41114e+07	1.18944e+06	525001	3.83526	7.7364
Lipidsearch	SM(d18:1/22:1)+H	SM(d18:1/22:1)	SM(18:1/22:1)		C45 H90 O6 N2 P1	785.653	8.10778e+08	7.87194e+08	4.06576e+09	2.24826e+08	4.80472e+08	1.04652e+08	1.88791e+09	1.88611e+09	2.69983e+08	1.91936e+08	2.80585	9.81115
Lipidsearch	SM(d18:1/22:3)+H	SM(d18:1/22:3)	SM(18:1/22:3)		C45 H86 O6 N2 P1	781.622	2.9124e+07	6.44524e+07	5.23067e+07	0	0	1.22153e+07	4.86277e+07	1.79492e+07	4.07175e+06	7.05248e+06	3.57806	8.19893
Lipidsearch	SM(d18:1/23:0)+H	SM(d18:1/23:0)	SM(18:1/23:0)		C46 H94 O6 N2 P1	801.684	1.90928e+06	1.44212e+06	797956	0	2.71585e+06	2.20525e+06	1.38312e+06	558007	1.64037e+06	1.44336e+06	-0.246094	6.95763
Lipidsearch	SM(d18:1/23:1)+H	SM(d18:1/23:1)	SM(18:1/23:1)		C46 H92 O6 N2 P1	799.669	4.0423e+08	4.58782e+08	5.12616e+08	1.49796e+07	1.4689e+08	2.64133e+08	4.58543e+08	5.41932e+07	1.42001e+08	1.24649e+08	1.69116	9.25567
Lipidsearch	SM(d18:1/24:1)+H	SM(d18:1/24:1)	SM(18:1/24:1)		C47 H94 O6 N2 P1	813.684	490916	2.15543e+06	1.09506e+07	2.27894e+07	0	0	4.53232e+06	5.62036e+06	7.59648e+06	1.31575e+07	-0.745082	7.56094
Lipidsearch	SM(d18:1/24:2)+H	SM(d18:1/24:2)	SM(18:1/24:2)		C47 H92 O6 N2 P1	811.669	3.51603e+09	4.30637e+09	4.59618e+09	2.73607e+08	4.92834e+08	4.52604e+08	4.13953e+09	5.59068e+08	4.06349e+08	1.16704e+08	3.34868	10.1347
Lipidsearch	SM(d18:1/24:4)+H	SM(d18:1/24:4)	SM(18:1/24:4)		C47 H88 O6 N2 P1	807.637	2.58211e+07	6.41356e+07	2.43049e+07	0	0	35747.7	3.80872e+07	2.25713e+07	11915.9	20638.9	11.6422	8.05804
Lipidsearch	SM(d18:1/25:1)+H	SM(d18:1/25:1)	SM(18:1/25:1)		C48 H96 O6 N2 P1	827.7	1.97019e+07	6.24918e+07	2.90235e+07	1.46923e+07	0	2.55644e+06	3.70724e+07	2.25018e+07	5.74959e+06	7.84941e+06	2.68882	8.10879
Lipidsearch	SM(d18:1/26:3)+H	SM(d18:1/26:3)	SM(18:1/26:3)		C49 H94 O6 N2 P1	837.684	1.29331e+07	1.47278e+07	3.10038e+07	0	0	0	1.95549e+07	9.95558e+06	0	0		7.76838
Lipidsearch	SM(d18:1/26:4)+H	SM(d18:1/26:4)	SM(18:1/26:4)		C49 H92 O6 N2 P1	835.669	0	2.71363e+07	1.21676e+07	29256.9	0	0	1.31013e+07	1.35922e+07	9752.29	16891.5	10.3917	7.59476
Lipidsearch	SM(d20:0/18:1)+CH3COO	SM(d20:0/18:1)	SM(20:0/18:1)		C45 H90 O8 N2 P1	817.644	2.28759e+07	6.3866e+06	2.31631e+07	4.56351e+07	1.2025e+07	3.18258e+07	1.74752e+07	9.60408e+06	2.98286e+07	1.68939e+07	-0.77139	8.15202
Lipidsearch	SM(d20:0/18:2)+CH3COO	SM(d20:0/18:2)	SM(20:0/18:2)		C45 H88 O8 N2 P1	815.628	349456	0	934823	3.30356e+06	1.38332e+06	2.65332e+06	428093	472346	2.44674e+06	976649	-2.51486	6.93573
Lipidsearch	SM(d20:1/17:0)+CH3COO	SM(d20:1/17:0)	SM(20:1/17:0)		C44 H88 O8 N2 P1	803.628	2.67674e+08	2.82052e+08	2.88451e+08	2.01936e+08	2.30885e+08	2.39199e+08	2.79392e+08	1.06407e+07	2.24007e+08	1.95604e+07	0.318751	9.17903
Lipidsearch	SM(d22:0/18:1)+CH3COO	SM(d22:0/18:1)	SM(22:0/18:1)		C47 H94 O8 N2 P1	845.675	2.70287e+08	2.47918e+08	3.08266e+08	1.17863e+08	1.97338e+08	1.34514e+08	2.7549e+08	3.05089e+07	1.49905e+08	4.19136e+07	0.877953	9.10591
Lipidsearch	SM(d22:2/19:1)+CH3COO	SM(d22:2/19:1)	SM(22:2/19:1)		C48 H92 O8 N2 P1	855.66	6.45969e+08	6.80813e+08	6.97881e+08	2.01324e+08	2.29257e+08	2.30009e+08	6.74888e+08	2.64583e+07	2.20197e+08	1.63489e+07	1.61585	9.42899
Lipidsearch	SM(d24:0/18:2)+CH3COO	SM(d24:0/18:2)	SM(24:0/18:2)		C49 H96 O8 N2 P1	871.691	1.03217e+07	1.61884e+07	4.14806e+06	1.34113e+06	5.44338e+06	7.48578e+06	1.02194e+07	6.02082e+06	4.75676e+06	3.12934e+06	1.10325	7.65252
Lipidsearch	SM(d32:0)+H	SM(d32:0)	SM(32:0)		C37 H78 O6 N2 P1	677.559	1.13569e+07	1.6871e+07	7.2618e+06	0	0	0	1.18299e+07	4.82201e+06	0	0		7.5501
Lipidsearch	SM(d32:1)+H	SM(d32:1)	SM(32:1)		C37 H76 O6 N2 P1	675.544	2.09628e+08	3.55498e+07	2.46619e+08	3.62133e+06	5.32526e+06	9.00379e+06	1.63932e+08	1.1271e+08	5.98346e+06	2.75093e+06	4.77597	8.70735
Lipidsearch	SM(d32:2)+H	SM(d32:2)	SM(32:2)		C37 H74 O6 N2 P1	673.528	6462.96	1.1246e+07	4.61611e+06	0	0	0	5.28953e+06	5.64996e+06	0	0		7.20054
Lipidsearch	SM(d33:1)+H	SM(d33:1)	SM(33:1)		C38 H78 O6 N2 P1	689.559	3.49601e+08	7.3273e+08	4.19525e+08	3.70801e+07	4.70898e+07	6.10876e+07	5.00619e+08	2.04032e+08	4.84191e+07	1.20588e+07	3.37006	9.21672
Lipidsearch	SM(d34:0)+H	SM(d34:0)	SM(34:0)		C39 H82 O6 N2 P1	705.591	3.74996e+09	3.85193e+09	3.72092e+09	2.24813e+09	6.98146e+08	7.81252e+08	3.77427e+09	6.88043e+07	1.24251e+09	8.71885e+08	1.60294	10.1775
Lipidsearch	SM(d34:1)+H	SM(d34:1)	SM(34:1)		C39 H80 O6 N2 P1	703.575	2.45673e+10	2.98386e+10	2.9882e+10	3.56082e+09	4.62922e+09	4.50425e+09	2.8096e+10	3.05598e+09	4.23143e+09	5.84115e+08	2.73115	10.9867
Lipidsearch	SM(d34:2)+H	SM(d34:2)	SM(34:2)		C39 H78 O6 N2 P1	701.559	5.14238e+08	8.54406e+08	5.90287e+08	1.37449e+08	1.11813e+08	1.54341e+08	6.52977e+08	1.78539e+08	1.34534e+08	2.14134e+07	2.27906	9.37338
Lipidsearch	SM(d34:4)+H	SM(d34:4)	SM(34:4)		C39 H74 O6 N2 P1	697.528	2.06371e+08	4.4517e+07	1.69967e+07	0	292183	0	8.92947e+07	1.0232e+08	97394.3	168692	9.84052	8.42842
Lipidsearch	SM(d34:5)+H	SM(d34:5)	SM(34:5)		C39 H72 O6 N2 P1	695.512	0	0	2.14266e+07	0	0	1.25246e+06	7.1422e+06	1.23707e+07	417488	723110	4.09656	7.35563
Lipidsearch	SM(d35:1)+H	SM(d35:1)	SM(35:1)		C40 H82 O6 N2 P1	717.591	5.95425e+08	7.48016e+08	8.18991e+08	1.21609e+07	1.50108e+08	6.77863e+07	7.20811e+08	1.14239e+08	7.66851e+07	6.94028e+07	3.2326	9.37885
Lipidsearch	SM(d35:4)+H	SM(d35:4)	SM(35:4)		C40 H76 O6 N2 P1	711.544	2.03459e+07	6.99857e+07	4.84741e+07	602627	1.10846e+06	0	4.62686e+07	2.48933e+07	570363	554934	6.34201	8.14773
Lipidsearch	SM(d36:1)+H	SM(d36:1)	SM(36:1)		C41 H84 O6 N2 P1	731.606	3.11718e+09	3.18917e+09	3.26975e+09	1.02276e+09	2.03927e+09	9.84139e+08	3.19203e+09	7.63258e+07	1.34872e+09	5.9834e+08	1.24288	10.1342
Lipidsearch	SM(d36:2)+H	SM(d36:2)	SM(36:2)		C41 H82 O6 N2 P1	729.591	1.43368e+08	2.32463e+08	4.71943e+08	1.85615e+08	2.11274e+08	1.4671e+08	2.82591e+08	1.69926e+08	1.812e+08	3.25077e+07	0.641137	9.14344
Lipidsearch	SM(d36:3)+H	SM(d36:3)	SM(36:3)		C41 H80 O6 N2 P1	727.575	7.3761e+08	4.20153e+08	1.46846e+08	7.95704e+06	1.07664e+07	1.47662e+07	4.3487e+08	2.95657e+08	1.11632e+07	3.42187e+06	5.28376	9.12649
Lipidsearch	SM(d36:4)+H	SM(d36:4)	SM(36:4)		C41 H78 O6 N2 P1	725.559	1.55661e+09	2.05233e+09	6.36636e+09	6.18071e+08	6.52511e+08	6.55451e+08	3.3251e+09	2.64544e+09	6.42011e+08	2.07849e+07	2.37273	10.0756
Lipidsearch	SM(d36:5)+H	SM(d36:5)	SM(36:5)		C41 H76 O6 N2 P1	723.544	8.58326e+07	1.26315e+08	1.15841e+08	2.24187e+06	8.7781e+06	0	1.0933e+08	2.10121e+07	3.67332e+06	4.56076e+06	4.89545	8.53021
Lipidsearch	SM(d38:1)+H	SM(d38:1)	SM(38:1)		C43 H88 O6 N2 P1	759.637	4.16731e+08	1.69587e+09	1.71567e+09	1.75399e+08	3.75366e+08	5.56035e+08	1.27609e+09	7.44293e+08	3.68934e+08	1.904e+08	1.7903	9.69329
Lipidsearch	SM(d38:2)+H	SM(d38:2)	SM(38:2)		C43 H86 O6 N2 P1	757.622	7.30694e+07	1.19188e+08	7.70041e+07	6.34165e+07	3.01711e+07	7.18279e+07	8.97537e+07	2.55663e+07	5.51385e+07	2.20276e+07	0.702912	8.63817
Lipidsearch	SM(d39:1)+CH3COO	SM(d39:1)	SM(39:1)		C46 H92 O8 N2 P1	831.66	1.34091e+09	1.50761e+09	1.54932e+09	4.28232e+08	5.63891e+08	6.02496e+08	1.46594e+09	1.10277e+08	5.3154e+08	9.15258e+07	1.46358	9.7776
Lipidsearch	SM(d39:2)+CH3COO	SM(d39:2)	SM(39:2)		C46 H90 O8 N2 P1	829.644	1.81854e+08	9.47873e+07	9.55272e+07	1.7107e+08	0	2.07384e+08	1.24056e+08	5.00558e+07	1.26151e+08	1.10749e+08	-0.0241636	8.87542
Lipidsearch	SM(d41:1)+CH3COO	SM(d41:1)	SM(41:1)		C48 H96 O8 N2 P1	859.691	4.33784e+07	0	1.45193e+09	0	1.06503e+07	1.80834e+07	4.98434e+08	8.26032e+08	9.57792e+06	9.08929e+06	5.70155	9.183
Lipidsearch	SM(d41:2)+CH3COO	SM(d41:2)	SM(41:2)		C48 H94 O8 N2 P1	857.675	3.94568e+09	4.56732e+09	4.55224e+09	7.66141e+08	9.47569e+08	2.16578e+07	4.35508e+09	3.54632e+08	5.78456e+08	4.9066e+08	2.91242	10.1703
Lipidsearch	SM(d42:1)+H	SM(d42:1)	SM(42:1)		C47 H96 O6 N2 P1	815.7	8.00094e+07	5.222e+08	4.96942e+09	4.38539e+06	1.22805e+07	1.30285e+07	1.85721e+09	2.70431e+09	9.89812e+06	4.78878e+06	7.55177	9.74829
Lipidsearch	SM(d42:4)+H	SM(d42:4)	SM(42:4)		C47 H90 O6 N2 P1	809.653	7.58457e+07	2.58162e+08	7.85063e+07	1.03391e+06	72474.4	1.73262e+06	1.37505e+08	1.04501e+08	946337	833532	7.18291	8.61842
Lipidsearch	SM(d44:2)+H	SM(d44:2)	SM(44:2)		C49 H98 O6 N2 P1	841.716	1.78678e+07	3.80973e+07	6.5911e+07	0	0	0	4.06254e+07	2.41212e+07	0	0		8.08592
Lipidsearch	SM(d44:6)+H	SM(d44:6)	SM(44:6)		C49 H90 O6 N2 P1	833.653	1.5625e+08	2.14696e+08	1.75571e+08	2.20831e+07	1.50249e+07	0	1.82172e+08	2.9777e+07	1.23694e+07	1.12785e+07	3.88046	8.76613
Lipidsearch	So(d18:0)+H	So(d18:0)	So(18:0)		C18 H40 O2 N1	302.305	0	2.94082e+07	1.11509e+07	152076	579897	221882	1.35197e+07	1.48465e+07	317952	229520	5.41011	7.61818
Lipidsearch	So(d18:1)+H	So(d18:1)	So(18:1)		C18 H38 O2 N1	300.29	0	8.08141e+07	2.96508e+07	6.80602e+06	2.23626e+07	5.33606e+07	3.68216e+07	4.08815e+07	2.75097e+07	2.37002e+07	0.420613	8.28554
Lipidsearch	So(d18:2)+H	So(d18:2)	So(18:2)		C18 H36 O2 N1	298.274	2.84977e+07	3.70897e+07	1.01152e+07	1.53531e+07	3.12216e+06	430891	2.52342e+07	1.37802e+07	6.30205e+06	7.9531e+06	2.00149	7.97593
Lipidsearch	TG(10:0/17:1/18:2)+NH4	TG(10:0/17:1/18:2)	TG(10:0/17:1/18:2)		C48 H90 O6 N1	776.676	0	0	0	9.06235e+07	1.23255e+08	1.44419e+08	0	0	1.19432e+08	2.71007e+07		8.55424
Lipidsearch	TG(10:0/18:2/18:2)+NH4	TG(10:0/18:2/18:2)	TG(10:0/18:2/18:2)		C49 H90 O6 N1	788.676	3.36627e+09	3.44899e+09	3.74766e+09	9.62415e+08	1.11474e+09	1.21413e+09	3.52097e+09	2.00628e+08	1.09709e+09	1.2678e+08	1.68229	10.1416
Lipidsearch	TG(10:0p/8:0/17:1)+H	TG(10:0p/8:0/17:1)	TG(10:0/8:0/17:1)		C38 H71 O5	607.53	0	0	0	1.05686e+07	2.45813e+06	9.55244e+06	0	0	7.52639e+06	4.41855e+06		7.35371
Lipidsearch	TG(10:0p/8:0/18:1)+H	TG(10:0p/8:0/18:1)	TG(10:0/8:0/18:1)		C39 H73 O5	621.545	9.14417e+07	0	6.51153e+07	7.9112e+08	8.18444e+08	7.88515e+08	5.21857e+07	4.7072e+07	7.9936e+08	1.65791e+07	-3.93712	9.40733
Lipidsearch	TG(10:0p/8:0/20:4)+H	TG(10:0p/8:0/20:4)	TG(10:0/8:0/20:4)		C41 H71 O5	643.53	23236.7	26739.8	57021.7	558728	714413	985690	35666.1	18577.3	752944	216073	-4.39992	6.37398
Lipidsearch	TG(10:0p/8:0/20:5)+H	TG(10:0p/8:0/20:5)	TG(10:0/8:0/20:5)		C41 H69 O5	641.514	1.02438e+09	8.33576e+08	7.56724e+08	9.13326e+09	7.62816e+09	7.89311e+09	8.71559e+08	1.3781e+08	8.21818e+09	8.03482e+08	-3.23715	10.4357
Lipidsearch	TG(12:0/18:2/18:2)+NH4	TG(12:0/18:2/18:2)	TG(12:0/18:2/18:2)		C51 H94 O6 N1	816.708	8.02278e+08	6.67995e+07	1.39486e+09	4.10654e+09	2.67746e+09	3.05764e+09	7.54647e+08	6.65312e+08	3.28055e+09	7.4016e+08	-2.12006	10.083
Lipidsearch	TG(12:0/18:2/18:3)+NH4	TG(12:0/18:2/18:3)	TG(12:0/18:2/18:3)		C51 H92 O6 N1	814.692	2.23662e+09	2.05937e+09	1.23619e+09	1.30265e+09	8.59411e+08	1.05498e+09	1.84406e+09	5.3384e+08	1.07235e+09	2.22127e+08	0.782112	9.94197
Lipidsearch	TG(12:0/18:2/20:5)+NH4	TG(12:0/18:2/20:5)	TG(12:0/18:2/20:5)		C53 H92 O6 N1	838.692	1.77642e+06	3.98945e+06	6.20532e+06	7.69828e+07	1.14811e+08	4.5654e+07	3.9904e+06	2.21445e+06	7.91494e+07	3.46296e+07	-4.30997	8.39693
Lipidsearch	TG(13:0/18:2/18:3)+NH4	TG(13:0/18:2/18:3)	TG(13:0/18:2/18:3)		C52 H94 O6 N1	828.708	5.22115e+06	1.67882e+07	6635777	1.19384e+08	6.32338e+07	8.66744e+07	9.54838e+06	6.30965e+06	8.97641e+07	2.82025e+07	-3.23281	8.47413
Lipidsearch	TG(14:0e/16:0/16:0)+NH4	TG(14:0e/16:0/16:0)	TG(14:0/16:0/16:0)		C49 H100 O5 N1	782.76	1.53544e+08	1.96951e+08	2.04018e+08	0	0	0	1.84838e+08	2.73304e+07	0	0		8.74391
Lipidsearch	TG(15:0/12:0/18:2)+NH4	TG(15:0/12:0/18:2)	TG(15:0/12:0/18:2)		C48 H92 O6 N1	778.692	1.72041e+06	4.68655e+06	824728	1.36971e+08	1.61894e+08	1.59799e+08	2.41056e+06	2.0213e+06	1.52888e+08	1.38244e+07	-5.98696	8.66829
Lipidsearch	TG(15:0/18:1/18:2)+NH4	TG(15:0/18:1/18:2)	TG(15:0/18:1/18:2)		C54 H102 O6 N1	860.77	2.71523e+08	1.10083e+08	3.51749e+08	9.67089e+08	1.5083e+09	1.40992e+09	2.44452e+08	1.23086e+08	1.2951e+09	2.88294e+08	-2.40544	9.66452
Lipidsearch	TG(15:1/18:1/18:2)+NH4	TG(15:1/18:1/18:2)	TG(15:1/18:1/18:2)		C54 H100 O6 N1	858.755	0	3.51193e+06	0	1.22687e+08	9.38182e+07	1.49388e+08	1.17064e+06	2.02761e+06	1.21964e+08	2.7792e+07	-6.70302	8.5675
Lipidsearch	TG(15:1/18:2/18:2)+NH4	TG(15:1/18:2/18:2)	TG(15:1/18:2/18:2)		C54 H98 O6 N1	856.739	798554	1.15095e+06	1.18222e+06	5.33417e+08	3.46007e+08	4.14364e+08	1.04391e+06	213058	4.31263e+08	9.48409e+07	-8.69043	9.11291
Lipidsearch	TG(15:1/18:2/18:3)+NH4	TG(15:1/18:2/18:3)	TG(15:1/18:2/18:3)		C54 H96 O6 N1	854.723	1.37239e+08	2.55189e+06	1.66339e+08	2.26034e+07	0	1.21447e+08	1.02043e+08	8.73819e+07	4.80167e+07	6.45887e+07	1.08757	8.65339
Lipidsearch	TG(16:0/12:0/12:0)+NH4	TG(16:0/12:0/12:0)	TG(16:0/12:0/12:0)		C43 H86 O6 N1	712.645	4.52304e+07	5.63206e+07	3.83093e+07	1.67558e+07	3.2577e+07	3.17973e+07	4.66201e+07	9.08571e+06	2.70433e+07	8.91779e+06	0.785677	8.34437
Lipidsearch	TG(16:0/12:0/14:0)+NH4	TG(16:0/12:0/14:0)	TG(16:0/12:0/14:0)		C45 H90 O6 N1	740.676	4.19451e+07	9.62829e+07	1.11107e+08	4.8211e+06	4.49542e+06	1.06619e+07	8.31117e+07	3.64137e+07	6.65948e+06	3.47004e+06	3.64157	8.43026
Lipidsearch	TG(16:0/13:0/18:1)+NH4	TG(16:0/13:0/18:1)	TG(16:0/13:0/18:1)		C50 H98 O6 N1	808.739	9.52872e+06	0	1.83682e+07	5.4806e+07	8.42623e+07	8.15116e+07	9.29898e+06	9.18626e+06	7.35266e+07	1.62708e+07	-2.98312	8.39529
Lipidsearch	TG(16:0/14:0/14:0)+NH4	TG(16:0/14:0/14:0)	TG(16:0/14:0/14:0)		C47 H94 O6 N1	768.708	2.87814e+08	2.96386e+08	2.99206e+08	2.30048e+06	2.3316e+06	108175	2.94469e+08	5.93313e+06	1.58009e+06	1.27481e+06	7.54197	8.94848
Lipidsearch	TG(16:0/14:0/15:0)+NH4	TG(16:0/14:0/15:0)	TG(16:0/14:0/15:0)		C48 H96 O6 N1	782.723	2.86067e+07	3.41975e+07	7.7879e+07	0	0	0	4.68944e+07	2.69786e+07	0	0		8.14824
Lipidsearch	TG(16:0/14:0/16:0)+NH4	TG(16:0/14:0/16:0)	TG(16:0/14:0/16:0)		C49 H98 O6 N1	796.739	7.86367e+08	1.45871e+09	7.44384e+08	5.69082e+06	2.91501e+07	1.90631e+07	9.96486e+08	4.00846e+08	1.7968e+07	1.17679e+07	5.79335	9.48335
Lipidsearch	TG(16:0/14:0/16:1)+NH4	TG(16:0/14:0/16:1)	TG(16:0/14:0/16:1)		C49 H96 O6 N1	794.723	4.33159e+08	9.76238e+08	1.031e+09	2.19153e+08	2.86764e+08	3.19225e+08	8.13464e+08	3.3049e+08	2.75047e+08	5.10546e+07	1.5644	9.51395
Lipidsearch	TG(16:0/14:0/18:1)+NH4	TG(16:0/14:0/18:1)	TG(16:0/14:0/18:1)		C51 H100 O6 N1	822.755	4.04745e+08	3.10028e+09	3.40464e+09	3.89726e+08	1.3337e+09	8.37868e+08	2.30322e+09	1.65116e+09	8.53765e+08	4.72188e+08	1.43174	9.97639
Lipidsearch	TG(16:0/15:0/16:0)+NH4	TG(16:0/15:0/16:0)	TG(16:0/15:0/16:0)		C50 H100 O6 N1	810.755	7.80464e+07	9.92397e+07	1.01619e+08	0	1.0531e+07	3.98469e+06	9.29685e+07	1.29776e+07	4.83857e+06	5.31718e+06	4.26409	8.46749
Lipidsearch	TG(16:0/15:0/18:1)+NH4	TG(16:0/15:0/18:1)	TG(16:0/15:0/18:1)		C52 H102 O6 N1	836.77	4.29795e+08	5.27276e+08	3.7347e+08	7.98993e+07	1.98538e+08	1.84324e+08	4.43513e+08	7.78152e+07	1.54254e+08	6.4784e+07	1.52367	9.25365
Lipidsearch	TG(16:0/16:0/16:0)+NH4	TG(16:0/16:0/16:0)	TG(16:0/16:0/16:0)		C51 H102 O6 N1	824.77	1.85783e+09	1.97045e+09	2.44475e+09	3.81165e+08	6.4625e+08	2.3934e+08	2.09101e+09	3.11478e+08	4.22252e+08	2.06543e+08	2.30802	9.87736
Lipidsearch	TG(16:0/16:0/17:0)+NH4	TG(16:0/16:0/17:0)	TG(16:0/16:0/17:0)		C52 H104 O6 N1	838.786	1.57016e+08	2.12536e+08	1.58643e+08	2.11894e+07	3.69165e+07	5.72082e+07	1.76065e+08	3.15953e+07	3.8438e+07	1.80575e+07	2.1955	8.80855
Lipidsearch	TG(16:0/16:0/18:1)+Na	TG(16:0/16:0/18:1)	TG(16:0/16:0/18:1)		C53 H100 O6 Na1	855.741	0	0	976515	1.9769e+08	2.79233e+08	1.39046e+08	325505	563791	2.05323e+08	7.04044e+07	-9.301	8.79025
Lipidsearch	TG(16:0/16:0/18:1)+NH4	TG(16:0/16:0/18:1)	TG(16:0/16:0/18:1)		C53 H104 O6 N1	850.786	1.17417e+10	1.03283e+10	1.09909e+10	1.11152e+10	2.32645e+10	1.95355e+10	1.10203e+10	7.07164e+08	1.79717e+10	6.22377e+09	-0.705568	10.9394
Lipidsearch	TG(16:0/16:0/23:0)+NH4	TG(16:0/16:0/23:0)	TG(16:0/16:0/23:0)		C58 H116 O6 N1	922.88	8.75883e+08	6.92393e+08	6.18122e+08	2.008e+08	3.32045e+08	2.22565e+08	7.28799e+08	1.32681e+08	2.51803e+08	7.03381e+07	1.53322	9.46861
Lipidsearch	TG(16:0/16:1/17:1)+NH4	TG(16:0/16:1/17:1)	TG(16:0/16:1/17:1)		C52 H100 O6 N1	834.755	0	0	0	0	1.64276e+06	101048	0	0	581270	920667		6.2415
Lipidsearch	TG(16:0/17:0/18:1)+NH4	TG(16:0/17:0/18:1)	TG(16:0/17:0/18:1)		C54 H106 O6 N1	864.801	8.70132e+08	8.72173e+08	1.02823e+09	1.89533e+08	1.01485e+09	9.00532e+08	9.23513e+08	9.0697e+07	7.0164e+08	4.47166e+08	0.396401	9.68802
Lipidsearch	TG(16:0/17:1/18:1)+NH4	TG(16:0/17:1/18:1)	TG(16:0/17:1/18:1)		C54 H104 O6 N1	862.786	7.63719e+08	8.812e+08	9.2702e+08	5.47286e+08	1.01651e+09	9.46374e+08	8.57313e+08	8.42304e+07	8.36724e+08	2.53102e+08	0.0350699	9.70604
Lipidsearch	TG(16:0/18:1/18:1)+Na	TG(16:0/18:1/18:1)	TG(16:0/18:1/18:1)		C55 H102 O6 Na1	881.757	3.5246e+06	6.48648e+06	2.35713e+06	1.177e+08	2.08014e+08	3.74625e+07	4.12274e+06	2.12867e+06	1.21059e+08	8.53252e+07	-4.87596	8.57466
Lipidsearch	TG(16:0/18:1/18:1)+NH4	TG(16:0/18:1/18:1)	TG(16:0/18:1/18:1)		C55 H106 O6 N1	876.801	2.62977e+09	1.77244e+10	1.8784e+10	3.30118e+10	4.99267e+10	5.05602e+10	1.3046e+10	9.0363e+09	4.44995e+10	9.95375e+09	-1.77018	11.2371
Lipidsearch	TG(16:0/18:1/18:3)+H	TG(16:0/18:1/18:3)	TG(16:0/18:1/18:3)		C55 H99 O6	855.744	0	0	0	7.07557e+07	2.79233e+08	1.93192e+08	0	0	1.8106e+08	1.04767e+08		8.73494
Lipidsearch	TG(16:0/18:1/19:0)+NH4	TG(16:0/18:1/19:0)	TG(16:0/18:1/19:0)		C56 H110 O6 N1	892.833	1.54005e+09	1.16416e+09	9.34159e+08	1.56638e+09	1.12962e+09	1.04689e+09	1.21279e+09	3.05857e+08	1.24763e+09	2.79132e+08	-0.0408601	9.86813
Lipidsearch	TG(16:0/18:1/24:0)+NH4	TG(16:0/18:1/24:0)	TG(16:0/18:1/24:0)		C61 H120 O6 N1	962.911	2.09392e+06	3.36337e+08	2.74533e+08	0	0	0	2.04321e+08	1.77839e+08	0	0		8.78743
Lipidsearch	TG(16:0/18:2/22:6)+NH4	TG(16:0/18:2/22:6)	TG(16:0/18:2/22:6)		C59 H102 O6 N1	920.77	2.98226e+07	3.82388e+08	1.27035e+08	1.17994e+09	2.42448e+09	2.16289e+09	1.79748e+08	1.82098e+08	1.92244e+09	6.56189e+08	-3.41888	9.79979
Lipidsearch	TG(16:0e/16:0/16:0)+NH4	TG(16:0e/16:0/16:0)	TG(16:0/16:0/16:0)		C51 H104 O5 N1	810.791	2.71236e+08	1.01297e+09	1.0674e+09	4.06942e+07	3.04346e+07	2.94044e+07	7.83871e+08	4.44788e+08	3.35111e+07	6.24205e+06	4.54791	9.38955
Lipidsearch	TG(16:0e/16:0/18:1)+Na	TG(16:0e/16:0/18:1)	TG(16:0/16:0/18:1)		C53 H102 O5 Na1	841.762	1.22503e+08	1.27583e+08	7.2072e+07	1.60156e+06	0	2.84687e+06	1.07386e+08	3.06882e+07	1.48281e+06	1.42715e+06	6.17833	8.51403
Lipidsearch	TG(16:0p/16:0/18:1)+NH4	TG(16:0p/16:0/18:1)	TG(16:0/16:0/18:1)		C53 H104 O5 N1	834.791	2.47283e+08	2.16085e+08	2.26486e+08	2.91519e+07	5.98768e+07	6.44098e+07	2.29951e+08	1.5885e+07	5.11462e+07	1.91819e+07	2.16863	8.92598
Lipidsearch	TG(16:1/10:0/18:1)+NH4	TG(16:1/10:0/18:1)	TG(16:1/10:0/18:1)		C47 H90 O6 N1	764.676	4.13991e+07	5.16077e+07	5.35496e+07	1.06427e+09	7.73617e+08	8.55656e+08	4.88522e+07	6.52712e+06	8.97847e+08	1.49849e+08	-4.19998	9.45333
Lipidsearch	TG(16:1/10:0/18:2)+NH4	TG(16:1/10:0/18:2)	TG(16:1/10:0/18:2)		C47 H88 O6 N1	762.661	1.17462e+06	1.66812e+06	1.90895e+06	5.46958e+08	6.0683e+08	4.02842e+08	1.5839e+06	374340	5.18877e+08	1.04853e+08	-8.35577	9.19351
Lipidsearch	TG(16:1/12:0/18:2)+NH4	TG(16:1/12:0/18:2)	TG(16:1/12:0/18:2)		C49 H92 O6 N1	790.692	2.12219e+08	1.43734e+08	2.23452e+08	2.53271e+09	1.72256e+09	1.88358e+09	1.93135e+08	4.31497e+07	2.04628e+09	4.28885e+08	-3.40533	9.82726
Lipidsearch	TG(16:1/14:0/15:0)+NH4	TG(16:1/14:0/15:0)	TG(16:1/14:0/15:0)		C48 H94 O6 N1	780.708	7.51764e+06	1.78285e+07	2.76037e+07	78528.7	1.29078e+07	5.90285e+06	1.765e+07	1.00442e+07	6.29639e+06	6.42368e+06	1.48707	7.85636
Lipidsearch	TG(16:1/14:0/16:1)+NH4	TG(16:1/14:0/16:1)	TG(16:1/14:0/16:1)		C49 H94 O6 N1	792.708	3.29001e+08	3.5751e+08	3.79004e+08	1.43691e+09	1.61443e+09	1.67566e+09	3.55172e+08	2.50833e+07	1.57567e+09	1.24006e+08	-2.14937	9.76287
Lipidsearch	TG(16:1/14:0/18:1)+NH4	TG(16:1/14:0/18:1)	TG(16:1/14:0/18:1)		C51 H98 O6 N1	820.739	2.60078e+09	2.57984e+09	2.91925e+09	1.64384e+09	2.73744e+09	3.33878e+09	2.69996e+09	1.90203e+08	2.57335e+09	8.59303e+08	0.069287	10.1992
Lipidsearch	TG(16:1/15:0/16:1)+NH4	TG(16:1/15:0/16:1)	TG(16:1/15:0/16:1)		C50 H96 O6 N1	806.723	5.33536e+07	5.17537e+07	5.37046e+07	1.91457e+07	1.85929e+08	1.95442e+08	5.29373e+07	1.03995e+06	1.33506e+08	9.91528e+07	-1.33454	8.74767
Lipidsearch	TG(16:1/15:1/16:1)+NH4	TG(16:1/15:1/16:1)	TG(16:1/15:1/16:1)		C50 H94 O6 N1	804.708	1.58842e+06	6.86841e+06	3.40607e+06	2.37824e+08	1.79024e+08	1.63502e+08	3.9543e+06	2.68235e+06	1.9345e+08	3.9205e+07	-5.6124	8.77248
Lipidsearch	TG(16:1/15:1/18:2)+NH4	TG(16:1/15:1/18:2)	TG(16:1/15:1/18:2)		C52 H96 O6 N1	830.723	1.20637e+06	1.60494e+06	1.4868e+06	3.81919e+08	3.28026e+08	8.86552e+07	1.4327e+06	204715	2.662e+08	1.56102e+08	-7.53763	8.90466
Lipidsearch	TG(16:1/16:1/16:1)+NH4	TG(16:1/16:1/16:1)	TG(16:1/16:1/16:1)		C51 H96 O6 N1	818.723	2.84803e+08	3.17573e+08	3.0875e+08	6.81853e+09	5.89233e+09	6.77404e+09	3.03708e+08	1.69566e+07	6.49497e+09	5.22376e+08	-4.41856	10.3095
Lipidsearch	TG(16:1/16:1/18:1)+Na	TG(16:1/16:1/18:1)	TG(16:1/16:1/18:1)		C53 H96 O6 Na1	851.71	0	4.29727e+07	5.28617e+07	5.02063e+06	34339.4	4.40836e+06	3.19448e+07	2.81034e+07	3.15444e+06	2.71938e+06	3.34012	8.02242
Lipidsearch	TG(16:1/16:1/18:1)+NH4	TG(16:1/16:1/18:1)	TG(16:1/16:1/18:1)		C53 H100 O6 N1	846.755	3.25026e+09	3.33743e+09	3.66259e+09	1.09307e+10	1.60882e+10	1.57454e+10	3.41676e+09	2.1731e+08	1.42547e+10	2.88384e+09	-2.06074	10.7244
Lipidsearch	TG(16:1/16:1/18:2)+NH4	TG(16:1/16:1/18:2)	TG(16:1/16:1/18:2)		C53 H98 O6 N1	844.739	3.48199e+08	3.71557e+08	3.83174e+08	1.7758e+10	1.70646e+10	1.78638e+10	3.67643e+08	1.7813e+07	1.75621e+10	4.34135e+08	-5.57802	10.7307
Lipidsearch	TG(16:1/16:1/20:3)+NH4	TG(16:1/16:1/20:3)	TG(16:1/16:1/20:3)		C55 H100 O6 N1	870.755	4.56983e+08	5.11682e+08	5.27756e+08	2.81685e+10	2.83455e+10	3.00217e+10	4.98807e+08	3.71016e+07	2.88452e+10	1.02272e+09	-5.85371	10.9446
Lipidsearch	TG(16:1/16:2/18:2)+NH4	TG(16:1/16:2/18:2)	TG(16:1/16:2/18:2)		C53 H96 O6 N1	842.723	2.50252e+07	8.37769e+06	1.95669e+07	6.1556e+09	4.08503e+09	4.52129e+09	1.76566e+07	8.48658e+06	4.92064e+09	1.09152e+09	-8.12249	10.1707
Lipidsearch	TG(16:1/18:1/18:1)+NH4	TG(16:1/18:1/18:1)	TG(16:1/18:1/18:1)		C55 H104 O6 N1	874.786	0	1398.22	177000	0	1.69375e+07	4.46998e+06	59466.2	101790	7.13584e+06	8.77782e+06	-6.90687	7.33417
Lipidsearch	TG(16:1/18:1/18:2)+NH4	TG(16:1/18:1/18:2)	TG(16:1/18:1/18:2)		C55 H102 O6 N1	872.77	4.1797e+09	4.24116e+09	4.83109e+09	1.49017e+10	1.84198e+10	8.34605e+10	4.41732e+09	3.59655e+08	3.89273e+10	3.86069e+10	-3.13954	11.1141
Lipidsearch	TG(16:1/18:1/18:3)+H	TG(16:1/18:1/18:3)	TG(16:1/18:1/18:3)		C55 H97 O6	853.728	0	0	0	2.78963e+07	1.30256e+08	1.08981e+08	0	0	8.90445e+07	5.40137e+07		8.42673
Lipidsearch	TG(16:1/18:2/18:3)+NH4	TG(16:1/18:2/18:3)	TG(16:1/18:2/18:3)		C55 H98 O6 N1	868.739	2.19321e+07	1.20957e+07	3.23366e+07	1.03996e+10	6.9832e+09	7.31916e+09	2.21215e+07	1.01218e+07	8.23399e+09	1.88299e+09	-8.54	10.3939
Lipidsearch	TG(16:1/18:2/21:4)+NH4	TG(16:1/18:2/21:4)	TG(16:1/18:2/21:4)		C58 H102 O6 N1	908.77	0	0	370934	4.68797e+07	6.69222e+07	2.24729e+08	123645	214159	1.12844e+08	9.74125e+07	-9.83391	8.53007
Lipidsearch	TG(16:1/18:3/18:3)+NH4	TG(16:1/18:3/18:3)	TG(16:1/18:3/18:3)		C55 H96 O6 N1	866.723	727672	1.58533e+06	0	3.01333e+09	1.21652e+09	1.36245e+09	771002	793555	1.8641e+09	9.97935e+08	-11.2395	9.74777
Lipidsearch	TG(17:0/18:1/18:1)+NH4	TG(17:0/18:1/18:1)	TG(17:0/18:1/18:1)		C56 H108 O6 N1	890.817	1.22703e+09	9.88569e+08	1.16148e+09	4.03083e+07	2.07357e+09	2.04568e+09	1.12569e+09	1.23192e+08	1.38652e+09	1.16593e+09	-0.300653	9.87718
Lipidsearch	TG(17:1/18:1/18:1)+NH4	TG(17:1/18:1/18:1)	TG(17:1/18:1/18:1)		C56 H106 O6 N1	888.801	3.58773e+08	4.25428e+08	4.09037e+08	7.15818e+08	1.37536e+09	1.33464e+09	3.97746e+08	3.47327e+07	1.14194e+09	3.69592e+08	-1.52157	9.66455
Lipidsearch	TG(17:1/18:1/18:2)+NH4	TG(17:1/18:1/18:2)	TG(17:1/18:1/18:2)		C56 H104 O6 N1	886.786	1.03829e+08	1.13375e+08	1.28611e+08	8.63263e+08	5.45978e+07	2.24559e+07	1.15271e+08	1.24993e+07	3.13439e+08	4.76433e+08	-1.44315	9.10929
Lipidsearch	TG(17:1/18:2/18:2)+NH4	TG(17:1/18:2/18:2)	TG(17:1/18:2/18:2)		C56 H102 O6 N1	884.77	1.59404e+06	1.59757e+07	1.96458e+07	9.4046e+08	1.03452e+09	1.08266e+09	1.24052e+07	9.54086e+06	1.01921e+09	7.23246e+07	-6.36037	9.49064
Lipidsearch	TG(17:1/18:2/20:3)+NH4	TG(17:1/18:2/20:3)	TG(17:1/18:2/20:3)		C58 H104 O6 N1	910.786	1.3893e+06	1.69592e+06	0	5.31286e+07	6.46375e+07	1.02471e+07	1.02841e+06	903725	4.26711e+07	2.86635e+07	-5.37477	8.1176
Lipidsearch	TG(17:1/18:2/20:5)+NH4	TG(17:1/18:2/20:5)	TG(17:1/18:2/20:5)		C58 H100 O6 N1	906.755	0	0	0	2.43679e+08	4.57672e+07	9.3778e+07	0	0	1.27741e+08	1.03235e+08		8.58345
Lipidsearch	TG(18:0/16:0/16:0)+NH4	TG(18:0/16:0/16:0)	TG(18:0/16:0/16:0)		C53 H106 O6 N1	852.801	3.10147e+09	2.73495e+09	2.743e+09	1.59126e+09	1.15597e+09	1.08931e+09	2.85981e+09	2.09325e+08	1.27885e+09	2.72604e+08	1.16107	10.094
Lipidsearch	TG(18:0/16:0/17:0)+NH4	TG(18:0/16:0/17:0)	TG(18:0/16:0/17:0)		C54 H108 O6 N1	866.817	3.2051e+08	1.39446e+08	1.1516e+08	4.18103e+07	6.64563e+07	7.61975e+07	1.91705e+08	1.12207e+08	6.1488e+07	1.77238e+07	1.64051	8.88057
Lipidsearch	TG(18:0/16:0/18:0)+Na	TG(18:0/16:0/18:0)	TG(18:0/16:0/18:0)		C55 H106 O6 Na1	885.788	7.23108e+07	1.33212e+08	7.23436e+07	0	7.58966e+06	4.10012e+06	9.26222e+07	3.5152e+07	3.89659e+06	3.79892e+06	4.57107	8.46173
Lipidsearch	TG(18:0/16:0/18:0)+NH4	TG(18:0/16:0/18:0)	TG(18:0/16:0/18:0)		C55 H110 O6 N1	880.833	5.71377e+08	1.03442e+09	1.07992e+09	1.7527e+09	7.63015e+08	6.80275e+08	8.95238e+08	2.81393e+08	1.06533e+09	5.96716e+08	-0.250957	9.7695
Lipidsearch	TG(18:0/16:0/18:1)+NH4	TG(18:0/16:0/18:1)	TG(18:0/16:0/18:1)		C55 H108 O6 N1	878.817	9.23257e+09	8.48375e+09	8.78195e+09	1.99314e+10	1.22899e+10	1.36158e+10	8.83276e+09	3.76983e+08	1.5279e+10	4.08325e+09	-0.790617	10.8594
Lipidsearch	TG(18:0/16:0/22:1)+NH4	TG(18:0/16:0/22:1)	TG(18:0/16:0/22:1)		C59 H116 O6 N1	934.88	0	0	3.51247e+06	1.09355e+08	2.22215e+08	0	1.17082e+06	2.02793e+06	1.10524e+08	1.11112e+08	-6.56069	8.52515
Lipidsearch	TG(18:0/16:1/16:1)+NH4	TG(18:0/16:1/16:1)	TG(18:0/16:1/16:1)		C53 H102 O6 N1	848.77	1.69769e+06	0	9.51549e+06	1.23544e+08	5.59758e+07	4.16351e+07	3.73773e+06	5.07518e+06	7.37185e+07	4.37422e+07	-4.30179	8.36618
Lipidsearch	TG(18:0/18:0/18:0)+NH4	TG(18:0/18:0/18:0)	TG(18:0/18:0/18:0)		C57 H114 O6 N1	908.864	0	4.22643e+07	3.906e+07	1.034e+07	1.67347e+08	1.68424e+07	2.71081e+07	2.35309e+07	6.48431e+07	8.88305e+07	-1.25823	8.44068
Lipidsearch	TG(18:0/18:0/18:1)+Na	TG(18:0/18:0/18:1)	TG(18:0/18:0/18:1)		C57 H108 O6 Na1	911.804	0	4.26475e+07	2.80618e+06	0	6.21077e+07	1.33663e+07	1.51512e+07	2.38538e+07	2.5158e+07	3.26898e+07	-0.731583	8.08253
Lipidsearch	TG(18:0/18:0/18:1)+NH4	TG(18:0/18:0/18:1)	TG(18:0/18:0/18:1)		C57 H112 O6 N1	906.848	2.63231e+09	2.97463e+09	3.01279e+09	1.63161e+10	6.26575e+09	5.78917e+09	2.87324e+09	2.09527e+08	9.45702e+09	5.94495e+09	-1.71871	10.5681
Lipidsearch	TG(18:0/18:1/18:1)+NH4	TG(18:0/18:1/18:1)	TG(18:0/18:1/18:1)		C57 H110 O6 N1	904.833	7.13048e+09	6.96937e+09	7.12867e+09	3.38687e+10	2.98617e+10	2.97332e+10	7.07617e+09	9.24981e+07	3.11545e+10	2.35143e+09	-2.1384	11.0595
Lipidsearch	TG(18:0/18:1/18:2)+Na	TG(18:0/18:1/18:2)	TG(18:0/18:1/18:2)		C57 H104 O6 Na1	907.773	245994	2.55047e+06	162822	3.99677e+08	3.41773e+08	2.78678e+07	986428	1.35514e+06	2.56439e+08	2.00055e+08	-8.02219	8.88777
Lipidsearch	TG(18:0/18:1/19:0)+NH4	TG(18:0/18:1/19:0)	TG(18:0/18:1/19:0)		C58 H114 O6 N1	920.864	0	7.7076e+06	7.09172e+06	0	2.47542e+08	4.2787e+06	4.93311e+06	4.28328e+06	8.39403e+07	1.417e+08	-4.0888	8.42589
Lipidsearch	TG(18:0/18:1/20:1)+Na	TG(18:0/18:1/20:1)	TG(18:0/18:1/20:1)		C59 H110 O6 Na1	937.819	0	496344	0	0	1.09681e+07	0	165448	286564	3.65603e+06	6.33243e+06	-4.46583	7.05935
Lipidsearch	TG(18:0/18:1/20:1)+NH4	TG(18:0/18:1/20:1)	TG(18:0/18:1/20:1)		C59 H114 O6 N1	932.864	1.84316e+09	1.69842e+09	1.62539e+09	1.37172e+10	6.23882e+09	6.13056e+09	1.72232e+09	1.10833e+08	8.69554e+09	4.34925e+09	-2.33592	10.4949
Lipidsearch	TG(18:0/18:1/21:0)+NH4	TG(18:0/18:1/21:0)	TG(18:0/18:1/21:0)		C60 H118 O6 N1	948.895	0	0	0	0	1.87769e+07	2.1285e+06	0	0	6.96846e+06	1.02816e+07		7.32026
Lipidsearch	TG(18:0/18:1/24:0)+NH4	TG(18:0/18:1/24:0)	TG(18:0/18:1/24:0)		C63 H124 O6 N1	990.942	1.32766e+06	47108.3	2.49435e+07	0	0	0	8.77274e+06	1.40189e+07	0	0		7.42026
Lipidsearch	TG(18:0/18:1/24:1)+NH4	TG(18:0/18:1/24:1)	TG(18:0/18:1/24:1)		C63 H122 O6 N1	988.927	1.31154e+06	9.68891e+07	3.08053e+08	3.25923e+06	6.50752e+08	6.29975e+06	1.35418e+08	1.56959e+08	2.20104e+08	3.72955e+08	-0.700763	9.02799
Lipidsearch	TG(18:0e/16:0/16:0)+NH4	TG(18:0e/16:0/16:0)	TG(18:0/16:0/16:0)		C53 H108 O5 N1	838.822	0	0	1.17256e+09	2.84131e+07	2.93324e+07	0	3.90853e+08	6.76978e+08	1.92485e+07	1.6676e+07	4.34381	9.09001
Lipidsearch	TG(18:0e/16:0/18:0)+NH4	TG(18:0e/16:0/18:0)	TG(18:0/16:0/18:0)		C55 H112 O5 N1	866.854	824902	3.36381e+08	3.39328e+08	6.62262e+07	0	0	2.25511e+08	1.9459e+08	2.20754e+07	3.82357e+07	3.35269	8.87085
Lipidsearch	TG(18:0e/18:1/20:4)+NH4	TG(18:0e/18:1/20:4)	TG(18:0/18:1/20:4)		C59 H110 O5 N1	912.838	4.72464e+07	9.09701e+07	4.1301e+07	101306	3.03118e+06	27128.9	5.98392e+07	2.71236e+07	1.0532e+06	1.71338e+06	5.82823	8.26168
Lipidsearch	TG(18:0p/16:0/16:0)+NH4	TG(18:0p/16:0/16:0)	TG(18:0/16:0/16:0)		C53 H106 O5 N1	836.807	1.41403e+09	1.3728e+09	1.37061e+09	6.00177e+08	4.9904e+08	2.77025e+08	1.38581e+09	2.44644e+07	4.58747e+08	1.65301e+08	1.59496	9.74301
Lipidsearch	TG(18:1/12:0/12:0)+NH4	TG(18:1/12:0/12:0)	TG(18:1/12:0/12:0)		C45 H88 O6 N1	738.661	5.02482e+07	6.14599e+07	6.02834e+07	2.66392e+08	2.07603e+08	2.10091e+08	5.73305e+07	6.16159e+06	2.28028e+08	3.32468e+07	-1.99184	8.93251
Lipidsearch	TG(18:1/12:0/14:0)+NH4	TG(18:1/12:0/14:0)	TG(18:1/12:0/14:0)		C47 H92 O6 N1	766.692	1.72342e+08	1.72954e+08	1.87387e+08	2.00603e+08	2.06467e+08	2.97607e+08	1.77561e+08	8.5151e+06	2.34893e+08	5.43917e+07	-0.403686	9.0925
Lipidsearch	TG(18:1/13:0/18:2)+NH4	TG(18:1/13:0/18:2)	TG(18:1/13:0/18:2)		C52 H98 O6 N1	832.739	0	1.12566e+07	0	1.08037e+08	1.41671e+08	9.20463e+07	3.75219e+06	6.49899e+06	1.13918e+08	2.53294e+07	-4.92412	8.54779
Lipidsearch	TG(18:1/18:1/18:1)+NH4	TG(18:1/18:1/18:1)	TG(18:1/18:1/18:1)		C57 H108 O6 N1	902.817	4.22522e+09	4.57254e+09	4.92699e+09	3.14894e+10	5.29266e+10	5.74561e+10	4.57492e+09	3.5089e+08	4.72907e+10	1.38705e+10	-3.36974	11.192
Lipidsearch	TG(18:1/18:1/18:2)+H	TG(18:1/18:1/18:2)	TG(18:1/18:1/18:2)		C57 H103 O6	883.775	0	9517.3	7.30763e+06	9.82266e+07	8.44464e+07	7.7692e+07	2.43905e+06	4.21632e+06	8.67883e+07	1.04657e+07	-5.15311	8.42762
Lipidsearch	TG(18:1/18:1/18:2)+NH4	TG(18:1/18:1/18:2)	TG(18:1/18:1/18:2)		C57 H106 O6 N1	900.801	3.19595e+09	3.31684e+09	3.11604e+09	2.34697e+10	3.77472e+10	1.50802e+10	3.20961e+09	1.01092e+08	2.54324e+10	1.14603e+10	-2.9862	10.9341
Lipidsearch	TG(18:1/18:1/19:0)+NH4	TG(18:1/18:1/19:0)	TG(18:1/18:1/19:0)		C58 H112 O6 N1	918.848	7.00791e+08	6.87274e+08	7.01366e+08	2.67206e+09	2.38102e+09	2.09792e+09	6.96477e+08	7.97535e+06	2.38367e+09	2.87082e+08	-1.77504	9.96569
Lipidsearch	TG(18:1/18:1/19:1)+NH4	TG(18:1/18:1/19:1)	TG(18:1/18:1/19:1)		C58 H110 O6 N1	916.833	2.26812e+08	2.52217e+08	2.68701e+08	1.12541e+09	1.55135e+09	1.25997e+09	2.49243e+08	2.11018e+07	1.31224e+09	2.17727e+08	-2.39641	9.67066
Lipidsearch	TG(18:1/18:1/21:0)+NH4	TG(18:1/18:1/21:0)	TG(18:1/18:1/21:0)		C60 H116 O6 N1	946.88	4.11166e+09	4.22055e+09	3.92663e+09	2.50019e+09	4.54086e+09	4.31042e+09	4.08628e+09	1.48594e+08	3.78382e+09	1.11762e+09	0.110943	10.3731
Lipidsearch	TG(18:1/18:1/22:0)+NH4	TG(18:1/18:1/22:0)	TG(18:1/18:1/22:0)		C61 H118 O6 N1	960.895	0	12671.2	1.74699e+08	2.18479e+07	2.66548e+09	3.27907e+07	5.82374e+07	1.00859e+08	9.06707e+08	1.52315e+09	-3.96062	9.46162
Lipidsearch	TG(18:1/18:1/22:4)+NH4	TG(18:1/18:1/22:4)	TG(18:1/18:1/22:4)		C61 H110 O6 N1	952.833	4.85263e+06	5.77611e+07	5.35452e+07	2.57294e+07	7.63355e+07	4.90377e+07	3.87197e+07	2.94054e+07	5.03675e+07	2.53293e+07	-0.379427	8.42694
Lipidsearch	TG(18:1/18:1/22:5)+NH4	TG(18:1/18:1/22:5)	TG(18:1/18:1/22:5)		C61 H108 O6 N1	950.817	9.63348e+07	1.22171e+08	1.02862e+08	1.91693e+08	7.052e+07	2.77617e+08	1.07123e+08	1.34346e+07	1.79944e+08	1.04047e+08	-0.748283	8.9351
Lipidsearch	TG(18:1/18:1/22:6)+NH4	TG(18:1/18:1/22:6)	TG(18:1/18:1/22:6)		C61 H106 O6 N1	948.801	1.92956e+08	6.849e+07	2.21752e+08	4.31385e+08	4.65502e+08	2.81965e+08	1.61066e+08	8.14558e+07	3.92951e+08	9.76181e+07	-1.2867	9.22064
Lipidsearch	TG(18:1/18:1/23:0)+NH4	TG(18:1/18:1/23:0)	TG(18:1/18:1/23:0)		C62 H120 O6 N1	974.911	0	6.20739e+06	8.28937e+06	0	3.16898e+08	9.17619e+06	4.83225e+06	4.31238e+06	1.08691e+08	1.80371e+08	-4.4914	8.53221
Lipidsearch	TG(18:1/18:1/24:1)+NH4	TG(18:1/18:1/24:1)	TG(18:1/18:1/24:1)		C63 H120 O6 N1	986.911	0	1.53076e+07	4.34204e+07	2.46746e+06	2.53557e+09	1.17868e+08	1.9576e+07	2.20227e+07	8.85303e+08	1.43034e+09	-5.49901	9.43371
Lipidsearch	TG(18:1/18:2/18:2)+H	TG(18:1/18:2/18:2)	TG(18:1/18:2/18:2)		C57 H101 O6	881.759	18855.6	8.91938e+06	1.66749e+06	3.60506e+06	1.03523e+07	8.67824e+06	3.53524e+06	4.7351e+06	7.5452e+06	3.51342e+06	-1.09375	7.52168
Lipidsearch	TG(18:1/18:2/18:2)+NH4	TG(18:1/18:2/18:2)	TG(18:1/18:2/18:2)		C57 H104 O6 N1	898.786	1.50305e+09	1.51401e+09	1.49866e+09	1.77773e+10	6.39513e+10	3.2702e+10	1.50524e+09	7.90398e+06	3.81435e+10	2.3563e+10	-4.66337	11.0754
Lipidsearch	TG(18:1/18:2/19:1)+NH4	TG(18:1/18:2/19:1)	TG(18:1/18:2/19:1)		C58 H108 O6 N1	914.817	5.4119e+07	0	6.82716e+07	2.52591e+08	3.57921e+08	3.92207e+08	4.07969e+07	3.60328e+07	3.3424e+08	7.27584e+07	-3.03435	9.05119
Lipidsearch	TG(18:1/18:2/20:2)+NH4	TG(18:1/18:2/20:2)	TG(18:1/18:2/20:2)		C59 H108 O6 N1	926.817	3.6027e+08	4.47554e+08	2.87497e+08	9.6375e+08	1.43066e+09	1.53617e+09	3.65107e+08	8.01378e+07	1.31019e+09	3.0463e+08	-1.84339	9.70121
Lipidsearch	TG(18:1/18:2/20:3)+NH4	TG(18:1/18:2/20:3)	TG(18:1/18:2/20:3)		C59 H106 O6 N1	924.801	2.50426e+08	3.44604e+08	2.89301e+08	1.14274e+09	1.40134e+09	1.15131e+09	2.94777e+08	4.73272e+07	1.2318e+09	1.46892e+08	-2.06307	9.66084
Lipidsearch	TG(18:1/18:2/21:0)+NH4	TG(18:1/18:2/21:0)	TG(18:1/18:2/21:0)		C60 H114 O6 N1	944.864	2.05106e+08	1.01763e+08	1.80071e+07	1.72158e+09	1.05638e+09	1.49515e+09	1.08292e+08	9.37202e+07	1.42437e+09	3.38203e+08	-3.71732	9.66257
Lipidsearch	TG(18:1/18:2/22:0)+NH4	TG(18:1/18:2/22:0)	TG(18:1/18:2/22:0)		C61 H116 O6 N1	958.88	0	0	0	0	5.98194e+06	0	0	0	1.99398e+06	3.45368e+06		6.77684
Lipidsearch	TG(18:1/18:2/22:1)+NH4	TG(18:1/18:2/22:1)	TG(18:1/18:2/22:1)		C61 H114 O6 N1	956.864	1.30408e+08	6.08677e+07	8.59726e+07	1.02737e+09	7.89451e+08	7.68098e+08	9.24161e+07	3.5215e+07	8.61641e+08	1.43925e+08	-3.22087	9.4567
Lipidsearch	TG(18:1/18:2/22:2)+NH4	TG(18:1/18:2/22:2)	TG(18:1/18:2/22:2)		C61 H112 O6 N1	954.848	1.0911e+07	77504.4	3.17876e+07	1.55581e+07	1.19901e+07	2.9023e+07	1.42587e+07	1.61179e+07	1.88571e+07	8.98292e+06	-0.403265	7.99716
Lipidsearch	TG(18:1/18:2/23:0)+NH4	TG(18:1/18:2/23:0)	TG(18:1/18:2/23:0)		C62 H118 O6 N1	972.895	0	0	0	0	1.63285e+08	4.43138e+06	0	0	5.59056e+07	9.302e+07		8.22458
Lipidsearch	TG(18:1/18:2/24:1)+NH4	TG(18:1/18:2/24:1)	TG(18:1/18:2/24:1)		C63 H118 O6 N1	984.895	1.96383e+07	2.15008e+07	2.30348e+07	1.6612e+09	6.09704e+08	3.6157e+08	2.13913e+07	1.70089e+06	8.77492e+08	6.8996e+08	-5.35829	9.43082
Lipidsearch	TG(18:1/20:4/22:6)+NH4	TG(18:1/20:4/22:6)	TG(18:1/20:4/22:6)		C63 H104 O6 N1	970.786	1.75849e+07	3.16299e+07	1.92559e+07	6.05598e+07	1.13675e+07	2.73381e+07	2.28236e+07	7.67214e+06	3.30885e+07	2.50953e+07	-0.535803	8.22463
Lipidsearch	TG(18:1/20:5/22:6)+NH4	TG(18:1/20:5/22:6)	TG(18:1/20:5/22:6)		C63 H102 O6 N1	968.77	1.39971e+07	1.0622e+07	1.51387e+07	9.19159e+07	3.40624e+07	2.53104e+07	1.32526e+07	2.34857e+06	5.04296e+07	3.61937e+07	-1.92799	8.28114
Lipidsearch	TG(18:2/18:2/18:2)+H	TG(18:2/18:2/18:2)	TG(18:2/18:2/18:2)		C57 H99 O6	879.744	0	0	0	1.87358e+07	1.29208e+08	1.54999e+08	0	0	1.00981e+08	7.23844e+07		8.48136
Lipidsearch	TG(18:2/18:2/18:2)+NH4	TG(18:2/18:2/18:2)	TG(18:2/18:2/18:2)		C57 H102 O6 N1	896.77	3.11245e+08	3.75282e+08	3.48607e+08	2.68122e+10	2.47595e+10	2.62908e+10	3.45045e+08	3.21669e+07	2.59542e+10	1.06694e+09	-6.23304	10.8971
Lipidsearch	TG(18:2/18:2/22:6)+NH4	TG(18:2/18:2/22:6)	TG(18:2/18:2/22:6)		C61 H102 O6 N1	944.77	1.71796e+07	0	0	1.60472e+09	8.09199e+08	8.40221e+08	5.72654e+06	9.91866e+06	1.08471e+09	4.50608e+08	-7.56544	9.51472
Lipidsearch	TG(18:3/18:2/18:2)+NH4	TG(18:3/18:2/18:2)	TG(18:3/18:2/18:2)		C57 H100 O6 N1	894.755	3.08585e+07	1.48291e+07	2.69291e+07	1.05101e+10	7.82913e+09	6.4056e+09	2.42056e+07	8.35453e+06	8.24827e+09	2.08409e+09	-8.41261	10.3948
Lipidsearch	TG(18:3/18:2/18:3)+NH4	TG(18:3/18:2/18:3)	TG(18:3/18:2/18:3)		C57 H98 O6 N1	892.739	1.5483e+06	1.53835e+06	0	2.86809e+09	1.52553e+09	1.69991e+09	1.02888e+06	891053	2.03117e+09	7.30013e+08	-10.947	9.78509
Lipidsearch	TG(18:3/18:2/22:6)+NH4	TG(18:3/18:2/22:6)	TG(18:3/18:2/22:6)		C61 H100 O6 N1	942.755	0	1.1479e+06	19484.6	2.41411e+08	9.18199e+07	1.18018e+08	389127	657186	1.50416e+08	7.98852e+07	-8.5945	8.65554
Lipidsearch	TG(18:4/16:1/16:1)+NH4	TG(18:4/16:1/16:1)	TG(18:4/16:1/16:1)		C53 H94 O6 N1	840.708	1.39273e+07	0	1.28235e+06	1.21518e+09	7.35787e+08	8.43545e+08	5.0699e+06	7.69752e+06	9.31506e+08	2.51512e+08	-7.52146	9.44866
Lipidsearch	TG(18:4/17:1/18:2)+NH4	TG(18:4/17:1/18:2)	TG(18:4/17:1/18:2)		C56 H98 O6 N1	880.739	160401	1.29013e+06	1.71225e+08	0	4.93368e+07	5.13025e+07	5.75585e+07	9.84397e+07	3.35464e+07	2.90687e+07	0.77887	8.43666
Lipidsearch	TG(19:1/18:2/18:2)+NH4	TG(19:1/18:2/18:2)	TG(19:1/18:2/18:2)		C58 H106 O6 N1	912.801	1.87471e+07	1.25565e+07	1.93575e+07	1.13011e+08	1.88133e+08	2.01668e+08	1.6887e+07	3.76273e+06	1.67604e+08	4.77605e+07	-3.31107	8.7431
Lipidsearch	TG(20:0e/18:0/18:1)+NH4	TG(20:0e/18:0/18:1)	TG(20:0/18:0/18:1)		C59 H118 O5 N1	920.9	6.97166e+07	1.52997e+08	1.60463e+08	1.36171e+07	1.60641e+06	5.18226e+06	1.27725e+08	5.03757e+07	6.80192e+06	6.16699e+06	4.23096	8.60593
Lipidsearch	TG(20:0p/14:0/14:0)+NH4	TG(20:0p/14:0/14:0)	TG(20:0/14:0/14:0)		C51 H102 O5 N1	808.775	1.95591e+08	2.63627e+08	2.07622e+08	2.64646e+06	6.64376e+06	88003.6	2.2228e+08	3.63093e+07	3.12607e+06	3.30409e+06	6.15188	8.83009
Lipidsearch	TG(20:0p/16:0/16:0)+NH4	TG(20:0p/16:0/16:0)	TG(20:0/16:0/16:0)		C55 H110 O5 N1	864.838	0	0	2.00913e+06	3.31525e+07	0	0	669710	1.15997e+06	1.10508e+07	1.91406e+07	-4.04448	7.54607
Lipidsearch	TG(20:0p/16:0/18:1)+NH4	TG(20:0p/16:0/18:1)	TG(20:0/16:0/18:1)		C57 H112 O5 N1	890.854	1.20336e+06	3.90551e+07	1.76102e+07	0	4.08973e+08	7.71465e+06	1.92896e+07	1.89817e+07	1.38896e+08	2.33925e+08	-2.84811	8.67629
Lipidsearch	TG(20:1/18:1/18:1)+NH4	TG(20:1/18:1/18:1)	TG(20:1/18:1/18:1)		C59 H112 O6 N1	930.848	1.20258e+09	1.18492e+09	1.15876e+09	1.13399e+10	8.96373e+09	9.33084e+09	1.18209e+09	2.20478e+07	9.87815e+09	1.27913e+09	-3.0629	10.5209
Lipidsearch	TG(20:1/18:1/18:2)+NH4	TG(20:1/18:1/18:2)	TG(20:1/18:1/18:2)		C59 H110 O6 N1	928.833	0	0	0	0	8.56277e+06	526777	0	0	3.02985e+06	4.79888e+06		6.95854
Lipidsearch	TG(20:1/18:1/20:5)+H	TG(20:1/18:1/20:5)	TG(20:1/18:1/20:5)		C61 H105 O6	933.791	0	87824.5	0	2.68764e+06	2.10171e+06	462673	29274.8	50705.5	1.75068e+06	1.15327e+06	-5.90211	6.72753
Lipidsearch	TG(20:1p/16:0/16:0)+Na	TG(20:1p/16:0/16:0)	TG(20:1/16:0/16:0)		C55 H104 O5 Na1	867.778	7.77266e+07	3.20323e+06	1.73447e+07	0	0	3.93316e+06	3.27582e+07	3.95805e+07	1.31105e+06	2.27081e+06	4.64306	8.00948
Lipidsearch	TG(20:1p/16:0/16:0)+NH4	TG(20:1p/16:0/16:0)	TG(20:1/16:0/16:0)		C55 H108 O5 N1	862.822	6.6778e+08	6.64965e+08	6.90537e+08	7.90734e+08	1.46397e+08	5.65597e+08	6.74427e+08	1.40225e+07	5.00909e+08	3.27003e+08	0.429113	9.54728
Lipidsearch	TG(20:3/18:2/18:2)+NH4	TG(20:3/18:2/18:2)	TG(20:3/18:2/18:2)		C59 H104 O6 N1	922.786	2.14739e+08	2.71654e+08	2.33443e+08	2.09191e+09	7.81859e+08	9.84618e+08	2.39945e+08	2.90089e+07	1.28613e+09	7.05154e+08	-2.42226	9.6607
Lipidsearch	TG(20:5/18:2/18:2)+NH4	TG(20:5/18:2/18:2)	TG(20:5/18:2/18:2)		C59 H100 O6 N1	918.755	8.40756e+06	1.11646e+07	1.59041e+07	2.6714e+09	1.3928e+09	1.50083e+09	1.18254e+07	3.79173e+06	1.85501e+09	7.09077e+08	-7.29339	9.74823
Lipidsearch	TG(21:4/18:2/18:2)+NH4	TG(21:4/18:2/18:2)	TG(21:4/18:2/18:2)		C60 H104 O6 N1	934.786	0	0	0	2.14621e+08	0	2.99186e+08	0	0	1.71269e+08	1.54232e+08		8.7108
Lipidsearch	TG(21:4/18:2/18:3)+NH4	TG(21:4/18:2/18:3)	TG(21:4/18:2/18:3)		C60 H102 O6 N1	932.77	0	0	0	1.06714e+08	5.39327e+07	4.30026e+07	0	0	6.78832e+07	3.40699e+07		8.30888
Lipidsearch	TG(22:5/18:2/18:2)+NH4	TG(22:5/18:2/18:2)	TG(22:5/18:2/18:2)		C61 H104 O6 N1	946.786	1.12922e+08	1.2074e+08	1.06606e+08	7.76358e+08	7.31531e+08	2.38104e+08	1.13423e+08	7.08039e+06	5.81998e+08	2.98663e+08	-2.35931	9.31937
Lipidsearch	TG(24:1/18:2/18:2)+NH4	TG(24:1/18:2/18:2)	TG(24:1/18:2/18:2)		C63 H116 O6 N1	982.88	30887	0	2.64671e+06	4.62124e+07	2.7196e+07	2.57923e+07	892533	1.51924e+06	3.30669e+07	1.14059e+07	-5.21134	8.00808
Lipidsearch	TG(25:0/18:0/18:1)+NH4	TG(25:0/18:0/18:1)	TG(25:0/18:0/18:1)		C64 H126 O6 N1	1004.96	4.176e+06	4.13062e+06	2.24098e+07	0	0	0	1.02388e+07	1.05404e+07	0	0		7.48737
Lipidsearch	TG(25:0/18:1/18:2)+NH4	TG(25:0/18:1/18:2)	TG(25:0/18:1/18:2)		C64 H122 O6 N1	1000.93	0	0	0	0	4.64177e+07	0	0	0	1.54726e+07	2.67993e+07		7.66668
Lipidsearch	TG(25:1/18:1/18:2)+NH4	TG(25:1/18:1/18:2)	TG(25:1/18:1/18:2)		C64 H120 O6 N1	998.911	0	0	0	1.3205e+07	0	0	0	0	4.40166e+06	7.6239e+06		7.12074
Lipidsearch	TG(26:0/18:1/18:2)+NH4	TG(26:0/18:1/18:2)	TG(26:0/18:1/18:2)		C65 H124 O6 N1	1014.94	0	0	0	0	1.47502e+08	0	0	0	4.91674e+07	8.51604e+07		8.1688
Lipidsearch	TG(26:1/18:1/18:2)+NH4	TG(26:1/18:1/18:2)	TG(26:1/18:1/18:2)		C65 H122 O6 N1	1012.93	0	0	0	0	4.39863e+07	3.98093e+06	0	0	1.59891e+07	2.43279e+07		7.68094
Lipidsearch	TG(26:1/18:2/18:2)+NH4	TG(26:1/18:2/18:2)	TG(26:1/18:2/18:2)		C65 H120 O6 N1	1010.91	0	2.17684e+06	1.22423e+06	8.99042e+06	1.59452e+06	3.27642e+06	1.13369e+06	1.09124e+06	4.62045e+06	3.87681e+06	-2.02701	7.2371
Lipidsearch	TG(28:6/8:0/21:3)+H	TG(28:6/8:0/21:3)	TG(28:6/8:0/21:3)		C60 H99 O6	915.744	0	0	0	0	2.36299e+06	6.01065e+07	0	0	2.08232e+07	3.40409e+07		7.79567
Lipidsearch	TG(32:1/16:0/18:1)+NH4	TG(32:1/16:0/18:1)	TG(32:1/16:0/18:1)		C69 H134 O6 N1	1073.02	0	0	1.90675e+06	0	2.04601e+07	0	635584	1.10086e+06	6.82004e+06	1.18127e+07	-3.42363	7.34961
Lipidsearch	TG(32:1/18:1/18:1)+NH4	TG(32:1/18:1/18:1)	TG(32:1/18:1/18:1)		C71 H136 O6 N1	1099.04	0	0	0	0	4.38217e+07	0	0	0	1.46072e+07	2.53005e+07		7.64169
Lipidsearch	TG(34:1/18:1/18:1)+NH4	TG(34:1/18:1/18:1)	TG(34:1/18:1/18:1)		C73 H140 O6 N1	1127.07	0	0	0	0	0	2.92524e+07	0	0	9.75079e+06	1.68889e+07		7.46616
Lipidsearch	TG(34:1/18:1/18:2)+NH4	TG(34:1/18:1/18:2)	TG(34:1/18:1/18:2)		C73 H138 O6 N1	1125.05	0	0	0	0	7.41781e+07	0	0	0	2.4726e+07	4.28267e+07		7.87028
Lipidsearch	TG(36:1e)+NH4	TG(36:1e)	TG(36:1)		C39 H78 O5 N1	640.587	39699.1	123705	119907	3.59601e+06	1.46211e+06	1.06264e+06	94437.1	47442.4	2.04025e+06	1.36205e+06	-4.43325	6.80646
Lipidsearch	TG(38:4/18:1/18:1)+Na	TG(38:4/18:1/18:1)	TG(38:4/18:1/18:1)		C77 H138 O6 Na1	1182.04	0	0	0	2.21273e+07	2.03781e+06	881504	0	0	8.34888e+06	1.19465e+07		7.39875
Lipidsearch	TG(38:6/16:0/18:2)+H	TG(38:6/16:0/18:2)	TG(38:6/16:0/18:2)		C75 H131 O6	1127.99	0	0	0	2.89548e+06	3.5504e+06	0	0	0	2.14863e+06	1.88936e+06		6.80928
Lipidsearch	TG(4:0/14:0/14:0)+Na	TG(4:0/14:0/14:0)	TG(4:0/14:0/14:0)		C35 H66 O6 Na1	605.475	0	942486	609888	633178	2.51028e+07	1.87134e+07	517458	477993	1.48165e+07	1.26917e+07	-4.83961	7.66277
Lipidsearch	TG(4:0/14:0/14:0)+NH4	TG(4:0/14:0/14:0)	TG(4:0/14:0/14:0)		C35 H70 O6 N1	600.52	135554	983547	7675.09	2.88726e+07	4.22382e+06	1.79997e+07	375592	530372	1.7032e+07	1.23528e+07	-5.50294	7.71786
Lipidsearch	TG(4:0/14:0/18:1)+Na	TG(4:0/14:0/18:1)	TG(4:0/14:0/18:1)		C39 H72 O6 Na1	659.522	1.09893e+07	3.61556e+07	4.12671e+07	6.64405e+07	4.35587e+07	2.99399e+06	2.94707e+07	1.62081e+07	3.76644e+07	3.21313e+07	-0.353921	8.30407
Lipidsearch	TG(4:0/15:1/18:1)+NH4	TG(4:0/15:1/18:1)	TG(4:0/15:1/18:1)		C40 H76 O6 N1	666.567	121045	15940	291.281	89577.9	1.81419e+06	719986	45758.8	65667.7	874584	872637	-4.25648	6.44107
Lipidsearch	TG(4:0/15:1/18:2)+NH4	TG(4:0/15:1/18:2)	TG(4:0/15:1/18:2)		C40 H74 O6 N1	664.551	0	0	0	4.72095e+06	139094	513.192	0	0	1.62019e+06	2.68623e+06		6.68669
Lipidsearch	TG(4:0/16:0/18:2)+NH4	TG(4:0/16:0/18:2)	TG(4:0/16:0/18:2)		C41 H78 O6 N1	680.582	4.9135e+06	1.85111e+06	2.3878e+06	6.47896e+09	4.70373e+09	5.26227e+09	3.0508e+06	1.63531e+06	5.48165e+09	9.07719e+08	-10.8112	10.2163
Lipidsearch	TG(4:0/16:0/22:6)+NH4	TG(4:0/16:0/22:6)	TG(4:0/16:0/22:6)		C45 H78 O6 N1	728.582	0	0	0	4.1e+07	2.33453e+07	3.935e+07	0	0	3.45651e+07	9.75159e+06		8.01576
Lipidsearch	TG(4:0/16:1/16:2)+Na	TG(4:0/16:1/16:2)	TG(4:0/16:1/16:2)		C39 H68 O6 Na1	655.491	0	0	0	3.1649e+07	3.5186e+07	4946.15	0	0	2.228e+07	1.93717e+07		7.82504
Lipidsearch	TG(4:0/16:1/16:2)+NH4	TG(4:0/16:1/16:2)	TG(4:0/16:1/16:2)		C39 H72 O6 N1	650.535	0	0	0	4.29225e+08	3.88543e+08	1.32425e+08	0	0	3.16731e+08	1.60905e+08		8.97781
Lipidsearch	TG(4:0/16:1/18:2)+NH4	TG(4:0/16:1/18:2)	TG(4:0/16:1/18:2)		C41 H76 O6 N1	678.567	119227	0	0	3.08348e+09	2.31163e+09	2.51677e+09	39742.3	68835.6	2.63729e+09	3.99791e+08	-16.018	9.89829
Lipidsearch	TG(4:0/16:2/18:2)+NH4	TG(4:0/16:2/18:2)	TG(4:0/16:2/18:2)		C41 H74 O6 N1	676.551	0	0	0	4.26944e+08	4.12302e+08	4.66346e+08	0	0	4.35197e+08	2.7951e+07		9.11581
Lipidsearch	TG(4:0/17:0/18:1)+NH4	TG(4:0/17:0/18:1)	TG(4:0/17:0/18:1)		C42 H82 O6 N1	696.614	0	0	0	1.90227e+09	1.30938e+09	1.5117e+09	0	0	1.57445e+09	3.01389e+08		9.67425
Lipidsearch	TG(4:0/17:1/18:2)+NH4	TG(4:0/17:1/18:2)	TG(4:0/17:1/18:2)		C42 H78 O6 N1	692.582	730443	0	1.55284e+06	1.272e+09	8.17275e+08	9.48687e+08	761095	776874	1.01265e+09	2.34014e+08	-10.3778	9.48291
Lipidsearch	TG(4:0/18:2/18:2)+NH4	TG(4:0/18:2/18:2)	TG(4:0/18:2/18:2)		C43 H78 O6 N1	704.582	221910	2.20865e+07	5.58524e+06	2.19464e+09	1.64267e+09	1.65626e+09	9.29788e+06	1.13953e+07	1.83119e+09	3.14828e+08	-7.62166	9.74205
Lipidsearch	TG(4:0/18:2/18:3)+NH4	TG(4:0/18:2/18:3)	TG(4:0/18:2/18:3)		C43 H76 O6 N1	702.567	0	0	515410	4.25751e+07	9.65767e+07	8.20964e+07	171803	297572	7.37494e+07	2.79517e+07	-8.74573	8.34589
Lipidsearch	TG(4:0/8:0/12:0)+NH4	TG(4:0/8:0/12:0)	TG(4:0/8:0/12:0)		C27 H54 O6 N1	488.395	43355.1	0	0	2.4607e+06	7.35114e+06	2.73101e+06	14451.7	25031.1	4.18095e+06	2.74879e+06	-8.17645	7.09989
Lipidsearch	TG(4:0/8:0/13:0)+NH4	TG(4:0/8:0/13:0)	TG(4:0/8:0/13:0)		C28 H56 O6 N1	502.41	522542	2.6296e+07	2.1504e+07	0	1.49542e+08	1.35248e+08	1.61075e+07	1.3708e+07	9.49302e+07	8.2522e+07	-2.55913	8.52259
Lipidsearch	TG(4:0/8:0/15:1)+NH4	TG(4:0/8:0/15:1)	TG(4:0/8:0/15:1)		C30 H58 O6 N1	528.426	560763	0	0	2.63873e+06	8.87857e+06	5.55894e+06	186921	323757	5.69208e+06	3.12205e+06	-4.92846	7.24643
Lipidsearch	TG(4:0/8:0/16:1)+Na	TG(4:0/8:0/16:1)	TG(4:0/8:0/16:1)		C31 H56 O6 Na1	547.397	5.31577e+07	1.07359e+08	3.25993e+07	5.95407e+07	1.61066e+07	9.89466e+06	6.43719e+07	3.86208e+07	2.8514e+07	2.70488e+07	1.17476	8.44507
Lipidsearch	TG(4:0/8:0/16:1)+NH4	TG(4:0/8:0/16:1)	TG(4:0/8:0/16:1)		C31 H60 O6 N1	542.442	8.77976e+06	7.204e+06	6.67762e+06	1.46081e+06	4.42607e+07	3.43981e+07	7.5538e+06	1.09385e+06	2.67065e+07	2.24126e+07	-1.82192	8.01191
Lipidsearch	TG(4:0/8:0/18:1)+H	TG(4:0/8:0/18:1)	TG(4:0/8:0/18:1)		C33 H61 O6	553.446	1.55987e+07	0	0	1.03362e+08	0	0	5.19958e+06	9.00593e+06	3.4454e+07	5.96761e+07	-2.72821	8.0754
Lipidsearch	TG(4:0/8:0/18:1)+NH4	TG(4:0/8:0/18:1)	TG(4:0/8:0/18:1)		C33 H64 O6 N1	570.473	1.27561e+08	0	0	1.20743e+08	0	547772	4.25202e+07	7.36471e+07	4.04301e+07	6.95532e+07	0.0727172	8.39594
Lipidsearch	TG(50:5)+Na	TG(50:5)	TG(50:5)		C53 H92 O6 Na1	847.679	0	0	545947	1.40841e+07	3.54518e+07	3.34113e+07	181982	315203	2.76491e+07	1.17919e+07	-7.24729	7.92165
Lipidsearch	TG(58:2p)+NH4	TG(58:2p)	TG(58:2)		C61 H118 O5 N1	944.9	0	0	1.23408e+06	0	3.46927e+08	1.14971e+07	411361	712499	1.19475e+08	1.97063e+08	-8.18208	8.55589
Lipidsearch	TG(58:3p)+NH4	TG(58:3p)	TG(58:3)		C61 H116 O5 N1	942.885	0	0	0	0	2.45408e+07	0	0	0	8.18026e+06	1.41686e+07		7.38989
Lipidsearch	TG(6:0/12:0/12:0)+NH4	TG(6:0/12:0/12:0)	TG(6:0/12:0/12:0)		C33 H66 O6 N1	572.488	552973	4.02108e+07	2.92009e+07	1.06255e+08	5.76157e+07	6.5678e+07	2.33215e+07	2.04722e+07	7.65162e+07	2.60681e+07	-1.7141	8.47642
Lipidsearch	TG(6:0/12:0/16:0)+NH4	TG(6:0/12:0/16:0)	TG(6:0/12:0/16:0)		C37 H74 O6 N1	628.551	0	0	0	0	2.53692e+06	4.27996e+06	0	0	2.27229e+06	2.15222e+06		6.83359
Lipidsearch	TG(6:0/12:0/18:2)+NH4	TG(6:0/12:0/18:2)	TG(6:0/12:0/18:2)		C39 H74 O6 N1	652.551	113703	0	15697.1	368149	2.61815e+06	1.13704e+06	43133.3	61616.9	1.37445e+06	1.14363e+06	-4.99391	6.62867
Lipidsearch	TG(6:0/14:0/18:1)+NH4	TG(6:0/14:0/18:1)	TG(6:0/14:0/18:1)		C41 H80 O6 N1	682.598	1841.3	0	0	550566	514495	629486	613.766	1063.07	564849	58810.8	-9.84596	6.22953
Lipidsearch	TG(6:0/15:1/18:3)+NH4	TG(6:0/15:1/18:3)	TG(6:0/15:1/18:3)		C42 H76 O6 N1	690.567	1.35812e+06	1.52652e+06	1.21338e+06	5.53372e+07	2.0841e+07	5.86872e+07	1.36601e+06	156722	4.49551e+07	2.09505e+07	-5.04045	8.1429
Lipidsearch	TG(6:0/16:0/16:0)+NH4	TG(6:0/16:0/16:0)	TG(6:0/16:0/16:0)		C41 H82 O6 N1	684.614	0	2.97726e+07	2.39889e+07	6.98948e+07	1.16255e+08	1.71078e+08	1.79205e+07	1.57867e+07	1.19076e+08	5.06504e+07	-2.7322	8.61383
Lipidsearch	TG(6:0/16:0/18:1)+NH4	TG(6:0/16:0/18:1)	TG(6:0/16:0/18:1)		C43 H84 O6 N1	710.629	1.68468e+07	5.04538e+06	2.17997e+07	9.53785e+08	6.39127e+08	7.30535e+08	1.45639e+07	8.60727e+06	7.74482e+08	1.61867e+08	-5.73276	9.37422
Lipidsearch	TG(6:0/16:1/17:1)+NH4	TG(6:0/16:1/17:1)	TG(6:0/16:1/17:1)		C42 H80 O6 N1	694.598	18622.5	3.69847e+06	4.44752e+06	2.97961e+09	2.10499e+09	2.45746e+09	2.72154e+06	2.37057e+06	2.51402e+09	4.40047e+08	-9.85136	9.87796
Lipidsearch	TG(6:0/16:1/18:1)+NH4	TG(6:0/16:1/18:1)	TG(6:0/16:1/18:1)		C43 H82 O6 N1	708.614	2.96309e+07	0	3.36077e+07	6.16914e+09	4.23321e+09	6.7999e+08	2.10795e+07	1.83634e+07	3.69411e+09	2.784e+09	-7.45324	10.0471
Lipidsearch	TG(6:0/16:1/18:2)+NH4	TG(6:0/16:1/18:2)	TG(6:0/16:1/18:2)		C43 H80 O6 N1	706.598	730666	1.27844e+06	0	6.92898e+09	4.74164e+09	5.14139e+09	669704	641399	5.60401e+09	1.16474e+09	-13.0306	10.2257
Lipidsearch	TG(6:0/17:0/18:1)+NH4	TG(6:0/17:0/18:1)	TG(6:0/17:0/18:1)		C44 H86 O6 N1	724.645	821455	407259	0	2.0702e+08	2.31878e+08	2.39391e+08	409572	410733	2.26096e+08	1.69422e+07	-9.10861	8.8322
Lipidsearch	TG(6:0/17:1/18:1)+NH4	TG(6:0/17:1/18:1)	TG(6:0/17:1/18:1)		C44 H84 O6 N1	722.629	0	0	1.32715e+06	2.77044e+09	1.92447e+09	2.16824e+09	442385	766233	2.28772e+09	4.35456e+08	-12.3363	9.83661
Lipidsearch	TG(6:0/17:1/18:2)+NH4	TG(6:0/17:1/18:2)	TG(6:0/17:1/18:2)		C44 H82 O6 N1	720.614	37708.7	0	0	3.24269e+09	2.31505e+09	2.48066e+09	12569.6	21771.1	2.67947e+09	4.94744e+08	-17.7017	9.90517
Lipidsearch	TG(6:0/17:1/18:3)+NH4	TG(6:0/17:1/18:3)	TG(6:0/17:1/18:3)		C44 H80 O6 N1	718.598	3.11916e+06	1.33227e+06	4.71037e+06	1.04301e+09	7.2637e+08	7.90756e+08	3.05393e+06	1.68999e+06	8.53378e+08	1.6735e+08	-8.12637	9.40981
Lipidsearch	TG(6:0/18:1/18:1)+NH4	TG(6:0/18:1/18:1)	TG(6:0/18:1/18:1)		C45 H86 O6 N1	736.645	2.38535e+06	2.95736e+06	6.33169e+06	8.67824e+08	6.23872e+08	6.38938e+08	3.89147e+06	2.13256e+06	7.10212e+08	1.36704e+08	-7.51179	9.33088
Lipidsearch	TG(6:0/18:1/18:2)+NH4	TG(6:0/18:1/18:2)	TG(6:0/18:1/18:2)		C45 H84 O6 N1	734.629	0	871265	0	8.02644e+08	5.21772e+08	5.70772e+08	290422	503025	6.31729e+08	1.5003e+08	-11.0869	9.27785
Lipidsearch	TG(6:0/18:2/18:2)+NH4	TG(6:0/18:2/18:2)	TG(6:0/18:2/18:2)		C45 H82 O6 N1	732.614	18295.6	795278	636421	3.97066e+08	1.15545e+08	1.65278e+08	483332	410491	2.25963e+08	1.50252e+08	-8.86886	8.83209
Lipidsearch	TG(6:0/18:2/19:1)+NH4	TG(6:0/18:2/19:1)	TG(6:0/18:2/19:1)		C46 H86 O6 N1	748.645	245873	273396	1.29389e+06	1.49536e+08	7.72698e+07	1.06248e+08	604385	597284	1.11018e+08	3.63685e+07	-7.52111	8.52487
Lipidsearch	TG(6:0/18:2/21:2)+NH4	TG(6:0/18:2/21:2)	TG(6:0/18:2/21:2)		C48 H88 O6 N1	774.661	1.56489e+06	0	4.96844e+06	1.69751e+07	4.75774e+06	8.67826e+06	2.17778e+06	2.54029e+06	1.0137e+07	6.23795e+06	-2.21871	7.56755
Lipidsearch	TG(6:0/18:2/23:2)+NH4	TG(6:0/18:2/23:2)	TG(6:0/18:2/23:2)		C50 H92 O6 N1	802.692	8.4006e+07	1.65113e+08	4.26983e+08	1.35165e+08	6.47702e+07	7.82608e+07	2.25368e+08	1.79252e+08	9.27322e+07	3.73622e+07	1.28114	8.97968
Lipidsearch	TG(6:0/8:0/12:0)+H	TG(6:0/8:0/12:0)	TG(6:0/8:0/12:0)		C29 H55 O6	499.399	0	1.39675e+06	1.22022e+06	0	4.61071e+06	3.94915e+06	872324	760593	2.85329e+06	2.49306e+06	-1.70969	7.04832
Lipidsearch	TG(6:0/8:0/12:0)+Na	TG(6:0/8:0/12:0)	TG(6:0/8:0/12:0)		C29 H54 O6 Na1	521.381	9.7505e+07	0	0	1.42816e+07	0	0	3.25017e+07	5.62945e+07	4.76053e+06	8.24548e+06	2.77132	8.04839
Lipidsearch	TG(6:0/8:0/12:0)+NH4	TG(6:0/8:0/12:0)	TG(6:0/8:0/12:0)		C29 H58 O6 N1	516.426	2.138e+06	0	0	1.42243e+07	1.36591e+07	286296	712668	1.23438e+06	9.38991e+06	7.88903e+06	-3.71981	7.48155
Lipidsearch	TG(6:0/8:0/14:0)+Na	TG(6:0/8:0/14:0)	TG(6:0/8:0/14:0)		C31 H58 O6 Na1	549.413	3.55201e+06	1.25745e+07	9.45856e+06	1.97063e+06	2.59677e+07	3.94107e+07	8.52838e+06	4.58263e+06	2.24497e+07	1.89664e+07	-1.39635	7.96818
Lipidsearch	TG(6:0/8:0/16:0)+Na	TG(6:0/8:0/16:0)	TG(6:0/8:0/16:0)		C33 H62 O6 Na1	577.444	1.70615e+07	1.99501e+07	3.94872e+07	1.84456e+07	1.18273e+07	1.85023e+07	2.54996e+07	1.21994e+07	1.62584e+07	3.83755e+06	0.649288	8.09786
Lipidsearch	TG(6:0/8:0/16:1)+Na	TG(6:0/8:0/16:1)	TG(6:0/8:0/16:1)		C33 H60 O6 Na1	575.428	0	1.08177e+08	1.18917e+08	1.66341e+08	2.10157e+08	1.76607e+08	7.56982e+07	6.57762e+07	1.84368e+08	2.29162e+07	-1.28426	8.89221
Lipidsearch	TG(6:0/8:0/18:1)+Na	TG(6:0/8:0/18:1)	TG(6:0/8:0/18:1)		C35 H64 O6 Na1	603.46	283824	2.69393e+07	2.68659e+07	2.91098e+07	4.10165e+07	1.16668e+07	1.80297e+07	1.53684e+07	2.72644e+07	1.47616e+07	-0.596642	8.13316
Lipidsearch	TG(6:0/8:0/18:1)+NH4	TG(6:0/8:0/18:1)	TG(6:0/8:0/18:1)		C35 H68 O6 N1	598.504	7.74862e+06	2.35419e+06	0	3.61146e+06	2.53303e+06	586916	3.3676e+06	3.97247e+06	2.2438e+06	1.53287e+06	0.585777	7.22619
Lipidsearch	TG(6:0/8:0/8:0)+NH4	TG(6:0/8:0/8:0)	TG(6:0/8:0/8:0)		C25 H50 O6 N1	460.363	1.00196e+06	345.393	0	897713	401041	678838	334103	578383	659197	248918	-0.980419	6.4742
Lipidsearch	TG(63:10)+NH4	TG(63:10)	TG(63:10)		C66 H112 O6 N1	1014.85	894946	991281	2.6021e+06	5.00903e+07	4.00804e+07	4.73006e+07	1.49611e+06	959027	4.58238e+07	5.16579e+06	-4.93681	8.15216
Lipidsearch	TG(8:0/10:0/10:0)+NH4	TG(8:0/10:0/10:0)	TG(8:0/10:0/10:0)		C31 H62 O6 N1	544.457	5.59394e+06	2.44092e+06	2.15384e+06	7.23336e+07	3.34554e+06	1.25658e+06	3.39623e+06	1.90867e+06	2.56452e+07	4.04468e+07	-2.91668	7.94014
Lipidsearch	TG(8:0/10:0/18:1)+NH4	TG(8:0/10:0/18:1)	TG(8:0/10:0/18:1)		C39 H76 O6 N1	654.567	10317.3	23395.4	11346.4	8.43911e+07	2.94735e+07	1.72552e+07	15019.7	7271.81	4.37066e+07	3.57595e+07	-11.5068	8.11782
Lipidsearch	TG(8:0/10:0/18:2)+H	TG(8:0/10:0/18:2)	TG(8:0/10:0/18:2)		C39 H71 O6	635.525	1.14799e+06	0	5877.62	2.51406e+06	1.24041e+07	1.01684e+06	384622	661101	5.31168e+06	6.1877e+06	-3.78766	7.23271
Lipidsearch	TG(8:0/10:0/18:3)+H	TG(8:0/10:0/18:3)	TG(8:0/10:0/18:3)		C39 H69 O6	633.509	729182	1.39243e+07	5.88521e+06	569748	1.03197e+07	1.92828e+07	6.84621e+06	6.64982e+06	1.00574e+07	9.3593e+06	-0.554884	7.7051
Lipidsearch	TG(8:0/10:0/19:1)+NH4	TG(8:0/10:0/19:1)	TG(8:0/10:0/19:1)		C40 H78 O6 N1	668.582	1.51976e+06	1.22751e+07	1.74048e+07	1.48043e+06	8.75373e+06	9.95343e+06	1.03999e+07	8.10687e+06	6.7292e+06	4.58497e+06	0.628066	7.71086
Lipidsearch	TG(8:0/18:2/18:2)+NH4	TG(8:0/18:2/18:2)	TG(8:0/18:2/18:2)		C47 H86 O6 N1	760.645	3.40249e+06	9.9966e+06	2.96475e+06	8.74082e+07	6.29964e+07	2.8692e+07	5.45461e+06	3.93956e+06	5.96988e+07	2.94967e+07	-3.45215	8.29106
Lipidsearch	TG(8:0/8:0/18:1)+NH4	TG(8:0/8:0/18:1)	TG(8:0/8:0/18:1)		C37 H72 O6 N1	626.535	0	0	0	0	2.77505e+06	8.2655e+06	0	0	3.68018e+06	4.20643e+06		7.04299
Lipidsearch	TG(8:0/8:0/8:0)+Na	TG(8:0/8:0/8:0)	TG(8:0/8:0/8:0)		C27 H50 O6 Na1	493.35	1.14355e+06	5532.59	218358	1.11193e+07	883832	2.99696e+06	455813	605027	5.00002e+06	5.40372e+06	-3.45542	7.21398
Lipidsearch	TG(8:0e/14:0/16:0)+NH4	TG(8:0e/14:0/16:0)	TG(8:0/14:0/16:0)		C41 H84 O5 N1	670.634	2.59759e+07	2.70403e+07	2.60072e+07	1.04122e+07	6.91669e+06	1.15165e+07	2.63412e+07	605705	9.61513e+06	2.40126e+06	1.45394	8.0329
Lipidsearch	TG(8:0e/16:0/16:0)+NH4	TG(8:0e/16:0/16:0)	TG(8:0/16:0/16:0)		C43 H88 O5 N1	698.666	2.72618e+07	2.18377e+07	2.97077e+07	1.59753e+06	0	0	2.62691e+07	4.0278e+06	532511	922336	5.62441	7.90528
Lipidsearch	TG(8:0p/10:0/18:3)+H	TG(8:0p/10:0/18:3)	TG(8:0/10:0/18:3)		C39 H69 O5	617.514	0	1.87833e+06	2.28014e+06	1.82262e+06	5.26245e+06	1.58852e+06	1.38616e+06	1.21714e+06	2.8912e+06	2.0569e+06	-1.06057	7.1083
Lipidsearch	TG(8:0p/16:0/16:0)+NH4	TG(8:0p/16:0/16:0)	TG(8:0/16:0/16:0)		C43 H86 O5 N1	696.65	1.54845e+08	1.53518e+08	1.55648e+08	2.04745e+07	2.28216e+07	3.88513e+07	1.5467e+08	1.07528e+06	2.73825e+07	1.00014e+07	2.49787	8.73732
Lipidsearch	TG(8:0p/8:0/14:0)+H	TG(8:0p/8:0/14:0)	TG(8:0/8:0/14:0)		C33 H63 O5	539.467	0	1.64131e+06	5.90065e+06	0	5.55013e+07	1.62987e+07	2.51399e+06	3.04559e+06	2.39333e+07	2.85274e+07	-3.25097	7.8995
Lipidsearch	TG(8:0p/8:0/16:0)+H	TG(8:0p/8:0/16:0)	TG(8:0/8:0/16:0)		C35 H67 O5	567.498	3.54969e+06	0	8493.29	4.69743e+07	9.2549e+07	9.09151e+07	1.18606e+06	2.04697e+06	7.68128e+07	2.58538e+07	-6.0171	8.36921
Lipidsearch	TG(8:0p/8:0/18:2)+H	TG(8:0p/8:0/18:2)	TG(8:0/8:0/18:2)		C37 H67 O5	591.498	0	0	13814.1	4.71558e+07	3.37636e+07	2.75015e+07	4604.68	7975.55	3.61403e+07	1.00404e+07	-12.9382	8.03517
Lipidsearch	TG(8:0p/8:0/18:3)+H	TG(8:0p/8:0/18:3)	TG(8:0/8:0/18:3)		C37 H65 O5	589.483	0	1.30613e+06	0	1.38428e+06	3.39753e+06	1.70949e+07	435377	754095	7.29223e+06	8.54882e+06	-4.06602	7.36517
Lipidsearch	TG(8:0p/8:0/20:4)+H	TG(8:0p/8:0/20:4)	TG(8:0/8:0/20:4)		C39 H67 O5	615.498	0	0	0	1.4283e+07	0	1.5312e+07	0	0	9.865e+06	8.55882e+06		7.47122

## Sheet: Lipidsearch
Database	Metabolite Name	Accession Number	Molecular Formula	Molecular Weight	042816PSBBreastTumor10mgLipid1.raw	042816PSBBreastTumor10mgLipid2.raw	042816PSBBreastTumor10mgLipid3.raw	042816PSBMGland10mgLipid1.raw	042816PSBMGland10mgLipid2.raw	042816PSBMGland10mgLipid3.raw	AveBT	SDBT	AveMG	SDMG	Log2(BT/MG)
Lipidsearch	CL(18:1/16:0/16:0/20:0)-H		C79 H151 O17 P2	1434.04	274798	512462	419614	0	0	0	402292	119775	0	0	#DIV/0!
Lipidsearch	Cer(d18:1/14:0)+H		C32 H64 O3 N1	510.488	2.26101e+07	1.07145e+07	9.03658e+06	321042	0	0	1.41204e+07	7.4e+06	107014	185354	7.04384
Lipidsearch	Cer(d17:1/16:0)+H		C33 H66 O3 N1	524.504	2.99482e+06	4.04952e+07	9.04394e+07	630567	0	0	4.46431e+07	4.38696e+07	210189	364058	7.73061
Lipidsearch	Cer(d18:0/16:0)+H		C34 H70 O3 N1	540.535	2.70254e+08	4.61478e+08	4.05665e+08	4796.43	0	14419.9	3.79132e+08	9.83347e+07	6405.44	7343.36	15.853
Lipidsearch	Cer(d18:1/16:0)+H		C34 H68 O3 N1	538.519	9.3974e+07	1.37885e+08	2.8808e+08	2.04021e+08	2.16511e+08	1.97863e+08	1.73313e+08	1.01787e+08	2.06132e+08	9.50099e+06	-0.250188
Lipidsearch	Cer(d18:1/16:0)-H		C34 H66 O3 N1	536.505	1.55716e+07	9.55506e+06	2.24504e+07	90868.4	2.09941e+06	1.42846e+06	1.5859e+07	6.45248e+06	1.20625e+06	1.02254e+06	3.71671
Lipidsearch	Cer(d18:1/16:0)+H		C34 H68 O3 N1	538.519	9.67837e+08	9.14838e+08	9.05051e+08	2.74207e+06	88363.1	0	9.29242e+08	3.37807e+07	943479	1.55826e+06	9.94385
Lipidsearch	Cer(d18:2/16:0)+H		C34 H66 O3 N1	536.504	1.66334e+08	1.58592e+08	417911	792217	1.79087e+06	0	1.08448e+08	9.36368e+07	861031	897418	6.97672
Lipidsearch	Cer(d18:2/16:0)+H		C34 H66 O3 N1	536.504	2.35858e+07	7.07612e+07	2.78741e+07	0	11415.6	0	4.07404e+07	2.60871e+07	3805.19	6590.78	13.3862
Lipidsearch	Cer(d18:1/17:0)+H		C35 H70 O3 N1	552.535	2.70021e+07	3.11332e+07	16890221	0	0	0	2.50085e+07	7.3278e+06	0	0	#DIV/0!
Lipidsearch	Cer(d18:0/18:0)+H		C36 H74 O3 N1	568.566	4.37129e+07	7.76289e+07	8.98508e+07	2.92068e+06	0	0	7.03975e+07	2.39039e+07	973560	1.68626e+06	6.17611
Lipidsearch	Cer(d18:0/18:1)+Na		C36 H71 O3 N1 Na1	588.533	2.81521e+07	1.1619e+08	7.64372e+07	0	0	0	7.35931e+07	4.40878e+07	0	0	#DIV/0!
Lipidsearch	Cer(d18:1/18:0)-H		C36 H70 O3 N1	564.536	247546	3.04894e+06	0	1.21373e+06	0	0	1.09883e+06	1.69338e+06	404577	700748	1.44148
Lipidsearch	Cer(d18:1/18:0)+H		C36 H72 O3 N1	566.551	2.8662e+08	3.62089e+08	597877	0	0	0	2.16436e+08	1.90692e+08	0	0	#DIV/0!
Lipidsearch	Cer(d18:0/18:2)+Na		C36 H69 O3 N1 Na1	586.517	1.25598e+07	5.27117e+07	4.05995e+07	0	0	755097	3.52903e+07	2.05957e+07	251699	435955	7.13143
Lipidsearch	Cer(d18:2/18:0)+H		C36 H70 O3 N1	564.535	1.41969e+06	1.1308e+07	2.80805e+06	0	0	0	5.17857e+06	5.35341e+06	0	0	#DIV/0!
Lipidsearch	Cer(d18:0/20:0)+H		C38 H78 O3 N1	596.598	7.98804e+07	5.01895e+07	5.93907e+07	0	0	0	6.31536e+07	1.51989e+07	0	0	#DIV/0!
Lipidsearch	Cer(d18:1/20:0)+H		C38 H76 O3 N1	594.582	2.09332e+08	2.31035e+08	2.30347e+08	0	0	2.45789e+06	2.23571e+08	1.23363e+07	819298	1.41906e+06	8.09213
Lipidsearch	Cer(d20:2/18:1)+H		C38 H72 O3 N1	590.551	2.40051e+07	3.93103e+07	3.93747e+07	2.1719e+06	0	0	3.423e+07	8.85512e+06	723967	1.25395e+06	5.56319
Lipidsearch	Cer(d18:0/22:0)+H		C40 H82 O3 N1	624.629	2.33195e+08	2.32135e+08	2.3076e+08	1.43802e+07	2.60192e+06	0	2.3203e+08	1.22112e+06	5.66071e+06	7.66255e+06	5.35718
Lipidsearch	Cer(d18:1/22:0)-H		C40 H78 O3 N1	620.599	8.19955e+06	6.69063e+06	6.15067e+06	2.96524e+06	401327	271617	7.01361e+06	1.06194e+06	1.21273e+06	1.5191e+06	2.5319
Lipidsearch	Cer(d18:1/22:0)+H		C40 H80 O3 N1	622.613	8.48288e+08	8.71978e+08	9.51007e+08	1.78702e+07	1.8449e+07	3.41313e+07	8.90424e+08	5.37865e+07	2.34835e+07	9.22584e+06	5.24477
Lipidsearch	Cer(d18:1/22:1)+H		C40 H78 O3 N1	620.598	3.24689e+08	1.47997e+08	6.37416e+07	0	8.70184e+06	0	1.78809e+08	1.33175e+08	2.90061e+06	5.02401e+06	5.94592
Lipidsearch	Cer(d18:1/22:2)+H		C40 H76 O3 N1	618.582	2.62974e+07	1.4578e+07	2.55641e+07	0	0	0	2.21465e+07	6.56481e+06	0	0	#DIV/0!
Lipidsearch	Cer(d17:1/24:1)+H		C41 H80 O3 N1	634.613	1.20358e+08	0	1.26698e+08	3.65108e+06	0	2.27424e+06	8.23523e+07	7.13896e+07	1.97511e+06	1.84383e+06	5.3818
Lipidsearch	Cer(d18:0/24:0)+H		C42 H86 O3 N1	652.66	3.95084e+08	2.60156e+08	2.67147e+08	1.72356e+06	0	2.13298e+06	3.07462e+08	7.59632e+07	1.28552e+06	1.13195e+06	7.90192
Lipidsearch	Cer(d18:1/24:0)-H		C42 H82 O3 N1	648.63	1.62711e+06	1.93513e+06	4.87389e+06	1.71759e+06	0	0	2.81204e+06	1.79224e+06	572530	991652	2.29619
Lipidsearch	Cer(d18:1/24:0)+H		C42 H84 O3 N1	650.645	1.42096e+09	1.00651e+09	1.10649e+09	3.28327e+07	0	4.07405e+07	1.17798e+09	2.16278e+08	2.45244e+07	2.16036e+07	5.58596
Lipidsearch	Cer(d18:1/24:1)+H		C42 H82 O3 N1	648.629	6.91717e+08	1.17632e+09	6.63057e+08	3.09465e+08	1.72141e+08	2.47406e+08	8.43699e+08	2.88417e+08	2.43004e+08	6.87677e+07	1.79575
Lipidsearch	Cer(d18:1/24:1)-H		C42 H80 O3 N1	646.614	1.1188e+07	9.25296e+06	2.18222e+07	0	0	0	1.40877e+07	6.76778e+06	0	0	#DIV/0!
Lipidsearch	Cer(d18:1/24:1)+H		C42 H82 O3 N1	648.629	3.55193e+09	3.93936e+09	4.11965e+09	0	3.12444e+07	7.56836e+07	3.87031e+09	2.90088e+08	3.56427e+07	3.8033e+07	6.7627
Lipidsearch	Cer(d18:2/24:1)+H		C42 H80 O3 N1	646.613	2.97286e+07	8.83815e+07	9.96248e+07	4.1985e+07	2.55844e+08	1.29613e+08	7.25783e+07	3.75324e+07	1.42481e+08	1.07509e+08	-0.973157
Lipidsearch	Cer(d18:1/24:2)+H		C42 H80 O3 N1	646.613	1.04017e+09	1.1492e+09	1.15368e+09	4.6482e+06	5.05162e+06	1.61218e+07	1.11435e+09	6.4278e+07	8.60721e+06	6.51095e+06	7.01644
Lipidsearch	Cer(d18:1/26:1)+H		C44 H86 O3 N1	676.66	1.97318e+07	4.28203e+07	3.89354e+07	0	0	0	3.38292e+07	1.23622e+07	0	0	#DIV/0!
Lipidsearch	Cer(d18:1/32:1)+H		C50 H98 O3 N1	760.754	1.34047e+07	4.55828e+07	5.94545e+07	0	0	0	3.94807e+07	2.36236e+07	0	0	#DIV/0!
Lipidsearch	CerG1(d18:1/16:0)+H		C40 H78 O8 N1	700.572	6.34296e+08	6.55191e+08	6.33233e+08	0	616594	0	6.40907e+08	1.23818e+07	205531	355991	11.6065
Lipidsearch	CerG1(d18:1/18:0)+H		C42 H82 O8 N1	728.603	3.99602e+07	1.15147e+07	2.27497e+07	67980.3	0	0	2.47415e+07	1.4327e+07	22660.1	39248.4	10.0926
Lipidsearch	CerG1(d18:1/20:0)+H		C44 H86 O8 N1	756.635	1.41135e+06	6.63428e+07	1.07006e+08	0	0	0	5.82534e+07	5.32602e+07	0	0	#DIV/0!
Lipidsearch	CerG1(d18:1/22:0)+H		C46 H90 O8 N1	784.666	6.59949e+08	8.51107e+08	7.88613e+08	2.57325e+07	1.68532e+07	3.49535e+07	7.66556e+08	9.74687e+07	2.58464e+07	9.05068e+06	4.89036
Lipidsearch	CerG1(d18:1/24:0)+H		C48 H94 O8 N1	812.697	3.52055e+08	3.78422e+08	3.71002e+08	2.39348e+08	1.21596e+08	0	3.6716e+08	1.35973e+07	1.20315e+08	1.19679e+08	1.6096
Lipidsearch	CerG1(d18:1/24:1)+H		C48 H92 O8 N1	810.682	7.52277e+08	8.63591e+08	9.3876e+08	4.59715e+07	5.38097e+07	3.47006e+07	8.51543e+08	9.38235e+07	4.48272e+07	9.60577e+06	4.24763
Lipidsearch	CerG1(d18:1/24:2)+H		C48 H90 O8 N1	808.666	2.55178e+07	3.95609e+07	9.80223e+07	12124.8	0	262002	5.4367e+07	3.84531e+07	91375.6	147891	9.21671
Lipidsearch	CerG2(d18:1/16:0)+H		C46 H88 O13 N1	862.625	2.05938e+07	5.06172e+07	2.91426e+07	148600	0	0	3.34512e+07	1.54685e+07	49533.4	85794.4	9.39944
Lipidsearch	CerG2(d18:1/22:0)+H		C52 H100 O13 N1	946.719	1.12238e+07	2.19132e+07	1.63536e+07	0	0	0	1.64969e+07	5.34616e+06	0	0	#DIV/0!
Lipidsearch	CerG2(d18:1/24:0)+H		C54 H104 O13 N1	974.75	0	6.78708e+07	6.28729e+07	0	0	0	4.35812e+07	3.78251e+07	0	0	#DIV/0!
Lipidsearch	CerG2(d18:1/24:1)+H		C54 H102 O13 N1	972.735	4.8389e+07	5.10015e+07	6.97045e+07	0	0	0	5.6365e+07	1.1626e+07	0	0	#DIV/0!
Lipidsearch	CerG2GNAc1(d16:0/20:4)-H		C56 H97 O18 N2	1085.67	0	5.74375e+06	580799	0	2967.5	0	2.10818e+06	3.16186e+06	989.166	1713.29	11.0575
Lipidsearch	CerG3(d18:1/16:0)+H		C52 H98 O18 N1	1024.68	456853	9.9399e+06	1.30047e+07	0	0	0	7.80049e+06	6.54179e+06	0	0	#DIV/0!
Lipidsearch	CerG3GNAc1(d18:1/16:0+O)+H		C60 H111 O24 N2	1243.75	2.38097e+06	4.54467e+06	3.86366e+06	0	0	0	3.59644e+06	1.10632e+06	0	0	#DIV/0!
Lipidsearch	CerG3GNAc1(d18:1/16:0)+H		C60 H111 O23 N2	1227.76	3.92314e+07	6.12211e+07	6.31388e+07	0	0	0	5.45304e+07	1.3284e+07	0	0	#DIV/0!
Lipidsearch	CerG3GNAc1(d18:1/24:1)+H		C68 H125 O23 N2	1337.87	3.29345e+07	8.2064e+07	6.66661e+07	0	0	0	6.05549e+07	2.51284e+07	0	0	#DIV/0!
Lipidsearch	CerG3GNAc2(d18:1/16:0)+H		C68 H124 O28 N3	1430.84	1.41274e+06	8.58033e+06	6.65595e+06	0	0	0	5.54967e+06	3.70964e+06	0	0	#DIV/0!
Lipidsearch	ChE(16:0)+NH4		C43 H80 O2 N1	642.618	2.2077e+06	6.26182e+06	1.09223e+07	0	0	0	6.46394e+06	4.36081e+06	0	0	#DIV/0!
Lipidsearch	ChE(16:1)+NH4		C43 H78 O2 N1	640.603	0	1.26803e+07	1.64335e+07	0	0	0	9.70458e+06	8.61138e+06	0	0	#DIV/0!
Lipidsearch	ChE(18:1)+NH4		C45 H82 O2 N1	668.634	2.47632e+08	9.35554e+08	1.19626e+09	0	0	0	7.93149e+08	4.90086e+08	0	0	#DIV/0!
Lipidsearch	ChE(18:2)+NH4		C45 H80 O2 N1	666.618	1.98522e+09	2.22235e+09	2.15442e+09	0	0	0	2.12066e+09	1.22114e+08	0	0	#DIV/0!
Lipidsearch	ChE(20:2)+NH4		C47 H84 O2 N1	694.65	1.06683e+08	3.39218e+08	4.61664e+08	0	0	0	3.02522e+08	1.80314e+08	0	0	#DIV/0!
Lipidsearch	ChE(20:3)+NH4		C47 H82 O2 N1	692.634	1.45662e+09	1.37937e+09	1.35941e+09	0	0	0	1.39846e+09	5.13394e+07	0	0	#DIV/0!
Lipidsearch	ChE(20:4)+NH4		C47 H80 O2 N1	690.618	1.59247e+09	1.79853e+09	1.76297e+09	0	0	0	1.71799e+09	1.10148e+08	0	0	#DIV/0!
Lipidsearch	ChE(20:5)+NH4		C47 H78 O2 N1	688.603	4.2397e+07	6.87325e+07	9.03442e+07	0	0	0	6.71579e+07	2.40123e+07	0	0	#DIV/0!
Lipidsearch	ChE(22:3)+NH4		C49 H86 O2 N1	720.665	5.16507e+07	1.16866e+08	1.49737e+08	0	0	0	1.06085e+08	4.99241e+07	0	0	#DIV/0!
Lipidsearch	ChE(22:4)+NH4		C49 H84 O2 N1	718.65	9.31328e+08	8.56237e+08	8.42255e+08	0	0	0	8.76607e+08	4.79029e+07	0	0	#DIV/0!
Lipidsearch	ChE(22:5)+NH4		C49 H82 O2 N1	716.634	5.76816e+08	5.24137e+08	5.96887e+08	0	0	0	5.65947e+08	3.75735e+07	0	0	#DIV/0!
Lipidsearch	ChE(22:6)+NH4		C49 H80 O2 N1	714.618	2.98227e+08	7.42199e+08	7.32824e+08	0	0	0	5.91083e+08	2.53664e+08	0	0	#DIV/0!
Lipidsearch	ChE(24:5)+NH4		C51 H86 O2 N1	744.665	3.22999e+07	1.14739e+08	1.0223e+08	0	0	0	8.30897e+07	4.44277e+07	0	0	#DIV/0!
Lipidsearch	ChE(24:6)+NH4		C51 H84 O2 N1	742.65	3.86281e+07	4.70211e+07	5.95318e+07	0	0	0	4.83937e+07	1.05192e+07	0	0	#DIV/0!
Lipidsearch	ChE(26:6)+NH4		C53 H88 O2 N1	770.681	1.04754e+07	1.44174e+07	1.88808e+07	0	0	0	1.45912e+07	4.20541e+06	0	0	#DIV/0!
Lipidsearch	DG(8:0/10:0)+NH4		C21 H44 O5 N1	390.321	1.34545e+08	0	251041	1.94033e+07	1.70091e+06	9.16191e+06	4.49321e+07	7.76074e+07	1.00887e+07	8.88751e+06	2.15501
Lipidsearch	DG(8:0/10:0)+H		C21 H41 O5	373.295	770134	28591.3	16089.7	163063	3.20058e+07	1.36292e+07	271605	431784	1.5266e+07	1.59844e+07	-5.81267
Lipidsearch	DG(19:0)+NH4		C22 H46 O5 N1	404.337	0	0	1.30981e+07	177127	1.10337e+08	9.71692e+07	4.36604e+06	7.5622e+06	6.92279e+07	6.01611e+07	-3.98696
Lipidsearch	DG(8:0/12:0)+Na		C23 H44 O5 Na1	423.308	2.30259e+07	0	0	1.23695e+08	342824	263534	7.6753e+06	1.3294e+07	4.14339e+07	7.12405e+07	-2.43252
Lipidsearch	DG(8:0/12:0)+NH4		C23 H48 O5 N1	418.353	377755	1.29365e+07	1.95117e+07	104462	2.95043e+07	1.37035e+07	1.0942e+07	9.72163e+06	1.44374e+07	1.47137e+07	-0.399943
Lipidsearch	DG(8:0/12:0)+Na		C23 H44 O5 Na1	423.308	0	2.5174e+08	1.35713e+08	98801.2	4.13888e+08	4.24042e+08	1.29151e+08	1.25998e+08	2.79343e+08	2.41886e+08	-1.11298
Lipidsearch	DG(10:0/12:0)+NH4		C25 H52 O5 N1	446.384	0	2.14777e+06	1.79447e+06	0	3.70236e+06	8.51995e+06	1.31408e+06	1.15166e+06	4.0741e+06	4.27212e+06	-1.63243
Lipidsearch	DG(4:0/18:1)+NH4		C25 H50 O5 N1	444.368	0	316687	0	304278	0	1.40045e+07	105562	182839	4.76959e+06	7.99911e+06	-5.4977
Lipidsearch	DG(4:0/18:2)+NH4		C25 H48 O5 N1	442.353	195228	319498	615843	0	8.88982e+06	4.03445e+07	376856	216094	1.64114e+07	2.11979e+07	-5.44454
Lipidsearch	DG(12:0/12:0)+NH4		C27 H56 O5 N1	474.415	8.72069e+06	0	0	2.03509e+07	369766	0	2.9069e+06	5.03489e+06	6.9069e+06	1.16443e+07	-1.24856
Lipidsearch	DG(12:0/12:0)+NH4		C27 H56 O5 N1	474.415	6842.18	2.29877e+07	2.35612e+07	658137	1.69535e+07	4.6596e+07	1.55186e+07	1.34366e+07	2.14025e+07	2.32899e+07	-0.463786
Lipidsearch	DG(6:0/18:1)+NH4		C27 H54 O5 N1	472.4	3.21986e+06	873478	0	1.84906e+07	0	0	1.36445e+06	1.66513e+06	6.16354e+06	1.06756e+07	-2.17544
Lipidsearch	DG(6:0/18:1)+NH4		C27 H54 O5 N1	472.4	3317.16	2.72911e+07	2.71193e+07	264946	8.84202e+06	3.31652e+07	1.81379e+07	1.57053e+07	1.40907e+07	1.70666e+07	0.364262
Lipidsearch	DG(6:0/18:1)+Na		C27 H50 O5 Na1	477.355	0	1.12274e+08	1.11998e+08	215069	1.29594e+08	1.43802e+08	7.47576e+07	6.47421e+07	9.12036e+07	7.9118e+07	-0.286872
Lipidsearch	DG(12:0/14:0)+NH4		C29 H60 O5 N1	502.447	1.09606e+07	0	0	2.77338e+07	0	239527	3.65352e+06	6.32808e+06	9.32445e+06	1.59434e+07	-1.35173
Lipidsearch	DG(12:0/14:0)+Na		C29 H56 O5 Na1	507.402	6.65952e+06	0	0	4.04674e+07	0	0	2.21984e+06	3.84488e+06	1.34891e+07	2.33638e+07	-2.60327
Lipidsearch	DG(12:0/14:0)+NH4		C29 H60 O5 N1	502.447	0	2.99708e+07	1.00101e+07	4.08166e+06	1.15365e+07	4.72769e+07	1.3327e+07	1.52582e+07	2.0965e+07	2.30896e+07	-0.653632
Lipidsearch	DG(12:0/14:0)+Na		C29 H56 O5 Na1	507.402	5.46283e+07	3.64159e+07	9.14779e+07	0	0	9.61336e+07	6.08407e+07	2.80517e+07	3.20445e+07	5.55027e+07	0.924959
Lipidsearch	DG(8:0/18:1)+NH4		C29 H58 O5 N1	500.431	1.3704e+08	9266.06	305704	7.5716e+07	522839	7582.4	4.5785e+07	7.90294e+07	2.54155e+07	4.35623e+07	0.849169
Lipidsearch	DG(8:0/18:1)+NH4		C29 H58 O5 N1	500.431	201902	2.20395e+07	78847.6	0	6.45473e+07	8.43894e+07	7.44009e+06	1.26436e+07	4.96456e+07	4.41242e+07	-2.73827
Lipidsearch	DG(8:0/18:2)+Na		C29 H52 O5 Na1	503.371	370531	1.23479e+07	1.35368e+07	0	1.32963e+07	1.61215e+07	8.75174e+06	7.28264e+06	9.80592e+06	8.60887e+06	-0.164083
Lipidsearch	DG(16:0/12:0)+NH4		C31 H64 O5 N1	530.478	5.95967e+07	1.88618e+08	3.60667e+08	5.43861e+07	1.91773e+08	1.90857e+08	2.0296e+08	1.51047e+08	1.45672e+08	7.90575e+07	0.478471
Lipidsearch	DG(16:0/12:0)+Na		C31 H60 O5 Na1	535.433	1.40364e+08	2.9105e+08	4.37744e+08	2.18686e+08	3.21398e+08	3.76463e+08	2.89719e+08	1.48694e+08	3.05516e+08	8.00783e+07	-0.0765912
Lipidsearch	DG(28:0e)+Na		C31 H62 O4 Na1	521.454	8.04837e+07	1.64302e+08	1.0664e+08	2.69031e+08	3.22311e+08	3.48906e+08	1.17142e+08	4.28847e+07	3.13416e+08	4.06738e+07	-1.41982
Lipidsearch	DG(10:0/18:1)+NH4		C31 H62 O5 N1	528.462	2.44726e+07	5.31044e+06	3.20911e+07	8.0246e+07	5.70982e+07	7.18853e+07	2.06247e+07	1.37988e+07	6.97432e+07	1.17217e+07	-1.75768
Lipidsearch	DG(10:0/18:2)+NH4		C31 H60 O5 N1	526.447	0	0	242878	1.12604e+07	0	402493	80959.3	140226	3.88765e+06	6.3882e+06	-5.58556
Lipidsearch	DG(10:0/18:2)+NH4		C31 H60 O5 N1	526.447	0	492342	1.07976e+06	0	1.22998e+07	1.21715e+07	524033	540575	8.1571e+06	7.06454e+06	-3.96033
Lipidsearch	DG(16:0/14:0)+NH4		C33 H68 O5 N1	558.509	3.56961e+08	4.66288e+08	4.3128e+08	3.48328e+08	3.23448e+08	5.585e+08	4.18176e+08	5.58287e+07	4.10092e+08	1.29125e+08	0.0281636
Lipidsearch	DG(16:0/14:0)+Na		C33 H64 O5 Na1	563.465	2.46341e+08	3.01274e+08	2.77049e+08	2.43966e+07	7.3955e+07	1.02433e+08	2.74888e+08	2.75302e+07	6.69281e+07	3.94898e+07	2.03816
Lipidsearch	DG(30:0e)+Na		C33 H66 O4 Na1	549.485	7.20778e+07	1.09765e+08	1.16314e+08	1.15083e+09	1.16885e+09	1.23578e+09	9.93857e+07	2.3875e+07	1.18516e+09	4.47612e+07	-3.57589
Lipidsearch	DG(18:1/12:0)+NH4		C33 H66 O5 N1	556.494	7.69952e+08	6.39781e+08	4.95675e+08	1.07029e+09	1.21715e+09	1.24708e+09	6.35136e+08	1.37197e+08	1.17817e+09	9.46215e+07	-0.891415
Lipidsearch	DG(18:1/12:0)+Na		C33 H62 O5 Na1	561.449	2.67524e+08	6.77059e+08	6.39394e+08	1.10038e+09	1.10523e+09	1.2757e+09	5.27992e+08	2.26357e+08	1.16044e+09	9.98497e+07	-1.13608
Lipidsearch	DG(30:1e)+Na		C33 H64 O4 Na1	547.47	1.93189e+06	0	699665	8.32314e+07	4.17865e+07	6.61266e+07	877185	978103	6.37148e+07	2.08275e+07	-6.1826
Lipidsearch	DG(12:0/18:2)+NH4		C33 H64 O5 N1	554.478	8.8413e+06	0	0	1.76523e+08	0	0	2.9471e+06	5.10453e+06	5.88412e+07	1.01916e+08	-4.31946
Lipidsearch	DG(12:0/18:2)+Na		C33 H60 O5 Na1	559.433	4.69014e+06	0	0	1.06962e+08	0	0	1.56338e+06	2.70785e+06	3.56541e+07	6.17547e+07	-4.51133
Lipidsearch	DG(12:0/18:2)+NH4		C33 H64 O5 N1	554.478	0	1.67149e+06	0	1.55703e+07	1.65916e+08	1.40886e+08	557164	965037	1.07457e+08	8.05546e+07	-7.59145
Lipidsearch	DG(12:0/18:2)+Na		C33 H60 O5 Na1	559.433	4869.8	0	709668	649976	7.53676e+07	9.24288e+07	238179	408328	5.61488e+07	4.88145e+07	-7.88106
Lipidsearch	DG(12:0/18:3)+H		C33 H59 O5	535.436	1.78979e+07	0	0	2.39265e+07	468647	625991	5.96597e+06	1.03334e+07	8.34037e+06	1.34982e+07	-0.483355
Lipidsearch	DG(12:0/18:3)+H		C33 H59 O5	535.436	2705.55	952639	3.3179e+06	11997.8	1.07302e+07	1.19758e+07	1.42441e+06	1.70721e+06	7.57266e+06	6.57728e+06	-2.41043
Lipidsearch	DG(16:0/15:0)+NH4		C34 H70 O5 N1	572.525	7.54818e+06	2.57591e+07	2.19886e+07	6.52664e+07	3.37823e+07	1.45905e+06	1.8432e+07	9.61232e+06	3.35026e+07	3.19046e+07	-0.862063
Lipidsearch	DG(16:1/15:0)+NH4		C34 H68 O5 N1	570.509	0	0	0	2.49428e+07	4.39972e+07	2.68224e+07	0	0	3.19208e+07	1.05006e+07	#NUM!
Lipidsearch	DG(16:0/16:0)+Na		C35 H68 O5 Na1	591.496	3.42898e+06	0	1.61422e+06	5.13378e+07	3.16595e+07	2.13913e+07	1.68107e+06	1.71547e+06	3.47962e+07	1.52177e+07	-4.37148
Lipidsearch	DG(16:0/16:0)+NH4		C35 H72 O5 N1	586.541	1.18882e+09	1.28693e+09	1.30979e+09	1.553e+09	1.42943e+09	1.64732e+09	1.26185e+09	6.42701e+07	1.54325e+09	1.09272e+08	-0.290434
Lipidsearch	DG(16:0/16:0)+Na		C35 H68 O5 Na1	591.496	1.77095e+08	2.04855e+08	2.14617e+08	1.07708e+08	3.95194e+07	2.8789e+07	1.98856e+08	1.9467e+07	5.86722e+07	4.28041e+07	1.76097
Lipidsearch	DG(32:0p)+Na		C35 H68 O4 Na1	575.501	5.95308e+06	3.97481e+07	1.68552e+07	4.45271e+06	2.6999e+07	7.1593e+06	2.08521e+07	1.72484e+07	1.28703e+07	1.23104e+07	0.696145
Lipidsearch	DG(32:0p)+NH4		C35 H72 O4 N1	570.546	4.0793e+08	4.62803e+08	4.96276e+08	42271.6	0	89357.9	4.5567e+08	4.46027e+07	43876.5	44700.6	13.3423
Lipidsearch	DG(18:1/14:0)+NH4		C35 H70 O5 N1	584.525	1.04384e+06	0	0	1.37278e+06	1.6036e+07	7.42448e+06	347947	602662	8.27774e+06	7.36874e+06	-4.5723
Lipidsearch	DG(16:0/16:1)+NH4		C35 H70 O5 N1	584.525	5.39586e+08	6.56369e+08	6.6336e+08	5.5772e+09	5.91859e+09	6.16359e+09	6.19772e+08	6.95308e+07	5.88646e+09	2.9451e+08	-3.24759
Lipidsearch	DG(16:0/16:1)+Na		C35 H66 O5 Na1	589.48	2.77448e+08	2.66174e+08	2.58143e+08	1.21128e+09	1.18217e+09	1.18757e+09	2.67255e+08	9.69756e+06	1.19367e+09	1.54847e+07	-2.15912
Lipidsearch	DG(32:1e)+Na		C35 H68 O4 Na1	575.501	2.68244e+07	2.92588e+07	2.44896e+07	5.19657e+06	2.04012e+07	9.34475e+06	2.68576e+07	2.38479e+06	1.16475e+07	7.8595e+06	1.20531
Lipidsearch	DG(32:1e)+Na		C35 H68 O4 Na1	575.501	8.68904e+07	8.445e+07	9.21988e+07	3.88458e+09	3.8889e+09	0	8.78464e+07	3.96188e+06	2.59116e+09	2.24401e+09	-4.88247
Lipidsearch	DG(32:1e)+NH4		C35 H72 O4 N1	570.546	4.12321e+08	4.66645e+08	4.91342e+08	42271.6	0	89357.9	4.56769e+08	4.04256e+07	43876.5	44700.6	13.3457
Lipidsearch	DG(32:1e)+Na		C35 H68 O4 Na1	575.501	0	0	831947	4.34408e+08	0	2.18115e+08	277316	480325	2.17508e+08	2.17205e+08	-9.61532
Lipidsearch	DG(32:1e)+Na		C35 H68 O4 Na1	575.501	0	0	737722	1.04325e+08	1.04059e+08	7.44423e+07	245907	425924	9.42755e+07	1.71766e+07	-8.58262
Lipidsearch	DG(32:1p)+Na		C35 H66 O4 Na1	573.485	0	0	0	1.96246e+08	7.83181e+07	1.13779e+08	0	0	1.29448e+08	6.05052e+07	#NUM!
Lipidsearch	DG(16:1/16:1)+NH4		C35 H68 O5 N1	582.509	3.12236e+07	5.9828e+07	4.83238e+07	2.90933e+09	2.72217e+09	2.75306e+09	4.64585e+07	1.43931e+07	2.79485e+09	1.00334e+08	-5.91069
Lipidsearch	DG(16:1/16:1)+Na		C35 H64 O5 Na1	587.465	5.21962e+07	1.04896e+07	4.51968e+07	1.6736e+09	1.08655e+09	1.24713e+09	3.59609e+07	2.23346e+07	1.33576e+09	3.03396e+08	-5.21509
Lipidsearch	DG(32:2e)+Na		C35 H66 O4 Na1	573.485	0	0	1.76267e+06	1.94628e+07	1.57678e+08	1.56792e+08	587556	1.01768e+06	1.11311e+08	7.95441e+07	-7.56565
Lipidsearch	DG(32:2p)+H		C35 H65 O4	549.488	2.86554e+07	5.8017e+06	1.43899e+07	1.97903e+07	0	2.15424e+07	1.62823e+07	1.15438e+07	1.37776e+07	1.19638e+07	0.240986
Lipidsearch	DG(32:2p)+H		C35 H65 O4	549.488	0	0	0	1.34794e+06	1.5312e+06	2.10659e+06	0	0	1.66191e+06	395853	#NUM!
Lipidsearch	DG(14:0/18:3)+NH4		C35 H66 O5 N1	580.494	1.57014e+06	0	0	2.7914e+08	0	0	523379	906520	9.30465e+07	1.61161e+08	-7.47395
Lipidsearch	DG(14:0/18:3)+NH4		C35 H66 O5 N1	580.494	1.6441e+06	1.03843e+06	0	0	1.65667e+08	1.96341e+08	894179	831490	1.20669e+08	1.05622e+08	-7.07628
Lipidsearch	DG(14:0/18:3)+Na		C35 H62 O5 Na1	585.449	725720	0	0	2.13173e+08	2.57757e+07	6.09217e+07	241907	418994	9.99568e+07	9.96105e+07	-8.69071
Lipidsearch	DG(16:0/17:0)+NH4		C36 H74 O5 N1	600.556	5.09501e+07	5.46927e+07	5.30473e+07	9.33404e+07	7.43091e+07	8.14739e+07	5.28967e+07	1.87585e+06	8.30411e+07	9.61196e+06	-0.650648
Lipidsearch	DG(33:0e)+Na		C36 H72 O4 Na1	591.532	2.3292e+07	2.53825e+07	2.48818e+07	1.33579e+08	1.1105e+08	1.33264e+08	2.45187e+07	1.0915e+06	1.25964e+08	1.2917e+07	-2.36105
Lipidsearch	DG(15:0/18:1)+NH4		C36 H72 O5 N1	598.541	1.45456e+07	5.32139e+07	7.1348e+07	7.42341e+08	6.51047e+06	6.58997e+08	4.63692e+07	2.90132e+07	4.69283e+08	4.02933e+08	-3.33922
Lipidsearch	DG(15:0/18:1)+Na		C36 H68 O5 Na1	603.496	0	78318	0	1.49778e+08	0	1.06844e+08	26106	45216.9	8.55406e+07	7.7128e+07	-11.678
Lipidsearch	DG(33:1p)+Na		C36 H68 O4 Na1	587.501	0	0	0	1.76539e+07	3.56867e+07	1.98062e+07	0	0	2.43823e+07	9.84892e+06	#NUM!
Lipidsearch	DG(16:1/17:1)+NH4		C36 H70 O5 N1	596.525	2.50017e+06	0	5653.05	4.62054e+08	5.16457e+08	5.69684e+08	835274	1.44184e+06	5.16065e+08	5.38158e+07	-9.27109
Lipidsearch	DG(15:1/18:2)+Na		C36 H64 O5 Na1	599.465	101795	0	742891	45592.4	3.45986e+07	3.36654e+07	281562	402752	2.27699e+07	1.96853e+07	-6.33753
Lipidsearch	DG(18:0/16:0)+NH4		C37 H76 O5 N1	614.572	6.33285e+08	6.76755e+08	6.86303e+08	7.77413e+08	7.07598e+08	7.78334e+08	6.65447e+08	2.82602e+07	7.54448e+08	4.05763e+07	-0.181097
Lipidsearch	DG(34:0p)+NH4		C37 H76 O4 N1	598.577	1.20897e+09	1.38973e+09	1.44992e+09	9.42795e+07	0	6.39611e+07	1.34954e+09	1.25399e+08	5.27469e+07	4.81298e+07	4.67724
Lipidsearch	DG(34:0p)+NH4		C37 H76 O4 N1	598.577	1.34579e+07	1.27856e+07	2.51003e+07	0	0	0	1.71146e+07	6.92396e+06	0	0	#DIV/0!
Lipidsearch	DG(16:0/18:1)+NH4		C37 H74 O5 N1	612.556	3.07767e+09	3.61263e+09	3.6442e+09	2.04817e+10	1.9871e+10	2.20254e+10	3.44484e+09	3.18365e+08	2.07927e+10	1.11033e+09	-2.59357
Lipidsearch	DG(16:0/18:1)+H		C37 H71 O5	595.53	1.47817e+07	2.85978e+07	345965	2.21157e+08	4.53472e+08	4.71348e+08	1.45751e+07	1.4127e+07	3.81992e+08	1.39574e+08	-4.71196
Lipidsearch	DG(16:0/18:1)+Na		C37 H70 O5 Na1	617.512	4.50627e+08	4.62446e+08	4.80011e+08	3.6077e+09	0	5.1519e+09	4.64361e+08	1.47853e+07	2.91987e+09	2.64393e+09	-2.65258
Lipidsearch	DG(34:1e)+Na		C37 H72 O4 Na1	603.532	7.89302e+08	8.59804e+08	8.98367e+08	5.5626e+09	5.38611e+09	6.0016e+09	8.49158e+08	5.53064e+07	5.65011e+09	3.16939e+08	-2.73417
Lipidsearch	DG(34:1e)+Na		C37 H72 O4 Na1	603.532	1.90167e+07	3.55127e+07	7.08434e+07	2.42857e+08	9.4424e+08	5.04704e+08	4.17909e+07	2.64776e+07	5.63934e+08	3.54423e+08	-3.75426
Lipidsearch	DG(34:1e)+Na		C37 H72 O4 Na1	603.532	0	3.687e+06	5.25936e+06	1.22485e+08	1.39015e+08	4.90283e+08	2.98212e+06	2.6996e+06	2.50594e+08	2.07741e+08	-6.39287
Lipidsearch	DG(34:1p)+Na		C37 H70 O4 Na1	601.517	2.15546e+07	8.25715e+06	2.53607e+07	2.91121e+07	5.56571e+07	2.46137e+07	1.83908e+07	8.97998e+06	3.6461e+07	1.67758e+07	-0.987368
Lipidsearch	DG(34:1p)+Na		C37 H70 O4 Na1	601.517	2.15965e+07	1.11978e+07	1.802e+07	6.7349e+06	7.88294e+06	2.3789e+07	1.69381e+07	5.28308e+06	1.28023e+07	9.53207e+06	0.403871
Lipidsearch	DG(34:1p)+Na		C37 H70 O4 Na1	601.517	333198	579603	2.03465e+07	9.24558e+07	2.12033e+08	0	7.08645e+06	1.14842e+07	1.01496e+08	1.06305e+08	-3.84022
Lipidsearch	DG(16:1/18:1)+NH4		C37 H72 O5 N1	610.541	1.74623e+09	2.10239e+09	2.09897e+09	3.8745e+10	3.72422e+10	7.83225e+10	1.98253e+09	2.04647e+08	5.14366e+10	2.3296e+10	-4.69738
Lipidsearch	DG(16:1/18:1)+H		C37 H69 O5	593.514	6.41284e+06	0	7.76046e+06	2.07689e+08	1.22127e+09	5.58639e+08	4.72443e+06	4.14659e+06	6.62532e+08	5.14714e+08	-7.1317
Lipidsearch	DG(16:1/18:1)+Na		C37 H68 O5 Na1	615.496	5.6048e+08	4.96542e+08	4.7666e+08	6.39731e+09	5.84981e+09	6.01639e+09	5.11227e+08	4.37968e+07	6.08784e+09	2.80657e+08	-3.57389
Lipidsearch	DG(34:2e)+Na		C37 H70 O4 Na1	601.517	2.83849e+08	3.50743e+08	3.42426e+08	3.43786e+09	3.35775e+09	3.54061e+09	3.25672e+08	3.64581e+07	3.4454e+09	9.16612e+07	-3.40318
Lipidsearch	DG(34:2e)+Na		C37 H70 O4 Na1	601.517	1.10856e+06	1.54727e+06	2.2709e+07	1.43722e+08	1.53831e+08	6.89884e+08	8.45495e+06	1.23463e+07	3.29146e+08	3.1245e+08	-5.28279
Lipidsearch	DG(34:2p)+Na		C37 H68 O4 Na1	599.501	3.00112e+06	3.71716e+06	3.33056e+06	2.60489e+06	2.42964e+06	4.74145e+06	3.34961e+06	358401	3.25866e+06	1.28712e+06	0.0397144
Lipidsearch	DG(34:2p)+Na		C37 H68 O4 Na1	599.501	1.42609e+06	1.10012e+06	18186.5	2.9464e+07	2.34876e+07	4.15979e+07	848132	737002	3.15165e+07	9.22795e+06	-5.21567
Lipidsearch	DG(34:2p)+H		C37 H69 O4	577.519	3.21502e+08	3.02526e+08	2.96106e+08	1.09972e+09	1.07344e+09	9.85938e+08	3.06712e+08	1.3205e+07	1.05303e+09	5.95728e+07	-1.77959
Lipidsearch	DG(34:2p)+H		C37 H69 O4	577.519	5.96785e+07	2.72033e+07	1.18822e+08	9.59228e+08	2.82039e+07	5.91444e+07	6.85678e+07	4.64515e+07	3.48859e+08	5.28822e+08	-2.34704
Lipidsearch	DG(16:1/18:2)+NH4		C37 H70 O5 N1	608.525	157215	0	0	141833	2.33226e+07	4.54773e+06	52405.1	90768.3	9.33738e+06	1.23103e+07	-7.47717
Lipidsearch	DG(16:1/18:2)+NH4		C37 H70 O5 N1	608.525	1.33789e+08	0	0	7.25431e+09	0	5.13513e+09	4.45965e+07	7.72434e+07	4.12982e+09	3.73018e+09	-6.533
Lipidsearch	DG(16:1/18:2)+Na		C37 H66 O5 Na1	613.48	6.88377e+07	0	0	9.08027e+08	1.2354e+07	1.44519e+07	2.29459e+07	3.97435e+07	3.11611e+08	5.16512e+08	-3.76344
Lipidsearch	DG(16:0/18:3)+Na		C37 H66 O5 Na1	613.48	0	0	0	0	1.0642e+08	2.30969e+08	0	0	1.12463e+08	1.15603e+08	#NUM!
Lipidsearch	DG(16:0/18:3)+NH4		C37 H70 O5 N1	608.525	3.46631e+06	6.43215e+07	3.49283e+07	0	6.48257e+09	6.64203e+09	3.42387e+07	3.04335e+07	4.37487e+09	3.78959e+09	-6.99747
Lipidsearch	DG(34:3p)+H		C37 H67 O4	575.503	7.30299e+06	1.28081e+06	2.74731e+06	1.66483e+06	7.12802e+06	2.62114e+06	3.77704e+06	3.14037e+06	3.80466e+06	2.91756e+06	-0.0105131
Lipidsearch	DG(34:3p)+H		C37 H67 O4	575.503	8.41809e+07	8.31743e+07	9.21988e+07	3.97372e+09	3.8889e+09	0	8.6518e+07	4.94538e+06	2.62088e+09	2.27014e+09	-4.9209
Lipidsearch	DG(34:3p)+H		C37 H67 O4	575.503	4.15958e+07	3.4071e+07	4.7042e+07	1.61104e+08	2.54729e+08	1.79503e+08	4.09029e+07	6.51319e+06	1.98445e+08	4.96033e+07	-2.27847
Lipidsearch	DG(16:1/18:3)+NH4		C37 H68 O5 N1	606.509	0	0	0	6.60511e+08	46823.3	0	0	0	2.20186e+08	3.81333e+08	#NUM!
Lipidsearch	DG(16:1/18:3)+Na		C37 H64 O5 Na1	611.465	0	0	0	2.63839e+08	0	0	0	0	8.79463e+07	1.52328e+08	#NUM!
Lipidsearch	DG(16:2/18:2)+Na		C37 H64 O5 Na1	611.465	4.28479e+06	0	0	3.67006e+07	2.07361e+08	2.20452e+08	1.42826e+06	2.47382e+06	1.54838e+08	1.02519e+08	-6.76035
Lipidsearch	DG(16:2/18:2)+NH4		C37 H68 O5 N1	606.509	0	0	1.28732e+06	1.57151e+08	6.73999e+08	2.27637e+08	429107	743235	3.52929e+08	2.80279e+08	-9.68382
Lipidsearch	DG(16:2/18:2)+Na		C37 H64 O5 Na1	611.465	0	9.55011e+06	2.598e+06	3.67006e+07	1.7652e+08	2.29537e+08	4.04937e+06	4.93771e+06	1.47586e+08	9.96208e+07	-5.18771
Lipidsearch	DG(16:2/18:2)+NH4		C37 H68 O5 N1	606.509	2.33949e+06	1.40758e+07	4.44765e+06	1.57151e+08	3.14117e+08	3.13252e+08	6.95432e+06	6.25683e+06	2.61506e+08	9.03757e+07	-5.23279
Lipidsearch	DG(34:4p)+H		C37 H65 O4	573.488	0	0	0	5.72055e+07	6.64313e+07	5.25718e+07	0	0	5.87362e+07	7.05541e+06	#NUM!
Lipidsearch	DG(18:4/16:1)+NH4		C37 H66 O5 N1	604.494	0	0	0	1.95672e+07	6.75729e+07	2.14984e+07	0	0	3.62128e+07	2.71757e+07	#NUM!
Lipidsearch	DG(17:0/18:1)+NH4		C38 H76 O5 N1	626.572	2.86636e+08	1.63392e+08	1.52452e+08	9.19906e+08	7.58595e+08	9.07952e+08	2.00827e+08	7.45139e+07	8.62151e+08	8.9881e+07	-2.10199
Lipidsearch	DG(17:0/18:1)+Na		C38 H72 O5 Na1	631.527	4.68427e+06	1.37932e+07	2.28454e+07	9.9679e+07	6.70052e+07	7.47513e+07	1.37743e+07	9.08058e+06	8.04785e+07	1.70733e+07	-2.54663
Lipidsearch	DG(17:1/18:1)+NH4		C38 H74 O5 N1	624.556	1.02234e+08	1.47397e+08	1.41324e+08	2.00483e+09	1.84392e+09	1.93156e+09	1.30318e+08	2.45104e+07	1.92677e+09	8.05636e+07	-3.88607
Lipidsearch	DG(17:1/18:1)+Na		C38 H70 O5 Na1	629.512	2.97383e+06	0	6.83787e+06	1.55734e+08	2.30951e+08	3.63516e+08	3.27057e+06	3.42858e+06	2.50067e+08	1.05202e+08	-6.25663
Lipidsearch	DG(35:2p)+H		C38 H71 O4	591.535	2.3292e+07	2.53825e+07	2.48818e+07	1.33111e+08	1.1105e+08	1.33264e+08	2.45187e+07	1.0915e+06	1.25808e+08	1.27814e+07	-2.35927
Lipidsearch	DG(17:1/18:2)+NH4		C38 H72 O5 N1	622.541	4.83693e+06	4.42882e+07	1.12918e+07	8.87887e+08	9.55957e+08	9.63642e+08	2.0139e+07	2.11614e+07	9.35829e+08	4.16963e+07	-5.53818
Lipidsearch	DG(17:1/18:2)+Na		C38 H68 O5 Na1	627.496	1.29921e+06	601820	0	1.67043e+08	2.29523e+08	3.13941e+08	633675	650189	2.36836e+08	7.37214e+07	-8.54593
Lipidsearch	DG(35:3p)+H		C38 H69 O4	589.519	0	2.09015e+06	1.667e+06	8.04082e+07	0	1.81231e+08	1.25238e+06	1.10504e+06	8.72132e+07	9.08071e+07	-6.1218
Lipidsearch	DG(17:1/18:3)+NH4		C38 H70 O5 N1	620.525	0	0	0	0	6.45119e+07	5.26174e+07	0	0	3.90431e+07	3.43314e+07	#NUM!
Lipidsearch	DG(18:0/18:0)+NH4		C39 H80 O5 N1	642.603	2.07818e+08	2.17168e+08	2.51171e+08	2.0698e+08	1.89753e+08	2.12277e+08	2.25386e+08	2.28147e+07	2.03003e+08	1.17768e+07	0.150893
Lipidsearch	DG(18:0/18:1)+NH4		C39 H78 O5 N1	640.587	2.34338e+09	2.51283e+09	2.50834e+09	5.30655e+09	4.9013e+09	5.42117e+09	2.45485e+09	9.65625e+07	5.20967e+09	2.7314e+08	-1.08556
Lipidsearch	DG(18:0/18:1)+H		C39 H75 O5	623.561	4.4602e+07	1.92258e+07	3.8653e+07	1.13459e+08	5.46103e+07	8.39241e+07	3.41603e+07	1.32713e+07	8.39977e+07	2.94242e+07	-1.29803
Lipidsearch	DG(36:1e)+Na		C39 H76 O4 Na1	631.564	6.20764e+07	1.12385e+08	1.3818e+08	2.4932e+08	2.54514e+08	2.38403e+08	1.04214e+08	3.8704e+07	2.47412e+08	8.22303e+06	-1.24737
Lipidsearch	DG(36:1e)+Na		C39 H76 O4 Na1	631.564	0	0	0	1.21374e+07	5.57769e+07	1.06372e+07	0	0	2.61838e+07	2.56393e+07	#NUM!
Lipidsearch	DG(18:1/18:1)+Na		C39 H72 O5 Na1	643.527	8.86524e+08	9.32562e+08	9.60389e+08	1.47393e+10	2.08927e+09	1.19616e+10	9.26492e+08	3.73049e+07	9.59673e+09	6.64833e+09	-3.37269
Lipidsearch	DG(18:1/18:1)+NH4		C39 H76 O5 N1	638.572	6.60311e+09	7.25764e+09	7.72209e+09	5.40821e+10	5.11202e+10	5.59946e+10	7.19428e+09	5.62173e+08	5.37323e+10	2.45596e+09	-2.90087
Lipidsearch	DG(36:2e)+Na		C39 H74 O4 Na1	629.548	8.36232e+07	6.62303e+07	1.43826e+08	4.9143e+07	1.35695e+08	1.42137e+08	9.7893e+07	4.07183e+07	1.08992e+08	5.19303e+07	-0.154938
Lipidsearch	DG(36:2p)+H		C39 H73 O4	605.55	4.35831e+08	3.89465e+08	3.79468e+08	9.46442e+08	8.01329e+08	8.99353e+08	4.01588e+08	3.00739e+07	8.82375e+08	7.40313e+07	-1.13567
Lipidsearch	DG(36:2p)+H		C39 H73 O4	605.55	1.71822e+07	5.0137e+07	8.99683e+07	4.12096e+08	6.33905e+08	3.26566e+08	5.24292e+07	3.64471e+07	4.57522e+08	1.58625e+08	-3.1254
Lipidsearch	DG(18:1/18:2)+NH4		C39 H74 O5 N1	636.556	4.31015e+09	5.08734e+09	5.34661e+09	6.6803e+10	6.31103e+10	6.71051e+10	4.9147e+09	5.39365e+08	6.56728e+10	2.22431e+09	-3.74012
Lipidsearch	DG(18:1/18:2)+Na		C39 H70 O5 Na1	641.512	1.04001e+09	8.4514e+08	7.56724e+08	9.13326e+09	7.19675e+09	8.15504e+09	8.80625e+08	1.44939e+08	8.16168e+09	9.68275e+08	-3.21227
Lipidsearch	DG(18:1/18:2)+H		C39 H71 O5	619.53	8.83411e+07	780928	1.10382e+08	1.52577e+09	1.42741e+09	0	6.65012e+07	5.79726e+07	9.84396e+08	8.53929e+08	-3.88778
Lipidsearch	DG(36:3p)+H		C39 H71 O4	603.535	8.59428e+06	1.02969e+07	2.75988e+07	2.73796e+06	1.98304e+07	3.4947e+06	1.54966e+07	1.05153e+07	8.68768e+06	9.65728e+06	0.834913
Lipidsearch	DG(36:3p)+H		C39 H71 O4	603.535	1.17989e+08	2.34489e+08	1.10358e+08	1.11282e+07	4.2648e+06	6.7371e+06	1.54279e+08	6.95689e+07	7.3767e+06	3.47611e+06	4.38642
Lipidsearch	DG(36:3p)+H		C39 H71 O4	603.535	7.89302e+08	8.59804e+08	8.98367e+08	5.59325e+09	5.38611e+09	6.0016e+09	8.49158e+08	5.53064e+07	5.66032e+09	3.1318e+08	-2.73678
Lipidsearch	DG(36:3p)+H		C39 H71 O4	603.535	1.347e+08	1.92343e+08	1.58661e+08	2.29997e+07	3.83053e+07	1.53891e+07	1.61901e+08	2.89579e+07	2.55647e+07	1.16715e+07	2.66289
Lipidsearch	DG(18:2/18:2)+Na		C39 H68 O5 Na1	639.496	41750.2	633321	9.75653e+07	9.57585e+09	2.38994e+09	2.54345e+09	3.27468e+07	5.61353e+07	4.83641e+09	4.10519e+09	-7.20644
Lipidsearch	DG(18:2/18:2)+NH4		C39 H72 O5 N1	634.541	3.79566e+08	5.83413e+08	5.10606e+08	1.69478e+10	1.59444e+10	1.71212e+10	4.91195e+08	1.033e+08	1.66711e+10	6.35303e+08	-5.08491
Lipidsearch	DG(16:0/20:4)+NH4		C39 H72 O5 N1	634.541	1.46254e+07	6.04981e+08	6.34364e+08	1.62357e+09	1.60463e+10	1.63997e+10	4.1799e+08	3.49633e+08	1.13565e+10	8.43086e+09	-4.76391
Lipidsearch	DG(16:0/20:4)+NH4		C39 H72 O5 N1	634.541	1.46254e+07	1.65624e+08	1.89306e+08	1.51532e+09	5.88996e+08	6.66477e+08	1.23185e+08	9.47582e+07	9.23597e+08	5.13907e+08	-2.90644
Lipidsearch	DG(16:0/20:4)+Na		C39 H68 O5 Na1	639.496	5.30868e+07	4.68741e+07	6.1358e+07	4.6043e+08	3.22648e+08	3.91183e+08	5.3773e+07	7.26627e+06	3.9142e+08	6.88914e+07	-2.86377
Lipidsearch	DG(36:4p)+H		C39 H69 O4	601.519	1.17508e+07	2.5838e+07	4.54575e+07	5.74672e+06	8.23932e+06	6.51547e+06	2.76821e+07	1.69288e+07	6.83384e+06	1.27644e+06	2.01819
Lipidsearch	DG(36:4p)+H		C39 H69 O4	601.519	2.83868e+08	3.50743e+08	3.42426e+08	4.19907e+09	4.07077e+09	4.18079e+09	3.25679e+08	3.64469e+07	4.15021e+09	6.93995e+07	-3.67166
Lipidsearch	DG(18:3/18:2)+NH4		C39 H70 O5 N1	632.525	1.2663e+06	0	0	2.47052e+09	2.32959e+09	1.85899e+09	422100	731099	2.2197e+09	3.2023e+08	-12.3605
Lipidsearch	DG(18:3/18:2)+Na		C39 H66 O5 Na1	637.48	4.67726e+07	0	0	5.2461e+08	4.34576e+08	5.51975e+08	1.55909e+07	2.70042e+07	5.0372e+08	6.14241e+07	-5.01385
Lipidsearch	DG(16:1/20:4)+NH4		C39 H70 O5 N1	632.525	4.20761e+07	4.46291e+07	8.26727e+07	1.15115e+09	2.33789e+09	2.41411e+09	5.64593e+07	2.27373e+07	1.96771e+09	7.08195e+08	-5.12317
Lipidsearch	DG(16:1/20:4)+Na		C39 H66 O5 Na1	637.48	0	3.04617e+07	3.76502e+07	3.68798e+08	1.53799e+09	8.3165e+08	2.2704e+07	1.9988e+07	9.12813e+08	5.88808e+08	-5.3293
Lipidsearch	DG(18:4/18:2)+NH4		C39 H68 O5 N1	630.509	0	1.0142e+08	0	9.87802e+07	0	0	3.38067e+07	5.85549e+07	3.29267e+07	5.70308e+07	0.0380491
Lipidsearch	DG(18:4/18:2)+NH4		C39 H68 O5 N1	630.509	0	0	0	4.06257e+07	4.43358e+07	6.28127e+07	0	0	4.92581e+07	1.18843e+07	#NUM!
Lipidsearch	DG(18:4/18:2)+Na		C39 H64 O5 Na1	635.465	368725	0	0	1.00695e+07	2.26705e+07	2.30063e+07	122908	212884	1.85821e+07	7.37405e+06	-7.24018
Lipidsearch	DG(18:1/19:0)+NH4		C40 H80 O5 N1	654.603	3.03335e+08	1.98645e+08	2.40847e+08	1.35672e+08	1.84641e+08	1.92869e+08	2.47609e+08	5.26715e+07	1.7106e+08	3.09224e+07	0.533559
Lipidsearch	DG(18:1/19:1)+NH4		C40 H78 O5 N1	652.587	2.05304e+08	1.74098e+08	2.56184e+08	8.57245e+08	7.75933e+08	8.58263e+08	2.11862e+08	4.14341e+07	8.3048e+08	4.72418e+07	-1.97082
Lipidsearch	DG(19:1/18:2)+NH4		C40 H76 O5 N1	650.572	3.1168e+07	4.80474e+07	7.23753e+07	5.16084e+08	5.00622e+08	4.85618e+08	5.05302e+07	2.07156e+07	5.00775e+08	1.52337e+07	-3.30894
Lipidsearch	DG(37:3p)+H		C40 H73 O4	617.55	1.99841e+07	1.76504e+07	1.85728e+07	7.14516e+07	1.33651e+07	6.1199e+07	1.87358e+07	1.17537e+06	4.86719e+07	3.10034e+07	-1.37729
Lipidsearch	DG(20:0/18:1)+NH4		C41 H82 O5 N1	668.619	4.30802e+08	5.01167e+08	5.27886e+08	2.77026e+08	2.47027e+08	3.21695e+08	4.86618e+08	5.01504e+07	2.81916e+08	3.75733e+07	0.787525
Lipidsearch	DG(20:0/18:1)+Na		C41 H78 O5 Na1	673.574	1.95932e+07	2.79972e+07	3.0157e+07	0	5.32172e+06	2.62965e+06	2.59158e+07	5.58102e+06	2.65045e+06	2.66092e+06	3.28952
Lipidsearch	DG(20:1/18:1)+NH4		C41 H80 O5 N1	666.603	7.35177e+08	7.25725e+08	8.24373e+08	2.2437e+09	1.9753e+09	2.36569e+09	7.61758e+08	5.44316e+07	2.1949e+09	1.99718e+08	-1.52675
Lipidsearch	DG(38:2p)+H		C41 H77 O4	633.582	6.84694e+07	7.97123e+07	7.34928e+07	2.92321e+07	2.33712e+07	4.72301e+07	7.38915e+07	5.63205e+06	3.32778e+07	1.24333e+07	1.15085
Lipidsearch	DG(18:1/20:2)+NH4		C41 H78 O5 N1	664.587	3.39616e+07	6.6317e+07	5.51309e+07	1.07152e+08	2.74337e+08	1.20288e+08	5.18032e+07	1.64324e+07	1.67259e+08	9.29643e+07	-1.69097
Lipidsearch	DG(20:1/18:2)+NH4		C41 H78 O5 N1	664.587	1.98203e+09	6.95155e+08	1.48435e+09	2.14501e+09	1.99164e+09	2.21881e+09	1.38718e+09	6.48916e+08	2.11849e+09	1.15883e+08	-0.610882
Lipidsearch	DG(20:1/18:2)+Na		C41 H74 O5 Na1	669.543	2.71508e+08	6.28361e+07	9.0592e+07	3.03679e+08	1.23671e+08	3.13246e+08	1.41645e+08	1.13317e+08	2.46865e+08	1.06796e+08	-0.801441
Lipidsearch	DG(38:3p)+H		C41 H75 O4	631.566	0	0	0	1.76599e+07	1.54591e+07	6.98812e+07	0	0	3.43334e+07	3.08049e+07	#NUM!
Lipidsearch	DG(20:2/18:2)+NH4		C41 H76 O5 N1	662.572	2.97458e+08	6.00347e+08	4.39662e+08	1.02901e+09	1.64219e+09	1.04448e+09	4.45822e+08	1.51538e+08	1.23856e+09	3.49637e+08	-1.47412
Lipidsearch	DG(18:1/20:3)+NH4		C41 H76 O5 N1	662.572	1.53351e+09	1.66527e+09	1.63833e+09	1.4634e+09	7.46341e+08	9.60127e+08	1.61237e+09	6.96096e+07	1.05662e+09	3.68138e+08	0.609724
Lipidsearch	DG(18:1/20:3)+Na		C41 H72 O5 Na1	667.527	2.33287e+08	2.57197e+08	2.77291e+08	1.46412e+08	6.9685e+07	1.10874e+08	2.55925e+08	2.20293e+07	1.0899e+08	3.83983e+07	1.23152
Lipidsearch	DG(38:4p)+H		C41 H73 O4	629.55	1.28326e+07	9.08706e+07	1.31151e+08	2.36071e+06	1.17572e+07	8.67349e+06	7.82848e+07	6.0155e+07	7.59714e+06	4.78984e+06	3.3652
Lipidsearch	DG(20:3/18:2)+NH4		C41 H74 O5 N1	660.556	4.8847e+08	2.01602e+08	1.31643e+08	2.74091e+08	3.53662e+08	4.515e+08	2.73905e+08	1.89082e+08	3.59751e+08	8.88614e+07	-0.393323
Lipidsearch	DG(18:1/20:4)+NH4		C41 H74 O5 N1	660.556	4.85614e+08	5.07963e+08	5.37598e+08	1.90443e+09	1.76364e+09	1.83449e+09	5.10391e+08	2.60769e+07	1.83419e+09	7.03964e+07	-1.84546
Lipidsearch	DG(18:2/20:4)+NH4		C41 H72 O5 N1	658.541	2.94986e+08	7.14897e+07	6.70237e+06	5.27806e+08	5.02999e+08	2.09902e+08	1.24393e+08	1.51248e+08	4.13569e+08	1.76817e+08	-1.73323
Lipidsearch	DG(16:0/22:6)+NH4		C41 H72 O5 N1	658.541	1.12479e+07	1.60404e+06	1.92679e+06	1.12527e+09	1.10516e+09	1.20077e+09	4.92625e+06	5.4771e+06	1.14373e+09	5.0408e+07	-7.85904
Lipidsearch	DG(20:5/18:2)+NH4		C41 H70 O5 N1	656.525	0	0	0	4.00025e+08	1.43141e+08	8.55107e+07	0	0	2.09559e+08	1.67447e+08	#NUM!
Lipidsearch	DG(20:5/18:2)+Na		C41 H66 O5 Na1	661.48	0	0	0	2.16502e+08	3.85159e+07	3.37538e+07	0	0	9.62574e+07	1.04162e+08	#NUM!
Lipidsearch	DG(16:1/22:6)+NH4		C41 H70 O5 N1	656.525	29917	1.17414e+07	4.02395e+06	0	5.08136e+08	3.93838e+08	5.26511e+06	5.9536e+06	3.00658e+08	2.66576e+08	-5.83552
Lipidsearch	DG(21:0/18:2)+NH4		C42 H82 O5 N1	680.619	2.46536e+07	2.4749e+07	2.37635e+07	3.35098e+07	0	3.77894e+07	2.43887e+07	543520	2.37664e+07	2.06932e+07	0.0372906
Lipidsearch	DG(16:0/24:1)+NH4		C43 H86 O5 N1	696.65	1.54845e+08	1.53518e+08	1.58814e+08	2.04745e+07	2.28216e+07	3.70911e+07	1.55726e+08	2.75564e+06	2.67957e+07	8.99296e+06	2.53893
Lipidsearch	DG(18:1/22:1)+NH4		C43 H84 O5 N1	694.634	1.19683e+08	1.55864e+08	1.49646e+08	1.16871e+08	1.18404e+08	0	1.41731e+08	1.93454e+07	7.84249e+07	6.79223e+07	0.853771
Lipidsearch	DG(40:2p)+H		C43 H81 O4	661.613	2.1781e+07	0	1.32435e+07	0	2.61736e+06	0	1.16749e+07	1.09749e+07	872454	1.51113e+06	3.74218
Lipidsearch	DG(22:1/18:2)+NH4		C43 H82 O5 N1	692.619	3.05963e+07	1.38209e+07	3.92306e+07	8.99568e+07	8.3428e+07	6.64925e+07	2.78826e+07	1.29204e+07	7.99591e+07	1.21107e+07	-1.5199
Lipidsearch	DG(20:1/20:3)+NH4		C43 H80 O5 N1	690.603	1.37011e+08	1.45789e+08	2.92964e+07	5.35136e+07	2.7271e+07	2.96985e+07	1.04032e+08	6.48717e+07	3.68277e+07	1.45013e+07	1.49816
Lipidsearch	DG(18:1/22:4)+NH4		C43 H78 O5 N1	688.587	5.75372e+07	6.02094e+07	3.40737e+07	0	2.43926e+08	1.85701e+08	5.06067e+07	1.43803e+07	1.43209e+08	1.27394e+08	-1.50072
Lipidsearch	DG(18:1/22:5)+NH4		C43 H76 O5 N1	686.572	1.09982e+08	7.32884e+07	1.35113e+08	1.38504e+08	4.382e+08	1.03794e+08	1.06128e+08	3.10921e+07	2.26832e+08	1.8387e+08	-1.09582
Lipidsearch	DG(18:1/22:5)+Na		C43 H72 O5 Na1	691.527	1.92937e+07	2.9724e+07	1.32945e+07	1.54842e+08	5.82824e+07	1.35569e+08	2.07708e+07	8.31373e+06	1.16231e+08	5.11018e+07	-2.48437
Lipidsearch	DG(18:0/22:6)+NH4		C43 H76 O5 N1	686.572	3.20988e+07	1.07518e+08	9.935e+07	1.38504e+08	1.92261e+08	2.01069e+08	7.96555e+07	4.13872e+07	1.77278e+08	3.38671e+07	-1.15417
Lipidsearch	DG(18:1/22:6)+NH4		C43 H74 O5 N1	684.556	6.1121e+07	2.26686e+08	6.04661e+06	1.66078e+09	48801.9	1.27835e+09	9.79512e+07	1.14838e+08	9.79725e+08	8.69706e+08	-3.32224
Lipidsearch	DG(18:1/22:6)+Na		C43 H70 O5 Na1	689.512	13220.5	9.82914e+07	8.77054e+07	3.13551e+08	3.21744e+08	4.56071e+08	6.20033e+07	5.39453e+07	3.63789e+08	8.0024e+07	-2.55268
Lipidsearch	DG(18:2/22:6)+NH4		C43 H72 O5 N1	682.541	2.79996e+07	0	0	1.00692e+09	591594	0	9.33321e+06	1.61656e+07	3.35839e+08	5.81178e+08	-5.16925
Lipidsearch	DG(18:2/22:6)+Na		C43 H68 O5 Na1	687.496	2.62735e+06	0	0	1.43016e+08	0	0	875784	1.5169e+06	4.76721e+07	8.25705e+07	-5.76643
Lipidsearch	DG(18:2/22:6)+NH4		C43 H72 O5 N1	682.541	6.65098e+07	3.0226e+08	3.26874e+08	0	9.78601e+08	1.11639e+09	2.31881e+08	1.43744e+08	6.9833e+08	6.08683e+08	-1.59052
Lipidsearch	DG(18:2/22:6)+Na		C43 H68 O5 Na1	687.496	1915.98	1.40768e+08	8.539e+07	1.15011e+08	5.44802e+08	6.95877e+08	7.53866e+07	7.09142e+07	4.51896e+08	3.01372e+08	-2.58361
Lipidsearch	DG(26:1/16:0)+NH4		C45 H90 O5 N1	724.681	6.30006e+07	6.61341e+07	5.12734e+07	0	3.20315e+06	2.75975e+06	6.0136e+07	7.83356e+06	1.98763e+06	1.73556e+06	4.91911
Lipidsearch	DG(18:1/24:1)+NH4		C45 H88 O5 N1	722.666	7.7922e+07	1.92129e+07	5.69127e+07	1.81478e+07	2.97073e+07	0	5.13492e+07	2.97473e+07	1.59517e+07	1.49749e+07	1.68663
Lipidsearch	DG(42:4)+NH4		C45 H84 O5 N1	718.634	7.44067e+07	5.6415e+07	6.41586e+07	3.73472e+08	1.07452e+08	1.40761e+08	6.49935e+07	9.02485e+06	2.07229e+08	1.44931e+08	-1.67286
Lipidsearch	DG(51:0)+NH4		C54 H110 O5 N1	852.838	3.53383e+07	1.00977e+08	1.02136e+08	0	2.4512e+06	3.24471e+06	7.9484e+07	3.82357e+07	1.89864e+06	1.69146e+06	5.38763
Lipidsearch	DG(51:1)+NH4		C54 H108 O5 N1	850.822	2.85422e+06	1.16962e+07	4.64704e+07	7.96797e+06	3.87174e+06	6.20802e+06	2.03403e+07	2.30572e+07	6.01591e+06	2.05486e+06	1.75749
Lipidsearch	DG(52:0)+NH4		C55 H112 O5 N1	866.854	1.07885e+06	3.36381e+08	3.39328e+08	0	136497	0	2.25596e+08	1.94443e+08	45499	78806.5	12.2756
Lipidsearch	DG(52:3)+NH4		C55 H106 O5 N1	860.807	1.52993e+08	1.63702e+08	2.02228e+08	3.72124e+07	3.79599e+07	7.37678e+07	1.72974e+08	2.58943e+07	4.96467e+07	2.08928e+07	1.80079
Lipidsearch	DG(53:0)+NH4		C56 H114 O5 N1	880.869	0	8.14208e+06	3.00402e+07	0	0	0	1.27274e+07	1.55362e+07	0	0	#DIV/0!
Lipidsearch	DG(54:1)+NH4		C57 H114 O5 N1	892.869	7.28575e+06	2.11022e+08	1.98876e+08	1.45467e+07	2.14726e+08	0	1.39061e+08	1.14282e+08	7.64241e+07	1.19993e+08	0.86362
Lipidsearch	DG(54:2)+NH4		C57 H112 O5 N1	890.854	1.20336e+06	1.84502e+06	1.76102e+07	0	3.90082e+08	7.71465e+06	6.88619e+06	9.29279e+06	1.32599e+08	2.2302e+08	-4.26722
Lipidsearch	DG(54:3)+NH4		C57 H110 O5 N1	888.838	6.4866e+07	5.29803e+08	1.56285e+08	1.7623e+08	2.42573e+08	1.93739e+08	2.50318e+08	2.4632e+08	2.04181e+08	3.43817e+07	0.293917
Lipidsearch	DG(54:4)+NH4		C57 H108 O5 N1	886.822	7.00242e+07	5.76271e+07	7.02153e+07	36648	1.40712e+07	1.05055e+07	6.59556e+07	7.21326e+06	8.20445e+06	7.29473e+06	3.00702
Lipidsearch	DG(56:2)+NH4		C59 H116 O5 N1	918.885	5.07887e+06	2.23924e+07	2.93509e+07	0	9.39138e+08	4.43439e+07	1.89407e+07	1.24988e+07	3.27827e+08	5.29875e+08	-4.11337
Lipidsearch	DG(56:3)+NH4		C59 H114 O5 N1	916.869	0	0	0	0	2.1347e+07	0	0	0	7.11566e+06	1.23247e+07	#NUM!
Lipidsearch	DG(56:7)+H		C59 H103 O5	891.78	0	0	0	0	8.91419e+06	0	0	0	2.9714e+06	5.14661e+06	#NUM!
Lipidsearch	DGDG(18:0/20:4)-H		C53 H91 O15	967.636	0	1.07337e+07	2.85156e+06	0	0	0	4.52844e+06	5.55988e+06	0	0	#DIV/0!
Lipidsearch	LPA(18:1)-H		C21 H40 O7 N0 P1	435.252	345685	8.3315e+06	1.32349e+07	99461.1	4.30129e+06	7.34755e+06	7.30403e+06	6.50575e+06	3.9161e+06	3.63936e+06	0.899276
Lipidsearch	LPC(12:0)+H		C20 H43 O7 N1 P1	440.277	0	5.92962e+06	5.77229e+06	816728	0	0	3.90064e+06	3.37897e+06	272243	471538	3.84074
Lipidsearch	LPC(12:0)+H		C20 H43 O7 N1 P1	440.277	6.64145e+06	0	162124	0	0	0	2.26786e+06	3.78851e+06	0	0	#DIV/0!
Lipidsearch	LPC(13:0)+H		C21 H45 O7 N1 P1	454.293	6.77044e+06	727679	1.74902e+06	1.60405e+06	5008.45	0	3.08238e+06	3.23452e+06	536353	924657	2.52279
Lipidsearch	LPC(14:0)+H		C22 H47 O7 N1 P1	468.308	196276	3.20515e+09	3.36498e+09	0	2.80373e+06	7.87587e+06	2.19011e+09	1.8982e+09	3.55987e+06	3.99201e+06	9.26496
Lipidsearch	LPC(14:0)+Na		C22 H46 O7 N1 P1 Na1	490.29	1.05094e+09	1.0723e+08	1.07177e+08	0	0	593.747	4.21783e+08	5.44868e+08	197.916	342.8	21.0232
Lipidsearch	LPC(14:0)+H		C22 H47 O7 N1 P1	468.308	5.57394e+09	0	0	3.62594e+06	0	0	1.85798e+09	3.21812e+09	1.20865e+06	2.09344e+06	10.5861
Lipidsearch	LPC(15:0)+H		C23 H49 O7 N1 P1	482.324	7.18813e+07	4.69185e+08	5.08614e+08	240812	1.64359e+06	7.66195e+06	3.49894e+08	2.41571e+08	3.18212e+06	3.94254e+06	6.78078
Lipidsearch	LPC(15:0)+H		C23 H49 O7 N1 P1	482.324	6.86832e+08	0	0	6.96291e+06	0	213399	2.28944e+08	3.96543e+08	2.3921e+06	3.95987e+06	6.58057
Lipidsearch	LPC(15:1)+H		C23 H47 O7 N1 P1	480.308	1.40072e+09	9.04188e+09	3.35364e+09	5.55281e+07	7.20559e+08	5.98665e+08	4.59874e+09	3.96983e+09	4.58251e+08	3.54053e+08	3.32703
Lipidsearch	LPC(15:1)+H		C23 H47 O7 N1 P1	480.308	0	0	0	2.54965e+07	0	0	0	0	8.49883e+06	1.47204e+07	#NUM!
Lipidsearch	LPC(15:1)+H		C23 H47 O7 N1 P1	480.308	2.15121e+09	4.55559e+07	0	1.74113e+07	1.31774e+06	0	7.32254e+08	1.22906e+09	6.24302e+06	9.69444e+06	6.87396
Lipidsearch	LPC(16:0)+H		C24 H51 O7 N1 P1	496.34	3.70842e+10	2.02065e+10	3.81169e+10	2.40909e+08	2.47113e+09	2.3653e+09	3.18026e+10	1.00557e+10	1.69244e+09	1.25818e+09	4.23196
Lipidsearch	LPC(16:0)+H		C24 H51 O7 N1 P1	496.34	3.80014e+10	0	0	2.18722e+09	2.60473e+09	0	1.26671e+10	2.19401e+10	1.59732e+09	1.39898e+09	2.98737
Lipidsearch	LPC(16:1)+H		C24 H49 O7 N1 P1	494.324	0	1.84868e+10	1.94462e+10	113489	2.03722e+08	1.95687e+08	1.26443e+10	1.09608e+10	1.33174e+08	1.15304e+08	6.56903
Lipidsearch	LPC(16:1)+H		C24 H49 O7 N1 P1	494.324	2.29737e+10	0	0	3.50649e+08	0	0	7.65791e+09	1.32639e+10	1.16883e+08	2.02448e+08	6.03381
Lipidsearch	LPC(16:2)+H		C24 H47 O7 N1 P1	492.308	0	1.94502e+08	2.31255e+08	590316	217683	276307	1.41919e+08	1.24272e+08	361435	200372	8.61711
Lipidsearch	LPC(16:2)+Na		C24 H46 O7 N1 P1 Na1	514.29	4.18359e+08	1.06077e+06	0	246612	0	176532	1.39806e+08	2.41234e+08	141048	127078	9.95303
Lipidsearch	LPC(17:0)+H		C25 H53 O7 N1 P1	510.355	1.06489e+07	6.29988e+08	1.90418e+08	92929	4.56844e+06	1.80256e+07	2.77018e+08	3.18622e+08	7.56233e+06	9.3337e+06	5.19501
Lipidsearch	LPC(17:0)+H		C25 H53 O7 N1 P1	510.355	2.91711e+08	4.29041e+08	5.20932e+08	1.54104e+07	7.26819e+07	7.01692e+07	4.13895e+08	1.15358e+08	5.27538e+07	3.23648e+07	2.97192
Lipidsearch	LPC(17:1)+H		C25 H51 O7 N1 P1	508.34	1.20263e+09	9.90748e+08	8.5712e+08	8853.77	3.71179e+06	8.18154e+06	1.01683e+09	1.74224e+08	3.96739e+06	4.09233e+06	8.00167
Lipidsearch	LPC(17:1)+H		C25 H51 O7 N1 P1	508.34	1.20811e+09	9.9109e+08	0	5.6454e+06	261266	358253	7.33067e+08	6.44062e+08	2.08831e+06	3.08091e+06	8.45547
Lipidsearch	LPC(18:0)+H		C26 H55 O7 N1 P1	524.371	1.82585e+10	1.88367e+10	1.96381e+10	6.27468e+09	3.87815e+09	4.16787e+09	1.89111e+10	6.92825e+08	4.77356e+09	1.30805e+09	1.9861
Lipidsearch	LPC(18:0e)+H		C26 H57 O6 N1 P1	510.392	9.54532e+07	1.93988e+08	2.06302e+08	1.2566e+07	1.63595e+07	2.08084e+07	1.65248e+08	6.07568e+07	1.6578e+07	4.12552e+06	3.31729
Lipidsearch	LPC(18:0p)+H		C26 H55 O6 N1 P1	508.376	6.49472e+08	7.29932e+08	7.45863e+08	4.92067e+07	5.34291e+07	2.47982e+07	7.08422e+08	5.16705e+07	4.2478e+07	1.5456e+07	4.05982
Lipidsearch	LPC(18:1)+H		C26 H53 O7 N1 P1	522.355	9.06922e+10	9.48056e+10	8.36648e+10	3.63175e+08	1.74892e+09	1.72281e+09	8.97209e+10	5.63356e+09	1.2783e+09	7.92632e+08	6.13314
Lipidsearch	LPC(18:1)+H		C26 H53 O7 N1 P1	522.355	4.0077e+10	8.30124e+10	0	1.73623e+09	1.76318e+09	1.7195e+09	4.10298e+10	4.15144e+10	1.73964e+09	2.20391e+07	4.55981
Lipidsearch	LPC(18:1p)+H		C26 H53 O6 N1 P1	506.361	0	1.30206e+07	1.38305e+07	0	1.92587e+07	1.20593e+07	8.95035e+06	7.7618e+06	1.04393e+07	9.73099e+06	-0.22201
Lipidsearch	LPC(18:1p)+H		C26 H53 O6 N1 P1	506.361	8.48939e+07	1.40259e+08	1.99109e+08	70894.7	373158	0	1.41421e+08	5.71166e+07	148017	198173	9.90001
Lipidsearch	LPC(18:2)+H		C26 H51 O7 N1 P1	520.34	0	8.37628e+09	8.48445e+09	105722	3.59662e+09	4.03254e+09	5.62024e+09	4.86757e+09	2.54309e+09	2.21305e+09	1.14405
Lipidsearch	LPC(18:2)+Na		C26 H50 O7 N1 P1 Na1	542.322	2.03633e+08	2.42724e+08	3.12801e+08	2.0549e+07	3.14437e+07	3.33142e+07	2.53052e+08	5.53123e+07	2.84356e+07	6.89375e+06	3.15367
Lipidsearch	LPC(18:2)+H		C26 H51 O7 N1 P1	520.34	7.22647e+10	4.7906e+10	5.02665e+10	4.7307e+09	3.81394e+09	4.62369e+09	5.68124e+10	1.3434e+10	4.38944e+09	5.01262e+08	3.6941
Lipidsearch	LPC(18:2)+Na		C26 H50 O7 N1 P1 Na1	542.322	1.22528e+10	3.16151e+08	2.50706e+09	8.50903e+08	2.08521e+08	2.59167e+08	5.02535e+09	6.35433e+09	4.3953e+08	3.57158e+08	3.51519
Lipidsearch	LPC(18:2p)+H		C26 H51 O6 N1 P1	504.345	5.39424e+06	496004	9.39785e+06	2217.64	3.77165e+06	2.71954e+06	5.09603e+06	4.45841e+06	2.16447e+06	1.94505e+06	1.23536
Lipidsearch	LPC(18:2p)+H		C26 H51 O6 N1 P1	504.345	1.08933e+08	4.03977e+06	159472	3.13717e+06	93907.7	0	3.77107e+07	6.17107e+07	1.07703e+06	1.78475e+06	5.12985
Lipidsearch	LPC(18:3)+H		C26 H49 O7 N1 P1	518.324	0	3.21398e+08	3.20441e+08	111085	8.98032e+06	8.93175e+06	2.13946e+08	1.85283e+08	6.00772e+06	5.10669e+06	5.15429
Lipidsearch	LPC(18:3)+H		C26 H49 O7 N1 P1	518.324	1.30641e+08	25147.8	259799	5.05353e+06	5180.17	622106	4.36418e+07	7.53432e+07	1.89361e+06	2.75391e+06	4.5265
Lipidsearch	LPC(18:4)+H		C26 H47 O7 N1 P1	516.308	2.10871e+09	9.24727e+08	9.20643e+08	3.94024e+07	2.59768e+06	244561	1.31803e+09	6.84758e+08	1.40815e+07	2.196e+07	6.54843
Lipidsearch	LPC(19:0)+H		C27 H57 O7 N1 P1	538.387	1.03763e+08	1.52994e+08	1.7523e+08	1.45831e+07	5.66919e+07	6.40478e+07	1.43996e+08	3.65734e+07	4.51076e+07	2.66896e+07	1.67458
Lipidsearch	LPC(19:1)+H		C27 H55 O7 N1 P1	536.371	3.61522e+08	4.67535e+08	4.80158e+08	1.10599e+07	8.54514e+06	1.01565e+07	4.36405e+08	6.51569e+07	9.92052e+06	1.27387e+06	5.45911
Lipidsearch	LPC(19:1)+H		C27 H55 O7 N1 P1	536.371	3.67858e+08	0	1.50414e+06	1.25132e+07	1507	198500	1.23121e+08	2.1195e+08	4.23774e+06	7.16746e+06	4.86063
Lipidsearch	LPC(20:0)+H		C28 H59 O7 N1 P1	552.402	9.59061e+07	2.96211e+08	3.11018e+08	7.59284e+06	1.85674e+07	3.81887e+07	2.34378e+08	1.20149e+08	2.14497e+07	1.55003e+07	3.44981
Lipidsearch	LPC(20:0e)+H		C28 H61 O6 N1 P1	538.423	2.89836e+06	1.8749e+06	7.79324e+06	4188.17	455218	0	4.18883e+06	3.16318e+06	153135	261619	4.77367
Lipidsearch	LPC(20:1)+H		C28 H57 O7 N1 P1	550.387	2.11451e+09	2.42568e+09	2.39644e+09	7.42305e+06	3.01169e+07	2.74669e+07	2.31221e+09	1.71835e+08	2.1669e+07	1.24083e+07	6.7375
Lipidsearch	LPC(20:2)+H		C28 H55 O7 N1 P1	548.371	2.92173e+09	4.55284e+09	5.07529e+09	3.62453e+07	3.21454e+07	0	4.18329e+09	1.12333e+09	2.27969e+07	1.98488e+07	7.51966
Lipidsearch	LPC(20:3)+H		C28 H53 O7 N1 P1	546.355	0	1.39569e+10	1.52086e+10	2.91014e+06	1.1455e+08	1.21676e+08	9.72184e+09	8.44259e+09	7.97121e+07	6.66078e+07	6.93029
Lipidsearch	LPC(20:3)+H		C28 H53 O7 N1 P1	546.355	2.23187e+10	1.19118e+08	3.55823e+09	1.23564e+08	1.14818e+08	1.21901e+08	8.66533e+09	1.19485e+10	1.20094e+08	4.64424e+06	6.17302
Lipidsearch	LPC(20:4)+H		C28 H51 O7 N1 P1	544.34	2.56605e+10	1.73255e+10	1.71629e+10	0	5.93687e+08	7.46884e+08	2.00496e+10	4.85985e+09	4.46857e+08	3.94497e+08	5.48762
Lipidsearch	LPC(20:4)+Na		C28 H50 O7 N1 P1 Na1	566.322	3.0107e+09	4.77582e+08	7.48042e+08	2.95304e+08	2.95035e+07	5.03977e+07	1.41211e+09	1.39101e+09	1.25068e+08	1.47798e+08	3.49706
Lipidsearch	LPC(20:4)+H		C28 H51 O7 N1 P1	544.34	2.32593e+10	0	0	7.94834e+08	0	0	7.75312e+09	1.34288e+10	2.64945e+08	4.58897e+08	4.87101
Lipidsearch	LPC(20:5)+H		C28 H49 O7 N1 P1	542.324	338843	1.12656e+09	4.14582e+08	1.99442e+06	1.68011e+07	1.6214e+07	5.13827e+08	5.69632e+08	1.16698e+07	8.38428e+06	5.46043
Lipidsearch	LPC(20:5)+H		C28 H49 O7 N1 P1	542.324	9.86318e+08	1.9761e+08	3.12801e+08	2.95985e+07	187045	70097.4	4.98909e+08	4.26019e+08	9.95187e+06	1.70146e+07	5.64767
Lipidsearch	LPC(20:5)+Na		C28 H48 O7 N1 P1 Na1	564.306	9.47639e+08	0	0	660374	0	0	3.1588e+08	5.4712e+08	220125	381267	10.4868
Lipidsearch	LPC(20:5)+H		C28 H49 O7 N1 P1	542.324	0	7.40604e+08	2.50706e+09	7.65875e+08	2.11314e+08	2.59167e+08	1.08255e+09	1.28803e+09	4.12119e+08	3.07295e+08	1.39331
Lipidsearch	LPC(20:5)+H		C28 H49 O7 N1 P1	542.324	1.22528e+10	1.44523e+09	2.50706e+09	1.72038e+09	0	275069	5.40171e+09	5.95696e+09	5.73551e+08	9.93181e+08	3.23542
Lipidsearch	LPC(21:3)+H		C29 H55 O7 N1 P1	560.371	1.8907e+07	1.62736e+08	3.41641e+08	0	441010	4.03564e+07	1.74428e+08	1.61684e+08	1.35991e+07	2.31735e+07	3.68104
Lipidsearch	LPC(21:4)+H		C29 H53 O7 N1 P1	558.355	1.05162e+08	1.17627e+08	9.47781e+07	0	0	238054	1.05856e+08	1.14404e+07	79351.3	137441	10.3816
Lipidsearch	LPC(21:4)+H		C29 H53 O7 N1 P1	558.355	6.70571e+07	5.77175e+07	2.10975e+07	0	0	238226	4.8624e+07	2.42917e+07	79408.5	137540	9.25816
Lipidsearch	LPC(22:0)+H		C30 H63 O7 N1 P1	580.434	2.20274e+07	8.50008e+07	7.6095e+07	1.89574e+06	4.68433e+06	0	6.10411e+07	3.4079e+07	2.19336e+06	2.3563e+06	4.79857
Lipidsearch	LPC(22:1)+H		C30 H61 O7 N1 P1	578.418	9.11737e+07	3.67654e+08	3.25722e+08	138351	3.44551e+06	3.30391e+06	2.61516e+08	1.49004e+08	2.29592e+06	1.86985e+06	6.83168
Lipidsearch	LPC(22:2)+H		C30 H59 O7 N1 P1	576.402	3.35301e+07	1.46575e+08	6.76861e+07	0	0	0	8.25971e+07	5.79788e+07	0	0	#DIV/0!
Lipidsearch	LPC(22:3)+H		C30 H57 O7 N1 P1	574.387	2.40532e+08	1.49656e+08	1.45499e+08	0	0	0	1.78562e+08	5.37072e+07	0	0	#DIV/0!
Lipidsearch	LPC(22:4)+H		C30 H55 O7 N1 P1	572.371	3.22652e+08	1.00027e+09	9.17892e+08	2.79377e+06	6.79443e+06	8.50811e+06	7.46939e+08	3.69745e+08	6.0321e+06	2.93245e+06	6.95218
Lipidsearch	LPC(22:4)+Na		C30 H54 O7 N1 P1 Na1	594.353	3.47309e+07	5.26594e+06	5.99441e+06	0	0	0	1.53304e+07	1.68052e+07	0	0	#DIV/0!
Lipidsearch	LPC(22:4)+H		C30 H55 O7 N1 P1	572.371	8.32802e+08	9.96395e+08	9.48798e+08	497535	8.31711e+06	1.49937e+07	9.25998e+08	8.41461e+07	7.93613e+06	7.25561e+06	6.86643
Lipidsearch	LPC(22:5)+H		C30 H53 O7 N1 P1	570.355	1.69535e+09	1.23254e+09	1.11223e+09	6.89066e+06	2.89216e+06	3.28319e+07	1.34671e+09	3.0787e+08	1.42049e+07	1.62549e+07	6.5669
Lipidsearch	LPC(22:5)+Na		C30 H52 O7 N1 P1 Na1	592.337	1.91058e+08	7.3614e+06	2.1488e+06	2.60814e+06	330419	136182	6.68561e+07	1.07594e+08	1.02491e+06	1.37455e+06	6.02749
Lipidsearch	LPC(22:6)+H		C30 H51 O7 N1 P1	568.34	167463	5.60506e+09	5.24901e+09	114489	1.97481e+08	1.57717e+08	3.61808e+09	3.13826e+09	1.18437e+08	1.04381e+08	4.93303
Lipidsearch	LPC(22:6)+Na		C30 H50 O7 N1 P1 Na1	590.322	0	1.01691e+08	9.56534e+07	0	12999.3	165823	6.57814e+07	5.70483e+07	59607.5	92214.9	10.108
Lipidsearch	LPC(22:6)+H		C30 H51 O7 N1 P1	568.34	9.40463e+09	5.55009e+09	5.16016e+09	3.59872e+08	2.03132e+08	1.86829e+08	6.70496e+09	2.3461e+09	2.49944e+08	9.55483e+07	4.74555
Lipidsearch	LPC(22:6)+Na		C30 H50 O7 N1 P1 Na1	590.322	2.43406e+09	0	2.48202e+06	2.75638e+08	0	3.58164e+06	8.12182e+08	1.40459e+09	9.30733e+07	1.58116e+08	3.12536
Lipidsearch	LPC(24:0)+H		C32 H67 O7 N1 P1	608.465	1.57879e+07	3.10272e+07	3.28221e+07	2.3703e+06	1.0674e+06	8.44599e+06	2.65457e+07	9.35965e+06	3.96123e+06	3.93817e+06	2.74446
Lipidsearch	LPC(24:1)+H		C32 H65 O7 N1 P1	606.449	4.15121e+07	5.96583e+07	2.8324e+07	1.55413e+06	0	2.20424e+06	4.31648e+07	1.57324e+07	1.25279e+06	1.1326e+06	5.10664
Lipidsearch	LPC(24:2)+H		C32 H63 O7 N1 P1	604.434	3.40267e+07	9.31241e+07	9.28663e+07	0	0	0	7.3339e+07	3.40457e+07	0	0	#DIV/0!
Lipidsearch	LPC(24:3)+H		C32 H61 O7 N1 P1	602.418	5.84082e+06	4.05229e+07	4.13032e+07	0	204006	125867	2.92223e+07	2.02527e+07	109958	102929	8.05398
Lipidsearch	LPC(24:4)+H		C32 H59 O7 N1 P1	600.402	3.80779e+08	1.98933e+08	1.88064e+08	0	0	1658.9	2.55925e+08	1.08263e+08	552.968	957.768	18.8201
Lipidsearch	LPC(24:4)+Na		C32 H58 O7 N1 P1 Na1	622.384	4.6022e+08	8.88464e+06	1.00459e+07	0	0	0	1.59717e+08	2.60244e+08	0	0	#DIV/0!
Lipidsearch	LPC(24:5)+H		C32 H57 O7 N1 P1	598.387	2.1232e+07	6.10279e+07	4.07502e+07	0	0	51895.7	4.10034e+07	1.98992e+07	17298.6	29962	11.2109
Lipidsearch	LPC(24:6)+H		C32 H55 O7 N1 P1	596.371	2.17934e+07	5.32242e+07	5.95185e+07	0	0	0	4.48454e+07	2.02101e+07	0	0	#DIV/0!
Lipidsearch	LPC(26:5)+H		C34 H61 O7 N1 P1	626.418	2.13809e+07	2.68988e+07	6.04007e+07	0	0	0	3.62268e+07	2.11162e+07	0	0	#DIV/0!
Lipidsearch	LPC(28:0)+H		C36 H75 O7 N1 P1	664.528	2.16e+08	1.85402e+08	1.67448e+08	0	0	0	1.89616e+08	2.45488e+07	0	0	#DIV/0!
Lipidsearch	LPC(37:5)+H		C45 H83 O7 N1 P1	780.59	3.76794e+07	2.49077e+08	2.50609e+08	0	0	0	1.79122e+08	1.22495e+08	0	0	#DIV/0!
Lipidsearch	LPC(37:6)+H		C45 H81 O7 N1 P1	778.575	1.7994e+08	2.42074e+08	3.06378e+08	0	3.73762e+07	0	2.42798e+08	6.32223e+07	1.24587e+07	2.15792e+07	4.28453
Lipidsearch	LPE(14:0)-H		C19 H39 O7 N1 P1	424.247	2.18302e+07	3.07859e+07	4.63466e+07	0	0	0	3.29876e+07	1.24056e+07	0	0	#DIV/0!
Lipidsearch	LPE(14:0)+H		C19 H41 O7 N1 P1	426.262	3.69624e+07	8.77158e+07	2.3382e+07	0	0	0	4.93534e+07	3.39096e+07	0	0	#DIV/0!
Lipidsearch	LPE(14:0)-H		C19 H39 O7 N1 P1	424.247	3.96362e+07	1151.75	496050	0	0	0	1.33778e+07	2.27418e+07	0	0	#DIV/0!
Lipidsearch	LPE(16:0)-H		C21 H43 O7 N1 P1	452.278	0	3.6734e+08	5.80197e+08	86585.1	9.25233e+06	9.26654e+06	3.15846e+08	2.93506e+08	6.20182e+06	5.29595e+06	5.67038
Lipidsearch	LPE(16:0)+H		C21 H45 O7 N1 P1	454.293	0	7.33001e+08	6.35024e+08	1.39945e+07	2.42585e+07	2.22586e+07	4.56008e+08	3.97942e+08	2.01705e+07	5.44128e+06	4.49874
Lipidsearch	LPE(16:0)-H		C21 H43 O7 N1 P1	452.278	2.16461e+09	1.60694e+09	1.39297e+09	9.04948e+07	7.59005e+07	8.37896e+07	1.72151e+09	3.98371e+08	8.3395e+07	7.30513e+06	4.36757
Lipidsearch	LPE(16:0)+Na		C21 H44 O7 N1 P1 Na1	476.275	1.31299e+06	5.37192e+07	5.00786e+07	2868.66	2.86615e+06	2.19736e+06	3.50369e+07	2.92625e+07	1.68879e+06	1.49786e+06	4.37481
Lipidsearch	LPE(16:0)+H		C21 H45 O7 N1 P1	454.293	3.39104e+09	2.32136e+09	2.14549e+09	1.54071e+08	1.53707e+08	1.09775e+08	2.6193e+09	6.74113e+08	1.39184e+08	2.54698e+07	4.23411
Lipidsearch	LPE(16:0)+Na		C21 H44 O7 N1 P1 Na1	476.275	3.41507e+07	3.0897e+06	5.71298e+06	1.15966e+06	0	0	1.43178e+07	1.72258e+07	386555	669532	5.21099
Lipidsearch	LPE(16:0e)-H		C21 H45 O6 N1 P1	438.299	3.29189e+08	9.90701e+07	2.04926e+08	679461	719282	169832	2.11062e+08	1.15182e+08	522858	306377	8.65703
Lipidsearch	LPE(16:0p)+Na		C21 H44 O6 N1 P1 Na1	460.28	0	2.18745e+08	2.55594e+08	0	131580	0	1.58113e+08	1.38164e+08	43860.1	75968	11.8158
Lipidsearch	LPE(16:0p)+Na		C21 H44 O6 N1 P1 Na1	460.28	1.06392e+09	7.68215e+07	6.83054e+07	0	0	0	4.03015e+08	5.72374e+08	0	0	#DIV/0!
Lipidsearch	LPE(16:1)-H		C21 H41 O7 N1 P1	450.263	0	5.00339e+08	1.2239e+08	0	2.57487e+07	1.85341e+07	2.07576e+08	2.60821e+08	1.47609e+07	1.32826e+07	3.81379
Lipidsearch	LPE(16:1)+H		C21 H43 O7 N1 P1	452.277	0	1.02267e+09	2.36356e+08	0	3.86292e+06	1.19798e+07	4.19677e+08	5.35416e+08	5.2809e+06	6.11447e+06	6.31235
Lipidsearch	LPE(16:1)-H		C21 H41 O7 N1 P1	450.263	7.85551e+08	7.97163e+07	6.46137e+08	4.0856e+06	8.15954e+06	4.56277e+06	5.03801e+08	3.73825e+08	5.60264e+06	2.22716e+06	6.49061
Lipidsearch	LPE(16:1)+H		C21 H43 O7 N1 P1	452.277	4.23555e+08	8.26684e+08	1.1669e+09	1.94695e+07	4.19946e+06	1.058e+07	8.05712e+08	3.72115e+08	1.14163e+07	7.66931e+06	6.14109
Lipidsearch	LPE(17:0)-H		C22 H45 O7 N1 P1	466.294	2.82565e+06	7.26886e+06	6.65409e+06	0	0	112359	5.58287e+06	2.40752e+06	37452.9	64870.4	7.21978
Lipidsearch	LPE(17:1)-H		C22 H43 O7 N1 P1	464.278	6.18999e+06	2.27883e+07	4.7415e+06	215261	83834.3	125053	1.12399e+07	1.00274e+07	141382	67217.7	6.31289
Lipidsearch	LPE(18:0)-H		C23 H47 O7 N1 P1	480.31	0	2.44925e+08	3.23555e+08	2.30536e+07	4.54543e+06	2.9241e+06	1.89493e+08	1.6875e+08	1.01744e+07	1.11831e+07	4.21914
Lipidsearch	LPE(18:0)+Na		C23 H48 O7 N1 P1 Na1	504.306	7.1041e+07	7.13402e+08	8.51541e+08	1.98549e+07	321349	0	5.45328e+08	4.16511e+08	6.7254e+06	1.13716e+07	6.34136
Lipidsearch	LPE(18:0)+H		C23 H49 O7 N1 P1	482.324	0	0	4.93669e+09	5.64199e+07	2.34931e+07	2.83482e+07	1.64556e+09	2.8502e+09	3.60871e+07	1.77753e+07	5.51096
Lipidsearch	LPE(18:0)-H		C23 H47 O7 N1 P1	480.31	4.84983e+09	6.70653e+09	6.59793e+09	2.08259e+08	6.72575e+07	1.65827e+08	6.05143e+09	1.04203e+09	1.47114e+08	7.23391e+07	5.36227
Lipidsearch	LPE(18:0)+Na		C23 H48 O7 N1 P1 Na1	504.306	7.02305e+08	5.27164e+08	5.78533e+08	1.46829e+07	6.8293e+07	5.60004e+07	6.02667e+08	9.00304e+07	4.63254e+07	2.80841e+07	3.70149
Lipidsearch	LPE(18:0)+H		C23 H49 O7 N1 P1	482.324	8.65169e+09	1.19284e+10	7.47915e+09	4.44993e+08	4.80624e+08	5.14409e+08	9.35308e+09	2.30606e+09	4.80009e+08	3.47123e+07	4.28431
Lipidsearch	LPE(18:0)-H		C23 H47 O7 N1 P1	480.31	4.73087e+07	2.28108e+08	2.15799e+08	1.36827e+06	2.11177e+06	2.54251e+06	1.63739e+08	1.01019e+08	2.00752e+06	594024	6.34984
Lipidsearch	LPE(18:0p)+Na		C23 H48 O6 N1 P1 Na1	488.311	1.38764e+08	3.74494e+08	4.43874e+08	0	0	0	3.19044e+08	1.59934e+08	0	0	#DIV/0!
Lipidsearch	LPE(18:1)+Na		C23 H46 O7 N1 P1 Na1	502.29	5.07581e+09	1.16298e+09	7.02732e+08	0	3.53779e+08	2.80248e+08	2.31384e+09	2.40298e+09	2.11342e+08	1.86684e+08	3.45264
Lipidsearch	LPE(18:1)-H		C23 H45 O7 N1 P1	478.294	0	2.83252e+09	2.46349e+09	0	7.17269e+07	1.17661e+08	1.76534e+09	1.53992e+09	6.31294e+07	5.93e+07	4.80549
Lipidsearch	LPE(18:1)+Na		C23 H46 O7 N1 P1 Na1	502.29	8.23305e+07	1.36194e+07	5.50311e+07	3.0503e+06	1.13228e+07	7.57991e+06	5.0327e+07	3.45962e+07	7.31767e+06	4.14248e+06	2.78188
Lipidsearch	LPE(18:1)+H		C23 H47 O7 N1 P1	480.308	1.16209e+09	3.09581e+09	4.23364e+09	2.77194e+07	2.09654e+08	1.3385e+08	2.83051e+09	1.55287e+09	1.23741e+08	9.13876e+07	4.51567
Lipidsearch	LPE(18:1)-H		C23 H45 O7 N1 P1	478.294	6.98429e+09	6.09049e+09	5.47931e+09	3.23954e+08	3.63575e+08	3.29083e+08	6.1847e+09	7.56902e+08	3.38871e+08	2.1548e+07	4.1899
Lipidsearch	LPE(18:1)+Na		C23 H46 O7 N1 P1 Na1	502.29	4.74095e+07	5.59641e+08	4.06792e+08	3.49027e+07	1.96226e+07	5.51599e+07	3.37947e+08	2.62964e+08	3.65617e+07	1.78267e+07	3.20839
Lipidsearch	LPE(18:1)+H		C23 H47 O7 N1 P1	480.308	1.40072e+09	9.47596e+09	1.01514e+10	1.30554e+07	7.20559e+08	5.98665e+08	7.00937e+09	4.86897e+09	4.44093e+08	3.78232e+08	3.98035
Lipidsearch	LPE(18:1)-H		C23 H45 O7 N1 P1	478.294	1.70867e+09	0	2.39467e+07	5.69548e+07	0	0	5.7754e+08	9.79664e+08	1.89849e+07	3.28829e+07	4.92699
Lipidsearch	LPE(18:1)+Na		C23 H46 O7 N1 P1 Na1	502.29	2.14585e+08	0	2.06004e+07	3.56095e+07	175124	0	7.8395e+07	1.18393e+08	1.19282e+07	2.05088e+07	2.71638
Lipidsearch	LPE(18:1p)+Na		C23 H46 O6 N1 P1 Na1	486.295	3.22959e+08	6.64638e+07	6.73497e+07	0	0	0	1.52258e+08	1.47833e+08	0	0	#DIV/0!
Lipidsearch	LPE(18:2)-H		C23 H43 O7 N1 P1	476.278	0	5.08548e+08	6.96237e+08	0	2.30187e+08	2.11548e+08	4.01595e+08	3.6023e+08	1.47245e+08	1.27858e+08	1.44752
Lipidsearch	LPE(18:2)+H		C23 H45 O7 N1 P1	478.293	0	6.52157e+08	7.07785e+08	0	1.68835e+08	1.2268e+08	4.53314e+08	3.93565e+08	9.71716e+07	8.726e+07	2.2219
Lipidsearch	LPE(18:2)-H		C23 H43 O7 N1 P1	476.278	2.78295e+09	1.63174e+09	1.69593e+09	2.74982e+08	2.26413e+08	2.34712e+08	2.03687e+09	6.46917e+08	2.45369e+08	2.59794e+07	3.05333
Lipidsearch	LPE(18:2)+Na		C23 H44 O7 N1 P1 Na1	500.275	3.1187e+07	1.23202e+08	1.14692e+08	4.46002e+06	1.12574e+07	1.33676e+07	8.96936e+07	5.08465e+07	9.69503e+06	4.65481e+06	3.20969
Lipidsearch	LPE(18:2)+H		C23 H45 O7 N1 P1	478.293	5.43744e+09	1.14728e+09	3.49844e+09	6.9403e+08	4.46091e+08	4.79606e+08	3.36105e+09	2.14838e+09	5.39909e+08	1.3452e+08	2.63812
Lipidsearch	LPE(18:3)-H		C23 H41 O7 N1 P1	474.263	6.75209e+06	7.10139e+06	5.18333e+06	0	172275	407895	6.3456e+06	1.0216e+06	193390	204766	5.03617
Lipidsearch	LPE(19:1)-H		C24 H47 O7 N1 P1	492.31	3.8312e+07	1.82189e+07	1.05766e+07	0	138465	230875	2.23692e+07	1.43259e+07	123113	116200	7.50538
Lipidsearch	LPE(20:0)-H		C25 H51 O7 N1 P1	508.341	688703	2.4546e+06	3.81534e+06	0	0	0	2.31955e+06	1.56769e+06	0	0	#DIV/0!
Lipidsearch	LPE(20:1)+Na		C25 H50 O7 N1 P1 Na1	530.322	9.54734e+07	5.12856e+08	6.39337e+08	9.90763e+06	3.08145e+07	3.03247e+07	4.15889e+08	2.84603e+08	2.36823e+07	1.19317e+07	4.13432
Lipidsearch	LPE(20:1)-H		C25 H49 O7 N1 P1	506.325	2.25968e+07	1.57693e+08	0	0	0	0	6.00967e+07	8.5273e+07	0	0	#DIV/0!
Lipidsearch	LPE(20:1)-H		C25 H49 O7 N1 P1	506.325	2.40931e+08	3.87705e+08	4.87911e+08	1.2553e+06	2.42934e+06	6.89071e+06	3.72183e+08	1.24219e+08	3.52512e+06	2.97322e+06	6.7222
Lipidsearch	LPE(20:1)+Na		C25 H50 O7 N1 P1 Na1	530.322	4.22287e+07	7.01512e+07	8.65053e+07	0	0	0	6.62951e+07	2.23888e+07	0	0	#DIV/0!
Lipidsearch	LPE(20:2)+Na		C25 H48 O7 N1 P1 Na1	528.306	1.18102e+08	2.19052e+08	7.36831e+08	2.8984e+07	3.12703e+07	7.82486e+07	3.57995e+08	3.31941e+08	4.61676e+07	2.78065e+07	2.95498
Lipidsearch	LPE(20:2)-H		C25 H47 O7 N1 P1	504.31	3.63559e+06	1.89734e+07	1.90367e+08	0	134846	2046.1	7.09921e+07	1.03666e+08	45630.6	77269.4	10.6034
Lipidsearch	LPE(20:2)+H		C25 H49 O7 N1 P1	506.324	2.07476e+07	4.17373e+07	4.36885e+07	568.029	0	202369	3.53911e+07	1.27191e+07	67645.8	116674	9.03117
Lipidsearch	LPE(20:2)-H		C25 H47 O7 N1 P1	504.31	2.31894e+08	1.54232e+08	1.16932e+08	590840	942979	954158	1.67686e+08	5.865e+07	829326	206610	7.65961
Lipidsearch	LPE(20:3)+Na		C25 H46 O7 N1 P1 Na1	526.29	5.77016e+08	2.33947e+09	1.76852e+09	2.29355e+08	7.1993e+08	2.12796e+08	1.56167e+09	8.99252e+08	3.8736e+08	2.88133e+08	2.01134
Lipidsearch	LPE(20:3)-H		C25 H45 O7 N1 P1	502.294	7.25689e+08	1.01532e+08	6.28343e+08	1.91385e+06	6.44778e+06	1.76787e+07	4.85188e+08	3.35802e+08	8.6801e+06	8.11603e+06	5.80469
Lipidsearch	LPE(20:4)-H		C25 H43 O7 N1 P1	500.278	3.36784e+09	6.43239e+08	1.86644e+09	6.08999e+08	5.24185e+08	5.04486e+08	1.95917e+09	1.36467e+09	5.4589e+08	5.55349e+07	1.84356
Lipidsearch	LPE(20:4)+H		C25 H45 O7 N1 P1	502.293	2.51559e+07	5.78663e+07	5.98009e+07	0	0	0	4.76077e+07	1.94679e+07	0	0	#DIV/0!
Lipidsearch	LPE(20:5)-H		C25 H41 O7 N1 P1	498.263	4.3955e+07	4.17962e+07	2.80251e+07	1.8962e+07	2.02603e+07	1.3802e+07	3.79254e+07	8.64161e+06	1.76748e+07	3.4162e+06	1.10147
Lipidsearch	LPE(20:5)-H		C25 H41 O7 N1 P1	498.263	5.99859e+06	0	518008	4.60022e+06	2008.3	3251.66	2.1722e+06	3.32386e+06	1.53516e+06	2.65442e+06	0.500766
Lipidsearch	LPE(22:1)-H		C27 H53 O7 N1 P1	534.357	941487	2.38901e+06	3.40858e+07	0	0	0	1.24721e+07	1.8732e+07	0	0	#DIV/0!
Lipidsearch	LPE(22:2)-H		C27 H51 O7 N1 P1	532.341	2.38034e+06	1.28699e+07	1.43172e+07	0	123212	0	9.8558e+06	6.51425e+06	41070.6	71136.4	7.90672
Lipidsearch	LPE(22:3)-H		C27 H49 O7 N1 P1	530.325	1.77307e+08	7.90239e+07	6.4799e+07	46873.4	0	0	1.07043e+08	6.12646e+07	15624.5	27062.4	12.7421
Lipidsearch	LPE(22:4)-H		C27 H47 O7 N1 P1	528.31	7.09222e+08	3.8719e+08	3.81101e+08	21945783	2.00806e+07	1.57546e+07	4.92504e+08	1.87707e+08	1.92603e+07	3.17607e+06	4.67643
Lipidsearch	LPE(22:5)-H		C27 H45 O7 N1 P1	526.294	1.56963e+08	7.29708e+08	9.51669e+08	2.0702e+07	4.82032e+07	5.06531e+07	6.1278e+08	4.10053e+08	3.98528e+07	1.66302e+07	3.94262
Lipidsearch	LPE(22:6)-H		C27 H43 O7 N1 P1	524.278	1.74944e+09	2.27695e+09	1.06006e+09	5.14574e+08	4.57311e+08	6.08558e+08	1.69548e+09	6.10235e+08	5.26814e+08	7.63629e+07	1.68633
Lipidsearch	LPE(22:6)+Na		C27 H44 O7 N1 P1 Na1	548.275	2.15194e+08	2.74528e+07	2.08865e+07	1.04246e+08	8.25791e+06	4.07257e+07	8.78446e+07	1.10337e+08	5.10765e+07	4.88239e+07	0.782294
Lipidsearch	LPE(22:6)-H		C27 H43 O7 N1 P1	524.278	0	3.94343e+06	2.27527e+06	0	0	0	2.0729e+06	1.97949e+06	0	0	#DIV/0!
Lipidsearch	LPE(24:3)-H		C29 H53 O7 N1 P1	558.357	1.38129e+06	1.92255e+06	3.41697e+06	0	0	0	2.24027e+06	1.05438e+06	0	0	#DIV/0!
Lipidsearch	LPE(24:4)-H		C29 H51 O7 N1 P1	556.341	2.80659e+07	3.61925e+07	2.59218e+07	0	0	0	3.00601e+07	5.41793e+06	0	0	#DIV/0!
Lipidsearch	LPE(24:4)-H		C29 H51 O7 N1 P1	556.341	1.1044e+08	2.74361e+07	4.47658e+07	0	0	0	6.08806e+07	4.37855e+07	0	0	#DIV/0!
Lipidsearch	LPE(24:5)-H		C29 H49 O7 N1 P1	554.325	4.46011e+06	1.87611e+07	1.29528e+07	0	0	0	1.2058e+07	7.19235e+06	0	0	#DIV/0!
Lipidsearch	LPE(24:6)-H		C29 H47 O7 N1 P1	552.31	2.46381e+06	7.44112e+06	5.94699e+06	0	103280	61300.7	5.28397e+06	2.55404e+06	54860.2	51940.3	6.58972
Lipidsearch	LPEt(14:0)-H		C19 H38 O7 N0 P1	409.236	1.31757e+07	4.20776e+06	1.25708e+07	3785.48	61571.7	84221.2	9.98476e+06	5.01216e+06	49859.4	41477.2	7.64572
Lipidsearch	LPEt(16:0)-H		C21 H42 O7 N0 P1	437.267	8.90438e+08	7.31315e+08	6.24465e+07	86892.6	177348	262779	5.614e+08	4.3937e+08	175673	87955.2	11.6419
Lipidsearch	LPEt(16:1)-H		C21 H40 O7 N0 P1	435.252	7.65798e+07	1.6167e+07	1.96299e+06	766176	325568	444160	3.15699e+07	3.96214e+07	511968	227996	5.94635
Lipidsearch	LPEt(18:0)-H		C23 H46 O7 N0 P1	465.299	5.27701e+09	1.8251e+09	1.38792e+09	2.42177e+07	1.16942e+06	0	2.83001e+09	2.13041e+09	8.46237e+06	1.3657e+07	8.38553
Lipidsearch	LPEt(18:1)-H		C23 H44 O7 N0 P1	463.283	9.69383e+07	3.30391e+08	2.60499e+08	1.02889e+06	687052	70637.1	2.29276e+08	1.19817e+08	595528	485641	8.5887
Lipidsearch	LPEt(18:2)-H		C23 H42 O7 N0 P1	461.267	6.63942e+07	6.98326e+07	5.8429e+07	6.91622e+06	5.52908e+06	2.6647e+06	6.48853e+07	5.84963e+06	5.03667e+06	2.16811e+06	3.68735
Lipidsearch	LPEt(20:1)-H		C25 H48 O7 N0 P1	491.314	1.25919e+08	58724.3	2.52247e+07	0	0	0	5.04007e+07	6.65999e+07	0	0	#DIV/0!
Lipidsearch	LPEt(20:3)-H		C25 H44 O7 N0 P1	487.283	5.31733e+06	0	0	0	0	41905.8	1.77244e+06	3.06996e+06	13968.6	24194.3	6.98741
Lipidsearch	LPEt(20:3)-H		C25 H44 O7 N0 P1	487.283	4.38268e+06	4.94593e+06	2.6943e+06	0	0	41883.7	4.00764e+06	1.17173e+06	13961.2	24181.5	8.16518
Lipidsearch	LPEt(20:4)-H		C25 H42 O7 N0 P1	485.267	1.24311e+06	2691.66	0	1146.21	3.77346e+06	0	415266	716932	1.2582e+06	2.17828e+06	-1.59926
Lipidsearch	LPG(16:0)-H		C22 H44 O9 N0 P1	483.273	1.09625e+08	5.95896e+07	7.06296e+07	1878.84	0	0	7.99481e+07	2.62871e+07	626.28	1084.75	16.9619
Lipidsearch	LPG(16:1)-H		C22 H42 O9 N0 P1	481.257	7.54806e+06	1.16742e+07	1.18588e+07	933.14	345902	0	1.03604e+07	2.43727e+06	115612	199438	6.48564
Lipidsearch	LPG(18:0)-H		C24 H48 O9 N0 P1	511.304	1.96855e+07	3.67622e+07	2.53145e+07	1.11888e+06	1.71795e+06	258678	2.72541e+07	8.702e+06	1.03184e+06	733521	4.72318
Lipidsearch	LPG(18:1)-H		C24 H46 O9 N0 P1	509.288	7.2984e+08	1.15703e+08	9.86231e+07	869.711	0	0	3.14722e+08	3.59604e+08	289.904	502.128	20.0501
Lipidsearch	LPG(18:1)+H		C24 H48 O9 N0 P1	511.303	2.16662e+07	3.46684e+07	0	341440	0	0	1.87782e+07	1.75137e+07	113813	197131	7.36625
Lipidsearch	LPG(18:1)-H		C24 H46 O9 N0 P1	509.288	2.72897e+07	3.48022e+07	3.88942e+08	1.41374e+06	3.52938e+06	8.35353e+06	1.50345e+08	2.06666e+08	4.43221e+06	3.55689e+06	5.0841
Lipidsearch	LPG(18:1)+H		C24 H48 O9 N0 P1	511.303	1.41784e+07	8.01993e+07	6.00365e+07	513504	0	5.75143e+06	5.14714e+07	3.38336e+07	2.08831e+06	3.18273e+06	4.62336
Lipidsearch	LPG(18:2)-H		C24 H44 O9 N0 P1	507.273	7.73667e+07	1.54157e+08	1.45617e+08	1.05811e+06	8.48404e+06	6.90688e+06	1.25713e+08	4.20866e+07	5.48301e+06	3.91237e+06	4.51903
Lipidsearch	LPG(18:2)+H		C24 H46 O9 N0 P1	509.287	6.77021e+07	5.01285e+07	4.40971e+06	442948	241551	0	4.07468e+07	3.26725e+07	228167	221777	7.48045
Lipidsearch	LPG(18:2)+Na		C24 H45 O9 N0 P1 Na1	531.269	7.87663e+06	0	262125	132829	0	0	2.71292e+06	4.47382e+06	44276.4	76688.9	5.93716
Lipidsearch	LPG(18:2)-H		C24 H44 O9 N0 P1	507.273	5.81781e+06	1.4148e+08	1.47057e+08	3.2066e+06	9.85813e+06	8.16447e+06	9.81181e+07	7.9983e+07	7.0764e+06	3.45668e+06	3.79343
Lipidsearch	LPG(19:1)-H		C25 H48 O9 N0 P1	523.304	0	0	1.62678e+06	0	0	0	542261	939223	0	0	#DIV/0!
Lipidsearch	LPG(20:1)-H		C26 H50 O9 N0 P1	537.32	3.20424e+06	1.23093e+07	1.00552e+07	0	0	0	8.5229e+06	4.74198e+06	0	0	#DIV/0!
Lipidsearch	LPG(20:2)-H		C26 H48 O9 N0 P1	535.304	5.84479e+06	2.83389e+06	378066	0	0	0	3.01891e+06	2.73805e+06	0	0	#DIV/0!
Lipidsearch	LPG(20:2)-H		C26 H48 O9 N0 P1	535.304	2.96161e+06	2.63717e+07	4.24932e+07	0	0	0	2.39422e+07	1.98775e+07	0	0	#DIV/0!
Lipidsearch	LPG(20:3)+Na		C26 H47 O9 N0 P1 Na1	557.285	2.68797e+07	1.78558e+07	481189	0	465870	0	1.50722e+07	1.34176e+07	155290	268970	6.60078
Lipidsearch	LPG(20:3)-H		C26 H46 O9 N0 P1	533.288	1.91119e+07	4.86287e+06	1808.54	0	0	0	7.99218e+06	9.93192e+06	0	0	#DIV/0!
Lipidsearch	LPG(20:3)-H		C26 H46 O9 N0 P1	533.288	1.03881e+07	1.50273e+07	4.67407e+07	0	0	0	2.40521e+07	1.97854e+07	0	0	#DIV/0!
Lipidsearch	LPG(20:4)-H		C26 H44 O9 N0 P1	531.273	4.176e+06	2.3525e+07	2.74554e+07	1.02619e+06	0	0	1.83855e+07	1.24617e+07	342063	592471	5.74816
Lipidsearch	LPG(22:4)-H		C28 H48 O9 N0 P1	559.304	0	1.51518e+06	2.43364e+06	0	0	0	1.31627e+06	1.22895e+06	0	0	#DIV/0!
Lipidsearch	LPG(22:5)-H		C28 H46 O9 N0 P1	557.288	1.23601e+06	750510	3.18123e+06	624.335	0	45671.4	1.72258e+06	1.28634e+06	15431.9	26190	6.80251
Lipidsearch	LPG(22:6)-H		C28 H44 O9 N0 P1	555.273	3.02583e+07	5.77077e+07	5.49221e+07	272395	103075	225302	4.76294e+07	1.51081e+07	200257	87394.4	7.89385
Lipidsearch	LPG(22:6)+Na		C28 H45 O9 N0 P1 Na1	579.269	1.16363e+07	106370	0	0	0	0	3.91421e+06	6.6877e+06	0	0	#DIV/0!
Lipidsearch	LPI(16:0)-H		C25 H48 O12 N0 P1	571.289	192495	332983	1.65235e+06	235655	5.10709e+06	1.29934e+07	725941	805359	6.11203e+06	6.43795e+06	-3.07373
Lipidsearch	LPI(16:1)-H		C25 H46 O12 N0 P1	569.273	3.39305e+06	1.71053e+06	3.26102e+06	223654	2.87668e+06	3.24219e+06	2.7882e+06	935621	2.11417e+06	1.64741e+06	0.399242
Lipidsearch	LPI(18:0)-H		C27 H52 O12 N0 P1	599.32	3.05798e+08	1.3323e+08	5.73595e+07	7.40186e+07	2.35681e+07	7.96454e+07	1.65463e+08	1.27317e+08	5.90774e+07	3.08804e+07	1.48583
Lipidsearch	LPI(18:1)+Na		C27 H51 O12 N0 P1 Na1	621.301	798162	1.21469e+06	3.61341e+06	3.2282e+07	4.10266e+07	1.10869e+07	1.87542e+06	1.51948e+06	2.81318e+07	1.53953e+07	-3.90692
Lipidsearch	LPI(18:1)-H		C27 H50 O12 N0 P1	597.305	634612	9.20623e+06	1.60363e+07	4.45655e+06	2.34767e+07	2.19609e+07	8.62573e+06	7.71725e+06	1.66314e+07	1.05709e+07	-0.947189
Lipidsearch	LPI(18:2)-H		C27 H48 O12 N0 P1	595.289	368803	159401	334995	2.60782e+06	568967	704690	287733	112417	1.29382e+06	1.13997e+06	-2.16884
Lipidsearch	LPI(20:3)-H		C29 H50 O12 N0 P1	621.305	2.5372e+06	7.50374e+06	1.07561e+07	128176	780636	1.04567e+06	6.93234e+06	4.13913e+06	651495	472185	3.41152
Lipidsearch	LPI(20:4)-H		C29 H48 O12 N0 P1	619.289	3.03354e+06	1.79278e+07	2.51097e+07	1.01104e+08	1.12409e+08	1.13534e+08	1.5357e+07	1.12604e+07	1.09016e+08	6.87468e+06	-2.82757
Lipidsearch	LPMe(16:0)-H		C20 H40 O7 N0 P1	423.252	1.27489e+07	1.9969e+07	2.54582e+07	0	0	0	1.9392e+07	6.37428e+06	0	0	#DIV/0!
Lipidsearch	LPMe(18:0)-H		C22 H44 O7 N0 P1	451.283	6.97311e+07	4.6982e+07	1.87158e+07	1.28792e+06	480331	0	4.51429e+07	2.55573e+07	589417	650852	6.25907
Lipidsearch	LPMe(18:1)-H		C22 H42 O7 N0 P1	449.267	3.5383e+06	5.54858e+06	1.25267e+07	274460	219163	675236	7.20451e+06	4.71744e+06	389620	248892	4.20876
Lipidsearch	LPS(18:0)-H		C24 H47 O9 N1 P1	524.299	2169.15	100416	1.85988e+07	1.34778e+06	1.02618e+06	809884	6.2338e+06	1.07085e+07	1.06128e+06	270663	2.55431
Lipidsearch	LPS(18:0)-H		C24 H47 O9 N1 P1	524.299	26069	6.14502e+06	3.86297e+07	3.81644e+07	5.69818e+06	1.78489e+07	1.49336e+07	2.07482e+07	2.05705e+07	1.64033e+07	-0.462015
Lipidsearch	LPS(18:0)+Na		C24 H48 O9 N1 P1 Na1	548.296	3.17048e+06	3.05796e+07	3.89419e+07	1.61456e+06	602004	5188.51	2.42306e+07	1.87118e+07	740585	813587	5.03202
Lipidsearch	LPS(18:0)+H		C24 H49 O9 N1 P1	526.314	40693	1.26239e+07	5.68202e+06	1.32259e+07	3.3771e+06	9.69767e+06	6.11553e+06	6.30279e+06	8.7669e+06	4.98994e+06	-0.519588
Lipidsearch	LPS(18:1)-H		C24 H45 O9 N1 P1	522.284	0	948316	560174	0	511404	665537	502830	476752	392313	348384	0.358064
Lipidsearch	LPS(18:1)-H		C24 H45 O9 N1 P1	522.284	178893	1.14375e+06	712863	2.45027e+06	311279	379166	678501	483344	1.0469e+06	1.21582e+06	-0.625707
Lipidsearch	LPS(18:1)-H		C24 H45 O9 N1 P1	522.284	1.71017e+06	2.70979e+07	8.25853e+06	1.78124e+06	2.97355e+06	3.74429e+06	1.23555e+07	1.31804e+07	2.83303e+06	989038	2.12474
Lipidsearch	LPS(18:1)+Na		C24 H46 O9 N1 P1 Na1	546.28	712862	990498	1.04716e+06	1.00756e+06	1.55621e+06	4.80691e+06	916840	178908	2.4569e+06	2.05358e+06	-1.42209
Lipidsearch	LPS(18:2)-H		C24 H43 O9 N1 P1	520.268	1.04672e+07	2.3231e+07	7.32146e+06	914274	1.12127e+06	982674	1.36732e+07	8.42542e+06	1.00607e+06	105462	3.76455
Lipidsearch	LPS(18:2)-H		C24 H43 O9 N1 P1	520.268	735985	1.25923e+06	2.54014e+06	3.17289e+06	0	1243.9	1.51179e+06	928217	1.05804e+06	1.83151e+06	0.514854
Lipidsearch	LPS(18:2)-H		C24 H43 O9 N1 P1	520.268	1.07362e+06	586496	931065	297100	819830	465709	863726	250445	527546	266795	0.711276
Lipidsearch	LPS(20:3)-H		C26 H45 O9 N1 P1	546.284	56461.1	1.31337e+07	1.49956e+07	558632	0	811587	9.39526e+06	8.14105e+06	456739	415277	4.36249
Lipidsearch	LPS(20:3)-H		C26 H45 O9 N1 P1	546.284	1.31392e+06	1.4191e+06	1.42525e+06	583723	154344	82928.8	1.38609e+06	62577.9	273665	270882	2.34054
Lipidsearch	LPS(20:3)+Na		C26 H46 O9 N1 P1 Na1	570.28	3.97002e+06	1.17394e+06	2.24685e+06	3.53241e+06	3.05813e+06	7.03601e+06	2.4636e+06	1.41059e+06	4.54219e+06	2.1727e+06	-0.882616
Lipidsearch	LPS(20:4)-H		C26 H43 O9 N1 P1	544.268	0	228432	0	282497	0	1.0612e+06	76144	131885	447899	549595	-2.55637
Lipidsearch	LPS(22:6)-H		C28 H43 O9 N1 P1	568.268	114493	2.10151e+06	1.03647e+06	1.95e+06	604444	3.95566e+06	1.08415e+06	994365	2.17003e+06	1.68641e+06	-1.00115
Lipidsearch	LPS(22:6)-H		C28 H43 O9 N1 P1	568.268	91754.9	1.36021e+07	0	606556	935678	1.19402e+07	4.56461e+06	7.82681e+06	4.49413e+06	6.45055e+06	0.0224503
Lipidsearch	LPS(22:6)-H		C28 H43 O9 N1 P1	568.268	4.15608e+06	1.07778e+06	861339	1.13715e+06	2.2687e+06	1.39677e+07	2.03173e+06	1.84292e+06	5.79119e+06	7.10364e+06	-1.51115
Lipidsearch	LdMePE(14:0)-H		C21 H43 O7 N1 P1	452.278	0	6.59533e+06	1.97311e+06	60008.6	0	0	2.85615e+06	3.38518e+06	20002.9	34646	7.15772
Lipidsearch	LdMePE(16:0)-H		C23 H47 O7 N1 P1	480.31	1.19065e+06	5.65767e+07	5.58877e+07	35252.7	2.14934e+06	3.85734e+06	3.7885e+07	3.17801e+07	2.01398e+06	1.91463e+06	4.23351
Lipidsearch	LdMePE(16:1)-H		C23 H45 O7 N1 P1	478.294	1333.78	2.13258e+07	3.71955e+06	468520	158694	0	8.34888e+06	1.1391e+07	209071	238288	5.31952
Lipidsearch	LdMePE(18:0)-H		C25 H51 O7 N1 P1	508.341	745020	7.1252e+06	7.08728e+06	0	2047.1	562721	4.98583e+06	3.6727e+06	188256	324298	4.72707
Lipidsearch	LdMePE(18:1)-H		C25 H49 O7 N1 P1	506.325	2.66924e+07	1.36183e+08	1.34422e+08	54998.6	1.01777e+06	1.24396e+06	9.90991e+07	6.27122e+07	772244	631364	7.00367
Lipidsearch	LdMePE(18:2)-H		C25 H47 O7 N1 P1	504.31	5.89249e+07	2.0122e+07	589920	796037	0	812460	2.65456e+07	2.96933e+07	536166	464406	5.62965
Lipidsearch	LdMePE(20:2)-H		C27 H51 O7 N1 P1	532.341	420457	860449	1.00881e+06	0	0	0	763239	305986	0	0	#DIV/0!
Lipidsearch	LdMePE(20:3)-H		C27 H49 O7 N1 P1	530.325	3.75773e+06	4.74721e+06	1.62697e+07	0	0	0	8.25821e+06	6.95575e+06	0	0	#DIV/0!
Lipidsearch	LdMePE(22:6)-H		C29 H47 O7 N1 P1	552.31	4.07592e+06	1.02366e+06	1.80289e+06	0	0	69000	2.30082e+06	1.58588e+06	23000	39837.2	6.64437
Lipidsearch	LdMePE(22:6)-H		C29 H47 O7 N1 P1	552.31	1.91569e+06	0	0	135016	0	0	638565	1.10603e+06	45005.4	77951.6	3.82666
Lipidsearch	MG(16:0)+H		C19 H39 O4	331.284	0	2.0363e+07	3.24803e+07	0	5.51008e+06	9.77212e+06	1.76144e+07	1.64137e+07	5.09407e+06	4.89933e+06	1.78987
Lipidsearch	MG(18:0)+NH4		C21 H46 O4 N1	376.342	9.41433e+06	0	0	6.53454e+06	298490	138219	3.13811e+06	5.43537e+06	2.32375e+06	3.64753e+06	0.433442
Lipidsearch	MG(18:1)+NH4		C21 H44 O4 N1	374.326	1.30645e+07	0	187749	5.90122e+06	3.12534e+06	2.53312e+06	4.41741e+06	7.48916e+06	3.85323e+06	1.79816e+06	0.197132
Lipidsearch	MG(18:1)+H		C21 H41 O4	357.3	483748	1.63153e+08	1.36524e+08	775651	9.09324e+07	7.90496e+07	1.00054e+08	8.72518e+07	5.69192e+07	4.89834e+07	0.813786
Lipidsearch	MG(18:1)+NH4		C21 H44 O4 N1	374.326	506883	2.43793e+08	2.21789e+08	898318	1.71268e+08	9.97422e+07	1.55363e+08	1.3456e+08	9.06361e+07	8.5549e+07	0.777485
Lipidsearch	MG(18:1)+H		C21 H41 O4	357.3	43592.4	148289	89144.4	6.6582e+06	2.80334e+06	1.51253e+06	93675.1	52494.9	3.65802e+06	2.67719e+06	-5.28725
Lipidsearch	MG(18:1)+NH4		C21 H44 O4 N1	374.326	53282.1	79011	59060.1	1.26469e+07	4.6199e+06	5.31181e+06	63784.4	13499.4	7.5262e+06	4.44812e+06	-6.88257
Lipidsearch	MG(18:2)+NH4		C21 H42 O4 N1	372.311	2.0162e+06	187362	171745	4.98293e+06	1.62508e+07	1.64185e+06	791770	1.06042e+06	7.6252e+06	7.65452e+06	-3.26762
Lipidsearch	MG(18:2)+H		C21 H39 O4	355.284	0	3.22784e+06	791300	15609.4	9.08541e+06	7.05737e+06	1.33971e+06	1.68235e+06	5.38613e+06	4.76026e+06	-2.00733
Lipidsearch	MG(18:2)+H		C21 H39 O4	355.284	207939	8.59859e+07	4.4134e+06	326992	4.8004e+06	1.31027e+06	3.02024e+07	4.83557e+07	2.14589e+06	2.35086e+06	3.81502
Lipidsearch	MG(18:2)+NH4		C21 H42 O4 N1	372.311	164583	1.76048e+08	1.85785e+08	162239	1.26781e+07	1.98687e+06	1.20666e+08	1.04471e+08	4.94241e+06	6.76116e+06	4.60966
Lipidsearch	MG(18:2)+H		C21 H39 O4	355.284	182145	188717	349145	1.74564e+06	574929	660691	240002	94577.2	993754	652564	-2.04984
Lipidsearch	MG(18:2)+NH4		C21 H42 O4 N1	372.311	85827.1	139111	58686	4.71543e+06	720792	768201	94541.3	40914.4	2.06814e+06	2.29274e+06	-4.45125
Lipidsearch	MG(20:3)+NH4		C23 H44 O4 N1	398.326	0	1.09962e+08	1.35043e+08	204024	2.49159e+06	8.7616e+06	8.16683e+07	7.183e+07	3.81907e+06	4.43054e+06	4.41848
Lipidsearch	MG(20:3)+H		C23 H41 O4	381.3	2.57185e+08	5.98987e+07	9.15577e+07	1.44741e+08	196339	628406	1.36214e+08	1.05953e+08	4.8522e+07	8.33287e+07	1.48916
Lipidsearch	MG(20:4)+H		C23 H39 O4	379.284	493321	4.9398e+07	4.36879e+07	4.271e+06	684207	2.39384e+06	3.11931e+07	2.67396e+07	2.44968e+06	1.79405e+06	3.67056
Lipidsearch	MG(22:4)+NH4		C25 H46 O4 N1	424.342	0	2.62435e+07	2.87504e+07	248479	350540	1.57597e+06	1.83313e+07	1.59248e+07	724998	738731	4.66019
Lipidsearch	MG(30:0)+H		C33 H67 O4	527.503	1.11727e+08	1.41347e+08	1.2752e+08	0	0	0	1.26864e+08	1.4821e+07	0	0	#DIV/0!
Lipidsearch	MG(32:0)+H		C35 H71 O4	555.535	2.06769e+08	2.21923e+08	2.41211e+08	0	0	0	2.23301e+08	1.72624e+07	0	0	#DIV/0!
Lipidsearch	MG(32:1)+H		C35 H69 O4	553.519	1.29435e+08	1.23786e+08	1.2526e+08	33691.2	3.00899e+06	1.54778e+06	1.2616e+08	2.9299e+06	1.53015e+06	1.48773e+06	6.36544
Lipidsearch	MG(32:2)+H		C35 H67 O4	551.503	3.15358e+08	3.55268e+08	3.74685e+08	5.22566e+08	3.23705e+08	1.03623e+09	3.48437e+08	3.02477e+07	6.27501e+08	3.67671e+08	-0.848721
Lipidsearch	MG(34:0)+H		C37 H75 O4	583.566	1.01417e+08	1.25204e+08	1.24934e+08	0	0	0	1.17185e+08	1.36564e+07	0	0	#DIV/0!
Lipidsearch	MG(34:1)+NH4		C37 H76 O4 N1	598.577	1.21383e+09	1.38973e+09	1.44992e+09	9.42795e+07	0	6.39611e+07	1.35116e+09	1.22681e+08	5.27469e+07	4.81298e+07	4.67896
Lipidsearch	MG(36:4)+H		C39 H71 O4	603.535	7.87909e+08	8.64287e+08	8.98367e+08	5.54971e+09	5.38611e+09	5.94148e+09	8.50188e+08	5.65628e+07	5.62577e+09	2.85387e+08	-2.7262
Lipidsearch	MG(36:5)+H		C39 H69 O4	601.519	2.83868e+08	3.50743e+08	3.78661e+08	3.43786e+09	3.35775e+09	3.54061e+09	3.37757e+08	4.87119e+07	3.4454e+09	9.16612e+07	-3.35061
Lipidsearch	MG(38:3)+H		C41 H77 O4	633.582	6.90499e+07	7.97123e+07	8.30619e+07	2.92321e+07	1.35152e+07	4.65219e+07	7.72747e+07	7.31711e+06	2.97564e+07	1.65096e+07	1.3768
Lipidsearch	MG(38:4)+H		C41 H75 O4	631.566	6.20764e+07	1.12385e+08	1.47625e+08	2.4932e+08	2.54514e+08	2.38403e+08	1.07362e+08	4.29948e+07	2.47412e+08	8.22303e+06	-1.20443
Lipidsearch	MGDG(16:0/18:0)-H		C43 H81 O10	757.584	0	287184	958072	3.01072e+07	1.32124e+06	3.80682e+07	415085	491675	2.31656e+07	1.9332e+07	-5.80243
Lipidsearch	MGDG(16:0/20:4)-H		C45 H77 O10	777.552	1.74895e+07	6.81272e+07	3.9607e+07	5371.82	0	0	4.17413e+07	2.53862e+07	1790.61	3101.42	14.5087
Lipidsearch	OAHFA(16:0/18:0)-H		C34 H65 O4	537.489	869720	314026	409090	1.22772e+06	6.31986e+06	1.26925e+07	530945	297213	6.74669e+06	5.74429e+06	-3.66755
Lipidsearch	OAHFA(36:1)-H		C36 H67 O4	563.504	1.23384e+08	0	0	9.24494e+07	0	0	4.1128e+07	7.12358e+07	3.08165e+07	5.33757e+07	0.416421
Lipidsearch	OAHFA(36:1)-H		C36 H67 O4	563.504	73786.3	4.71926e+08	5.16617e+08	99807.6	1.36942e+08	1.41211e+08	3.29539e+08	2.86199e+08	9.27508e+07	8.02665e+07	1.82902
Lipidsearch	OAHFA(36:3)-H		C36 H63 O4	559.473	1.96769e+07	0	0	2.78962e+06	0	48427.1	6.55898e+06	1.13605e+07	946017	1.59679e+06	2.79353
Lipidsearch	OAHFA(36:3)-H		C36 H63 O4	559.473	0	1.48232e+08	1.79573e+08	184680	9.07526e+07	8.77726e+07	1.09268e+08	9.59178e+07	5.957e+07	5.14508e+07	0.875217
Lipidsearch	OAHFA(18:2/18:2)-H		C36 H61 O4	557.458	177024	1.38187e+06	2.38496e+06	0	0	0	1.31462e+06	1.1055e+06	0	0	#DIV/0!
Lipidsearch	OAHFA(38:4)-H		C38 H65 O4	585.489	0	8.41197e+06	6.94999e+06	0	0	5.979e+06	5.12065e+06	4.49446e+06	1.993e+06	3.45198e+06	1.36139
Lipidsearch	OAHFA(40:1)-H		C40 H75 O4	619.567	1.19368e+07	0	0	98276.3	0	0	3.97895e+06	6.89174e+06	32758.8	56739.8	6.92436
Lipidsearch	OAHFA(40:1)-H		C40 H75 O4	619.567	0	1.96317e+07	2.69245e+07	0	0	0	1.55187e+07	1.39255e+07	0	0	#DIV/0!
Lipidsearch	OAHFA(40:5)-H		C40 H67 O4	611.504	0	1.62583e+08	7.61942e+07	0	0	655870	7.95925e+07	8.13449e+07	218623	378667	8.50804
Lipidsearch	OAHFA(40:7)-H		C40 H63 O4	607.473	1.32334e+08	0	0	0	0	0	4.41114e+07	7.64032e+07	0	0	#DIV/0!
Lipidsearch	OAHFA(40:7)-H		C40 H63 O4	607.473	0	6.48786e+08	5.83936e+08	0	4.735e+06	8.38971e+06	4.10907e+08	3.57331e+08	4.37491e+06	4.20643e+06	6.55342
Lipidsearch	OAHFA(42:10)-H		C42 H61 O4	629.458	7.99154e+07	0	0	0	0	0	2.66385e+07	4.61392e+07	0	0	#DIV/0!
Lipidsearch	OAHFA(42:10)-H		C42 H61 O4	629.458	0	3.19818e+07	2.61199e+07	0	124340	0	1.93673e+07	1.70267e+07	41446.5	71787.5	8.86815
Lipidsearch	OAHFA(44:7)-H		C44 H71 O4	663.536	0	1.31388e+07	1.23507e+07	0	0	0	8.49652e+06	7.36875e+06	0	0	#DIV/0!
Lipidsearch	PA(18:0/16:0)-H		C37 H72 O8 N0 P1	675.497	6.37224e+07	8.63766e+07	2.67196e+07	0	181215	211263	5.89395e+07	3.01147e+07	130826	114290	8.81544
Lipidsearch	PA(16:0/18:1)-H		C37 H70 O8 N0 P1	673.481	1.38378e+06	1.30472e+06	913982	716222	662991	595730	1.20083e+06	251542	658314	60381.8	0.867182
Lipidsearch	PA(36:6e)-H		C39 H66 O7 N0 P1	677.455	0	1.65245e+07	4.76406e+07	0	191684	338033	2.13883e+07	2.41898e+07	176573	169523	6.92042
Lipidsearch	PA(18:0/22:6)-H		C43 H72 O8 N0 P1	747.497	737461	556058	258514	0	157164	117244	517344	241809	91469.2	81690.6	2.49977
Lipidsearch	PC(16:0)+Na		C24 H48 O8 N1 P1 Na1	532.301	4.21616e+06	0	0	602.907	0	0	1.40539e+06	2.4342e+06	200.969	348.089	12.7717
Lipidsearch	PC(16:0e)+Na		C24 H50 O7 N1 P1 Na1	518.322	3.10383e+09	7.06436e+08	9.05149e+08	102892	2.90984e+06	5.22141e+06	1.5718e+09	1.33049e+09	2.74471e+06	2.56325e+06	9.16155
Lipidsearch	PC(16:0e)+Na		C24 H50 O7 N1 P1 Na1	518.322	3.1266e+09	1.46082e+09	1.26696e+09	1.09271e+07	1.16319e+08	1.09495e+08	1.95146e+09	1.0223e+09	7.89138e+07	5.8977e+07	4.62813
Lipidsearch	PC(8:0e/8:0)+Na		C24 H50 O7 N1 P1 Na1	518.322	7.78827e+08	7.37445e+07	587860	2.85117e+07	0	0	2.84386e+08	4.29758e+08	9.50391e+06	1.64613e+07	4.90319
Lipidsearch	PC(8:0e/8:0)+H		C24 H51 O7 N1 P1	496.34	0	4.94212e+06	6.95529e+07	744985	0	674116	2.48317e+07	3.88084e+07	473034	411189	5.71409
Lipidsearch	PC(16:0p)+Na		C24 H48 O7 N1 P1 Na1	516.306	1.75687e+06	8.2776e+07	7.7878e+07	0	0	143090	5.4137e+07	4.54286e+07	47696.8	82613.3	10.1485
Lipidsearch	PC(16:0p)+Na		C24 H48 O7 N1 P1 Na1	516.306	2.10871e+09	9.24727e+08	9.20643e+08	3.39282e+07	2.59768e+06	222400	1.31803e+09	6.84758e+08	1.22494e+07	1.88119e+07	6.74952
Lipidsearch	PC(18:0)+H		C26 H53 O8 N1 P1	538.35	1.13711e+07	83502.9	0	246302	0	199170	3.81818e+06	6.54111e+06	148491	130738	4.68444
Lipidsearch	PC(8:0e/10:0)+H		C26 H55 O7 N1 P1	524.371	2.87663e+09	9.63056e+08	2.13319e+10	5.49777e+08	2.33503e+08	2.33776e+08	8.39052e+09	1.12483e+10	3.39018e+08	1.82522e+08	4.62932
Lipidsearch	PC(18:0e)+Na		C26 H54 O7 N1 P1 Na1	546.353	4.32226e+09	2.14348e+08	8.16229e+09	0	6.15381e+06	5.4887e+06	4.23297e+09	3.97472e+09	3.88084e+06	3.37732e+06	10.0911
Lipidsearch	PC(18:0e)+Na		C26 H54 O7 N1 P1 Na1	546.353	1.25082e+10	6.84814e+09	5.77705e+09	6.34718e+09	6.95152e+08	6.32243e+08	8.3778e+09	3.61691e+09	2.55819e+09	3.28151e+09	1.71145
Lipidsearch	PC(18:0e)+Na		C26 H54 O7 N1 P1 Na1	546.353	0	8.54836e+08	7.78816e+08	0	1.35246e+08	1.24735e+08	5.44551e+08	4.73124e+08	8.66602e+07	7.52337e+07	2.65162
Lipidsearch	PC(18:0p)+Na		C26 H52 O7 N1 P1 Na1	544.337	2.47357e+09	5.59297e+08	8.09481e+08	0	1.9231e+07	1.43211e+07	1.28078e+09	1.04053e+09	1.11841e+07	9.99195e+06	6.83944
Lipidsearch	PC(18:0p)+Na		C26 H52 O7 N1 P1 Na1	544.337	4.92222e+09	1.3211e+09	1.40196e+09	1.0864e+07	7.89104e+07	7.21082e+07	2.54843e+09	2.05616e+09	5.39609e+07	3.74776e+07	5.56155
Lipidsearch	PC(12:0e/8:0)+H		C28 H59 O7 N1 P1	552.402	6.69135e+06	1.74397e+07	1.66588e+07	2221.43	3.60146e+06	2.03454e+06	1.35966e+07	5.99288e+06	1.87941e+06	1.80463e+06	2.8549
Lipidsearch	PC(20:0e)+Na		C28 H58 O7 N1 P1 Na1	574.384	1.42101e+06	1.79041e+08	3.15333e+08	0	1.25766e+07	4.03325e+07	1.65265e+08	1.57409e+08	1.76364e+07	2.06368e+07	3.22816
Lipidsearch	PC(20:0p)+Na		C28 H56 O7 N1 P1 Na1	572.369	6.97275e+08	5.27131e+08	5.6542e+08	4.25236e+07	9.82104e+06	8.4608e+06	5.96608e+08	8.92568e+07	2.02685e+07	1.92855e+07	4.87947
Lipidsearch	PC(22:0e)+Na		C30 H62 O7 N1 P1 Na1	602.416	355375	1.65888e+08	1.56892e+08	0	5.6178e+06	6.71833e+06	1.07712e+08	9.3082e+07	4.11205e+06	3.6034e+06	4.71117
Lipidsearch	PC(22:0p)+Na		C30 H60 O7 N1 P1 Na1	600.4	6.23236e+06	2.66971e+08	4.05634e+08	0	804439	834726	2.26279e+08	2.02786e+08	546388	473428	8.69396
Lipidsearch	PC(22:2)+H		C30 H57 O8 N1 P1	590.382	959048	2.31522e+06	3.49554e+06	0	0	0	2.2566e+06	1.26926e+06	0	0	#DIV/0!
Lipidsearch	PC(12:0e/12:0)+H		C32 H67 O7 N1 P1	608.465	516.323	2.33823e+07	4.73058e+07	0	8.03692e+07	7.09555e+07	2.35629e+07	2.36532e+07	5.04416e+07	4.39366e+07	-1.0981
Lipidsearch	PC(24:1e)+Na		C32 H64 O7 N1 P1 Na1	628.431	335408	1.04308e+08	9.93988e+07	0	5078.45	494572	6.8014e+07	5.86628e+07	166550	284087	8.67373
Lipidsearch	PC(24:2p)+Na		C32 H60 O7 N1 P1 Na1	624.4	2.68794e+06	5.8693e+07	1.02298e+07	0	0	0	2.38702e+07	3.03922e+07	0	0	#DIV/0!
Lipidsearch	PC(26:2e)+Na		C34 H66 O7 N1 P1 Na1	654.447	0	7.1419e+06	1.85031e+07	0	1864.81	0	8.54832e+06	9.33136e+06	621.602	1076.65	13.7474
Lipidsearch	PC(13:0/14:0)+CH3COO		C37 H73 O10 N1 P1	722.498	7.69895e+07	7.79843e+07	8.90745e+07	0	0	64780.8	8.13494e+07	6.70854e+06	21593.6	37401.2	11.8793
Lipidsearch	PC(28:0)+H		C36 H73 O8 N1 P1	678.507	6.29001e+08	6.4665e+08	6.62118e+08	0	0	309229	6.45923e+08	1.65704e+07	103076	178533	12.6134
Lipidsearch	PC(28:0)+Na		C36 H72 O8 N1 P1 Na1	700.489	2.42708e+07	4.72323e+07	4.83145e+07	0	0	0	3.99392e+07	1.358e+07	0	0	#DIV/0!
Lipidsearch	PC(15:0/13:0)+CH3COO		C38 H75 O10 N1 P1	736.513	6.54532e+06	1.02534e+07	1.48238e+07	53377	127703	0	1.05408e+07	4.14669e+06	60360.1	64137.4	7.44818
Lipidsearch	PC(28:0e)+Na		C36 H74 O7 N1 P1 Na1	686.51	6.14753e+06	9.65663e+06	5.39551e+06	0	0	0	7.06656e+06	2.27437e+06	0	0	#DIV/0!
Lipidsearch	PC(29:0)+Na		C37 H74 O8 N1 P1 Na1	714.504	1.41399e+07	5.56577e+07	3.40286e+07	1.49221e+07	1.67132e+07	6.76338e+06	3.46088e+07	2.0765e+07	1.27996e+07	5.30366e+06	1.43504
Lipidsearch	PC(16:0/13:0)+CH3COO		C39 H77 O10 N1 P1	750.529	1.41742e+09	1.40432e+09	1.49125e+09	184160	3.62546e+06	3.16899e+06	1.43767e+09	4.68673e+07	2.3262e+06	1.86905e+06	9.27153
Lipidsearch	PC(16:0/13:0)+H		C37 H75 O8 N1 P1	692.522	9.64122e+06	9.65076e+07	5.16053e+07	2.48238e+06	0	5.73586e+06	5.25847e+07	4.34415e+07	2.73941e+06	2.87656e+06	4.2627
Lipidsearch	PC(29:0)+H		C37 H75 O8 N1 P1	692.522	1.19601e+06	6.39906e+06	1.99032e+06	9.34101e+06	2.69589e+06	856379	3.19513e+06	2.80297e+06	4.29776e+06	4.46338e+06	-0.42771
Lipidsearch	PC(29:0e)+H		C37 H77 O7 N1 P1	678.543	2.32636e+07	2.23376e+07	2.1886e+07	0	0	0	2.24957e+07	702327	0	0	#DIV/0!
Lipidsearch	PC(15:1/14:0)+CH3COO		C39 H75 O10 N1 P1	748.513	3.88744e+07	3.5935e+07	2.61111e+07	800.496	104747	79001	3.36402e+07	6.68395e+06	61516	54134	9.09501
Lipidsearch	PC(16:1/13:0)+H		C37 H73 O8 N1 P1	690.507	2.34147e+08	1.04582e+08	9.89656e+07	3.81708e+06	0	4.59974e+06	1.45898e+08	7.64774e+07	2.80561e+06	2.46104e+06	5.70051
Lipidsearch	PC(30:0)+H		C38 H77 O8 N1 P1	706.538	1.57681e+10	1.6608e+10	1.696e+10	6.55358e+07	4.8378e+07	5.87211e+07	1.64453e+10	6.12363e+08	5.7545e+07	8.63913e+06	8.15877
Lipidsearch	PC(30:0)+Na		C38 H76 O8 N1 P1 Na1	728.52	5.65597e+08	6.35694e+08	6.86036e+08	0	417587	233640	6.29109e+08	6.04889e+07	217076	209286	11.5009
Lipidsearch	PC(15:0/15:0)+CH3COO		C40 H79 O10 N1 P1	764.545	2.47195e+07	1.03262e+08	9.55033e+07	808591	2.46771e+06	2.44522e+06	7.44949e+07	4.32809e+07	1.90717e+06	951468	5.28763
Lipidsearch	PC(30:0e)+H		C38 H79 O7 N1 P1	692.559	1.86386e+09	9.47178e+09	1.02521e+10	0	0	945302	7.19591e+09	4.63414e+09	315101	545770	14.4791
Lipidsearch	PC(30:0e)+Na		C38 H78 O7 N1 P1 Na1	714.541	2.08223e+07	1.40971e+09	1.01202e+09	0	0	0	8.14185e+08	7.15267e+08	0	0	#DIV/0!
Lipidsearch	PC(30:1)+H		C38 H75 O8 N1 P1	704.522	3.03602e+08	3.26518e+08	3.65427e+08	801724	0	0	3.31849e+08	3.12554e+07	267241	462875	10.2782
Lipidsearch	PC(30:1)+Na		C38 H74 O8 N1 P1 Na1	726.504	1.7808e+07	8.85087e+06	1.82585e+07	0	0	0	1.49724e+07	5.30622e+06	0	0	#DIV/0!
Lipidsearch	PC(12:0e/18:1)+H		C38 H77 O7 N1 P1	690.543	1.87904e+08	1.37982e+08	3.26067e+08	1.58555e+07	2.16577e+07	9.90558e+06	2.17318e+08	9.74309e+07	1.58063e+07	5.8762e+06	3.78124
Lipidsearch	PC(12:0p/18:1)+H		C38 H75 O7 N1 P1	688.528	488658	3.44948e+06	715627	1.23567e+06	0	0	1.55126e+06	1.64783e+06	411890	713415	1.91311
Lipidsearch	PC(17:0/14:0)+H		C39 H79 O8 N1 P1	720.554	4.4897e+09	2.65357e+08	3.99566e+09	358198	3.60602e+07	3.89357e+07	2.91691e+09	2.30956e+09	2.5118e+07	2.14908e+07	6.85957
Lipidsearch	PC(16:0/15:0)+CH3COO		C41 H81 O10 N1 P1	778.56	4.78743e+09	4.76567e+09	4.81882e+09	2.53604e+08	2.87931e+08	2.80993e+08	4.79064e+09	2.67207e+07	2.74176e+08	1.81505e+07	4.12704
Lipidsearch	PC(31:0e)+H		C39 H81 O7 N1 P1	706.575	1.26281e+07	6.97376e+07	1.16048e+08	0	0	0	6.6138e+07	5.1804e+07	0	0	#DIV/0!
Lipidsearch	PC(31:0e)+Na		C39 H80 O7 N1 P1 Na1	728.556	2.24039e+07	3.00733e+07	2.48234e+07	0	0	0	2.57668e+07	3.92077e+06	0	0	#DIV/0!
Lipidsearch	PC(16:0p/15:0)+H		C39 H79 O7 N1 P1	704.559	5.10695e+08	7.19459e+08	9.07671e+08	2.89234e+07	0	0	7.12608e+08	1.98577e+08	9.64114e+06	1.66989e+07	6.20776
Lipidsearch	PC(16:0/15:1)+H		C39 H77 O8 N1 P1	718.538	1.92109e+08	9.58012e+07	1.11541e+08	5.7851e+07	3.01883e+07	2.82006e+07	1.3315e+08	5.16624e+07	3.87466e+07	1.65747e+07	1.78091
Lipidsearch	PC(16:0/15:1)+CH3COO		C41 H79 O10 N1 P1	776.545	8.14056e+08	1.18557e+09	7.83195e+08	5.11879e+07	4.21776e+07	6.74405e+07	9.27608e+08	2.23937e+08	5.3602e+07	1.28033e+07	4.11316
Lipidsearch	PC(16:1/15:0)+CH3COO		C41 H79 O10 N1 P1	776.545	8.00265e+08	1.26509e+09	7.08085e+08	1.3359e+07	1.20511e+07	6.73567e+07	9.24482e+08	2.98559e+08	3.09223e+07	3.156e+07	4.90193
Lipidsearch	PC(31:1)+H		C39 H77 O8 N1 P1	718.538	2.58608e+09	3.30987e+09	3.11313e+09	6.41069e+07	1.3753e+08	9.76416e+07	3.00302e+09	3.74248e+08	9.97595e+07	3.67573e+07	4.91182
Lipidsearch	PC(31:1e)+H		C39 H79 O7 N1 P1	704.559	5.04275e+08	7.19459e+08	8.73617e+08	2.89234e+07	0	0	6.99117e+08	1.85509e+08	9.64114e+06	1.66989e+07	6.18019
Lipidsearch	PC(31:1p)+H		C39 H77 O7 N1 P1	702.543	1.34017e+07	5.11314e+07	5.32438e+07	0	0	0	3.9259e+07	2.2418e+07	0	0	#DIV/0!
Lipidsearch	PC(16:1/15:1)+CH3COO		C41 H77 O10 N1 P1	774.529	6.03547e+07	7.6718e+07	9.60779e+07	999112	683973	1.92212e+06	7.77169e+07	1.78826e+07	1.20173e+06	643462	6.01504
Lipidsearch	PC(16:1/15:1)+H		C39 H75 O8 N1 P1	716.522	1.32506e+09	5.17589e+08	8.13873e+08	6.98934e+08	7.88855e+08	8.53799e+08	8.85509e+08	4.08477e+08	7.80529e+08	7.77671e+07	0.182054
Lipidsearch	PC(31:3)+H		C39 H73 O8 N1 P1	714.507	2.10093e+07	1.59936e+07	7.07712e+07	1.77107e+07	1.67132e+07	9.45744e+06	3.59247e+07	3.0282e+07	1.46271e+07	4.50478e+06	1.29633
Lipidsearch	PC(32:0)+H		C40 H81 O8 N1 P1	734.569	3.91085e+10	3.36105e+10	3.52238e+10	1.86649e+09	1.15351e+09	1.25286e+09	3.59809e+10	2.82609e+09	1.42429e+09	3.86166e+08	4.65892
Lipidsearch	PC(32:0)+Na		C40 H80 O8 N1 P1 Na1	756.551	1.31054e+09	1.04993e+09	1.01987e+09	9.58465e+07	18146.2	767776	1.12678e+09	1.59845e+08	3.22108e+07	5.51114e+07	5.12852
Lipidsearch	PC(15:0/17:0)+CH3COO		C42 H83 O10 N1 P1	792.576	9.35248e+07	1.43539e+07	8.42299e+06	105890	895285	675328	3.87672e+07	4.7514e+07	558834	407387	6.11627
Lipidsearch	PC(32:0e)+H		C40 H83 O7 N1 P1	720.59	5.99217e+09	6.81789e+09	7.44417e+09	20370.1	3.18919e+06	4.11796e+06	6.75141e+09	7.28276e+08	2.4425e+06	2.14842e+06	11.4326
Lipidsearch	PC(16:0p/16:0)+Na		C40 H80 O7 N1 P1 Na1	740.556	7.69433e+07	6.05614e+08	8.16861e+08	0	0	0	4.99806e+08	3.81138e+08	0	0	#DIV/0!
Lipidsearch	PC(18:1/14:0)+Na		C40 H78 O8 N1 P1 Na1	754.536	2.84787e+08	4.51209e+08	3.56089e+07	1.39777e+07	3.37903e+07	2.5252e+07	2.57201e+08	2.09169e+08	2.434e+07	9.93775e+06	3.4015
Lipidsearch	PC(32:1)+H		C40 H79 O8 N1 P1	732.554	8.66431e+09	9.29222e+09	1.00904e+10	5.26786e+08	6.03133e+08	6.18219e+08	9.34897e+09	7.1473e+08	5.82713e+08	4.90179e+07	4.00395
Lipidsearch	PC(15:0/17:1)+CH3COO		C42 H81 O10 N1 P1	790.56	4.67623e+07	6.66275e+07	4.88938e+07	221772	3.75728e+06	1.31104e+06	5.40945e+07	1.09061e+07	1.76337e+06	1.81064e+06	4.93908
Lipidsearch	PC(32:1)+Na		C40 H78 O8 N1 P1 Na1	754.536	2.34641e+08	1.42639e+08	1.01091e+08	0	56546.7	4.64038e+06	1.59457e+08	6.83446e+07	1.56564e+06	2.66295e+06	6.67027
Lipidsearch	PC(32:1)+H		C40 H79 O8 N1 P1	732.554	3.20701e+09	6.22887e+08	9.1832e+08	6.83349e+07	0	0	1.58274e+09	1.4144e+09	2.27783e+07	3.94531e+07	6.11862
Lipidsearch	PC(32:1e)+H		C40 H81 O7 N1 P1	718.575	1.93178e+09	1.77328e+09	4.01706e+09	0	248949	1.0245e+06	2.57404e+09	1.2522e+09	424482	534329	12.566
Lipidsearch	PC(32:1p)+H		C40 H79 O7 N1 P1	716.559	5.68869e+07	8.26672e+07	1.13887e+08	0	0	0	8.44804e+07	2.85434e+07	0	0	#DIV/0!
Lipidsearch	PC(32:2)+H		C40 H77 O8 N1 P1	730.538	4.05788e+08	5.75975e+08	4.7714e+08	4.67632e+06	2.06428e+07	7.1833e+06	4.86301e+08	8.54628e+07	1.08341e+07	8.58651e+06	5.48819
Lipidsearch	PC(32:2)+Na		C40 H76 O8 N1 P1 Na1	752.52	2.91389e+07	7.02737e+07	1.26847e+07	0	0	0	3.73658e+07	2.96628e+07	0	0	#DIV/0!
Lipidsearch	PC(14:0/18:2)+CH3COO		C42 H79 O10 N1 P1	788.545	0	1.70275e+06	1.72397e+06	948625	6.10298e+06	2.01278e+07	1.14224e+06	989266	9.05979e+06	9.92557e+06	-2.98761
Lipidsearch	PC(16:0/16:2)+CH3COO		C42 H79 O10 N1 P1	788.545	0	0	126120	0	2.87071e+06	5.92039e+06	42040	72815.3	2.93037e+06	2.96065e+06	-6.12318
Lipidsearch	PC(32:3)+H		C40 H75 O8 N1 P1	728.522	2.64062e+06	1.4636e+06	1.50123e+06	0	0	0	1.86848e+06	668954	0	0	#DIV/0!
Lipidsearch	PC(32:3)+H		C40 H75 O8 N1 P1	728.522	6.92579e+08	6.72013e+08	7.20057e+08	0	417587	233640	6.94883e+08	2.41049e+07	217076	209286	11.6444
Lipidsearch	PC(18:0/15:0)+Na		C41 H82 O8 N1 P1 Na1	770.567	2.90651e+07	3.53525e+07	5.02369e+07	3.09291e+07	2.66447e+07	1.5878e+07	3.82181e+07	1.08729e+07	2.4484e+07	7.75471e+06	0.64242
Lipidsearch	PC(33:0)+H		C41 H83 O8 N1 P1	748.585	1.33895e+09	1.55993e+09	1.58003e+09	9.1207e+06	7.9565e+06	5.73332e+06	1.49297e+09	1.33767e+08	7.60351e+06	1.72106e+06	7.6173
Lipidsearch	PC(16:0/17:0)+CH3COO		C43 H85 O10 N1 P1	806.592	9.85867e+08	1.06327e+09	1.03405e+09	6.16498e+07	7.90733e+07	8.02214e+07	1.02773e+09	3.90882e+07	7.36482e+07	1.04067e+07	3.80267
Lipidsearch	PC(33:1)+H		C41 H81 O8 N1 P1	746.569	1.46692e+09	1.54088e+09	1.51379e+09	6.81652e+07	2.99224e+08	3.01145e+08	1.50719e+09	3.74196e+07	2.22845e+08	1.3396e+08	2.75775
Lipidsearch	PC(15:0/18:1)+CH3COO		C43 H83 O10 N1 P1	804.576	3.19507e+09	3.21222e+09	3.25334e+09	5.36058e+08	5.94274e+08	5.93872e+08	3.22021e+09	2.99462e+07	5.74735e+08	3.34956e+07	2.48619
Lipidsearch	PC(18:0/15:1)+H		C41 H81 O8 N1 P1	746.569	4.36902e+09	5.34369e+09	5.2977e+09	9.2502e+07	1.27532e+08	1.92454e+08	5.00347e+09	5.49929e+08	1.37496e+08	5.07155e+07	5.18547
Lipidsearch	PC(15:0/18:1)+H		C41 H81 O8 N1 P1	746.569	1.33031e+08	6.89399e+07	3.75787e+07	0	0	8574.69	7.98499e+07	4.86525e+07	2858.23	4950.6	14.7699
Lipidsearch	PC(33:1e)+H		C41 H83 O7 N1 P1	732.59	1.51311e+08	1.04802e+08	2.10738e+07	10495	0	0	9.23956e+07	6.5999e+07	3498.32	6059.27	14.6889
Lipidsearch	PC(33:1p)+H		C41 H81 O7 N1 P1	730.575	2.03855e+08	7.69636e+07	2.78227e+08	0	0	0	1.86349e+08	1.01767e+08	0	0	#DIV/0!
Lipidsearch	PC(33:1p)+H		C41 H81 O7 N1 P1	730.575	8.20645e+07	5.05201e+07	2.83242e+07	0	0	0	5.36363e+07	2.70053e+07	0	0	#DIV/0!
Lipidsearch	PC(33:2)+H		C41 H79 O8 N1 P1	744.554	2.14697e+08	2.14569e+08	1.13908e+08	7.93404e+07	2.40743e+07	9.19944e+07	1.81058e+08	5.81533e+07	6.51364e+07	3.61193e+07	1.47492
Lipidsearch	PC(15:0/18:2)+CH3COO		C43 H81 O10 N1 P1	802.56	8.10507e+08	7.83527e+08	8.00053e+08	6.97611e+08	8.17375e+08	8.3395e+08	7.98029e+08	1.36033e+07	7.82979e+08	7.43934e+07	0.0274683
Lipidsearch	PC(15:1/18:1)+H		C41 H79 O8 N1 P1	744.554	3.8042e+09	5.20785e+09	5.03988e+09	1.33335e+09	1.48059e+09	1.37636e+09	4.68398e+09	7.66524e+08	1.39677e+09	7.57102e+07	1.74565
Lipidsearch	PC(15:0/18:2)+H		C41 H79 O8 N1 P1	744.554	0	0	0	5.1791e+07	5.16727e+07	4.75192e+06	0	0	3.60719e+07	2.71239e+07	#NUM!
Lipidsearch	PC(33:2p)+H		C41 H79 O7 N1 P1	728.559	1.76608e+07	3.02704e+07	2.86241e+07	0	0	0	2.55184e+07	6.85452e+06	0	0	#DIV/0!
Lipidsearch	PC(15:1/18:2)+CH3COO		C43 H79 O10 N1 P1	800.545	1.07338e+08	1.08329e+08	9.85833e+07	8.5559e+06	7.15551e+06	2.43229e+07	1.0475e+08	5.36375e+06	1.33448e+07	9.53307e+06	2.97261
Lipidsearch	PC(15:1/18:2)+H		C41 H77 O8 N1 P1	742.538	2.9093e+09	1.49297e+09	1.27542e+09	8.18347e+08	5.25376e+08	1.17818e+09	1.89256e+09	8.87213e+08	8.40633e+08	3.2697e+08	1.17079
Lipidsearch	PC(33:4)+H		C41 H75 O8 N1 P1	740.522	1.99081e+07	2.23463e+08	1.0622e+06	4.04787e+07	2.43841e+07	9.17955e+07	8.14779e+07	1.23324e+08	5.22194e+07	3.52059e+07	0.641822
Lipidsearch	PC(33:4)+H		C41 H75 O8 N1 P1	740.522	3.29426e+08	2.77117e+08	7.21285e+07	1.16471e+08	1.8302e+08	1.42619e+08	2.26224e+08	1.35989e+08	1.4737e+08	3.35281e+07	0.618307
Lipidsearch	PC(33:5)+H		C41 H73 O8 N1 P1	738.507	1.54844e+07	1.29309e+07	2.99029e+07	2.82911e+06	9.58642e+06	1.10425e+07	1.94394e+07	9.15115e+06	7.81935e+06	4.38256e+06	1.31386
Lipidsearch	PC(18:0/16:0)+CH3COO		C44 H87 O10 N1 P1	820.607	159340	2.02272e+06	4.92098e+06	145568	0	895714	2.36768e+06	2.39949e+06	347094	480661	2.77008
Lipidsearch	PC(34:0)+H		C42 H85 O8 N1 P1	762.601	7.89389e+09	9.49961e+09	1.00531e+10	3.07263e+08	8.53533e+07	7.67601e+07	9.14887e+09	1.12152e+09	1.56459e+08	1.30671e+08	5.86974
Lipidsearch	PC(34:0)+Na		C42 H84 O8 N1 P1 Na1	784.583	3.96126e+08	4.65013e+08	4.97007e+08	3.09604e+06	7.87424e+06	0	4.52715e+08	5.15529e+07	3.65676e+06	3.96695e+06	6.95189
Lipidsearch	PC(34:0e)+H		C42 H87 O7 N1 P1	748.621	9.42435e+08	9.46845e+08	9.71797e+08	1.37309e+07	6.17696e+06	8.40266e+06	9.53692e+08	1.58332e+07	9.43684e+06	3.88171e+06	6.65908
Lipidsearch	PC(16:0p/18:0)+Na		C42 H84 O7 N1 P1 Na1	768.588	5.6058e+08	6.04427e+08	6.99738e+08	2.60432e+06	0	0	6.21582e+08	7.11472e+07	868108	1.50361e+06	9.48385
Lipidsearch	PC(34:1)+H		C42 H83 O8 N1 P1	760.585	2.80934e+10	2.47074e+10	2.49258e+10	3.97833e+09	2.39112e+09	2.5412e+09	2.59089e+10	1.89501e+09	2.97021e+09	8.76273e+08	3.12481
Lipidsearch	PC(34:1)+Na		C42 H82 O8 N1 P1 Na1	782.567	9.19381e+07	5.75393e+08	6.98915e+08	4.45876e+08	2.13478e+06	1.10579e+08	4.55415e+08	3.20782e+08	1.86197e+08	2.31333e+08	1.29036
Lipidsearch	PC(16:0/18:1)+CH3COO		C44 H85 O10 N1 P1	818.592	7.1822e+07	7.30312e+07	7.67137e+07	1.6696e+07	1.24178e+07	1.68454e+07	7.38556e+07	2.54795e+06	1.53197e+07	2.51427e+06	2.26932
Lipidsearch	PC(34:1e)+H		C42 H85 O7 N1 P1	746.606	8.50642e+09	9.72036e+09	1.04163e+10	41328.3	2.03937e+07	1.20468e+07	9.5477e+09	9.66576e+08	1.08273e+07	1.02309e+07	9.78434
Lipidsearch	PC(34:2)+H		C42 H81 O8 N1 P1	758.569	1.07799e+10	1.06278e+10	1.08222e+10	7.33962e+09	8.0981e+09	7.83694e+09	1.07433e+10	1.02263e+08	7.75822e+09	3.85321e+08	0.469638
Lipidsearch	PC(34:2)+Na		C42 H80 O8 N1 P1 Na1	780.551	4.85723e+08	5.4961e+08	5.50438e+08	6.98326e+08	7.11861e+08	7.4162e+08	5.2859e+08	3.71265e+07	7.17269e+08	2.21479e+07	-0.440364
Lipidsearch	PC(16:1/18:1)+CH3COO		C44 H83 O10 N1 P1	816.576	1.63976e+06	1.12314e+06	3.69222e+06	219970	5.50801e+06	3.23398e+07	2.15171e+06	1.3589e+06	1.26893e+07	1.7222e+07	-2.56005
Lipidsearch	PC(34:2e)+H		C42 H83 O7 N1 P1	744.59	8.00528e+08	2.50289e+08	1.17578e+09	0	2.44737e+06	10008.2	7.42198e+08	4.65493e+08	819126	1.41011e+06	9.8235
Lipidsearch	PC(34:2p)+H		C42 H81 O7 N1 P1	742.575	3.0669e+06	5.17407e+06	1.85933e+07	0	0	16114.1	8.94476e+06	8.42206e+06	5371.37	9303.49	10.7015
Lipidsearch	PC(16:2/18:1)+Na		C42 H78 O8 N1 P1 Na1	778.536	5.6856e+07	8.48946e+07	9.29429e+07	481714	0	1.2881e+06	7.82312e+07	1.89438e+07	589939	650835	7.05103
Lipidsearch	PC(34:3)+H		C42 H79 O8 N1 P1	756.554	8.69843e+08	1.00827e+09	1.05523e+09	1.46882e+08	7.19101e+07	4.06715e+07	9.77781e+08	9.63796e+07	8.64877e+07	5.4585e+07	3.49894
Lipidsearch	PC(34:3)+H		C42 H79 O8 N1 P1	756.554	0	0	0	9.51904e+06	1.53914e+07	2.11644e+07	0	0	1.53583e+07	5.82278e+06	#NUM!
Lipidsearch	PC(34:3p)+H		C42 H79 O7 N1 P1	740.559	8.29779e+07	1.06653e+08	0	1.03473e+06	0	0	6.32103e+07	5.6007e+07	344909	597400	7.5178
Lipidsearch	PC(16:2/18:2)+H		C42 H77 O8 N1 P1	754.538	3.10034e+07	522514	3.93446e+07	0	0	0	2.36235e+07	2.04361e+07	0	0	#DIV/0!
Lipidsearch	PC(34:5)+H		C42 H75 O8 N1 P1	752.522	2.91389e+07	7.02737e+07	4.3478e+07	0	0	0	4.76302e+07	2.08794e+07	0	0	#DIV/0!
Lipidsearch	PC(18:0/17:0)+H		C43 H87 O8 N1 P1	776.616	8.25216e+06	1.18427e+07	1.37017e+07	0	0	0	1.12655e+07	2.77025e+06	0	0	#DIV/0!
Lipidsearch	PC(16:0/19:0)+H		C43 H87 O8 N1 P1	776.616	3.1815e+07	5.45641e+07	2.82126e+07	0	0	0	3.81972e+07	1.42881e+07	0	0	#DIV/0!
Lipidsearch	PC(18:0/17:0)+CH3COO		C45 H89 O10 N1 P1	834.623	5.38051e+07	3.85361e+07	5.19001e+07	578481	355234	344779	4.80804e+07	8.32032e+06	426165	132013	6.81789
Lipidsearch	PC(16:0/19:1)+H		C43 H85 O8 N1 P1	774.601	6.99515e+08	8.25688e+08	8.86443e+08	1.30911e+07	1.07834e+08	8.11187e+07	8.03882e+08	9.53528e+07	6.73478e+07	4.88494e+07	3.57728
Lipidsearch	PC(17:0/18:1)+CH3COO		C45 H87 O10 N1 P1	832.607	1.29349e+09	1.34391e+09	1.35481e+09	5.93262e+08	7.88731e+08	7.55765e+08	1.33074e+09	3.27155e+07	7.12586e+08	1.04644e+08	0.901093
Lipidsearch	PC(35:1p)+H		C43 H85 O7 N1 P1	758.606	0	875822	750105	0	0	0	541976	473555	0	0	#DIV/0!
Lipidsearch	PC(35:2)+H		C43 H83 O8 N1 P1	772.585	4.02538e+08	5.07304e+08	5.05224e+08	5.0325e+07	4.16171e+08	4.45376e+08	4.71689e+08	5.98956e+07	3.03957e+08	2.20137e+08	0.633967
Lipidsearch	PC(17:1/18:1)+CH3COO		C45 H85 O10 N1 P1	830.592	4.49476e+08	3.58077e+08	3.9465e+08	0	2.0836e+09	2.11731e+09	4.00734e+08	4.60019e+07	1.4003e+09	1.21282e+09	-1.80502
Lipidsearch	PC(17:1/18:1)+CH3COO		C45 H85 O10 N1 P1	830.592	1.20789e+09	7.45828e+08	5.0022e+08	1.82382e+09	2.07206e+09	2.10832e+09	8.17978e+08	3.59307e+08	2.0014e+09	1.54851e+08	-1.29088
Lipidsearch	PC(15:0/20:2)+H		C43 H83 O8 N1 P1	772.585	6.89552e+07	7.33586e+07	1.4093e+08	0	0	0	9.44147e+07	4.03437e+07	0	0	#DIV/0!
Lipidsearch	PC(35:3)+H		C43 H81 O8 N1 P1	770.569	1.63266e+07	1.28144e+07	1.3556e+07	2.13136e+06	3.99184e+06	9.32923e+06	1.42323e+07	1.85122e+06	5.15081e+06	3.73627e+06	1.4663
Lipidsearch	PC(17:1/18:2)+CH3COO		C45 H83 O10 N1 P1	828.576	5.86163e+08	6.03035e+08	6.14051e+08	3.29818e+08	4.15724e+08	4.32272e+08	6.01083e+08	1.40461e+07	3.92605e+08	5.50005e+07	0.614487
Lipidsearch	PC(15:0/20:3)+H		C43 H81 O8 N1 P1	770.569	7.81658e+08	1.21444e+09	1.40007e+09	3.07315e+06	4.19354e+06	0	1.13206e+09	3.1733e+08	2.42223e+06	2.17123e+06	8.86839
Lipidsearch	PC(15:0/20:4)+CH3COO		C45 H81 O10 N1 P1	826.56	1.34719e+08	1.0476e+08	1.31076e+08	2.9835e+07	3.37681e+07	2.53943e+07	1.23518e+08	1.63469e+07	2.96658e+07	4.18948e+06	2.05786
Lipidsearch	PC(35:4)+H		C43 H79 O8 N1 P1	768.554	2.73852e+07	3.25597e+07	2.87733e+07	1.73256e+07	1.70025e+07	5.05776e+06	2.95727e+07	2.67826e+06	1.31286e+07	6.99144e+06	1.17155
Lipidsearch	PC(15:0/20:4)+CH3COO		C45 H81 O10 N1 P1	826.56	1.22567e+08	1.11843e+08	1.31133e+08	1.51542e+08	1.61167e+08	1.57477e+08	1.21848e+08	9.66518e+06	1.56729e+08	4.85592e+06	-0.363191
Lipidsearch	PC(35:4)+H		C43 H79 O8 N1 P1	768.554	1.69141e+09	2.25646e+09	2.17987e+09	3.84762e+08	8.57626e+08	5.70113e+08	2.04258e+09	3.06527e+08	6.04167e+08	2.38264e+08	1.75738
Lipidsearch	PC(15:1/20:4)+CH3COO		C45 H79 O10 N1 P1	824.545	2.6381e+07	4.66286e+07	7.22161e+06	492643	630326	629407	2.67437e+07	1.9706e+07	584125	79227.7	5.51678
Lipidsearch	PC(35:5)+H		C43 H77 O8 N1 P1	766.538	2.81355e+08	4.26068e+08	4.34181e+08	2.83699e+07	2.38972e+08	2.60856e+08	3.80535e+08	8.59882e+07	1.76066e+08	1.28376e+08	1.11191
Lipidsearch	PC(35:5)+H		C43 H77 O8 N1 P1	766.538	3.51592e+08	2.08784e+08	2.30198e+08	5.72185e+08	2.20027e+08	1.95188e+08	2.63525e+08	7.70167e+07	3.29134e+08	2.10855e+08	-0.320736
Lipidsearch	PC(35:6)+H		C43 H75 O8 N1 P1	764.522	3.47606e+07	9.28308e+07	1.20249e+08	1.29435e+07	3.32348e+06	5.09322e+06	8.26136e+07	4.36505e+07	7.12007e+06	5.12028e+06	3.53642
Lipidsearch	PC(36:0)+H		C44 H89 O8 N1 P1	790.632	3.94588e+08	4.33722e+08	5.48301e+08	2.28226e+06	18113.5	3.72739e+06	4.58871e+08	7.98825e+07	2.00925e+06	1.86965e+06	7.83528
Lipidsearch	PC(36:1)+H		C44 H87 O8 N1 P1	788.616	1.01713e+10	1.26338e+10	1.34583e+10	2.76583e+09	6.94256e+08	1.48426e+09	1.20878e+10	1.7102e+09	1.64812e+09	1.04546e+09	2.87466
Lipidsearch	PC(36:1)+Na		C44 H86 O8 N1 P1 Na1	810.598	5.26714e+08	6.19807e+08	2.93719e+08	2.06865e+08	2.88533e+08	8.77368e+07	4.8008e+08	1.67972e+08	1.94378e+08	1.00979e+08	1.30441
Lipidsearch	PC(36:1)+H		C44 H87 O8 N1 P1	788.616	0	0	0	0	2.20772e+06	1.51606e+07	0	0	5.78943e+06	8.19036e+06	#NUM!
Lipidsearch	PC(36:1e)+H		C44 H89 O7 N1 P1	774.637	3.79307e+08	3.66306e+08	4.22782e+08	0	0	0	3.89465e+08	2.95765e+07	0	0	#DIV/0!
Lipidsearch	PC(36:2)+H		C44 H85 O8 N1 P1	786.601	9.41123e+09	6.80403e+09	6.9248e+09	1.41817e+10	1.36828e+10	1.47118e+10	7.71335e+09	1.47164e+09	1.41921e+10	5.14589e+08	-0.879656
Lipidsearch	PC(36:2)+Na		C44 H84 O8 N1 P1 Na1	808.583	4.41374e+08	3.93709e+08	4.10728e+08	1.37281e+09	3.50005e+09	2.82463e+08	4.15271e+08	2.41549e+07	1.71844e+09	1.6364e+09	-2.04898
Lipidsearch	PC(18:0/18:2)+CH3COO		C46 H87 O10 N1 P1	844.607	3.31525e+06	1.62483e+06	0	4.17109e+07	2.11087e+07	3.10354e+07	1.6467e+06	1.65773e+06	3.1285e+07	1.03034e+07	-4.24782
Lipidsearch	PC(36:2e)+H		C44 H87 O7 N1 P1	772.621	8.89483e+08	3.38972e+08	3.06899e+08	1.81477e+06	1.44093e+06	4.30127e+06	5.11785e+08	3.27489e+08	2.51899e+06	1.55477e+06	7.66655
Lipidsearch	PC(36:3)+H		C44 H83 O8 N1 P1	784.585	3.36194e+09	7.95905e+09	7.06072e+09	1.00718e+09	3.93548e+09	4.36579e+09	6.12724e+09	2.43658e+09	3.10282e+09	1.82758e+09	0.981659
Lipidsearch	PC(36:3)+Na		C44 H82 O8 N1 P1 Na1	806.567	6.34039e+08	4.39372e+08	4.80036e+08	3.18277e+08	3.02495e+08	3.28287e+08	5.17816e+08	1.02685e+08	3.16353e+08	1.30033e+07	0.710905
Lipidsearch	PC(18:1/18:2)+CH3COO		C46 H85 O10 N1 P1	842.592	310458	0	1.36705e+06	1.0861e+06	2.49252e+06	3.90857e+06	559169	716658	2.49573e+06	1.41124e+06	-2.15811
Lipidsearch	PC(36:4)+H		C44 H81 O8 N1 P1	782.569	1.07713e+09	1.55094e+09	1.21986e+09	2.85833e+08	2.41357e+08	2.32772e+08	1.28264e+09	2.43066e+08	2.53321e+08	2.8482e+07	2.34008
Lipidsearch	PC(36:4)+Na		C44 H80 O8 N1 P1 Na1	804.551	7.68005e+07	9.93691e+07	8.56179e+07	699596	3.25522e+06	3.95041e+06	8.72625e+07	1.13738e+07	2.63507e+06	1.71183e+06	5.04945
Lipidsearch	PC(16:0/20:4)+Na		C44 H80 O8 N1 P1 Na1	804.551	5.51049e+07	3.94376e+07	1.64606e+07	1.47711e+08	1.35295e+08	1.30855e+08	3.70011e+07	1.9437e+07	1.37954e+08	8.73669e+06	-1.89855
Lipidsearch	PC(36:4)+H		C44 H81 O8 N1 P1	782.569	1.38692e+09	1.40389e+09	1.47141e+09	1.19307e+09	1.43083e+09	1.27354e+09	1.42074e+09	4.46934e+07	1.29915e+09	1.20927e+08	0.129076
Lipidsearch	PC(16:0/20:4)+CH3COO		C46 H83 O10 N1 P1	840.576	0	936019	647792	1.85693e+06	2.25721e+06	2.20209e+06	527937	479382	2.10541e+06	216944	-1.99566
Lipidsearch	PC(36:4e)+H		C44 H83 O7 N1 P1	768.59	1.61538e+09	3.55643e+09	5.08024e+09	6.40594e+06	1.15262e+08	1.11409e+08	3.41735e+09	1.73661e+09	7.76924e+07	6.17659e+07	5.45896
Lipidsearch	PC(36:4e)+Na		C44 H82 O7 N1 P1 Na1	790.572	8.34031e+07	7.195e+08	8.54097e+08	0	1.5979e+07	1.10163e+07	5.52333e+08	4.11644e+08	8.99845e+06	8.17839e+06	5.93972
Lipidsearch	PC(36:4p)+H		C44 H81 O7 N1 P1	766.575	3.49084e+07	4.34309e+07	4.10997e+07	467495	0	443867	3.9813e+07	4.40455e+06	303787	263353	7.03403
Lipidsearch	PC(18:4/18:1)+H		C44 H79 O8 N1 P1	780.554	1.98844e+08	3.05728e+08	1.58875e+08	4.68184e+06	1.5882e+06	861917	2.21149e+08	7.59245e+07	2.37732e+06	2.02854e+06	6.53954
Lipidsearch	PC(36:5)+Na		C44 H78 O8 N1 P1 Na1	802.536	7.82579e+06	1.63875e+07	1.68029e+07	0	0	0	1.3672e+07	5.06726e+06	0	0	#DIV/0!
Lipidsearch	PC(36:5p)+H		C44 H79 O7 N1 P1	764.559	5.5583e+07	6.02539e+07	5.51412e+07	0	2.24227e+06	206262	5.69927e+07	2.83292e+06	816178	1.23933e+06	6.12575
Lipidsearch	PC(37:1)+H		C45 H89 O8 N1 P1	802.632	9.79476e+07	1.16113e+08	6.95434e+07	7.60258e+06	3.46157e+06	0	9.45347e+07	2.34716e+07	3.68805e+06	3.80634e+06	4.67992
Lipidsearch	PC(37:2)+H		C45 H87 O8 N1 P1	800.616	5.55715e+07	2.34105e+08	1.73898e+08	0	2.58578e+07	5.68925e+07	1.54525e+08	9.08297e+07	2.75834e+07	2.84855e+07	2.48597
Lipidsearch	PC(18:1/19:1)+CH3COO		C47 H89 O10 N1 P1	858.623	9.7011e+07	3.32291e+07	1.03201e+08	4.85697e+07	5.36763e+06	1.65385e+07	7.78136e+07	3.87352e+07	2.34919e+07	2.24247e+07	1.72786
Lipidsearch	PC(17:0/20:3)+CH3COO		C47 H87 O10 N1 P1	856.607	1.10141e+08	1.07908e+08	1.28898e+08	9.18311e+07	9.90245e+07	1.0074e+08	1.15649e+08	1.15282e+07	9.71983e+07	4.72665e+06	0.250744
Lipidsearch	PC(17:1/20:3)+CH3COO		C47 H85 O10 N1 P1	854.592	8.538e+07	8.09073e+07	1.15784e+08	1.16261e+07	1.28431e+07	1.24325e+07	9.40239e+07	1.89773e+07	1.23006e+07	619164	2.9343
Lipidsearch	PC(37:4)+H		C45 H83 O8 N1 P1	796.585	3.4591e+07	1.73277e+07	2.50254e+06	5.88911e+07	3.89243e+07	3.46635e+07	1.81404e+07	1.60597e+07	4.41596e+07	1.29345e+07	-1.28352
Lipidsearch	PC(17:0/20:4)+CH3COO		C47 H85 O10 N1 P1	854.592	1.26476e+08	1.47982e+08	1.21105e+08	2.74844e+08	4.65924e+08	3.05031e+08	1.31854e+08	1.4223e+07	3.486e+08	1.02721e+08	-1.40263
Lipidsearch	PC(37:4)+H		C45 H83 O8 N1 P1	796.585	1.7598e+08	2.08902e+08	2.4405e+08	0	0	4.58893e+06	2.09644e+08	3.40411e+07	1.52964e+06	2.64942e+06	7.0986
Lipidsearch	PC(17:1/20:4)+CH3COO		C47 H83 O10 N1 P1	852.576	1.08801e+08	1.1721e+08	1.31932e+08	5.8186e+07	6.11044e+07	8.07843e+07	1.19314e+08	1.17081e+07	6.66915e+07	1.22916e+07	0.83919
Lipidsearch	PC(17:1/20:4)+CH3COO		C47 H83 O10 N1 P1	852.576	0	0	0	7.36983e+06	0	0	0	0	2.45661e+06	4.25498e+06	#NUM!
Lipidsearch	PC(37:5)+H		C45 H81 O8 N1 P1	794.569	1.97722e+07	1.24667e+08	1.32363e+08	1.15954e+07	7.84702e+06	6.68132e+06	9.22673e+07	6.29004e+07	8.70792e+06	2.56767e+06	3.40542
Lipidsearch	PC(15:1/22:5)+Na		C45 H78 O8 N1 P1 Na1	814.536	1.50181e+06	8.51696e+06	4.40224e+06	0	90984.1	0	4.807e+06	3.52505e+06	30328	52529.7	7.30834
Lipidsearch	PC(15:0/22:6)+CH3COO		C47 H81 O10 N1 P1	850.56	5.81511e+07	5.83292e+07	5.25029e+07	4.86844e+07	1.69356e+08	5.90591e+07	5.63278e+07	3.31359e+06	9.23666e+07	6.68765e+07	-0.713524
Lipidsearch	PC(15:0/22:6)+H		C45 H79 O8 N1 P1	792.554	3.89436e+08	1.94031e+08	1.43684e+08	2.81244e+08	3.02617e+08	1.34822e+08	2.42384e+08	1.29815e+08	2.39561e+08	9.13341e+07	0.0168992
Lipidsearch	PC(15:1/22:6)+Na		C45 H76 O8 N1 P1 Na1	812.52	1.3439e+07	0	1.23443e+07	0	0	0	8.59442e+06	7.46308e+06	0	0	#DIV/0!
Lipidsearch	PC(15:1/22:6)+H		C45 H77 O8 N1 P1	790.538	1.95652e+07	2.51276e+07	4.33808e+07	1.64194e+08	1.06778e+08	1.22651e+08	2.93579e+07	1.24586e+07	1.31208e+08	2.96492e+07	-2.16004
Lipidsearch	PC(38:2)+H		C46 H89 O8 N1 P1	814.632	1.58792e+07	1.23286e+07	1.16735e+07	1.0773e+07	2.49934e+07	1.56629e+07	1.32938e+07	2.26286e+06	1.71431e+07	7.22485e+06	-0.366876
Lipidsearch	PC(38:2)+H		C46 H89 O8 N1 P1	814.632	8.16948e+08	9.96232e+08	1.00982e+09	7.57167e+06	958459	7.4954e+06	9.40999e+08	1.07646e+08	5.34184e+06	3.79631e+06	7.46071
Lipidsearch	PC(18:0/20:3)+H		C46 H87 O8 N1 P1	812.616	1.23288e+06	1.20207e+06	620990	9.1422e+06	662579	0	1.01865e+06	344725	3.26826e+06	5.09776e+06	-1.68187
Lipidsearch	PC(17:1/21:2)+Na		C46 H86 O8 N1 P1 Na1	834.598	5.30035e+07	6.86546e+07	1.49929e+08	1.38875e+07	2.29631e+06	7.31182e+06	9.0529e+07	5.20336e+07	7.83189e+06	5.81308e+06	3.53095
Lipidsearch	PC(38:3e)+H		C46 H89 O7 N1 P1	798.637	1.10869e+08	8.4956e+07	2.13142e+08	0	0	0	1.36322e+08	6.77779e+07	0	0	#DIV/0!
Lipidsearch	PC(38:4)+H		C46 H85 O8 N1 P1	810.601	2.08597e+09	9.29609e+08	1.05507e+09	1.48302e+08	1.0165e+08	7.8769e+07	1.35688e+09	6.34514e+08	1.09574e+08	3.54372e+07	3.63032
Lipidsearch	PC(38:4)+Na		C46 H84 O8 N1 P1 Na1	832.583	4.35299e+08	1.15132e+08	8.02248e+07	1.21063e+06	0	877848	2.10219e+08	1.95705e+08	696158	625430	8.23826
Lipidsearch	PC(18:0/20:4)+Na		C46 H84 O8 N1 P1 Na1	832.583	2.14935e+06	0	6.58487e+06	3.12948e+07	4.92678e+06	5.77504e+06	2.91141e+06	3.35793e+06	1.39989e+07	1.49847e+07	-2.26552
Lipidsearch	PC(38:4)+H		C46 H85 O8 N1 P1	810.601	8.71498e+08	1.08814e+08	1.39481e+09	2.12215e+09	1.4276e+09	1.33091e+09	7.91709e+08	6.46702e+08	1.62689e+09	4.31627e+08	-1.03907
Lipidsearch	PC(38:4e)+H		C46 H87 O7 N1 P1	796.621	6.26267e+08	7.62652e+08	9.29352e+08	0	1.4577e+06	0	7.72757e+08	1.51795e+08	485899	841603	10.6351
Lipidsearch	PC(38:4e)+Na		C46 H86 O7 N1 P1 Na1	818.603	3.16186e+07	2.05065e+07	3.37988e+07	0	0	0	2.86413e+07	7.12877e+06	0	0	#DIV/0!
Lipidsearch	PC(38:4p)+H		C46 H85 O7 N1 P1	794.606	1.93471e+09	1.05673e+10	4.80932e+09	5.24165e+06	7.38956e+07	1.29091e+08	5.77044e+09	4.39581e+09	6.94094e+07	6.20463e+07	6.37741
Lipidsearch	PC(38:4p)+Na		C46 H84 O7 N1 P1 Na1	816.588	1.77554e+08	9.46503e+08	0	0	43286.7	0	3.74686e+08	5.03103e+08	14428.9	24991.6	14.6644
Lipidsearch	PC(18:1/20:4)+Na		C46 H82 O8 N1 P1 Na1	830.567	7.49523e+06	1.78837e+07	3.63057e+07	593145	2.7731e+07	4.81159e+07	2.05616e+07	1.45907e+07	2.548e+07	2.38412e+07	-0.309417
Lipidsearch	PC(38:5)+H		C46 H83 O8 N1 P1	808.585	1.27745e+09	1.57296e+09	1.53184e+09	3.99417e+07	4.00836e+07	5.58587e+08	1.46075e+09	1.60068e+08	2.12871e+08	2.99399e+08	2.77866
Lipidsearch	PC(18:1/20:4)+Na		C46 H82 O8 N1 P1 Na1	830.567	1.80577e+06	6.03557e+06	1.29054e+07	6.93107e+07	2.77462e+07	4.81159e+07	6.91559e+06	5.60191e+06	4.83909e+07	2.07836e+07	-2.80681
Lipidsearch	PC(38:5)+H		C46 H83 O8 N1 P1	808.585	1.13273e+09	1.57296e+09	1.57113e+09	4.99334e+08	5.84046e+08	6.5056e+08	1.4256e+09	2.53639e+08	5.7798e+08	7.5795e+07	1.30248
Lipidsearch	PC(18:2/20:4)+Na		C46 H80 O8 N1 P1 Na1	828.551	4.63961e+07	3.36998e+07	9.80168e+07	0	0	0	5.93709e+07	3.40651e+07	0	0	#DIV/0!
Lipidsearch	PC(38:6)+H		C46 H81 O8 N1 P1	806.569	1.15489e+09	9.65956e+08	7.46824e+08	1.10884e+08	8.19043e+07	6.22165e+07	9.5589e+08	2.0422e+08	8.50017e+07	2.44813e+07	3.49128
Lipidsearch	PC(16:0/22:6)+Na		C46 H80 O8 N1 P1 Na1	828.551	2.15229e+07	2.41456e+07	2.84181e+07	5.75567e+06	2.64289e+07	1.11471e+07	2.46955e+07	3.48037e+06	1.44439e+07	1.07237e+07	0.77379
Lipidsearch	PC(38:6)+H		C46 H81 O8 N1 P1	806.569	5.27095e+08	4.19105e+08	3.70659e+08	3.72574e+08	2.66228e+08	3.37964e+08	4.38953e+08	8.00844e+07	3.25589e+08	5.42421e+07	0.431015
Lipidsearch	PC(16:2/22:4)+CH3COO		C48 H83 O10 N1 P1	864.576	5.78572e+08	1.54248e+07	1.90496e+08	186213	0	160087	2.61498e+08	2.88209e+08	115433	100818	11.1455
Lipidsearch	PC(38:6e)+H		C46 H83 O7 N1 P1	792.59	1.47415e+09	8.84425e+08	5.94042e+08	5.85184e+07	3.40098e+06	7.29841e+06	9.84205e+08	4.48457e+08	2.30726e+07	3.07588e+07	5.41471
Lipidsearch	PC(38:7)+H		C46 H79 O8 N1 P1	804.554	9.14585e+07	9.17994e+07	8.92102e+07	33068.8	2.32435e+06	0	9.08227e+07	1.40683e+06	785806	1.33252e+06	6.85274
Lipidsearch	PC(16:0/23:0)+CH3COO		C49 H97 O10 N1 P1	890.686	9.6479e+06	928257	3.20083e+06	0	0	0	4.59233e+06	4.5233e+06	0	0	#DIV/0!
Lipidsearch	PC(18:1/21:0)+CH3COO		C49 H95 O10 N1 P1	888.67	1.75521e+07	3.59662e+07	3.04054e+07	836133	1.41479e+06	1.23278e+06	2.79745e+07	9.44464e+06	1.16123e+06	295887	4.59038
Lipidsearch	PC(39:2)+H		C47 H91 O8 N1 P1	828.648	4.1326e+08	4.65934e+08	4.58494e+08	0	0	0	4.45896e+08	2.85075e+07	0	0	#DIV/0!
Lipidsearch	PC(39:2p)+H		C47 H91 O7 N1 P1	812.653	5.00665e+09	5.1445e+09	5.38093e+09	4.48049e+08	2.50795e+08	2.63958e+08	5.17736e+09	1.89291e+08	3.20934e+08	1.10281e+08	4.01187
Lipidsearch	PC(17:0/22:4)+CH3COO		C49 H89 O10 N1 P1	882.623	8.37165e+06	1.71259e+07	1.67367e+07	557708	2.2235e+06	2.44151e+06	1.40781e+07	4.94574e+06	1.74091e+06	1.03046e+06	3.01554
Lipidsearch	PC(39:5)+H		C47 H85 O8 N1 P1	822.601	4.19481e+07	4.60578e+07	4.22518e+07	0	0	0	4.34192e+07	2.2901e+06	0	0	#DIV/0!
Lipidsearch	PC(17:0/22:6)+CH3COO		C49 H85 O10 N1 P1	878.592	3.88697e+07	3.45029e+07	1.45686e+07	5.73421e+07	5.026e+07	5.9963e+07	2.93137e+07	1.2955e+07	5.5855e+07	5.01954e+06	-0.930111
Lipidsearch	PC(17:0/22:6)+CH3COO		C49 H85 O10 N1 P1	878.592	361549	448060	258747	5.81946e+07	6.39792e+07	1.00659e+07	356119	94773.5	4.40799e+07	2.95987e+07	-6.95162
Lipidsearch	PC(17:1/22:6)+CH3COO		C49 H83 O10 N1 P1	876.576	4.64837e+07	5.01196e+07	4.5808e+07	6.0731e+06	4.74816e+06	5.54664e+06	4.74704e+07	2.31899e+06	5.45597e+06	667106	3.12112
Lipidsearch	PC(40:0)+H		C48 H97 O8 N1 P1	846.695	9.6169e+06	1.21873e+07	1.88756e+07	0	0	0	1.35599e+07	4.77951e+06	0	0	#DIV/0!
Lipidsearch	PC(40:1)+H		C48 H95 O8 N1 P1	844.679	7.59161e+07	9.48293e+07	1.45229e+07	0	0	0	6.17561e+07	4.1984e+07	0	0	#DIV/0!
Lipidsearch	PC(40:2)+H		C48 H93 O8 N1 P1	842.663	1.20409e+08	5.50665e+07	5.18604e+07	0	0	0	7.57787e+07	3.86844e+07	0	0	#DIV/0!
Lipidsearch	PC(40:3)+H		C48 H91 O8 N1 P1	840.648	2.82343e+07	1.79919e+07	1.98368e+07	0	0	0	2.2021e+07	5.45935e+06	0	0	#DIV/0!
Lipidsearch	PC(40:3p)+H		C48 H91 O7 N1 P1	824.653	4.56637e+07	1.37292e+08	6.50641e+07	0	0	0	8.26732e+07	4.82856e+07	0	0	#DIV/0!
Lipidsearch	PC(40:4)+H		C48 H89 O8 N1 P1	838.632	1.31699e+08	1.16005e+07	1.50243e+08	0	0	2.7166e+06	9.78477e+07	7.52656e+07	905535	1.56843e+06	6.75562
Lipidsearch	PC(40:5)+H		C48 H87 O8 N1 P1	836.616	9.37995e+07	7.75774e+08	5.59303e+08	15812.7	1.00097e+08	9.78186e+07	4.76292e+08	3.48483e+08	6.59771e+07	5.71355e+07	2.85181
Lipidsearch	PC(40:5)+H		C48 H87 O8 N1 P1	836.616	3.94e+07	2.84822e+06	628680	3.17071e+07	12138.8	0	1.42923e+07	2.17722e+07	1.05731e+07	1.83026e+07	0.434842
Lipidsearch	PC(40:5e)+H		C48 H89 O7 N1 P1	822.637	1.00365e+08	9.43311e+07	1.32151e+08	0	0	0	1.08949e+08	2.03187e+07	0	0	#DIV/0!
Lipidsearch	PC(40:6)+H		C48 H85 O8 N1 P1	834.601	3.04994e+08	5.81939e+08	8.4864e+08	7.47297e+07	5.9909e+08	6.89968e+08	5.78525e+08	2.71839e+08	4.54596e+08	3.32097e+08	0.347793
Lipidsearch	PC(40:6)+Na		C48 H84 O8 N1 P1 Na1	856.583	13753.7	6.51437e+07	1.00451e+08	0	1.61978e+07	2.74399e+07	5.52027e+07	5.0951e+07	1.45459e+07	1.37943e+07	1.92413
Lipidsearch	PC(40:6e)+H		C48 H87 O7 N1 P1	820.621	2.61393e+08	1.50369e+08	2.8466e+08	0	0	0	2.32141e+08	7.17659e+07	0	0	#DIV/0!
Lipidsearch	PC(40:6p)+H		C48 H85 O7 N1 P1	818.606	9.31898e+08	3.03769e+08	2.14983e+08	1.87915e+06	6.3133e+06	2.91485e+06	4.8355e+08	3.9081e+08	3.70244e+06	2.31962e+06	7.02905
Lipidsearch	PC(40:6p)+Na		C48 H84 O7 N1 P1 Na1	840.588	1.19754e+08	1.72955e+07	4.46344e+07	0	0	0	6.05613e+07	5.30536e+07	0	0	#DIV/0!
Lipidsearch	PC(40:7)+H		C48 H83 O8 N1 P1	832.585	4.2817e+08	3.95313e+08	4.05081e+08	6.42751e+07	6.6932e+07	6.81448e+07	4.09522e+08	1.68726e+07	6.64507e+07	1.97926e+06	2.62358
Lipidsearch	PC(40:7)+Na		C48 H82 O8 N1 P1 Na1	854.567	5.54339e+07	2.91962e+07	3.28033e+07	0	0	1.02426e+06	3.91445e+07	1.42219e+07	341419	591355	6.84112
Lipidsearch	PC(40:7p)+H		C48 H83 O7 N1 P1	816.59	1.42342e+07	1.68269e+07	1.06084e+07	0	0	0	1.38898e+07	3.12352e+06	0	0	#DIV/0!
Lipidsearch	PC(40:8)+H		C48 H81 O8 N1 P1	830.569	2.97477e+08	3.18797e+08	3.14906e+08	1.4805e+07	0	2.0951e+07	3.10393e+08	1.13533e+07	1.19187e+07	1.07696e+07	4.7028
Lipidsearch	PC(40:8)+Na		C48 H80 O8 N1 P1 Na1	852.551	6.79365e+06	2.09848e+07	2.73642e+07	0	0	0	1.83809e+07	1.05296e+07	0	0	#DIV/0!
Lipidsearch	PC(40:9)+H		C48 H79 O8 N1 P1	828.554	1.46571e+06	2.36414e+06	6.9373e+06	0	0	0	3.58905e+06	2.93426e+06	0	0	#DIV/0!
Lipidsearch	PC(18:1/23:0)+CH3COO		C51 H99 O10 N1 P1	916.701	2.29555e+06	7.68002e+06	1.35998e+06	1.44913e+06	3.55197e+06	1.63308e+06	3.77852e+06	3.41103e+06	2.21139e+06	1.16461e+06	0.772865
Lipidsearch	PC(41:3e)+H		C49 H95 O7 N1 P1	840.684	9.64344e+07	0	9.32787e+07	6.49402e+07	1.55897e+07	2.79217e+07	6.32377e+07	5.47882e+07	3.61506e+07	2.56837e+07	0.806767
Lipidsearch	PC(21:4/20:4)+CH3COO		C51 H85 O10 N1 P1	902.592	2.11029e+06	1.92074e+06	1.77623e+06	0	0	0	1.93575e+06	167536	0	0	#DIV/0!
Lipidsearch	PC(20:4/22:6)+Na		C50 H80 O8 N1 P1 Na1	876.551	1.80988e+06	3.56028e+06	1.57636e+06	0	0	0	2.31551e+06	1.08431e+06	0	0	#DIV/0!
Lipidsearch	PC(42:10)+H		C50 H81 O8 N1 P1	854.569	8.1808e+07	8.60722e+07	8.7313e+07	1.88125e+06	0	1.71186e+06	8.50644e+07	2.88754e+06	1.1977e+06	1.04069e+06	6.15021
Lipidsearch	PC(42:11)+H		C50 H79 O8 N1 P1	852.554	6.79365e+06	2.34807e+07	2.73642e+07	0	0	457264	1.92129e+07	1.09292e+07	152421	264002	6.97786
Lipidsearch	PC(26:2/16:0)+H		C50 H97 O8 N1 P1	870.695	3.52205e+07	3.92388e+07	4.97462e+07	0	0	0	4.14019e+07	7.50051e+06	0	0	#DIV/0!
Lipidsearch	PC(42:4p)+H		C50 H93 O7 N1 P1	850.668	6.48258e+06	9.96523e+06	9.19061e+06	0	0	0	8.54614e+06	1.82858e+06	0	0	#DIV/0!
Lipidsearch	PC(42:7)+H		C50 H87 O8 N1 P1	860.616	9.39293e+06	2.16986e+07	1.54806e+07	0	937132	15696.1	1.5524e+07	6.15294e+06	317609	536580	5.61111
Lipidsearch	PC(42:8)+H		C50 H85 O8 N1 P1	858.601	1.06673e+08	1.14929e+07	2.60418e+07	0	0	0	4.80691e+07	5.12708e+07	0	0	#DIV/0!
Lipidsearch	PC(42:8p)+H		C50 H85 O7 N1 P1	842.606	2.98673e+06	1.07482e+07	1.32981e+07	0	0	0	9.01101e+06	5.37071e+06	0	0	#DIV/0!
Lipidsearch	PC(22:5/20:4)+Na		C50 H82 O8 N1 P1 Na1	878.567	8.84011e+06	3.08027e+07	5.60983e+06	0	0	5.68421e+06	1.50842e+07	1.37081e+07	1.89474e+06	3.28178e+06	2.99297
Lipidsearch	PC(42:9)+H		C50 H83 O8 N1 P1	856.585	8.06147e+07	7.17212e+07	8.27004e+07	0	0	0	7.83454e+07	5.83078e+06	0	0	#DIV/0!
Lipidsearch	PC(44:12)+H		C52 H81 O8 N1 P1	878.569	880036	2.36352e+06	3.27393e+06	0	0	0	2.1725e+06	1.20833e+06	0	0	#DIV/0!
Lipidsearch	PC(44:2)+H		C52 H101 O8 N1 P1	898.726	3.24111e+06	1.21487e+07	1.41529e+07	0	424299	97093.7	9.84757e+06	5.80845e+06	173798	222306	5.82429
Lipidsearch	PC(44:3)+H		C52 H99 O8 N1 P1	896.71	4.30778e+07	4.41107e+07	4.01788e+07	0	0	0	4.24558e+07	2.03838e+06	0	0	#DIV/0!
Lipidsearch	PC(44:3p)+H		C52 H99 O7 N1 P1	880.715	5.76058e+08	5.71631e+08	5.89119e+08	1.1937e+06	182219	28116.4	5.78936e+08	9.09274e+06	468011	633169	10.2726
Lipidsearch	PC(46:12)+H		C54 H85 O8 N1 P1	906.601	1.64545e+07	4.52255e+07	1.80702e+08	0	0	0	8.07939e+07	8.77105e+07	0	0	#DIV/0!
Lipidsearch	PC(30:0/18:1)+CH3COO		C58 H113 O10 N1 P1	1014.81	0	1.81887e+06	4.96902e+06	0	0	0	2.26263e+06	2.51406e+06	0	0	#DIV/0!
Lipidsearch	PC(30:2/18:1)+H		C56 H107 O8 N1 P1	952.773	0	0	0	3.20816e+07	7.95143e+06	1.94807e+07	0	0	1.98379e+07	1.20691e+07	#NUM!
Lipidsearch	PE(16:0e)+Na		C21 H44 O7 N1 P1 Na1	476.275	57241.1	5.37192e+07	4.04687e+07	159786	1.16005e+06	2.19736e+06	3.14151e+07	2.79531e+07	1.1724e+06	1.01884e+06	4.74392
Lipidsearch	PE(16:0e)+H		C21 H45 O7 N1 P1	454.293	3.39104e+09	2.32136e+09	2.14549e+09	4.72794e+07	1.44519e+08	1.09775e+08	2.6193e+09	6.74113e+08	1.00525e+08	4.92755e+07	4.70356
Lipidsearch	PE(16:0e)+Na		C21 H44 O7 N1 P1 Na1	476.275	6.68054e+06	0	0	0	0	0	2.22685e+06	3.85701e+06	0	0	#DIV/0!
Lipidsearch	PE(16:0p)+H		C21 H43 O7 N1 P1	452.277	2.48175e+08	8.26684e+08	1.1669e+09	4.1621e+06	2.02544e+07	5.75959e+07	7.47252e+08	4.64484e+08	2.73375e+07	2.7412e+07	4.77264
Lipidsearch	PE(18:0e)+Na		C23 H48 O7 N1 P1 Na1	504.306	3.12227e+08	1.46937e+09	1.33149e+09	1.24702e+07	6.82258e+07	5.55847e+07	1.03769e+09	6.32043e+08	4.54269e+07	2.92328e+07	4.51369
Lipidsearch	PE(18:0e)+Na		C23 H48 O7 N1 P1 Na1	504.306	0	1.0193e+08	9.8814e+07	0	726068	643209	6.69145e+07	5.79706e+07	456426	397441	7.1958
Lipidsearch	PE(18:0p)+Na		C23 H46 O7 N1 P1 Na1	502.29	0	1.16298e+09	7.02732e+08	0	2.19126e+08	3.55789e+08	6.21903e+08	5.85686e+08	1.91638e+08	1.7948e+08	1.6983
Lipidsearch	PE(18:0p)+Na		C23 H46 O7 N1 P1 Na1	502.29	4.79351e+08	3.88212e+08	4.37431e+08	3.49027e+07	1.96226e+07	5.73443e+07	4.34998e+08	4.56182e+07	3.72898e+07	1.89738e+07	3.54415
Lipidsearch	PE(18:0p)+H		C23 H47 O7 N1 P1	480.308	1.0011e+10	9.47596e+09	1.01514e+10	1.30554e+07	6.96603e+08	6.39771e+08	9.87947e+09	3.56434e+08	4.4981e+08	3.79306e+08	4.45705
Lipidsearch	PE(18:0p)+H		C23 H47 O7 N1 P1	480.308	2.13167e+08	3.29936e+07	0	3.61914e+07	3.89559e+06	0	8.20537e+07	1.1474e+08	1.33623e+07	1.98663e+07	2.6184
Lipidsearch	PE(20:0e)+Na		C25 H52 O7 N1 P1 Na1	532.337	2.49218e+07	8.0611e+07	6.85794e+07	134247	379406	0	5.80374e+07	2.93031e+07	171218	192386	8.40501
Lipidsearch	PE(20:0p)+Na		C25 H50 O7 N1 P1 Na1	530.322	3.17948e+07	0	5.85729e+08	1.10915e+07	3.08145e+07	0	2.05841e+08	3.29376e+08	1.39687e+07	1.56074e+07	3.88127
Lipidsearch	PE(20:0p)+Na		C25 H50 O7 N1 P1 Na1	530.322	4.22287e+07	8.03523e+07	8.74677e+07	0	0	0	70016207	2.43263e+07	0	0	#DIV/0!
Lipidsearch	PE(16:0/14:0)-H		C35 H69 O8 N1 P1	662.477	4.42159e+06	4.56767e+06	8.03717e+06	0	0	0	5.67548e+06	2.04659e+06	0	0	#DIV/0!
Lipidsearch	PE(16:0/16:0)-H		C37 H73 O8 N1 P1	690.508	9.37565e+07	9.14241e+07	8.96621e+07	6741.38	0	838.099	9.16143e+07	2.05381e+06	2526.49	3674.17	15.1461
Lipidsearch	PE(16:0e/16:0)-H		C37 H75 O7 N1 P1	676.529	2.21636e+08	7.75868e+07	3.6295e+07	0	0	0	1.11839e+08	9.73025e+07	0	0	#DIV/0!
[truncated: 751 more rows]

## Sheet: Elements
Metabolite Name	Accession Number	Molecular Formula	Molecular Weight	042816PSBBreastTumor10mgLipid1.raw	042816PSBBreastTumor10mgLipid2.raw	042816PSBBreastTumor10mgLipid3.raw	042816PSBMGland10mgLipid1.raw	042816PSBMGland10mgLipid2.raw	042816PSBMGland10mgLipid3.raw	AveBT	SDBT	AveMG	SDMG	Log2(BT/MG)
[truncated: 1,097 more rows]

[truncated: 2 more sheets: BT, MG]
