# Supplementary material for: Serial-omics of P53−/−, Brca1−/− Mouse Breast Tumor and Normal Mammary Gland
Source: Sci Rep. 2017 Nov 6;7:14503. doi: 10.1038/s41598-017-15132-y (PMC5674068; doi:10.1038/s41598-017-15132-y)
Supplement: Supplementary file 2 — Dataset II_Metabolomics [file 41598_2017_15132_MOESM2_ESM.xlsx]

## Sheet: Final Doc
Metabolite Name	Experiment	Accession Number	HMDB	KEGG	Molecular Formula	Molecular Weight	BT1	BT2	BT3	MG1	MG2	MG3	Ave BT	Ave MG	BT/MG	norm MG	norm BT/MG	log2(norm BT/MG)	log10(Intensity)
Taurine	untargeted	CASNO:107-35-7	HMDB00251	C00245	C2H7NO3S	125.015	8.55	8.58	8.54	5.05	4.52	4.77	8.55667	4.7775	1.79103	4.62347	1.8507	0.888072	5.32229
Thymidine	untargeted	CASNO:50-89-5			C10H14N2O5	242.09	8.04	7.83	8.04	5.29	5.74	5.74	7.97	5.6275	1.41626	5.44607	1.46344	0.549365	5.34625
Guanosine	untargeted	CASNO:118-00-3	HMDB00133	C00387	C10H13N5O5	283.092	9.54	9.48	9.47	5.79	6.39	6.45	9.49667	6.27	1.51462	6.06785	1.56508	0.646235	5.55827
8-Hydroxy-2'-deoxyguanosine	untargeted	CASNO:88847-89-6			C10H13N5O5	283.092	9.54	9.48	9.47	5.79	6.39	6.45	9.49667	6.27	1.51462	6.06785	1.56508	0.646235	5.55827
Glycidol	untargeted	CASNO:556-52-5			C3H6O2	74.0368	8.76	8.76	8.66	6.36	6.88	6.88	8.72667	6.75	1.29284	6.53238	1.33591	0.417822	5.53294
Acetol	untargeted	CASNO:116-09-6	HMDB06961	C05235	C3H6O2	74.0368	8.76	8.76	8.66	6.36	6.88	6.88	8.72667	6.75	1.29284	6.53238	1.33591	0.417822	5.53294
Pyrrolidine	untargeted	CASNO:123-75-1			C4H9N	71.0735	9.9	9.75	9.76	6.75	7.11	7.22	9.80333	7.075	1.38563	6.8469	1.43179	0.517821	5.65793
Isocytosine	untargeted	CASNO:108-53-2			C4H5N3O	111.043	8.81	8.77	8.72	6.81	7.04	7.19	8.76667	7.0575	1.24218	6.82996	1.28356	0.36015	5.56499
Cytosine	untargeted	CASNO:71-30-7			C4H5N3O	111.043	8.81	8.77	8.72	6.81	7.04	7.19	8.76667	7.0575	1.24218	6.82996	1.28356	0.36015	5.56499
N-.alpha.-(tert-Butoxycarbonyl)-L-leucine	untargeted	CASNO:13139-15-6			C11H21NO4	231.147	9.26	9.175	9.175	6.98	7.53	7.295	9.20333	7.275	1.26506	7.04045	1.30721	0.386488	5.62688
N-.alpha.-(tert-Butoxycarbonyl)-L-Isoleucine	untargeted	CASNO:13139-16-7			C11H21NO4	231.147	9.26	9.175	9.175	6.98	7.53	7.295	9.20333	7.275	1.26506	7.04045	1.30721	0.386488	5.62688
Butyrylcarnitine	untargeted	CASNO:1492-26-8			C11H21NO4	231.147	9.26	9.175	9.175	6.98	7.53	7.295	9.20333	7.275	1.26506	7.04045	1.30721	0.386488	5.62688
Spermidine	untargeted	CASNO:124-20-9	HMDB01257	C00315	C7H19N3	145.158	9.79	9.65	9.65	7.21	7.1	7.3	9.69667	7.2275	1.34163	6.99448	1.38633	0.471271	5.66391
N1-(3-Aminopropyl)-N1-methylpropane-1,3-diamine	untargeted	CASNO:105-83-9			C7H19N3	145.158	9.79	9.65	9.65	7.21	7.1	7.3	9.69667	7.2275	1.34163	6.99448	1.38633	0.471271	5.66391
L-(+)-Threose	untargeted	CASNO:95-44-3			C4H8O4	120.042	8.45	8.49	8.47	7.3	7.24	7.25	8.47	7.26	1.16667	7.02594	1.20553	0.269672	5.56071
D-(-)-Erythrose	untargeted	CASNO:583-50-6			C4H8O4	120.042	8.45	8.49	8.47	7.3	7.24	7.25	8.47	7.26	1.16667	7.02594	1.20553	0.269672	5.56071
N-Acetylaspartylglutamic acid	untargeted	CASNO:3106-85-2			C11H16N2O8	304.091				7.4	7.28	7.68	6.3	7.51	0.838881	7.26788	0.866828	-0.206182	4.48285
Uric acid	untargeted	CASNO:69-93-2			C5H4N4O3	168.028	10.4	10.3	10.3	7.42	7.31	7.32	10.3333	7.3425	1.40733	7.10578	1.45422	0.540242	5.72928
Uracil	untargeted	CASNO:66-22-8			C4H4N2O2	112.027	10.1	9.95	9.965	7.48	7.56	7.565	10.005	7.5425	1.32648	7.29933	1.37067	0.454886	5.71754
4,6-Dihydroxypyrimidine	untargeted	CASNO:1193-24-4			C4H4N2O2	112.027	10.1	9.95	9.965	7.48	7.56	7.565	10.005	7.5425	1.32648	7.29933	1.37067	0.454886	5.71754
Propionylcarnitine	untargeted	CASNO:17298-37-2			C10H19NO4	217.131	8.81	8.78	8.73	7.5	7.82	7.56	8.77333	7.61	1.15287	7.36465	1.19128	0.252508	5.62059
L-Valine, N-[(1,1-dimethylethoxy)carbonyl]-	untargeted	CASNO:13734-41-3			C10H19NO4	217.131	8.81	8.78	8.73	7.5	7.82	7.56	8.77333	7.61	1.15287	7.36465	1.19128	0.252508	5.62059
Methyl 1-aminocyclopropanecarboxylate	untargeted	CASNO:72784-43-1			C5H9NO2	115.063	10.3	10.1	10.1	7.69		7.73	10.1667	7.71667	1.31749	7.46788	1.36139	0.445076	5.52105
L-Proline	untargeted	CASNO:147-85-3			C5H9NO2	115.063	10.3	10.1	10.1	7.69		7.73	10.1667	7.71667	1.31749	7.46788	1.36139	0.445076	5.52105
Thymine	untargeted	CASNO:65-71-4			C5H6N2O2	126.043				7.69	7.93	8.03	6.3	7.92	0.795455	7.66466	0.821955	-0.282869	4.56377
6-Methyluracil	untargeted	CASNO:626-48-2			C5H6N2O2	126.043				7.69	7.93	8.03	6.3	7.92	0.795455	7.66466	0.821955	-0.282869	4.56377
4-Imidazoleacetic acid	untargeted	CASNO:645-65-8			C5H6N2O2	126.043				7.69	7.93	8.03	6.3	7.92	0.795455	7.66466	0.821955	-0.282869	4.56377
Nitroacetic acid ethyl ester	untargeted	CASNO:626-35-7			C4H7NO4	133.038	8.73	8.664	8.726	7.72	7.73	6.70667	8.70667	7.21583	1.20661	6.98319	1.2468	0.318234	5.59325
L-Aspartic acid	untargeted	CASNO:56-84-8			C4H7NO4	133.038	8.73	8.664	8.726	7.72	7.73	6.70667	8.70667	7.21583	1.20661	6.98319	1.2468	0.318234	5.59325
Maleic acid	untargeted	CASNO:110-16-7	HMDB00134	C00122	C4H4O4	116.011	8.905	8.855	8.61333	7.72	7.73	7.47	8.79111	7.5975	1.15711	7.35255	1.19565	0.2578	5.62332
Xanthine	untargeted	CASNO:69-89-6			C5H4N4O2	152.033	10.3	10.4	10.1	7.73	7.65	7.73	10.2667	7.71	1.3316	7.46143	1.37597	0.460444	5.75248
Oxypurinol	untargeted	CASNO:2465-59-0			C5H4N4O2	152.033	10.3	10.4	10.1	7.73	7.65	7.73	10.2667	7.71	1.3316	7.46143	1.37597	0.460444	5.75248
2-Cyanoamino-4,6-dihydroxypyrimidine	untargeted	CASNO:55067-10-2			C5H4N4O2	152.033	10.3	10.4	10.1	7.73	7.65	7.73	10.2667	7.71	1.3316	7.46143	1.37597	0.460444	5.75248
Trp-Lys	untargeted	INCHIKEY:DZHDVYLBNKMLMB-UHFFFAOYSA-N			C17H24N4O3	332.185	6.8	6.73	6.75	7.77	7.74	7.97	6.76	7.8625	0.859777	7.60901	0.88842	-0.170686	5.45154
Lys-Trp	untargeted	INCHIKEY:RVKIPWVMZANZLI-UHFFFAOYSA-N			C17H24N4O3	332.185	6.8	6.73	6.75	7.77	7.74	7.97	6.76	7.8625	0.859777	7.60901	0.88842	-0.170686	5.45154
Coniferyl aldehyde	untargeted	CASNO:458-36-6			C10H10O3	178.063	6.55	6.18	6.69	7.78	7.04	7.64	6.47333	7.525	0.860244	7.28239	0.888902	-0.169904	5.38819
7-Methoxychromanone	untargeted	CASNO:20921-02-2			C10H10O3	178.063	6.55	6.18	6.69	7.78	7.04	7.64	6.47333	7.525	0.860244	7.28239	0.888902	-0.169904	5.38819
6-Methoxychromanone	untargeted	CASNO:5802-17-5			C10H10O3	178.063	6.55	6.18	6.69	7.78	7.04	7.64	6.47333	7.525	0.860244	7.28239	0.888902	-0.169904	5.38819
2-Propenoic acid, 3-(4-methoxyphenyl)-	untargeted	CASNO:830-09-1			C10H10O3	178.063	6.55	6.18	6.69	7.78	7.04	7.64	6.47333	7.525	0.860244	7.28239	0.888902	-0.169904	5.38819
2-Propenoic acid, 3-(2-methoxyphenyl)-	untargeted	CASNO:6099-03-2	HMDB00930	C00423	C10H10O3	178.063	6.55	6.18	6.69	7.78	7.04	7.64	6.47333	7.525	0.860244	7.28239	0.888902	-0.169904	5.38819
Valeroyl salicylate	untargeted	CASNO:64206-54-8			C12H14O4	222.089		6.15		7.79	7.92	7.19	6.15	7.5225	0.817547	7.27997	0.844783	-0.243347	4.86047
Diethyl phthalate	untargeted	CASNO:84-66-2			C12H14O4	222.089		6.15		7.79	7.92	7.19	6.15	7.5225	0.817547	7.27997	0.844783	-0.243347	4.86047
1,2-Benzenedicarboxylic acid, monobutyl ester	untargeted	CASNO:131-70-4			C12H14O4	222.089		6.15		7.79	7.92	7.19	6.15	7.5225	0.817547	7.27997	0.844783	-0.243347	4.86047
Thymol	untargeted	CASNO:89-83-8			C10H14O	150.104	7.19	6.98	7.11	7.85	8.39	7.91	7.09333	8.015	0.885007	7.75659	0.914491	-0.12896	5.50557
Perillaldehyde	untargeted	CASNO:2111-75-3			C10H14O	150.104	7.19	6.98	7.11	7.85	8.39	7.91	7.09333	8.015	0.885007	7.75659	0.914491	-0.12896	5.50557
L-Carvone	untargeted	CASNO:6485-40-1			C10H14O	150.104	7.19	6.98	7.11	7.85	8.39	7.91	7.09333	8.015	0.885007	7.75659	0.914491	-0.12896	5.50557
Carvacrol	untargeted	CASNO:499-75-2			C10H14O	150.104	7.19	6.98	7.11	7.85	8.39	7.91	7.09333	8.015	0.885007	7.75659	0.914491	-0.12896	5.50557
4-Phenylbutan-2-ol	untargeted	CASNO:2344-70-9			C10H14O	150.104	7.19	6.98	7.11	7.85	8.39	7.91	7.09333	8.015	0.885007	7.75659	0.914491	-0.12896	5.50557
(-)-Verbenone	untargeted	CASNO:1196-01-6		C09913	C10H14O	150.104	7.19	6.98	7.11	7.85	8.39	7.91	7.09333	8.015	0.885007	7.75659	0.914491	-0.12896	5.50557
Picolinic acid	untargeted	CASNO:98-98-6			C6H5NO2	123.032	8.41	8.4	8.39	7.94	7.63	7.81	8.4	7.7975	1.07727	7.54611	1.11316	0.154657	5.60229
Nicotinic acid	untargeted	CASNO:59-67-6			C6H5NO2	123.032	8.41	8.4	8.39	7.94	7.63	7.81	8.4	7.7975	1.07727	7.54611	1.11316	0.154657	5.60229
4-Pyridinecarboxylic acid	untargeted	CASNO:55-22-1			C6H5NO2	123.032	8.41	8.4	8.39	7.94	7.63	7.81	8.4	7.7975	1.07727	7.54611	1.11316	0.154657	5.60229
Tetradecanedioic acid	untargeted	CASNO:821-38-5			C14H26O4	258.183	7.06	6.74	6.82	7.95	8.08	7.85	6.87333	7.9325	0.866478	7.67675	0.895344	-0.159486	5.47573
Diethyl sebacate	untargeted	CASNO:110-40-7			C14H26O4	258.183	7.06	6.74	6.82	7.95	8.08	7.85	6.87333	7.9325	0.866478	7.67675	0.895344	-0.159486	5.47573
Dibutyl adipate	untargeted	CASNO:105-99-7		C14253	C14H26O4	258.183	7.06	6.74	6.82	7.95	8.08	7.85	6.87333	7.9325	0.866478	7.67675	0.895344	-0.159486	5.47573
Benzoxazole	untargeted	CASNO:273-53-0			C7H5NO	119.037	7.76	7.6	8.19	7.97	7.86	7.79	7.85	7.8525	0.999682	7.59933	1.03299	0.0468198	5.5598
Benzene, isocyanato-	untargeted	CASNO:103-71-9			C7H5NO	119.037	7.76	7.6	8.19	7.97	7.86	7.79	7.85	7.8525	0.999682	7.59933	1.03299	0.0468198	5.5598
L-2-Hydroxyglutaric acid	untargeted	CASNO:13095-48-2			C5H8O5	148.037	8.63	8.46	8.55	8.02	7.93	7.99	8.54667	7.9825	1.07068	7.72514	1.10634	0.1458	5.63169
D-(+)-Ribonic acid .gamma.-lactone	untargeted	CASNO:5336-08-3	HMDB01900		C5H8O5	148.037	8.63	8.46	8.55	8.02	7.93	7.99	8.54667	7.9825	1.07068	7.72514	1.10634	0.1458	5.63169
D-(-)-Citramalic acid	untargeted	CASNO:6236-10-8	HMDB00426	C00815	C5H8O5	148.037	8.63	8.46	8.55	8.02	7.93	7.99	8.54667	7.9825	1.07068	7.72514	1.10634	0.1458	5.63169
7-Methylxanthine	untargeted	CASNO:552-62-5			C6H6N4O2	166.049	8.63	8.46	8.55	8.02	7.93	7.99	8.54667	7.9825	1.07068	7.72514	1.10634	0.1458	5.63169
3-Methylxanthine	untargeted	CASNO:1076-22-8	HMDB01886	C16357	C6H6N4O2	166.049	8.63	8.46	8.55	8.02	7.93	7.99	8.54667	7.9825	1.07068	7.72514	1.10634	0.1458	5.63169
Tetraethylene glycol monomethyl ether	untargeted	CASNO:23783-42-8			C9H20O5	208.131		6.99		8.03	8.29	8.26	6.99	8.21	0.851401	7.94531	0.879765	-0.184811	4.98048
L-Tyrosine	untargeted	CASNO:60-18-4			C 9H 11NO 3	181.1	10.5	10.3	10.3	8.06	8.28	8.34	10.3667	8.255	1.2558	7.98886	1.29764	0.375891	5.80168
trans-Vaccenic acid	untargeted	CASNO:693-72-1			C18H34O2	282.256				8.07	8.72	8.07	6.3	8.2325	0.76526	7.96708	0.790754	-0.3387	4.63575
trans-13-Octadecenoic acid	untargeted	CASNO:693-71-0			C18H34O2	282.256				8.07	8.72	8.07	6.3	8.2325	0.76526	7.96708	0.790754	-0.3387	4.63575
Oleic acid	untargeted	CASNO:112-80-1	HMDB00207	C00712	C18H34O2	282.256				8.07	8.72	8.07	6.3	8.2325	0.76526	7.96708	0.790754	-0.3387	4.63575
Elaidic acid	untargeted	CASNO:112-79-8		C01712	C18H34O2	282.256				8.07	8.72	8.07	6.3	8.2325	0.76526	7.96708	0.790754	-0.3387	4.63575
cis-Vaccenic acid	untargeted	CASNO:506-17-2			C18H34O2	282.256				8.07	8.72	8.07	6.3	8.2325	0.76526	7.96708	0.790754	-0.3387	4.63575
cis-13-Octadecenoic acid	untargeted	CASNO:13126-39-1			C18H34O2	282.256				8.07	8.72	8.07	6.3	8.2325	0.76526	7.96708	0.790754	-0.3387	4.63575
6-Octadecenoic acid, (Z)-	untargeted	CASNO:593-39-5			C18H34O2	282.256				8.07	8.72	8.07	6.3	8.2325	0.76526	7.96708	0.790754	-0.3387	4.63575
Adenine, N6-methyl	untargeted	CASNO:443-72-1			C6H7N5	149.07	7.48	7.22	7.36	8.09	8.04	8.02	7.35333	8.0425	0.914309	7.78321	0.944769	-0.0819664	5.53013
L-Xylulose	untargeted	CASNO:527-50-4			C5H10O5	150.053	7.48	7.22	7.36	8.09	8.04	8.02	7.35333	8.0425	0.914309	7.78321	0.944769	-0.0819664	5.53013
D-Xylulose	untargeted	CASNO:551-84-8			C5H10O5	150.053	7.48	7.22	7.36	8.09	8.04	8.02	7.35333	8.0425	0.914309	7.78321	0.944769	-0.0819664	5.53013
D-Xylose	untargeted	CASNO:58-86-6			C5H10O5	150.053	7.48	7.22	7.36	8.09	8.04	8.02	7.35333	8.0425	0.914309	7.78321	0.944769	-0.0819664	5.53013
D-Ribulose	untargeted	CASNO:488-84-6			C5H10O5	150.053	7.48	7.22	7.36	8.09	8.04	8.02	7.35333	8.0425	0.914309	7.78321	0.944769	-0.0819664	5.53013
D-Lyxose	untargeted	CASNO:1114-34-7		C02204	C5H10O5	150.053	7.48	7.22	7.36	8.09	8.04	8.02	7.35333	8.0425	0.914309	7.78321	0.944769	-0.0819664	5.53013
DL-Arabinose	untargeted	CASNO:147-81-9			C5H10O5	150.053	7.48	7.22	7.36	8.09	8.04	8.02	7.35333	8.0425	0.914309	7.78321	0.944769	-0.0819664	5.53013
D-Arabinose	untargeted	CASNO:10323-20-3		C00216	C5H10O5	150.053	7.48	7.22	7.36	8.09	8.04	8.02	7.35333	8.0425	0.914309	7.78321	0.944769	-0.0819664	5.53013
D-(-)-Ribose	untargeted	CASNO:50-69-1			C5H10O5	150.053	7.48	7.22	7.36	8.09	8.04	8.02	7.35333	8.0425	0.914309	7.78321	0.944769	-0.0819664	5.53013
6-Benzylaminopurine	untargeted	CASNO:1214-39-7		C11263	C12H11N5	225.101	6.32	6.14	6.27	8.15	8.02	8.08	6.24333	8.0825	0.772451	7.82192	0.798184	-0.325206	5.42559
6,7-Dimethoxy-3-isochromanone	untargeted	CASNO:16135-41-4			C11H12O4	208.074	6.32	6.14	6.27	8.15	8.02	8.08	6.24333	8.0825	0.772451	7.82192	0.798184	-0.325206	5.42559
3,5-Dimethoxycinnamic acid	untargeted	CASNO:16909-11-8			C11H12O4	208.074	6.32	6.14	6.27	8.15	8.02	8.08	6.24333	8.0825	0.772451	7.82192	0.798184	-0.325206	5.42559
3,4-Dimethoxycinnamic acid	untargeted	CASNO:2316-26-9			C11H12O4	208.074	6.32	6.14	6.27	8.15	8.02	8.08	6.24333	8.0825	0.772451	7.82192	0.798184	-0.325206	5.42559
2-Propenoic acid, 3-(2,4-dimethoxyphenyl)-, (E)-	untargeted	CASNO:16909-09-4			C11H12O4	208.074	6.32	6.14	6.27	8.15	8.02	8.08	6.24333	8.0825	0.772451	7.82192	0.798184	-0.325206	5.42559
2-Propenoic acid, 3-(2,3-dimethoxyphenyl)-, (E)-	untargeted	CASNO:7345-82-6			C11H12O4	208.074	6.32	6.14	6.27	8.15	8.02	8.08	6.24333	8.0825	0.772451	7.82192	0.798184	-0.325206	5.42559
2,5-Dimethoxycinnamic acid	untargeted	CASNO:10538-51-9			C11H12O4	208.074	6.32	6.14	6.27	8.15	8.02	8.08	6.24333	8.0825	0.772451	7.82192	0.798184	-0.325206	5.42559
Inosine 5'-monophosphate	untargeted	CASNO:131-99-7			C10H13N4O8P	348.047				8.15	8.08	8.09	6.3	8.1025	0.777538	7.84127	0.803441	-0.315736	4.60407
DL-threo-.beta.-Phenylserine	untargeted	CASNO:2584-75-0			C9H11NO3	181.074	9.34667	9.25	9.15667	8.15333	8.77667	8.55667	9.25111	8.51083	1.08698	8.23644	1.12319	0.167605	5.73444
DL-m-Tyrosine	untargeted	CASNO:775-06-4			C9H11NO3	181.074	9.34667	9.25	9.15667	8.15333	8.77667	8.55667	9.25111	8.51083	1.08698	8.23644	1.12319	0.167605	5.73444
Adrenalone	untargeted	CASNO:99-45-6			C9H11NO3	181.074	9.34667	9.25	9.15667	8.15333	8.77667	8.55667	9.25111	8.51083	1.08698	8.23644	1.12319	0.167605	5.73444
Guanosine 5'-monophosphate	untargeted	CASNO:85-32-5			C10H14N5O8P	363.058	8.96	8.92	8.92	8.18	8.04	8.09	8.93333	8.1	1.10288	7.83885	1.13962	0.188556	5.67553
Tri(propylene glycol) butyl ether	untargeted	CASNO:55934-93-5			C13H28O4	248.199	6.54	6.6		8.18	8.34	8.37	6.57	8.315	0.790138	8.04692	0.816461	-0.292544	5.24907
O-11	untargeted	CASNO:119290-12-9			C13H26O3	230.188	6.54	6.6		8.18	8.34	8.37	6.57	8.315	0.790138	8.04692	0.816461	-0.292544	5.24907
DL-.beta.-Hydroxypalmitic acid	untargeted	CASNO:2398-34-7			C16H32O3	272.235				8.19	7.35	8.3	6.3	8.035	0.78407	7.77595	0.81019	-0.303667	4.57531
trans-3-Hydroxycinnamic acid	untargeted	CASNO:14755-02-3			C9H8O3	164.047	8.72	8.675	8.685	8.2	9.025	8.665	8.69333	8.63875	1.00632	8.36023	1.03984	0.0563661	5.69961
trans-2-Hydroxycinnamic acid	untargeted	CASNO:614-60-8			C9H8O3	164.047	8.72	8.675	8.685	8.2	9.025	8.665	8.69333	8.63875	1.00632	8.36023	1.03984	0.0563661	5.69961
p-Coumaric acid	untargeted	CASNO:501-98-4			C9H8O3	164.047	8.72	8.675	8.685	8.2	9.025	8.665	8.69333	8.63875	1.00632	8.36023	1.03984	0.0563661	5.69961
7-Hydroxychromanone	untargeted	CASNO:5631-67-4			C9H8O3	164.047	8.72	8.675	8.685	8.2	9.025	8.665	8.69333	8.63875	1.00632	8.36023	1.03984	0.0563661	5.69961
4-Pentyn-1-ol	untargeted	CASNO:5390-04-5			C5H8O	84.0575	6.93	6.96	6.75	8.21	8.17	8.19	6.88	8.19	0.840049	7.92595	0.868035	-0.204176	5.49857
trans-1,3-Hexadiene	untargeted	CASNO:20237-34-7			C6H10	82.0783	7.75	7.72	7.61	8.27	8.24	7.94	7.69333	8.0975	0.950087	7.83643	0.981739	-0.0265885	5.57077
Cyclopentene, 1-methyl-	untargeted	CASNO:693-89-0			C6H10	82.0783	7.75	7.72	7.61	8.27	8.24	7.94	7.69333	8.0975	0.950087	7.83643	0.981739	-0.0265885	5.57077
Cyclopentane, methylene-	untargeted	CASNO:1528-30-9			C6H10	82.0783	7.75	7.72	7.61	8.27	8.24	7.94	7.69333	8.0975	0.950087	7.83643	0.981739	-0.0265885	5.57077
Cyclohexene	untargeted	CASNO:110-83-8			C6H10	82.0783	7.75	7.72	7.61	8.27	8.24	7.94	7.69333	8.0975	0.950087	7.83643	0.981739	-0.0265885	5.57077
cis,trans-2,4-Hexadiene	untargeted	CASNO:592-46-1			C6H10	82.0783	7.75	7.72	7.61	8.27	8.24	7.94	7.69333	8.0975	0.950087	7.83643	0.981739	-0.0265885	5.57077
1,4-Hexadiene	untargeted	CASNO:592-45-0			C6H10	82.0783	7.75	7.72	7.61	8.27	8.24	7.94	7.69333	8.0975	0.950087	7.83643	0.981739	-0.0265885	5.57077
1,3-Pentadiene, 3-methyl-, (E)-	untargeted	CASNO:2787-43-1			C6H10	82.0783	7.75	7.72	7.61	8.27	8.24	7.94	7.69333	8.0975	0.950087	7.83643	0.981739	-0.0265885	5.57077
1,3-Butadiene, 2,3-dimethyl-	untargeted	CASNO:513-81-5			C6H10	82.0783	7.75	7.72	7.61	8.27	8.24	7.94	7.69333	8.0975	0.950087	7.83643	0.981739	-0.0265885	5.57077
Cyclohexylamine	untargeted	CASNO:108-91-8		C00571	C6H13N	99.1048	7.75	7.72	7.61	8.27	8.24	7.94	7.69333	8.0975	0.950087	7.83643	0.981739	-0.0265885	5.57077
trans-Ferulic acid	untargeted	CASNO:537-98-4			C10H10O4	194.058				8.3	8.1	8.34	6.3	8.27	0.76179	8.00337	0.787168	-0.345256	4.62877
Resodiacetophenone	untargeted	CASNO:2161-85-5			C10H10O4	194.058				8.3	8.1	8.34	6.3	8.27	0.76179	8.00337	0.787168	-0.345256	4.62877
n-Propyl gallate	untargeted	CASNO:121-79-9		C11155	C10H12O5	212.068				8.3	8.1	8.34	6.3	8.27	0.76179	8.00337	0.787168	-0.345256	4.62877
Methyldopa	untargeted	CASNO:555-30-6			C10H13NO4	211.084				8.3	8.1	8.34	6.3	8.27	0.76179	8.00337	0.787168	-0.345256	4.62877
Dimethyl phthalate	untargeted	CASNO:131-11-3			C10H10O4	194.058				8.3	8.1	8.34	6.3	8.27	0.76179	8.00337	0.787168	-0.345256	4.62877
Caffeic acid methylester	untargeted	CASNO:3843-74-1			C10H10O4	194.058				8.3	8.1	8.34	6.3	8.27	0.76179	8.00337	0.787168	-0.345256	4.62877
6-Maleimidocaproic acid	untargeted	CASNO:55750-53-3			C10H13NO4	211.084				8.3	8.1	8.34	6.3	8.27	0.76179	8.00337	0.787168	-0.345256	4.62877
3-O-Methyldopa	untargeted	CASNO:300-48-1			C10H13NO4	211.084				8.3	8.1	8.34	6.3	8.27	0.76179	8.00337	0.787168	-0.345256	4.62877
3-Hydroxy-4-methoxycinnamic acid	untargeted	CASNO:537-73-5			C10H10O4	194.058				8.3	8.1	8.34	6.3	8.27	0.76179	8.00337	0.787168	-0.345256	4.62877
2,5-Dihydroxycinnamic acid methyl ester	untargeted	CASNO:63177-57-1			C10H10O4	194.058				8.3	8.1	8.34	6.3	8.27	0.76179	8.00337	0.787168	-0.345256	4.62877
meso-Erythritol	untargeted	CASNO:149-32-6			C4H10O4	122.058	9.58	9.46	9.46	8.3	8.235	8.43	9.5	8.34875	1.13789	8.07958	1.1758	0.233647	5.74052
L-Threitol	untargeted	CASNO:2319-57-5			C4H10O4	122.058	9.58	9.46	9.46	8.3	8.235	8.43	9.5	8.34875	1.13789	8.07958	1.1758	0.233647	5.74052
Phe-Phe-Lys	untargeted	INCHIKEY:RBRNEFJTEHPDSL-UHFFFAOYSA-N			C24H32N4O4	440.242				8.32	8.23	8.27	6.3	8.2725	0.761559	8.00579	0.78693	-0.345692	4.63343
Lys-His-Arg	untargeted	INCHIKEY:KNKJPYAZQUFLQK-UHFFFAOYSA-N			C18H33N9O4	439.266				8.32	8.23	8.27	6.3	8.2725	0.761559	8.00579	0.78693	-0.345692	4.63343
His-Lys-Arg	untargeted	INCHIKEY:GJMHMDKCJPQJOI-UHFFFAOYSA-N			C18H33N9O4	439.266				8.32	8.23	8.27	6.3	8.2725	0.761559	8.00579	0.78693	-0.345692	4.63343
His-Arg-Lys	untargeted	INCHIKEY:MWAJSVTZZOUOBU-UHFFFAOYSA-N			C18H33N9O4	439.266				8.32	8.23	8.27	6.3	8.2725	0.761559	8.00579	0.78693	-0.345692	4.63343
Dioctyl sulfosuccinate	untargeted	CASNO:10041-19-7		D00305	C20H38O7S	422.234				8.32	8.23	8.27	6.3	8.2725	0.761559	8.00579	0.78693	-0.345692	4.63343
Arg-His-Lys	untargeted	INCHIKEY:RKQRHMKFNBYOTN-UHFFFAOYSA-N			C18H33N9O4	439.266				8.32	8.23	8.27	6.3	8.2725	0.761559	8.00579	0.78693	-0.345692	4.63343
Ethanol, 2-(2-butoxyethoxy)-	untargeted	CASNO:112-34-5			C8H18O3	162.126	7.32	7.49	6.79	8.34	7.7	7.56	7.2	7.79	0.924262	7.53885	0.955053	-0.0663472	5.49825
Uridine 5'-monophosphate	untargeted	CASNO:58-97-9			C9H13N2O9P	324.036	8.07	7.74	8.1	8.34	8.28	8.27	7.97	8.29	0.961399	8.02273	0.993428	-0.00951317	5.60881
Syringaldehyde	untargeted	CASNO:134-96-3			C9H10O4	182.058	7.04	7.15	7.07	8.34	9.77	8.99	7.08667	9.0225	0.785444	8.73161	0.81161	-0.301141	5.59574
p-Hydroxyphenyllactic acid	untargeted	CASNO:306-23-0			C9H10O4	182.058	7.04	7.15	7.07	8.34	9.77	8.99	7.08667	9.0225	0.785444	8.73161	0.81161	-0.301141	5.59574
Methyl 2-hydroxy-4-methoxybenzoate	untargeted	CASNO:5446-02-6			C9H10O4	182.058	7.04	7.15	7.07	8.34	9.77	8.99	7.08667	9.0225	0.785444	8.73161	0.81161	-0.301141	5.59574
Homovanillic acid	untargeted	CASNO:306-08-1			C9H10O4	182.058	7.04	7.15	7.07	8.34	9.77	8.99	7.08667	9.0225	0.785444	8.73161	0.81161	-0.301141	5.59574
Ethylene glycol monosalicylate	untargeted	CASNO:87-28-5			C9H10O4	182.058	7.04	7.15	7.07	8.34	9.77	8.99	7.08667	9.0225	0.785444	8.73161	0.81161	-0.301141	5.59574
Benzenepropanoic acid, 3,4-dihydroxy-	untargeted	CASNO:1078-61-1	HMDB00423	C10447	C9H10O4	182.058	7.04	7.15	7.07	8.34	9.77	8.99	7.08667	9.0225	0.785444	8.73161	0.81161	-0.301141	5.59574
3,4-Dimethoxybenzoic acid	untargeted	CASNO:93-07-2			C9H10O4	182.058	7.04	7.15	7.07	8.34	9.77	8.99	7.08667	9.0225	0.785444	8.73161	0.81161	-0.301141	5.59574
Salicylic acid	untargeted	CASNO:69-72-7			C7H6O3	138.032	8.56	8.14	8.48	8.34667	8.7	8.66	8.39333	8.59167	0.976916	8.31467	1.00946	0.0135851	5.66922
Benzoic acid, 4-hydroxy-	untargeted	CASNO:99-96-7			C7H6O3	138.032	8.56	8.14	8.48	8.34667	8.7	8.66	8.39333	8.59167	0.976916	8.31467	1.00946	0.0135851	5.66922
Benzoic acid, 3-hydroxy-	untargeted	CASNO:99-06-9			C7H6O3	138.032	8.56	8.14	8.48	8.34667	8.7	8.66	8.39333	8.59167	0.976916	8.31467	1.00946	0.0135851	5.66922
Uridine	untargeted	CASNO:58-96-8			C9H12N2O6	244.07	9.94	9.82	9.83	8.36	8.31	8.37	9.86333	8.3525	1.18088	8.08321	1.22022	0.287146	5.77162
PyroGlu-Asp	untargeted	INCHIKEY:LQDZJEZNUDFDNE-UHFFFAOYSA-N			C9H12N2O6	244.07	9.94	9.82	9.83	8.36	8.31	8.37	9.86333	8.3525	1.18088	8.08321	1.22022	0.287146	5.77162
1-(2-Pyrimidyl)piperazine	untargeted	CASNO:20980-22-7			C8H12N4	164.106	7.2	6.69		8.38	8.35	8.31	6.945	8.3375	0.832984	8.0687	0.860734	-0.216361	5.28281
DL-Malic acid	untargeted	CASNO:6915-15-7			C4H6O5	134.022	9.3275	9.2325	9.225	8.45	8.82667	8.335	9.26167	8.48667	1.09132	8.21305	1.12768	0.173353	5.73868
Diglycolic acid	untargeted	CASNO:110-99-6			C4H6O5	134.022	9.3275	9.2325	9.225	8.45	8.82667	8.335	9.26167	8.48667	1.09132	8.21305	1.12768	0.173353	5.73868
Pentapropylene glycol	untargeted	CASNO:21482-12-2			C15H32O6	308.22	7.63	7.69	7.22	8.45	8.28	8.43	7.51333	8.3975	0.894711	8.12676	0.924517	-0.113228	5.57592
Ethanol, 2-[2-(2-methoxyethoxy)ethoxy]-	untargeted	CASNO:112-35-6			C7H16O4	164.105	7.2	6.69		8.465	8.46	8.435	6.945	8.44875	0.822015	8.17636	0.8494	-0.235484	5.29462
Triethylamine	untargeted	CASNO:121-44-8		C14691	C6H15N	101.12	7.79	7.72	7.74	8.51	8.47	8.47	7.75	8.48	0.913915	8.2066	0.944362	-0.0825887	5.60585
2-Ethylbutan-1-amine	untargeted	CASNO:617-79-8			C6H15N	101.12	7.79	7.72	7.74	8.51	8.47	8.47	7.75	8.48	0.913915	8.2066	0.944362	-0.0825887	5.60585
Benzene, isothiocyanato-	untargeted	CASNO:103-72-0			C7H5NS	135.014	7.48	7.21	7.21	8.52	8.29	8.23	7.3	8.3175	0.877668	8.04934	0.906906	-0.140974	5.55275
2-Benzothiazole	untargeted	CASNO:95-16-9			C7H5NS	135.014	7.48	7.21	7.21	8.52	8.29	8.23	7.3	8.3175	0.877668	8.04934	0.906906	-0.140974	5.55275
1,3-Dioxane-5-methanol, 5-ethyl-	untargeted	CASNO:5187-23-5			C7H14O3	146.094				8.55	8.57	8.56	6.3	8.56	0.735981	8.28402	0.7605	-0.39498	4.68257
Valerylcarnitine	untargeted	CASNO:64191-85-1			C12H23NO4	245.163	9.05778	8.95	8.94778	8.56	8.53	8.53	8.98519	8.5375	1.05244	8.26225	1.0875	0.121014	5.71632
Isovalerylcarnitine	untargeted	CASNO:31023-24-2			C12H23NO4	245.163	9.05778	8.95	8.94778	8.56	8.53	8.53	8.98519	8.5375	1.05244	8.26225	1.0875	0.121014	5.71632
Aspartic acid, dibutyl ester	untargeted	CASNO:2885-11-2			C12H23NO4	245.163	9.05778	8.95	8.94778	8.56	8.53	8.53	8.98519	8.5375	1.05244	8.26225	1.0875	0.121014	5.71632
2-Methylbutyrylcarnitine	untargeted	CASNO:256928-75-3			C12H23NO4	245.163	9.05778	8.95	8.94778	8.56	8.53	8.53	8.98519	8.5375	1.05244	8.26225	1.0875	0.121014	5.71632
trans-Traumatic acid	untargeted	CASNO:6402-36-4			C12H20O4	228.136	8.58333	8.47	8.46333	8.56	8.53	8.53	8.50556	8.5375	0.996258	8.26225	1.02945	0.041871	5.67629
Pinacidil	untargeted	CASNO:60560-33-0			C13H19N5	245.164	8.58333	8.47	8.46333	8.56	8.53	8.53	8.50556	8.5375	0.996258	8.26225	1.02945	0.041871	5.67629
Butanedioic acid, 2-(4,4-dimethyl-2-methylenepentyl)-	untargeted	CASNO:5703-15-1			C12H20O4	228.136	8.58333	8.47	8.46333	8.56	8.53	8.53	8.50556	8.5375	0.996258	8.26225	1.02945	0.041871	5.67629
Triethanolamine	untargeted	CASNO:102-71-6		C06771	C6H15NO3	149.105	8.835	8.87	8.8	8.58	8.53	8.53	8.835	8.5425	1.03424	8.26709	1.0687	0.095851	5.70446
Piperidine	untargeted	CASNO:110-89-4		C01746	C5H11N	85.0891	10.7	10.5	10.5	8.58	8.6	8.64	10.5667	8.615	1.22654	8.33725	1.2674	0.341877	5.84599
Butoxyacetic acid	untargeted	CASNO:2516-93-0			C6H12O3	132.079	7.985	8.005	7.895	8.61	8.565	8.575	7.96167	8.58125	0.927798	8.30459	0.958707	-0.0608381	5.63329
Acetic acid, ethoxy-, ethyl ester	untargeted	CASNO:817-95-8			C6H12O3	132.079	7.985	8.005	7.895	8.61	8.565	8.575	7.96167	8.58125	0.927798	8.30459	0.958707	-0.0608381	5.63329
2-Ethyl-2-hydroxybutyric acid	untargeted	CASNO:3639-21-2			C6H12O3	132.079	7.985	8.005	7.895	8.61	8.565	8.575	7.96167	8.58125	0.927798	8.30459	0.958707	-0.0608381	5.63329
.alpha.-Hydroxyisocaproic acid	untargeted	CASNO:498-36-2			C6H12O3	132.079	7.985	8.005	7.895	8.61	8.565	8.575	7.96167	8.58125	0.927798	8.30459	0.958707	-0.0608381	5.63329
Pimelic acid	untargeted	CASNO:111-16-0	HMDB00857	C02656	C7H12O4	160.074	7.36	7.65	7.18	8.61	8.59	8.58	7.39667	8.59	0.861079	8.31306	0.889765	-0.168504	5.58406
N-Methyl-1-deoxynojirimycin	untargeted	CASNO:69567-10-8			C7H15NO4	177.1	7.36	7.65	7.18	8.61	8.59	8.58	7.39667	8.59	0.861079	8.31306	0.889765	-0.168504	5.58406
Methyl (R)-(+)-2,2-dimethyl-1,3-dioxolane-4-carboxylate	untargeted	CASNO:52373-72-5			C7H12O4	160.074	7.36	7.65	7.18	8.61	8.59	8.58	7.39667	8.59	0.861079	8.31306	0.889765	-0.168504	5.58406
Hydralazine	untargeted	CASNO:86-54-4			C8H8N4	160.075	7.36	7.65	7.18	8.61	8.59	8.58	7.39667	8.59	0.861079	8.31306	0.889765	-0.168504	5.58406
3-Methyladipic acid	untargeted	CASNO:3058-01-3			C7H12O4	160.074	7.36	7.65	7.18	8.61	8.59	8.58	7.39667	8.59	0.861079	8.31306	0.889765	-0.168504	5.58406
3,3-Dimethylglutaric acid	untargeted	CASNO:4839-46-7			C7H12O4	160.074	7.36	7.65	7.18	8.61	8.59	8.58	7.39667	8.59	0.861079	8.31306	0.889765	-0.168504	5.58406
2,2-Dimethylglutaric acid	untargeted	CASNO:681-57-2			C7H12O4	160.074	7.36	7.65	7.18	8.61	8.59	8.58	7.39667	8.59	0.861079	8.31306	0.889765	-0.168504	5.58406
Adenosine 5'-monophosphate	untargeted	CASNO:61-19-8			C10H14N5O7P	347.063	8.36	8.29	8.24	8.62	8.58	8.62	8.29667	8.61	0.963608	8.33241	0.99571	-0.0062022	5.6642
2'-Deoxyguanosine 5'-monophosphate	untargeted	CASNO:902-04-5			C10H14N5O7P	347.063	8.36	8.29	8.24	8.62	8.58	8.62	8.29667	8.61	0.963608	8.33241	0.99571	-0.0062022	5.6642
Trimetazidine	untargeted	CASNO:5011-34-7			C14H22N2O3	266.163				8.63	8.23	7.19	6.3	7.81	0.806658	7.5582	0.833531	-0.262692	4.58796
Tributyl phosphate	untargeted	CASNO:126-73-8		C14439	C12H27O4P	266.165				8.63	8.23	7.19	6.3	7.81	0.806658	7.5582	0.833531	-0.262692	4.58796
Monolauryl phosphate	untargeted	CASNO:2627-35-2			C12H27O4P	266.165				8.63	8.23	7.19	6.3	7.81	0.806658	7.5582	0.833531	-0.262692	4.58796
Difenzoquat cation	untargeted	CASNO:49866-87-7			C17H17N2	249.139				8.63	8.23	7.19	6.3	7.81	0.806658	7.5582	0.833531	-0.262692	4.58796
Atenolol	untargeted	CASNO:29122-68-7			C14H22N2O3	266.163				8.63	8.23	7.19	6.3	7.81	0.806658	7.5582	0.833531	-0.262692	4.58796
L-Pyroglutamic acid	untargeted	CASNO:98-79-3			C5H7NO3	129.043	10.2	10	10.1	8.63	8.58	8.57	10.1	8.5875	1.17613	8.31064	1.21531	0.281324	5.80941
D-Pyroglutamic acid	untargeted	CASNO:4042-36-8			C5H7NO3	129.043	10.2	10	10.1	8.63	8.58	8.57	10.1	8.5875	1.17613	8.31064	1.21531	0.281324	5.80941
DL-Pyroglutamic acid	untargeted	CASNO:149-87-1			C5H7NO3	129.043	10.2	10	10.1	8.63	8.58	8.57	10.1	8.5875	1.17613	8.31064	1.21531	0.281324	5.80941
2-Hydroxy-N-methylsuccinimide	untargeted	CASNO:104612-35-3			C5H7NO3	129.043	10.2	10	10.1	8.63	8.58	8.57	10.1	8.5875	1.17613	8.31064	1.21531	0.281324	5.80941
L-Glutamine	untargeted	CASNO:56-85-9			C5H10N2O3	146.069	9.75	9.6	9.64	8.63	8.58	8.57	9.66333	8.5875	1.12528	8.31064	1.16277	0.217562	5.77531
Gly-Ala	untargeted	INCHIKEY:VPZXBVLAVMBEQI-UHFFFAOYSA-N			C5H10N2O3	146.069	9.75	9.6	9.64	8.63	8.58	8.57	9.66333	8.5875	1.12528	8.31064	1.16277	0.217562	5.77531
Ala-Gly	untargeted	CASNO:687-69-4			C5H10N2O3	146.069	9.75	9.6	9.64	8.63	8.58	8.57	9.66333	8.5875	1.12528	8.31064	1.16277	0.217562	5.77531
O-Acetyl-L-serine	untargeted	CASNO:5147-00-2			C5H9NO4	147.053	9.74	9.61	9.615	8.63	8.58	8.57	9.655	8.5875	1.12431	8.31064	1.16176	0.216317	5.77466
N-Methyl-D-aspartic acid	untargeted	CASNO:6384-92-5			C5H9NO4	147.053	9.74	9.61	9.615	8.63	8.58	8.57	9.655	8.5875	1.12431	8.31064	1.16176	0.216317	5.77466
L-Glutamic acid	untargeted	CASNO:56-86-0			C5H9NO4	147.053	9.74	9.61	9.615	8.63	8.58	8.57	9.655	8.5875	1.12431	8.31064	1.16176	0.216317	5.77466
Dodecanedioic acid	untargeted	CASNO:693-23-2			C12H22O4	230.152	7.54	7.36	7.34	8.64	8.67	8.67	7.41333	8.6625	0.855796	8.38322	0.884306	-0.177382	5.59156
Dimethyl sebacate	untargeted	CASNO:106-79-6			C12H22O4	230.152	7.54	7.36	7.34	8.64	8.67	8.67	7.41333	8.6625	0.855796	8.38322	0.884306	-0.177382	5.59156
Tri(propylene glycol) propyl ether	untargeted	CASNO:96077-04-2			C12H26O4	234.183	8.055	8.17	8.1	8.645	8.665	8.99	8.10833	8.8225	0.919052	8.53806	0.949669	-0.0745029	5.66178
Texanol	untargeted	CASNO:25265-77-4			C12H24O3	216.173	8.055	8.17	8.1	8.645	8.665	8.99	8.10833	8.8225	0.919052	8.53806	0.949669	-0.0745029	5.66178
3-Hydroxydodecanoic acid	untargeted	CASNO:53941-38-1			C12H24O3	216.173	8.055	8.17	8.1	8.645	8.665	8.99	8.10833	8.8225	0.919052	8.53806	0.949669	-0.0745029	5.66178
12-Hydroxydodecanoic acid	untargeted	CASNO:505-95-3			C12H24O3	216.173	8.055	8.17	8.1	8.645	8.665	8.99	8.10833	8.8225	0.919052	8.53806	0.949669	-0.0745029	5.66178
L-.gamma.-Glutamyl-L-glutamic Acid	untargeted	CASNO:1116-22-9	HMDB11737	C05282	C10H16N2O7	276.096	8.39	8.94	8.32	8.65	8.59	8.6	8.55	8.61	0.993031	8.33241	1.02611	0.0371904	5.68622
Glu-Glu	untargeted	CASNO:3929-61-1			C10H16N2O7	276.096	8.39	8.94	8.32	8.65	8.59	8.6	8.55	8.61	0.993031	8.33241	1.02611	0.0371904	5.68622
(5S,6R)-Thymidine glycol	untargeted	CASNO:38709-52-3			C10H16N2O7	276.096	8.39	8.94	8.32	8.65	8.59	8.6	8.55	8.61	0.993031	8.33241	1.02611	0.0371904	5.68622
(5R,6S)-Thymidine glycol	untargeted	CASNO:38645-22-6			C10H16N2O7	276.096	8.39	8.94	8.32	8.65	8.59	8.6	8.55	8.61	0.993031	8.33241	1.02611	0.0371904	5.68622
N-[Tris(hydroxymethyl)methyl]-3-amino-2-hydroxypropanesulfonic acid	untargeted	CASNO:68399-81-5			C7H17NO7S	259.073	8.11		8.05	8.65	8.59	8.6	8.08	8.61	0.938444	8.33241	0.969707	-0.0443787	5.39232
p-Phenetidine	untargeted	CASNO:156-43-4			C8H11NO	137.084	7.6	7.54	7.5	8.65	8.61	8.6	7.54667	8.615	0.875991	8.33725	0.905175	-0.143732	5.59991
Phenol, 4-(2-aminoethyl)-	untargeted	CASNO:51-67-2			C8H11NO	137.084	7.6	7.54	7.5	8.65	8.61	8.6	7.54667	8.615	0.875991	8.33725	0.905175	-0.143732	5.59991
3-(2-Pyridyl)propan-1-ol	untargeted	CASNO:2859-68-9			C8H11NO	137.084	7.6	7.54	7.5	8.65	8.61	8.6	7.54667	8.615	0.875991	8.33725	0.905175	-0.143732	5.59991
2-Methoxybenzylamine	untargeted	CASNO:6850-57-3			C8H11NO	137.084	7.6	7.54	7.5	8.65	8.61	8.6	7.54667	8.615	0.875991	8.33725	0.905175	-0.143732	5.59991
2-Amino-1-phenylethanol	untargeted	CASNO:7568-93-6			C8H11NO	137.084	7.6	7.54	7.5	8.65	8.61	8.6	7.54667	8.615	0.875991	8.33725	0.905175	-0.143732	5.59991
1-Amino-2-ethoxybenzene	untargeted	CASNO:94-70-2			C8H11NO	137.084	7.6	7.54	7.5	8.65	8.61	8.6	7.54667	8.615	0.875991	8.33725	0.905175	-0.143732	5.59991
(R)-(-)-2-Phenylglycinol	untargeted	CASNO:56613-80-0			C8H11NO	137.084	7.6	7.54	7.5	8.65	8.61	8.6	7.54667	8.615	0.875991	8.33725	0.905175	-0.143732	5.59991
Nicotinamide N-oxide	untargeted	CASNO:1986-81-8			C6H6N2O2	138.043	8.64	8.63	8.59	8.67	8.68	8.71	8.62	8.6925	0.991659	8.41225	1.0247	0.0351959	5.69822
4-Imidazoleacrylic acid	untargeted	CASNO:104-98-3	HMDB00301	C00785	C6H6N2O2	138.043	8.64	8.63	8.59	8.67	8.68	8.71	8.62	8.6925	0.991659	8.41225	1.0247	0.0351959	5.69822
N,N-Bis(2-hydroxyethyl)glycine	untargeted	CASNO:150-25-4			C6H13NO4	163.084	8.365	8.205	8.175	8.685	8.66	8.66	8.24833	8.66625	0.951777	8.38685	0.983484	-0.024026	5.66534
Deoxygalactonojirimycin	untargeted	CASNO:108147-54-2		D05031	C6H13NO4	163.084	8.365	8.205	8.175	8.685	8.66	8.66	8.24833	8.66625	0.951777	8.38685	0.983484	-0.024026	5.66534
2,2-Dimethylsuccinic acid	untargeted	CASNO:597-43-3			C6H10O4	146.058	8.365	8.205	8.175	8.685	8.66	8.66	8.24833	8.66625	0.951777	8.38685	0.983484	-0.024026	5.66534
1H-Tetrazole, 5-phenyl-	untargeted	CASNO:18039-42-4			C7H6N4	146.059	8.365	8.205	8.175	8.685	8.66	8.66	8.24833	8.66625	0.951777	8.38685	0.983484	-0.024026	5.66534
1H-Purin-6-amine, N,N-dimethyl-	untargeted	CASNO:938-55-6			C7H9N5	163.086	8.365	8.205	8.175	8.685	8.66	8.66	8.24833	8.66625	0.951777	8.38685	0.983484	-0.024026	5.66534
1-Deoxynojirimycin	untargeted	CASNO:19130-96-2			C6H13NO4	163.084	8.365	8.205	8.175	8.685	8.66	8.66	8.24833	8.66625	0.951777	8.38685	0.983484	-0.024026	5.66534
L-Rhamnose	untargeted	CASNO:3615-41-6			C6H12O5	164.068	8.365	8.205	8.175	8.685	8.66	8.66	8.24833	8.66625	0.951777	8.38685	0.983484	-0.024026	5.66534
L-(-)-Fucose	untargeted	CASNO:2438-80-4			C6H12O5	164.068	8.365	8.205	8.175	8.685	8.66	8.66	8.24833	8.66625	0.951777	8.38685	0.983484	-0.024026	5.66534
D-Quinovose	untargeted	CASNO:7658-08-4		C02522	C6H12O5	164.068	8.365	8.205	8.175	8.685	8.66	8.66	8.24833	8.66625	0.951777	8.38685	0.983484	-0.024026	5.66534
1,5-Anhydro-D-sorbitol	untargeted	CASNO:154-58-5			C6H12O5	164.068	8.365	8.205	8.175	8.685	8.66	8.66	8.24833	8.66625	0.951777	8.38685	0.983484	-0.024026	5.66534
Pentanedioic acid, monomethyl ester	untargeted	CASNO:1501-27-5			C6H10O4	146.058	8.365	8.205	8.175	8.685	8.66	8.66	8.24833	8.66625	0.951777	8.38685	0.983484	-0.024026	5.66534
Isosorbide	untargeted	CASNO:652-67-5			C6H10O4	146.058	8.365	8.205	8.175	8.685	8.66	8.66	8.24833	8.66625	0.951777	8.38685	0.983484	-0.024026	5.66534
Adipic acid	untargeted	CASNO:124-04-9	HMDB00448	C06104	C6H10O4	146.058	8.365	8.205	8.175	8.685	8.66	8.66	8.24833	8.66625	0.951777	8.38685	0.983484	-0.024026	5.66534
3-Methylglutaric acid	untargeted	CASNO:626-51-7			C6H10O4	146.058	8.365	8.205	8.175	8.685	8.66	8.66	8.24833	8.66625	0.951777	8.38685	0.983484	-0.024026	5.66534
2-Methylglutaric acid	untargeted	CASNO:18069-17-5			C6H10O4	146.058	8.365	8.205	8.175	8.685	8.66	8.66	8.24833	8.66625	0.951777	8.38685	0.983484	-0.024026	5.66534
2,4-O-Ethylidene-D-erythrose	untargeted	CASNO:901783-93-5			C6H10O4	146.058	8.365	8.205	8.175	8.685	8.66	8.66	8.24833	8.66625	0.951777	8.38685	0.983484	-0.024026	5.66534
Tri(propylene glycol) methyl ether	untargeted	CASNO:25498-49-1			C10H22O4	206.152	8.66	7.79	7.74	8.7	8.69	8.69	8.06333	8.6925	0.92762	8.41225	0.958523	-0.0611156	5.65163
Ethanol, 2-[2-(2-butoxyethoxy)ethoxy]-	untargeted	CASNO:143-22-6			C10H22O4	206.152	8.66	7.79	7.74	8.7	8.69	8.69	8.06333	8.6925	0.92762	8.41225	0.958523	-0.0611156	5.65163
Butyl 2-butoxyacetate	untargeted	CASNO:10397-22-5			C10H20O3	188.141	8.66	7.79	7.74	8.7	8.69	8.69	8.06333	8.6925	0.92762	8.41225	0.958523	-0.0611156	5.65163
3-Hydroxycapric acid	untargeted	CASNO:5561-87-5			C10H20O3	188.141	8.66	7.79	7.74	8.7	8.69	8.69	8.06333	8.6925	0.92762	8.41225	0.958523	-0.0611156	5.65163
2,4(3H,5H)-Furandione	untargeted	CASNO:4971-56-6			C4H4O3	100.016	7.53	7.42	7.42	8.72	8.69	8.7	7.45667	8.7025	0.856842	8.42193	0.885387	-0.17562	5.59932
3-Hydroxymyristic acid	untargeted	CASNO:1961-72-4			C14H28O3	244.204	7.75	7.69	7.66	8.75	8.83	8.75	7.7	8.77	0.877993	8.48725	0.907243	-0.140439	5.62732
5,5-Dimethyl-1,3-dioxane-2-ethanol	untargeted	CASNO:116141-68-5			C8H16O3	160.11	7.95	7.99	8.37	8.77	8.75	8.74	8.10333	8.75	0.926095	8.4679	0.956947	-0.0634883	5.66021
3-Hydroxyoctanoic acid	untargeted	CASNO:14292-27-4			C8H16O3	160.11	7.95	7.99	8.37	8.77	8.75	8.74	8.10333	8.75	0.926095	8.4679	0.956947	-0.0634883	5.66021
(.+/-.)-2-Hydroxyoctanoic acid	untargeted	CASNO:617-73-2			C8H16O3	160.11	7.95	7.99	8.37	8.77	8.75	8.74	8.10333	8.75	0.926095	8.4679	0.956947	-0.0634883	5.66021
trans-Cinnamic acid	untargeted	CASNO:140-10-3			C9H8O2	148.052	10.8	10.6	10.6	8.8	8.79	8.81	10.6667	8.8025	1.21178	8.5187	1.25215	0.324403	5.8679
4-Chromanone	untargeted	CASNO:491-37-2			C9H8O2	148.052	10.8	10.6	10.6	8.8	8.79	8.81	10.6667	8.8025	1.21178	8.5187	1.25215	0.324403	5.8679
3,4-Dihydrocoumarin	untargeted	CASNO:119-84-6		C02274	C9H8O2	148.052	10.8	10.6	10.6	8.8	8.79	8.81	10.6667	8.8025	1.21178	8.5187	1.25215	0.324403	5.8679
Jasmonic acid	untargeted	CASNO:77026-92-7			C12H18O3	210.126	7.72	7.69	7.44	8.8	8.86	8.83	7.61667	8.83	0.86259	8.54532	0.891326	-0.165974	5.62469
N-(4-Hydroxyphenyl)propanamide	untargeted	CASNO:1693-37-4			C9H11NO2	165.079	11	10.7	10.7	8.8	8.79	8.86	10.8	8.8275	1.22345	8.5429	1.26421	0.338234	5.87897
Metolcarb	untargeted	CASNO:1129-41-5		C18747	C9H11NO2	165.079	11	10.7	10.7	8.8	8.79	8.86	10.8	8.8275	1.22345	8.5429	1.26421	0.338234	5.87897
Ethenzamide	untargeted	CASNO:938-73-8			C9H11NO2	165.079	11	10.7	10.7	8.8	8.79	8.86	10.8	8.8275	1.22345	8.5429	1.26421	0.338234	5.87897
DL-Phenylalanine	untargeted	CASNO:150-30-1			C9H11NO2	165.079	11	10.7	10.7	8.8	8.79	8.86	10.8	8.8275	1.22345	8.5429	1.26421	0.338234	5.87897
Benzocaine	untargeted	CASNO:94-09-7			C9H11NO2	165.079	11	10.7	10.7	8.8	8.79	8.86	10.8	8.8275	1.22345	8.5429	1.26421	0.338234	5.87897
Ethyl vanillate	untargeted	CASNO:617-05-0			C10H12O4	196.074	6.75	6.88	6.69	8.81	7.81	7.64	6.77333	7.975	0.849321	7.71788	0.877615	-0.188339	5.47832
Cantharidin	untargeted	CASNO:56-25-7			C10H12O4	196.074	6.75	6.88	6.69	8.81	7.81	7.64	6.77333	7.975	0.849321	7.71788	0.877615	-0.188339	5.47832
Benzeneacetic acid, 3,4-dimethoxy-	untargeted	CASNO:93-40-3			C10H12O4	196.074	6.75	6.88	6.69	8.81	7.81	7.64	6.77333	7.975	0.849321	7.71788	0.877615	-0.188339	5.47832
1-(4-Hydroxy-3,5-dimethoxyphenyl)ethanone	untargeted	CASNO:2478-38-8			C10H12O4	196.074	6.75	6.88	6.69	8.81	7.81	7.64	6.77333	7.975	0.849321	7.71788	0.877615	-0.188339	5.47832
4-Hydroxynonenal	untargeted	CASNO:75899-68-2			C9H16O2	156.115	7.49	7.57	7	8.81	8.02	7.97	7.35333	8.1925	0.897569	7.92837	0.927471	-0.108626	5.55029
Succinic acid	untargeted	CASNO:110-15-6	HMDB00254	C00042	C4H6O4	118.027	9.28	9.17	9.17	8.81	8.86	8.88	9.20667	8.8575	1.03942	8.57193	1.07405	0.103059	5.75942
Methylmalonic acid	untargeted	CASNO:516-05-2			C4H6O4	118.027	9.28	9.17	9.17	8.81	8.86	8.88	9.20667	8.8575	1.03942	8.57193	1.07405	0.103059	5.75942
D-Erythronic acid .gamma.-lactone	untargeted	CASNO:15667-21-7			C4H6O4	118.027	9.28	9.17	9.17	8.81	8.86	8.88	9.20667	8.8575	1.03942	8.57193	1.07405	0.103059	5.75942
Acetic acid, (2-methoxyethoxy)-	untargeted	CASNO:16024-56-9			C5H10O4	134.058	7.77	7.61	7.54	8.82	8.8	8.76	7.64	8.785	0.869664	8.50177	0.898636	-0.15419	5.62352
4-Amino-2-methylpyrimidine-5-carbonitrile	untargeted	CASNO:698-29-3			C6H6N4	134.059	7.77	7.61	7.54	8.82	8.8	8.76	7.64	8.785	0.869664	8.50177	0.898636	-0.15419	5.62352
2-Deoxy-D-ribose	untargeted	CASNO:533-67-5			C5H10O4	134.058	7.77	7.61	7.54	8.82	8.8	8.76	7.64	8.785	0.869664	8.50177	0.898636	-0.15419	5.62352
2,3-Dihydroxy-3-methylbutyric acid	untargeted	CASNO:1756-18-9			C5H10O4	134.058	7.77	7.61	7.54	8.82	8.8	8.76	7.64	8.785	0.869664	8.50177	0.898636	-0.15419	5.62352
Tris(hydroxymethyl)aminomethane	untargeted	CASNO:77-86-1			C4H11NO3	121.074	9.6	9.5	9.495	8.86667	8.95667	9.415	9.53167	9.16333	1.0402	8.8679	1.07485	0.104135	5.80305
Propanoic acid, 2-hydroxy-2-methyl-	untargeted	CASNO:594-61-6			C4H8O3	104.047	9.6	9.5	9.495	8.86667	8.95667	9.415	9.53167	9.16333	1.0402	8.8679	1.07485	0.104135	5.80305
Butanoic acid, 3-hydroxy-	untargeted	CASNO:300-85-6			C4H8O3	104.047	9.6	9.5	9.495	8.86667	8.95667	9.415	9.53167	9.16333	1.0402	8.8679	1.07485	0.104135	5.80305
Acetic acid, hydroxy-, ethyl ester	untargeted	CASNO:623-50-7			C4H8O3	104.047	9.6	9.5	9.495	8.86667	8.95667	9.415	9.53167	9.16333	1.0402	8.8679	1.07485	0.104135	5.80305
.alpha.-Hydroxybutyric acid	untargeted	CASNO:20016-85-7			C4H8O3	104.047	9.6	9.5	9.495	8.86667	8.95667	9.415	9.53167	9.16333	1.0402	8.8679	1.07485	0.104135	5.80305
(R)-3-Hydroxybutyric acid	untargeted	CASNO:625-72-9			C4H8O3	104.047	9.6	9.5	9.495	8.86667	8.95667	9.415	9.53167	9.16333	1.0402	8.8679	1.07485	0.104135	5.80305
Allopurinol	untargeted	CASNO:315-30-0			C5H4N4O	136.039	9.34667	9.27667	9.27667	8.88	7.87	7.88	9.3	8.1275	1.14426	7.86547	1.18238	0.241698	5.71507
Threonic acid	untargeted	CASNO:3909-12-4	HMDB00943	C01620	C 4H 8O 5	136	9.34667	9.27667	9.27667	8.88	8.44333	8.56667	9.3	8.61417	1.07962	8.33644	1.11558	0.157799	5.74927
Hypoxanthine	untargeted	CASNO:68-94-0			C 5H 4N 4O	136	9.34667	9.27667	9.27667	8.88	8.44333	8.56667	9.3	8.61417	1.07962	8.33644	1.11558	0.157799	5.74927
Inosine	untargeted	CASNO:58-63-9			C10H12N4O5	268.081	9.22	9.19	9.18	8.88	8.86	8.85	9.19667	8.86	1.038	8.57435	1.07258	0.101084	5.75969
Allopurinol riboside	untargeted	CASNO:16220-07-8			C10H12N4O5	268.081	9.22	9.19	9.18	8.88	8.86	8.85	9.19667	8.86	1.038	8.57435	1.07258	0.101084	5.75969
trans-2,3-Dimethylacrylic acid	untargeted	CASNO:80-59-1			C5H8O2	100.052	10.4	10.2	10.2	8.9	8.94	8.50429	10.2667	8.71214	1.17843	8.43126	1.21769	0.284148	5.83654
Glutaraldehyde	untargeted	CASNO:111-30-8		C12518	C5H8O2	100.052	10.4	10.2	10.2	8.9	8.94	8.50429	10.2667	8.71214	1.17843	8.43126	1.21769	0.284148	5.83654
3-Methyl-.gamma.-butyrolactone	untargeted	CASNO:1679-47-6			C5H8O2	100.052	10.4	10.2	10.2	8.9	8.94	8.50429	10.2667	8.71214	1.17843	8.43126	1.21769	0.284148	5.83654
2-Butenoic acid, 3-methyl-	untargeted	CASNO:541-47-9			C5H8O2	100.052	10.4	10.2	10.2	8.9	8.94	8.50429	10.2667	8.71214	1.17843	8.43126	1.21769	0.284148	5.83654
N-Methyl-.alpha.-aminoisobutyric acid	untargeted	CASNO:2566-34-9			C5H11NO2	117.079	10.5	10.3	10.3	8.9	8.94	8.535	10.3667	8.7275	1.18782	8.44612	1.22739	0.295591	5.84486
DL-Norvaline	untargeted	CASNO:760-78-1			C5H11NO2	117.079	10.5	10.3	10.3	8.9	8.94	8.535	10.3667	8.7275	1.18782	8.44612	1.22739	0.295591	5.84486
Betaine	untargeted	CASNO:107-43-7	HMDB00043	C00719	C5H11NO2	117.079	10.5	10.3	10.3	8.9	8.94	8.535	10.3667	8.7275	1.18782	8.44612	1.22739	0.295591	5.84486
5-Aminovaleric acid	untargeted	CASNO:660-88-8			C5H11NO2	117.079	10.5	10.3	10.3	8.9	8.94	8.535	10.3667	8.7275	1.18782	8.44612	1.22739	0.295591	5.84486
Diethyl azelate	untargeted	CASNO:624-17-9			C13H24O4	244.167	8.35	8.47	8.35	8.91	8.91	8.89	8.39	8.9	0.942697	8.61306	0.974102	-0.0378553	5.69711
1,11-Undecanedicarboxylic acid	untargeted	CASNO:505-52-2			C13H24O4	244.167	8.35	8.47	8.35	8.91	8.91	8.89	8.39	8.9	0.942697	8.61306	0.974102	-0.0378553	5.69711
3-Oxo-1,8-octanedicarboxylic acid	untargeted	CASNO:114212-45-2			C10H16O5	216.1	8.45	8.07	8.06	8.94	9.725	9.54	8.19333	9.43625	0.868283	9.13202	0.897209	-0.156484	5.72206
Methylsuccinic acid	untargeted	CASNO:498-21-5			C5H8O4	132.042	7.48	7.22	7.36	8.97	8.985	8.97	7.35333	8.97375	0.819427	8.68443	0.846726	-0.240033	5.61427
Glutaric acid	untargeted	CASNO:110-94-1	HMDB00661	C00489	C5H8O4	132.042	7.48	7.22	7.36	8.97	8.985	8.97	7.35333	8.97375	0.819427	8.68443	0.846726	-0.240033	5.61427
Ethylmalonic acid	untargeted	CASNO:601-75-2			C5H8O4	132.042	7.48	7.22	7.36	8.97	8.985	8.97	7.35333	8.97375	0.819427	8.68443	0.846726	-0.240033	5.61427
Ethyl hydrogen malonate	untargeted	CASNO:1071-46-1	HMDB00576		C5H8O4	132.042	7.48	7.22	7.36	8.97	8.985	8.97	7.35333	8.97375	0.819427	8.68443	0.846726	-0.240033	5.61427
Sebacic acid	untargeted	CASNO:111-20-6	HMDB00792	C08277	C10H18O4	202.121	8.64	8.56	8.51	9.01	9.04	9.07	8.57	9.0475	0.947223	8.75581	0.978779	-0.0309448	5.72329
Suberic acid	untargeted	CASNO:505-48-6			C 8H 14O 4	174.1	8.18	8.21	8.48	9.04	9.01	9.04	8.29	9.0325	0.917797	8.74129	0.948373	-0.076474	5.69933
Methyl (4S,5R)-2,2,5-trimethyl-1,3-dioxolane-4-carboxylate	untargeted	CASNO:38410-80-9			C8H14O4	174.089	8.18	8.21	8.48	9.04	9.01	9.04	8.29	9.0325	0.917797	8.74129	0.948373	-0.076474	5.69933
Tropinone	untargeted	CASNO:532-24-1			C8H13NO	139.1	8.81	8.78	8.75	9.06	9.07	9.08	8.78	9.0725	0.96776	8.78	1	0	5.74281
Benzenemethanol, 4-methyl-	untargeted	CASNO:589-18-4			C8H10O	122.073	8.81	8.78	8.75	9.06	9.07	9.08	8.78	9.0725	0.96776	8.78	1	0	5.74281
Benzenemethanol, 2-methyl-	untargeted	CASNO:89-95-2			C8H10O	122.073	8.81	8.78	8.75	9.06	9.07	9.08	8.78	9.0725	0.96776	8.78	1	0	5.74281
Benzenemethanol, .alpha.-methyl-	untargeted	CASNO:98-85-1			C8H10O	122.073	8.81	8.78	8.75	9.06	9.07	9.08	8.78	9.0725	0.96776	8.78	1	0	5.74281
3-Methylbenzyl alcohol	untargeted	CASNO:587-03-1			C8H10O	122.073	8.81	8.78	8.75	9.06	9.07	9.08	8.78	9.0725	0.96776	8.78	1	0	5.74281
2-Phenylethanol	untargeted	CASNO:60-12-8			C8H10O	122.073	8.81	8.78	8.75	9.06	9.07	9.08	8.78	9.0725	0.96776	8.78	1	0	5.74281
Isocitric acid	untargeted	CASNO:320-77-4			C6H8O7	192.027	8.84	8.495	8.57	9.07	9.07	9.05	8.635	9.06	0.953091	8.7679	0.984842	-0.0220357	5.7305
D-Saccharic acid 1,4-lactone	untargeted	CASNO:389-36-6			C6H8O7	192.027	8.84	8.495	8.57	9.07	9.07	9.05	8.635	9.06	0.953091	8.7679	0.984842	-0.0220357	5.7305
Citric acid	untargeted	CASNO:77-92-9			C6H8O7	192.027	8.84	8.495	8.57	9.07	9.07	9.05	8.635	9.06	0.953091	8.7679	0.984842	-0.0220357	5.7305
Isoquinoline N-oxide	untargeted	CASNO:1532-72-5			C9H7NO	145.053	8.6	8.42	8.35	9.1	9.06	9.05	8.45667	9.065	0.932892	8.77274	0.963971	-0.0529387	5.71644
Indole-7-carboxaldehyde	untargeted	CASNO:1074-88-0			C9H7NO	145.053	8.6	8.42	8.35	9.1	9.06	9.05	8.45667	9.065	0.932892	8.77274	0.963971	-0.0529387	5.71644
Indole-6-carboxaldehyde	untargeted	CASNO:1196-70-9			C9H7NO	145.053	8.6	8.42	8.35	9.1	9.06	9.05	8.45667	9.065	0.932892	8.77274	0.963971	-0.0529387	5.71644
1H-Indole-4-carboxaldehyde	untargeted	CASNO:1074-86-8			C9H7NO	145.053	8.6	8.42	8.35	9.1	9.06	9.05	8.45667	9.065	0.932892	8.77274	0.963971	-0.0529387	5.71644
trans-Zeatin	untargeted	CASNO:1637-39-4			C10H13N5O	219.112	9.76	9.66	9.66	9.1	9.1	9.1	9.69333	9.1	1.0652	8.80661	1.10069	0.138406	5.81711
Pantothenic acid	untargeted	CASNO:599-54-2			C9H17NO5	219.111	9.76	9.66	9.66	9.1	9.1	9.1	9.69333	9.1	1.0652	8.80661	1.10069	0.138406	5.81711
Undecanedioic acid	untargeted	CASNO:1852-04-6			C11H20O4	216.136	8.84	8.77	8.7	9.13	9.14	9.14	8.77	9.1375	0.959781	8.8429	0.991756	-0.0119434	5.74739
Sebacic acid monomethyl ester	untargeted	CASNO:818-88-2			C11H20O4	216.136	8.84	8.77	8.7	9.13	9.14	9.14	8.77	9.1375	0.959781	8.8429	0.991756	-0.0119434	5.74739
Terrein	untargeted	CASNO:582-46-7			C8H10O3	154.063	8.59	8.52	8.51	9.14	8.505	9.16	8.54	8.99125	0.949812	8.70137	0.981455	-0.0270064	5.71218
4-Hydroxy-3-methoxybenzyl alcohol	untargeted	CASNO:498-00-0			C8H10O3	154.063	8.59	8.52	8.51	9.14	8.505	9.16	8.54	8.99125	0.949812	8.70137	0.981455	-0.0270064	5.71218
3-Hydroxy-4-methoxybenzyl alcohol	untargeted	CASNO:4383-06-6			C8H10O3	154.063	8.59	8.52	8.51	9.14	8.505	9.16	8.54	8.99125	0.949812	8.70137	0.981455	-0.0270064	5.71218
2-Hydroxy-3-methoxybenzyl alcohol	untargeted	CASNO:4383-05-5			C8H10O3	154.063	8.59	8.52	8.51	9.14	8.505	9.16	8.54	8.99125	0.949812	8.70137	0.981455	-0.0270064	5.71218
2-(2-Hydroxyethoxy)phenol	untargeted	CASNO:4792-78-3			C8H10O3	154.063	8.59	8.52	8.51	9.14	8.505	9.16	8.54	8.99125	0.949812	8.70137	0.981455	-0.0270064	5.71218
(3,4-Dihydroxyphenyl)ethanol	untargeted	CASNO:10597-60-1	HMDB05784	D05688	C8H10O3	154.063	8.59	8.52	8.51	9.14	8.505	9.16	8.54	8.99125	0.949812	8.70137	0.981455	-0.0270064	5.71218
Dopamine	untargeted	CASNO:51-61-6			C8H11NO2	153.079	8.59	8.52	8.51	9.14	8.505	9.16	8.54	8.99125	0.949812	8.70137	0.981455	-0.0270064	5.71218
DL-Octopamine	untargeted	CASNO:104-14-3	HMDB04825	C04227	C8H11NO2	153.079	8.59	8.52	8.51	9.14	8.505	9.16	8.54	8.99125	0.949812	8.70137	0.981455	-0.0270064	5.71218
2,4-Dimethoxyaniline	untargeted	CASNO:2735-04-8			C8H11NO2	153.079	8.59	8.52	8.51	9.14	8.505	9.16	8.54	8.99125	0.949812	8.70137	0.981455	-0.0270064	5.71218
Phenylacetic acid	untargeted	CASNO:103-82-2	HMDB00205	C00166	C8H8O2	136.052	8.61	8.54	8.52	9.15	8.632	9.19	8.55667	9.0405	0.946482	8.74903	0.978013	-0.0320745	5.71814
Benzoic acid, 4-methyl-	untargeted	CASNO:99-94-5			C8H8O2	136.052	8.61	8.54	8.52	9.15	8.632	9.19	8.55667	9.0405	0.946482	8.74903	0.978013	-0.0320745	5.71814
Acetic acid, phenyl ester	untargeted	CASNO:122-79-2		C00548	C8H8O2	136.052	8.61	8.54	8.52	9.15	8.632	9.19	8.55667	9.0405	0.946482	8.74903	0.978013	-0.0320745	5.71814
2-Methylbenzoic acid	untargeted	CASNO:118-90-1		C07215	C8H8O2	136.052	8.61	8.54	8.52	9.15	8.632	9.19	8.55667	9.0405	0.946482	8.74903	0.978013	-0.0320745	5.71814
2-Hydroxyacetophenone	untargeted	CASNO:582-24-1			C8H8O2	136.052	8.61	8.54	8.52	9.15	8.632	9.19	8.55667	9.0405	0.946482	8.74903	0.978013	-0.0320745	5.71814
1-(4-Hydroxyphenyl)ethanone	untargeted	CASNO:99-93-4			C8H8O2	136.052	8.61	8.54	8.52	9.15	8.632	9.19	8.55667	9.0405	0.946482	8.74903	0.978013	-0.0320745	5.71814
Vanillin	untargeted	CASNO:121-33-5	HMDB12308	C00755	C8H8O3	152.047	7.77	7.76	7.66	9.17	9.125	8.91	7.73	9.02875	0.856154	8.73766	0.884676	-0.176779	5.65521
Resorcinol, 2-acetyl-	untargeted	CASNO:699-83-2			C8H8O3	152.047	7.77	7.76	7.66	9.17	9.125	8.91	7.73	9.02875	0.856154	8.73766	0.884676	-0.176779	5.65521
Piperonyl alcohol	untargeted	CASNO:495-76-1			C8H8O3	152.047	7.77	7.76	7.66	9.17	9.125	8.91	7.73	9.02875	0.856154	8.73766	0.884676	-0.176779	5.65521
Methylparaben	untargeted	CASNO:99-76-3			C8H8O3	152.047	7.77	7.76	7.66	9.17	9.125	8.91	7.73	9.02875	0.856154	8.73766	0.884676	-0.176779	5.65521
Methyl salicylate	untargeted	CASNO:119-36-8		C12305	C8H8O3	152.047	7.77	7.76	7.66	9.17	9.125	8.91	7.73	9.02875	0.856154	8.73766	0.884676	-0.176779	5.65521
DL-Mandelic acid	untargeted	CASNO:90-64-2			C8H8O3	152.047	7.77	7.76	7.66	9.17	9.125	8.91	7.73	9.02875	0.856154	8.73766	0.884676	-0.176779	5.65521
Cresotinic acid	untargeted	CASNO:83-40-9			C8H8O3	152.047	7.77	7.76	7.66	9.17	9.125	8.91	7.73	9.02875	0.856154	8.73766	0.884676	-0.176779	5.65521
Benzoic acid, 4-methoxy-	untargeted	CASNO:100-09-4	HMDB01101	C02519	C8H8O3	152.047	7.77	7.76	7.66	9.17	9.125	8.91	7.73	9.02875	0.856154	8.73766	0.884676	-0.176779	5.65521
Benzoic acid, 3-methoxy-	untargeted	CASNO:586-38-9			C8H8O3	152.047	7.77	7.76	7.66	9.17	9.125	8.91	7.73	9.02875	0.856154	8.73766	0.884676	-0.176779	5.65521
Benzeneacetic acid, 3-hydroxy-	untargeted	CASNO:621-37-4			C8H8O3	152.047	7.77	7.76	7.66	9.17	9.125	8.91	7.73	9.02875	0.856154	8.73766	0.884676	-0.176779	5.65521
Benzeneacetic acid, 2-hydroxy-	untargeted	CASNO:614-75-5			C8H8O3	152.047	7.77	7.76	7.66	9.17	9.125	8.91	7.73	9.02875	0.856154	8.73766	0.884676	-0.176779	5.65521
Benzaldehyde, 3-hydroxy-4-methoxy-	untargeted	CASNO:621-59-0			C8H8O3	152.047	7.77	7.76	7.66	9.17	9.125	8.91	7.73	9.02875	0.856154	8.73766	0.884676	-0.176779	5.65521
Benzaldehyde, 2-hydroxy-5-methoxy-	untargeted	CASNO:672-13-9			C8H8O3	152.047	7.77	7.76	7.66	9.17	9.125	8.91	7.73	9.02875	0.856154	8.73766	0.884676	-0.176779	5.65521
Benzaldehyde, 2-hydroxy-4-methoxy-	untargeted	CASNO:673-22-3			C8H8O3	152.047	7.77	7.76	7.66	9.17	9.125	8.91	7.73	9.02875	0.856154	8.73766	0.884676	-0.176779	5.65521
Benzaldehyde, 2-hydroxy-3-methoxy-	untargeted	CASNO:148-53-8			C8H8O3	152.047	7.77	7.76	7.66	9.17	9.125	8.91	7.73	9.02875	0.856154	8.73766	0.884676	-0.176779	5.65521
Atranol	untargeted	CASNO:526-37-4			C8H8O3	152.047	7.77	7.76	7.66	9.17	9.125	8.91	7.73	9.02875	0.856154	8.73766	0.884676	-0.176779	5.65521
4-Hydroxyphenylacetic acid	untargeted	CASNO:156-38-7			C8H8O3	152.047	7.77	7.76	7.66	9.17	9.125	8.91	7.73	9.02875	0.856154	8.73766	0.884676	-0.176779	5.65521
4-Hydroxy-3-methylbenzoic acid	untargeted	CASNO:499-76-3			C8H8O3	152.047	7.77	7.76	7.66	9.17	9.125	8.91	7.73	9.02875	0.856154	8.73766	0.884676	-0.176779	5.65521
4-Hydroxy-2-methoxybenzaldehyde	untargeted	CASNO:18278-34-7			C8H8O3	152.047	7.77	7.76	7.66	9.17	9.125	8.91	7.73	9.02875	0.856154	8.73766	0.884676	-0.176779	5.65521
2-Methoxybenzoic acid	untargeted	CASNO:579-75-9			C8H8O3	152.047	7.77	7.76	7.66	9.17	9.125	8.91	7.73	9.02875	0.856154	8.73766	0.884676	-0.176779	5.65521
2-Hydroxy-4-methylbenzoic acid	untargeted	CASNO:50-85-1			C8H8O3	152.047	7.77	7.76	7.66	9.17	9.125	8.91	7.73	9.02875	0.856154	8.73766	0.884676	-0.176779	5.65521
2,5-Dihydroxyacetophenone	untargeted	CASNO:490-78-8			C8H8O3	152.047	7.77	7.76	7.66	9.17	9.125	8.91	7.73	9.02875	0.856154	8.73766	0.884676	-0.176779	5.65521
2',4'-Dihydroxyacetophenone	untargeted	CASNO:89-84-9			C8H8O3	152.047	7.77	7.76	7.66	9.17	9.125	8.91	7.73	9.02875	0.856154	8.73766	0.884676	-0.176779	5.65521
DL-3,4-Dihydroxyphenyl glycol	untargeted	CASNO:28822-73-3			C8H10O4	170.058	7.77	7.76	7.66	9.17	9.125	8.91	7.73	9.02875	0.856154	8.73766	0.884676	-0.176779	5.65521
Triethylene glycol	untargeted	CASNO:112-27-6			C6H14O4	150.089	8.6	8.55	8.55	9.19	10.3	9.13	8.56667	9.4375	0.907726	9.13323	0.937967	-0.0923916	5.76341
L-Leucine	untargeted	CASNO:61-90-5			C6H13NO2	131.095	11.2	10.9	10.9	9.19	9.21	9.21	11	9.205	1.195	8.90823	1.23481	0.304293	5.92148
L-Isoleucine	untargeted	CASNO:73-32-5			C6H13NO2	131.095	11.2	10.9	10.9	9.19	9.21	9.21	11	9.205	1.195	8.90823	1.23481	0.304293	5.92148
6-Aminocaproic acid	untargeted	CASNO:60-32-2			C6H13NO2	131.095	11.2	10.9	10.9	9.19	9.21	9.21	11	9.205	1.195	8.90823	1.23481	0.304293	5.92148
Pyridoxine	untargeted	CASNO:65-23-6			C8H11NO3	169.074	7.77	7.76	7.66	9.21909	9.18182	8.91	7.73	9.05523	0.853651	8.76328	0.882089	-0.181003	5.65824
Norepinephrine-d3	untargeted	INCHIKEY:SFLSHLFXELFNJZ-ZBMIKOAMSA-N		D09794	C8H11NO3	169.074	7.77	7.76	7.66	9.21909	9.18182	8.91	7.73	9.05523	0.853651	8.76328	0.882089	-0.181003	5.65824
DL-Norepinephrine	untargeted	CASNO:138-65-8			C8H11NO3	169.074	7.77	7.76	7.66	9.21909	9.18182	8.91	7.73	9.05523	0.853651	8.76328	0.882089	-0.181003	5.65824
6-Hydroxydopamine	untargeted	CASNO:1199-18-4	HMDB01537	D05294	C8H11NO3	169.074	7.77	7.76	7.66	9.21909	9.18182	8.91	7.73	9.05523	0.853651	8.76328	0.882089	-0.181003	5.65824
5-Hydroxydopamine	untargeted	CASNO:5720-26-3			C8H11NO3	169.074	7.77	7.76	7.66	9.21909	9.18182	8.91	7.73	9.05523	0.853651	8.76328	0.882089	-0.181003	5.65824
(-)-Norepinephrine	untargeted	CASNO:51-41-2			C8H11NO3	169.074	7.77	7.76	7.66	9.21909	9.18182	8.91	7.73	9.05523	0.853651	8.76328	0.882089	-0.181003	5.65824
Syringic acid	untargeted	CASNO:530-57-4			C9H10O5	198.053	7.26	7.08	7.07	9.22	8.31	9.22	7.13667	8.9925	0.793624	8.70258	0.820063	-0.286193	5.58976
Mandelic acid, 4-hydroxy-3-methoxy-	untargeted	CASNO:55-10-7			C9H10O5	198.053	7.26	7.08	7.07	9.22	8.31	9.22	7.13667	8.9925	0.793624	8.70258	0.820063	-0.286193	5.58976
Caffeic acid	untargeted	CASNO:331-39-5			C9H8O4	180.042	7.26	7.08	7.07	9.22	8.31	9.22	7.13667	8.9925	0.793624	8.70258	0.820063	-0.286193	5.58976
Benzenepropanoic acid, 4-hydroxy-.alpha.-oxo-	untargeted	CASNO:156-39-8			C9H8O4	180.042	7.26	7.08	7.07	9.22	8.31	9.22	7.13667	8.9925	0.793624	8.70258	0.820063	-0.286193	5.58976
Acetylsalicylic acid	untargeted	CASNO:50-78-2			C9H8O4	180.042	7.26	7.08	7.07	9.22	8.31	9.22	7.13667	8.9925	0.793624	8.70258	0.820063	-0.286193	5.58976
5-Acetyl-2-hydroxybenzoic acid	untargeted	CASNO:13110-96-8			C9H8O4	180.042	7.26	7.08	7.07	9.22	8.31	9.22	7.13667	8.9925	0.793624	8.70258	0.820063	-0.286193	5.58976
3,4-Dihydroxy-L-phenylalanine	untargeted	CASNO:59-92-7			C9H11NO4	197.069	7.26	7.08	7.07	9.22	8.31	9.22	7.13667	8.9925	0.793624	8.70258	0.820063	-0.286193	5.58976
3,4-Dihydroxy-DL-phenylalanine	untargeted	CASNO:63-84-3			C9H11NO4	197.069	7.26	7.08	7.07	9.22	8.31	9.22	7.13667	8.9925	0.793624	8.70258	0.820063	-0.286193	5.58976
O-Benzyl-D-serine	untargeted	CASNO:10433-52-0			C10H13NO3	195.09	9.405	9.315	9.325	9.31	9.26	9.37	9.34833	9.3275	1.00223	9.02678	1.03562	0.0504979	5.80697
N-Hydroxy-3,4-methylenedioxyamphetamine	untargeted	CASNO:114562-59-3			C10H13NO3	195.09	9.405	9.315	9.325	9.31	9.26	9.37	9.34833	9.3275	1.00223	9.02678	1.03562	0.0504979	5.80697
L-Serine, O-(phenylmethyl)-	untargeted	CASNO:4726-96-9			C10H13NO3	195.09	9.405	9.315	9.325	9.31	9.26	9.37	9.34833	9.3275	1.00223	9.02678	1.03562	0.0504979	5.80697
.alpha.-Methyl-L-tyrosine	untargeted	CASNO:672-87-7			C10H13NO3	195.09	9.405	9.315	9.325	9.31	9.26	9.37	9.34833	9.3275	1.00223	9.02678	1.03562	0.0504979	5.80697
Dodemorph	untargeted	CASNO:1593-77-7			C18H35NO	281.272	7.77	9.1	8.29	9.33	9.05	8.52	8.38667	8.855	0.947111	8.56951	0.978663	-0.0311156	5.7021
9-Octadecenamide, (Z)-	untargeted	CASNO:301-02-0			C18H35NO	281.272	7.77	9.1	8.29	9.33	9.05	8.52	8.38667	8.855	0.947111	8.56951	0.978663	-0.0311156	5.7021
Dimethyl diethylmalonate	untargeted	CASNO:27132-23-6			C9H16O4	188.105	9.26	9.09	9.05	9.47	9.49	9.49	9.13333	9.485	0.962924	9.1792	0.995003	-0.00722707	5.80349
Azelaic acid	untargeted	CASNO:123-99-9	HMDB00784	C08261	C9H16O4	188.105	9.26	9.09	9.05	9.47	9.49	9.49	9.13333	9.485	0.962924	9.1792	0.995003	-0.00722707	5.80349
Terephthalic acid	untargeted	CASNO:100-21-0	HMDB02428	C06337	C8H6O4	166.027	8.83	8.82	8.84	9.49	9.57	9.54	8.83	9.535	0.926062	9.22759	0.956913	-0.0635403	5.78372
Methyl gallate	untargeted	CASNO:99-24-1			C8H8O5	184.037	8.83	8.82	8.84	9.49	9.57	9.54	8.83	9.535	0.926062	9.22759	0.956913	-0.0635403	5.78372
5-Hydroxyisovanillic acid	untargeted	CASNO:4319-02-2	HMDB13198	C18733	C8H8O5	184.037	8.83	8.82	8.84	9.49	9.57	9.54	8.83	9.535	0.926062	9.22759	0.956913	-0.0635403	5.78372
3,4-Dihydroxymandelic acid	untargeted	CASNO:14883-87-5			C8H8O5	184.037	8.83	8.82	8.84	9.49	9.57	9.54	8.83	9.535	0.926062	9.22759	0.956913	-0.0635403	5.78372
1,2-Benzenedicarboxylic acid	untargeted	CASNO:88-99-3			C8H6O4	166.027	8.83	8.82	8.84	9.49	9.57	9.54	8.83	9.535	0.926062	9.22759	0.956913	-0.0635403	5.78372
Niacinamide	untargeted	CASNO:98-92-0			C6H6N2O	122.048	10.2	10	10.1	9.5	9.55	9.58	10.1	9.5525	1.05731	9.24452	1.09254	0.127684	5.88093
Isonicotinamide	untargeted	CASNO:1453-82-3			C6H6N2O	122.048	10.2	10	10.1	9.5	9.55	9.58	10.1	9.5525	1.05731	9.24452	1.09254	0.127684	5.88093
Tetraethylene glycol	untargeted	CASNO:112-60-7			C8H18O5	194.115	9.09	9.02	9	9.52	9.57	9.56	9.03667	9.5525	0.946	9.24452	0.977516	-0.0328084	5.80116
N-Nitrosonornicotine	untargeted	CASNO:16543-55-8			C9H11N3O	177.09	9.09	9.02	9	9.52	9.57	9.56	9.03667	9.5525	0.946	9.24452	0.977516	-0.0328084	5.80116
N-Methylbenzylamine	untargeted	CASNO:103-67-3	HMDB12275	C05332	C8H11N	121.089	8.48	8.45	8.26	9.55	9.57	9.53	8.39667	9.545	0.879693	9.23727	0.908999	-0.137649	5.75061
Benzeneethanamine	untargeted	CASNO:64-04-0			C8H11N	121.089	8.48	8.45	8.26	9.55	9.57	9.53	8.39667	9.545	0.879693	9.23727	0.908999	-0.137649	5.75061
Benzenamine, N,N-dimethyl-	untargeted	CASNO:121-69-7	HMDB01020	C02846	C8H11N	121.089	8.48	8.45	8.26	9.55	9.57	9.53	8.39667	9.545	0.879693	9.23727	0.908999	-0.137649	5.75061
4-Methylbenzylamine	untargeted	CASNO:104-84-7			C8H11N	121.089	8.48	8.45	8.26	9.55	9.57	9.53	8.39667	9.545	0.879693	9.23727	0.908999	-0.137649	5.75061
2,6-Xylidine	untargeted	CASNO:87-62-7			C8H11N	121.089	8.48	8.45	8.26	9.55	9.57	9.53	8.39667	9.545	0.879693	9.23727	0.908999	-0.137649	5.75061
(S)-(-)-.alpha.-Methylbenzylamine	untargeted	CASNO:2627-86-3			C8H11N	121.089	8.48	8.45	8.26	9.55	9.57	9.53	8.39667	9.545	0.879693	9.23727	0.908999	-0.137649	5.75061
trans,cis-3,6-Nonadien-1-ol	untargeted	CASNO:56805-23-3			C9H16O	140.12	8.95	8.855	8.775	9.555	9.525	9.475	8.86	9.5075	0.931896	9.20098	0.962941	-0.0544801	5.7849
Pregabalin	untargeted	CASNO:148553-50-8			C8H17NO2	159.126	9.93	9.79	9.81	9.56	9.61	9.62	9.84333	9.6025	1.02508	9.29291	1.05923	0.0830161	5.86592
DL-2-Aminocaprylic acid	untargeted	CASNO:644-90-6			C8H17NO2	159.126	9.93	9.79	9.81	9.56	9.61	9.62	9.84333	9.6025	1.02508	9.29291	1.05923	0.0830161	5.86592
3-Hexyne-2,5-diol, 2,5-dimethyl-	untargeted	CASNO:142-30-3			C8H14O2	142.099	9.93	9.79	9.81	9.56	9.61	9.62	9.84333	9.6025	1.02508	9.29291	1.05923	0.0830161	5.86592
2-Propyl-4-pentenoic acid	untargeted	CASNO:117039-61-9		C16648	C8H14O2	142.099	9.93	9.79	9.81	9.56	9.61	9.62	9.84333	9.6025	1.02508	9.29291	1.05923	0.0830161	5.86592
2-Propyl-2-pentenoic acid	untargeted	CASNO:33786-47-9			C8H14O2	142.099	9.93	9.79	9.81	9.56	9.61	9.62	9.84333	9.6025	1.02508	9.29291	1.05923	0.0830161	5.86592
2-Octenoic acid, (E)-	untargeted	CASNO:1871-67-6			C8H14O2	142.099	9.93	9.79	9.81	9.56	9.61	9.62	9.84333	9.6025	1.02508	9.29291	1.05923	0.0830161	5.86592
Benzophenone	untargeted	CASNO:119-61-9		C06354	C13H10O	182.073	9.33	9.19	9.09	9.61	9.66	9.65	9.20333	9.6425	0.954455	9.33162	0.986252	-0.0199715	5.82094
Ethanol, 2-mercapto-	untargeted	CASNO:60-24-2			C2H6OS	78.0139	11	10.7	10.7	9.71	9.78	9.8	10.8	9.7725	1.10514	9.45743	1.14196	0.191511	5.94696
Dimethyl sulfoxide	untargeted	CASNO:67-68-5			C2H6OS	78.0139	11	10.7	10.7	9.71	9.78	9.8	10.8	9.7725	1.10514	9.45743	1.14196	0.191511	5.94696
Isopentenyladenine	untargeted	CASNO:2365-40-4			C10H13N5	203.117	9.21	9.1	9.11	9.82	9.9	9.91	9.14	9.885	0.924633	9.5663	0.955437	-0.0657676	5.83415
Acetyl-L-carnitine	untargeted	CASNO:3040-38-8			C9H17NO4	203.116	9.21	9.1	9.11	9.82	9.9	9.91	9.14	9.885	0.924633	9.5663	0.955437	-0.0657676	5.83415
Acetyl-DL-carnitine	untargeted	CASNO:14992-62-2			C9H17NO4	203.116	9.21	9.1	9.11	9.82	9.9	9.91	9.14	9.885	0.924633	9.5663	0.955437	-0.0657676	5.83415
L-Carnitine	untargeted	CASNO:541-15-1			C7H15NO3	161.105	9.6	9.46	9.47	9.89	9.97	9.98	9.51	9.955	0.955299	9.63405	0.987124	-0.0186968	5.86716
DL-Carnitine	untargeted	CASNO:461-06-3			C7H15NO3	161.105	9.6	9.46	9.47	9.89	9.97	9.98	9.51	9.955	0.955299	9.63405	0.987124	-0.0186968	5.86716
Creatine	untargeted	CASNO:57-00-1			C4H9N3O2	131.069	10.5	10.3	10.3	9.92	10	10	10.3667	9.98	1.03874	9.65824	1.07335	0.10212	5.93121
Trifluoroacetic acid	untargeted	CASNO:76-05-1			C2HF3O2	113.993	10.32	9.68	9.68	10	11.2	11.2	9.89333	10.9	0.907645	10.5486	0.937883	-0.0925203	5.95606
2-Pyrrolidinone, 1-methyl-	untargeted	CASNO:872-50-4			C5H9NO	99.0684	9.6	9.48	9.49	10.1	10.2	10.2	9.52333	10.175	0.935954	9.84696	0.967135	-0.048211	5.88435
DL-Glyceraldehyde	untargeted	CASNO:56-82-6			C3H6O3	90.0317	10.9	10.6	10.7	10.3	10.4	10.4	10.7333	10.375	1.03454	10.0405	1.069	0.0962661	5.98413
Acetic acid, methoxy-	untargeted	CASNO:625-45-6			C3H6O3	90.0317	10.9	10.6	10.7	10.3	10.4	10.4	10.7333	10.375	1.03454	10.0405	1.069	0.0962661	5.98413
.beta.-Hydroxypropionic acid	untargeted	CASNO:503-66-2			C3H6O3	90.0317	10.9	10.6	10.7	10.3	10.4	10.4	10.7333	10.375	1.03454	10.0405	1.069	0.0962661	5.98413
N-Methylpropionamide	untargeted	CASNO:1187-58-2			C4H9NO	87.0684	9.85	9.71	9.72	10.5	10.6	10.6	9.76	10.575	0.922931	10.2341	0.953678	-0.0684254	5.93026
Phosphoric acid	untargeted	CASNO:7664-38-2			H3O4P	97.9769	10.8	10.6	10.7	11.1	11.3	11.3	10.7	11.25	0.951111	10.8873	0.982797	-0.025035	6.04002
O-acetyl-L-serine	targeted MultiQuant	C00979	HMDB03011	C00979	C5H9NO4	148.06	17787.8	8662.8	7556.96	2668.13	2900	2900	11335.8	2889.38	3.92328	14819.7	0.764917	-0.386624	4.41756
homocysteine	targeted MultiQuant	C00155	HMDB00742	C05330	C4H9NO2S	136.043	14636.7	7863.95	15676.9	2698.2	2900	2900	12725.9	2899.4	4.38914	14871.1	0.855745	-0.224747	4.44086
N-carbamoyl-L-aspartate	targeted MultiQuant	C00438	HMDB00828	C00438	C5H8N2O5	177.051	115477	93380.6	89125.1	2698.32	2900	2900	99327.7	2899.44	34.2576	14871.3	6.67915	2.73967	5.05766
Cellobiose	targeted MultiQuant	C00185	HMDB00055	C06422	C12H22O11	341.109	10963.2	6469.14	17536.7	2699.98	2900	2900	11656.4	2899.99	4.01944	14874.1	0.783666	-0.351689	4.42375
D-glucosamine-6-phosphate	targeted MultiQuant	C00352	HMDB01254	C00352	C6H14NO8P	260.053	24872.4	36011	21591.6	2707.1	2900	2900	27491.7	2902.37	9.47215	14886.3	1.84677	0.885006	4.62714
dUMP_neg	targeted MultiQuant	C00365			C9H13N2O8P	307.034	56001.4	50357.9	43288.3	2900	5937.46	2668.11	49882.6	3868.52	12.8945	19841.8	2.51402	1.33	4.84338
S-adenosyl-L-homoCysteine_pos	targeted MultiQuant	C00021			C14H20N6O5S	385.129	141987	130435	198029	2900	2900	2900	156817	3000	52.2724	15387.1	10.1915	3.34929	5.23604
thiamine	targeted MultiQuant	C00378	HMDB00235	C00378	C12H16N4OS	265.112	4000	241586	213042	2900	5398.17	2900	152543	3799.39	40.1493	19487.2	7.82785	2.96862	5.2356
dCDP_neg	targeted MultiQuant	C00705			C9H15N3O10P2	386.016	124729	105817	91245.9	2900	2900	2900	107264	3000	35.7547	15387.1	6.97104	2.80137	5.08867
orotate	targeted MultiQuant	C00295	HMDB00226	C00295	C5H4N2O4	155.01	199050	204299	125586	2900	9131.77	2900	176312	5043.92	34.9553	25870.4	6.81519	2.76875	5.30574
N-acetyl-glutamate	targeted MultiQuant	#N/A	HMDB01138	C00624	C7H11NO5	#N/A	146732	112496	114095	2900	9178.28	2900	124441	5059.43	24.5959	25949.9	4.79543	2.26166	5.17722
cystathionine	targeted MultiQuant	C00542	HMDB00099	C02291	C7H14N2O4S	223.075	43730.3	37259	64369.8	2900	2900	2900	48453	3000	16.151	15387.1	3.14894	1.65487	4.80509
7-methylguanosine	targeted MultiQuant	HMDB01107	HMDB01107		C11H16N5O5	299.122	64840.1	42925.1	35012.7	2900	3239.19	2900	47592.6	3079.73	15.4535	15796	3.01295	1.59118	4.80201
dCMP	targeted MultiQuant	C00239	HMDB01202	C00239	C9H14N3O7P	308.064	28072.6	30783.6	28062.8	2900	2900	2900	28973	3000	9.65767	15387.1	1.88294	0.91299	4.64699
glycine	targeted MultiQuant	C00037	HMDB00123	C00037	C2H5NO2	76.0393	29152.6	18353.8	19977.2	2900	2900	2900	22494.5	3000	7.49818	15387.1	1.46191	0.547855	4.57843
coenzyme A_pos	targeted MultiQuant	C00010			C21H36N7O16P3S	768.122	22135.8	9432.86	18896.2	2900	2900	2900	16821.6	3000	5.60721	15387.1	1.09323	0.128599	4.50797
coenzyme A_pos	targeted MultiQuant	C00010			C21H36N7O16P3S	768.122	22135.8	9432.86	18896.2	2900	2900	2900	16821.6	3000	5.60721	15387.1	1.09323	0.128599	4.50797
S-ribosyl-L-homocysteine_pos	targeted MultiQuant	C03539			C9H17NO6S	268.085	7077.68	9615.06	7008.55	2900	2900	2900	7900.43	3000	2.63348	15387.1	0.513446	-0.961717	4.36712
Kynurenine	targeted MultiQuant	C00328	HMDB00684	C00328	C10H12N2O3	209.092	4739.89	14582.4	3808.2	2900	2900	2900	7710.16	3000	2.57005	15387.1	0.50108	-0.996886	4.36356
homoserine	targeted MultiQuant	C00263	HMDB00719	C00263	C4H9NO3	120.066	9172.65	6513.03	7014.51	2900	2900	2900	7566.73	3000	2.52224	15387.1	0.491759	-1.02398	4.36085
Thiamine pyrophosphate	targeted MultiQuant	C00068	HMDB01372	C00068	C12H19N4O7P2S	424.038	11340.1	4000	7647.93	2900	2900	2900	7329.35	3000	2.44312	15387.1	0.476332	-1.06996	4.35634
allantoate	targeted MultiQuant	C00499	HMDB01209	C00499	C4H8N4O4	175.047	8098.12	4000	7092.35	2900	2900	2900	6063.49	3000	2.02116	15387.1	0.394064	-1.3435	4.33144
5-methyl-THF	targeted MultiQuant	C00440			C20H25N7O6	460.194	4990.97	9717.5	4000	2900	2900	2900	5902.82	3000	1.96761	15387.1	0.383622	-1.38224	4.32817
N-carbamoyl-L-aspartate_neg	targeted MultiQuant	C00438			C5H8N2O5	175.036	4000	10791.6	3756.01	2900	2900	2900	5849.19	3000	1.94973	15387.1	0.380137	-1.39541	4.32708
thymidine	targeted MultiQuant	C00214	HMDB00273	C00214	C10H14N2O5	241.083	8592.02	4376.4	4355.4	2900	2900	2900	5774.61	3000	1.92487	15387.1	0.375289	-1.41393	4.32555
acadesine	targeted MultiQuant	#N/A		D02742	C9H14N4O5	#N/A	3858.15	4000	9876.54	2900	2900	2900	5578.23	3000	1.85941	15387.1	0.362527	-1.46384	4.3215
FMN	targeted MultiQuant	C00061	HMDB01520	C00061	C17H21N4O9P	455.097	8097.81	4317.83	4317.84	2900	2900	2900	5577.82	3000	1.85927	15387.1	0.3625	-1.46395	4.32149
deoxyuridine	targeted MultiQuant	C00526	HMDB00012	C00526	C9H12N2O5	227.067	4000	4319.44	5929.47	2900	2900	2900	4416.3	3000	1.4721	15387.1	0.287014	-1.80081	4.29674
dGMP	targeted MultiQuant	C00362	HMDB01044	C00362	C10H14N5O7P	348.07	7017.71	4000	4000	2900	2900	2900	4339.24	3000	1.44641	15387.1	0.282005	-1.82621	4.29505
folate	targeted MultiQuant	C00504	HMDB00121	C00504	C19H19N7O6	442.147	4157.08	4320.77	4000	2900	2900	2900	3825.95	3000	1.27532	15387.1	0.248647	-2.00783	4.2836
deoxyadenosine	targeted MultiQuant	C00559	HMDB00101	C00559	C10H13N5O3	252.109	3239.23	4000	4856.99	2900	2900	2900	3698.74	3000	1.23291	15387.1	0.240379	-2.05661	4.28071
CDP-ethanolamine	targeted MultiQuant	C00570	HMDB01564	C00570	C11H20N4O11P2	445.053	4000	4000	5928.57	2900	4857.11	2900	3976.19	3619.04	1.09869	18562.1	0.21421	-2.2229	4.35292
histidinol	targeted MultiQuant	C00860	HMDB03431	C00860	C6H11N3O	142.097	3227.67	4000	3230.13	2900	2900	2900	3152.6	3000	1.05087	15387.1	0.204886	-2.28711	4.2681
trans, trans-farnesyl diphosphate	targeted MultiQuant	C00448			C15H28O7P2	381.123	24278.1	21045.6	18662.8	2900	2706.74	3239.25	21328.8	2982	7.15254	15294.7	1.39452	0.479771	4.56376
glucono-?-lactone	targeted MultiQuant	C00198			C6H10O6	177.04	27007.2	33481.9	23201.6	2900	2900	3778.52	27896.9	3259.51	8.55862	16718.1	1.66866	0.738694	4.64948
NAD+_pos	targeted MultiQuant	C00003			C21H27N7O14P2	664.116	16104	12134.9	16735.3	2900	4858.79	3778.75	14991.4	3879.18	3.86458	19896.4	0.753472	-0.408373	4.54267
UDP-D-glucuronate	targeted MultiQuant	C00167	HMDB00935	C00167	C15H22N2O18P2	579.027	3234.41	4000	4000	2900	2728.77	3780.29	3078.14	3169.69	0.971117	16257.4	0.189337	-2.40097	4.28636
glyoxylate	targeted MultiQuant	C00+H3:H292048	HMDB00119	C00048	C2H2O3	72.9931	58931.9	29879.6	66702.4	2900	2900	4812.07	51838	3604.02	14.3834	18485.1	2.80431	1.48764	4.8471
riboflavin	targeted MultiQuant	C00255	HMDB00244	C00255	C17H20N4O6	377.146	69803.4	90673.1	93125.3	2900	2900	5328.32	84533.9	3776.11	22.3865	19367.7	4.36467	2.12587	5.01662
dAMP	targeted MultiQuant	C00360	HMDB00905	C00360	C10H14N5O6P	332.075	107338	113347	100686	2900	2900	5939.13	107124	3979.71	26.9175	20412	5.24807	2.39179	5.10563
dTMP_neg	targeted MultiQuant	C00364			C10H15N2O8P	321.049	95982.2	97682.6	115072	2900	7002.86	8890.17	102912	6297.68	16.3413	32301	3.18604	1.67177	5.13102
Phenyllactic acid	targeted MultiQuant	C01479	HMDB00779	C01479	C9H10O3	165.056	200232	219319	187055	2900	2900	9214.51	202202	5071.5	39.8702	26011.9	7.77345	2.95855	5.35834
cysteine	targeted MultiQuant	C00491	METPA0075	C00736	C6H12N2O4S2	241.031	8169.82	11221	4815.82	2900	3498.31	9710.9	8068.88	5403.07	1.49339	27712.5	0.291164	-1.7801	4.55366
S-adenosyl-L-homocysteine_neg	targeted MultiQuant	C00021			C14H20N6O5S	383.114	358889	335112	311772	2900	12956.5	11347.4	335258	9101.3	36.8362	46680.8	7.18192	2.84437	5.58199
ethanolamine	targeted MultiQuant	C00189	HMDB00149	C00189	C2H7NO	62.06	76578.2	85653.8	61682.7	2900	12956.8	11860.7	74638.2	9272.5	8.04942	47558.9	1.56938	0.650199	5.08706
N-acetyl-glutamine	targeted MultiQuant	HMDB06029			C7H12N2O4	189.087	60479.1	66766.2	45699.5	3235.1	2900	2900	57648.3	3078.37	18.7269	15789	3.65116	1.86836	4.86592
Cholic acid	targeted MultiQuant	HMDB00619	HMDB00619	C00695	C24H40O5	407.28	11353.9	4000	4901.75	3237.87	2900	2900	6418.55	3079.29	2.08443	15793.8	0.406398	-1.29903	4.34659
dTMP	targeted MultiQuant	C00364	HMDB01227	C00364	C10H15N2O8P	323.064	12386.3	12950.5	16976.9	3239	43203.2	56146.8	14104.6	34196.3	0.412458	175394	0.0804165	-3.63636	5.27761
GDP_neg	targeted MultiQuant	C00035			C10H15N5O11P2	442.017	36581	26416.8	39412.4	3239.03	2900	2900	34136.7	3079.68	11.0845	15795.7	2.16113	1.11179	4.69838
dTTP_neg	targeted MultiQuant	C00459			C10H17N2O14P3	480.982	8243.85	25376	17814.2	3239.3	23217.2	23215.4	17144.7	16557.3	1.03548	84922.9	0.201886	-2.30839	5.00889
4-aminobutyrate	targeted MultiQuant	C00334	HMDB00112	C00334	C4H9NO2	104.071	42109.6	40511	33659	3239.32	3242.07	4858.89	38759.8	3780.09	10.2537	19388.2	1.99915	0.999383	4.76454
4-phosphopantothenate	targeted MultiQuant	C03492			#N/A	#N/A	135470	121247	164203	3775.48	8060.93	2900	140306	4945.47	28.3707	25365.5	5.5314	2.46764	5.21925
3-phospho-serine	targeted MultiQuant	C01005	HMDB01721	C01005	C3H8NO6P	186.016	11683.1	21596.1	22129.4	3780.28	2900	2900	18469.5	3260.09	5.66533	16721.1	1.10456	0.143476	4.54643
deoxyguanosine	targeted MultiQuant	C00212	HMDB00085	C00330	C10H13N5O4	268.104	9906.94	7299.33	22262.7	3797.58	2900	2172.05	13156.3	2989.88	4.40029	15335.2	0.857918	-0.221088	4.45471
2-oxo-4-methylthiobutanoate	targeted MultiQuant	C01180	HMDB01553	C01180	C5H8O3S	147.012	3234.36	6837.08	5014.9	3815.86	3235.04	2900	5028.78	3350.3	1.50099	17183.8	0.292647	-1.77277	4.3466
L-arginino-succinate	targeted MultiQuant	C03406			C10H18N4O6	291.13	563464	490428	475593	4321.22	2900	8492.03	509828	5271.08	96.7217	27035.5	18.8577	4.23708	5.72986
cytosine	targeted MultiQuant	C00380	HMDB00630	C00380	C4H5N3O	112.051	61799.4	73413.9	49933.5	4414.97	2900	9638.74	61715.6	5684.57	10.8567	29156.3	2.11671	1.08183	4.95843
N-acetyl-glucosamine	targeted MultiQuant	C00140			C8H15NO6	222.097	969172	1.17599e+06	1.0212e+06	4766.16	5939.05	4848.16	1.05545e+06	5184.46	203.58	26591.2	39.6917	5.31077	6.03424
S-adenosyl-L-methioninamine	targeted MultiQuant	C01137	HMDB00988	C01137	C14H23N6O3S	356.163	3795.02	4000	4000	4846.99	2900	9717.4	3265.01	5854.79	0.557664	30029.4	0.108727	-3.20122	4.52237
pyridoxine	targeted MultiQuant	C00314	HMDB00239	C00314	C8H11NO3	170.081	8489.47	17360.6	10508.1	5050.57	16208.9	11660.6	12119.4	10973.4	1.10443	56282.7	0.21533	-2.21538	4.83507
phenylpyruvate	targeted MultiQuant	C00166	HMDB00205	C00166	C9H8O3	163.04	3765.01	4000	4000	5310.79	11251.9	2900	3255	6520.9	0.499165	33445.9	0.0973216	-3.3611	4.56468
S-adenosyl-L-methionine	targeted MultiQuant	C00019	HMDB01185	C00019	C15H22N6O5S	399.145	737761	761185	719572	5396.99	4867.79	2900	739506	4421.59	167.249	22678.5	32.6083	5.02717	5.88206
Nicotinamide ribotide	targeted MultiQuant	C00455	HMDB00229	C00455	C11H15N2O8P	335.064	19476.6	17796.2	20681.4	5398.18	6476.91	2900	19318.1	4958.36	3.89606	25431.6	0.75961	-0.396669	4.65079
phosphocreatine	targeted MultiQuant	C02305	HMDB01511	C02305	#N/A	#N/A	4859.69	8616.38	9677.1	5434.33	10020.5	15072.3	7717.73	10175.7	0.758447	52191.4	0.147873	-2.75756	4.77749
guanosine 5-diphosphate,3-diphosphate	targeted MultiQuant	C01228			C10H11N5O17P4	595.903	44604.7	25326.6	38321.7	5817.99	2900	2900	36084.3	3939.33	9.16002	20204.9	1.78592	0.836665	4.75043
purine	targeted MultiQuant	C00465	HMDB01366	C15587	C5H4N4	121.051	264599	242921	251893	5910.56	2900	4627.14	253138	4512.57	56.0961	23145.1	10.937	3.45114	5.44135
hydroxyphenylpyruvate	targeted MultiQuant	C01179	HMDB00707	C01179	C9H8O4	179.035	4000	3778.57	4000	5934.85	3799.66	9146.29	3259.52	6293.6	0.517911	32280	0.100976	-3.30791	4.55071
asparagine	targeted MultiQuant	C00152	HMDB00168	C00152	C4H8N2O3	133.061	1.87116e+06	1.8012e+06	2.10698e+06	5939.03	11337	10797.9	1.92645e+06	9357.98	205.862	47997.3	40.1366	5.32685	6.29545
cholesteryl sulfate	targeted MultiQuant	C18043	HMDB00653	C18043	C27H46O4S	465.304	1.80108e+06	1.68531e+06	1.62252e+06	6469.77	2900	2900	1.70297e+06	4156.59	409.703	21319.3	79.8793	6.31975	6.23661
Cystine	targeted MultiQuant	C00491	HMDB00192	C00491	C6H12N2O4S2	241.031	117668	139292	110216	6479.49	8666.15	4885.17	122392	6676.94	18.3306	34246.2	3.57389	1.83749	5.1949
tryptophan	targeted MultiQuant	C00078	HMDB13609	C00525	C11H12N2O2	205.097	777895	599767	634718	6985.57	7090.64	12375.8	670793	8817.34	76.0766	45224.4	14.8326	3.8907	5.85492
CTP_neg	targeted MultiQuant	C00063			C9H16N3O14P3	481.977	83845.3	115006	115995	7000.77	8490.07	24834.2	104949	13441.7	7.80771	68942.8	1.52226	0.606215	5.24028
N-Acetylputrescine	targeted MultiQuant	C02714	HMDB02064	C02714	C6H14N2O	131.118	8047.63	9722.98	3172.33	7017.94	2900	8098	6980.98	6038.65	1.15605	30972.4	0.225394	-2.14948	4.57925
indole	targeted MultiQuant	C16074	HMDB00738	C00463	C8H7N	118.065	227559	155777	159027	7223.6	16639.3	17947.9	180788	13936.9	12.9719	71482.9	2.52911	1.33863	5.40187
2,3-Diphosphoglyceric acid	targeted MultiQuant	C01159	HMDB01294	C01159	C3H8O10P2	264.952	854458	731386	769182	7530.58	6929.49	6443.52	785009	6967.86	112.661	35738.4	21.9654	4.45716	5.91421
uridine	targeted MultiQuant	C00299	HMDB00296	C00299	C9H12N2O6	243.062	1.59482e+06	1.6817e+06	1.52088e+06	7537.85	8098.26	7527.59	1.59913e+06	7721.23	207.108	39602.4	40.3797	5.33556	6.21451
arginosuccinic acid	targeted MultiQuant	C03406	HMDB00052	C03406	C10H18N4O6	#N/A	331915	393436	325114	8098.22	3708.99	2900	350155	4935.74	70.9428	25315.5	13.8316	3.7899	5.57458
5-phosphoribosyl-1-pyrophosphate	targeted MultiQuant	C00119	HMDB00280	C00119	C5H13O14P3	388.945	18346.8	45482.1	4000	8495.69	3349.43	27340.2	22276.3	13061.8	1.70546	66994.2	0.332511	-1.58853	4.95071
CDP_neg	targeted MultiQuant	C00112			C9H15N3O11P2	402.011	23974.6	38957.2	21032.9	8596.57	6357.04	38874.9	27988.2	17942.8	1.55986	92029.3	0.304123	-1.71727	5.07924
UDP-N-acetyl-glucosamine	targeted MultiQuant	C00043	HMDB00290	C00043	C17H27N3O17P2	606.074	4000	4000	2698.16	8639	9176.54	10794.5	2899.39	9536.69	0.304025	48913.9	0.0592753	-4.07643	4.71444
2-oxobutanoate	targeted MultiQuant	C00109	HMDB00005	C00109	C4H6O3	101.024	131471	138266	123411	8821	3876.44	36326.6	131050	16341.4	8.0195	83815.3	1.56355	0.644828	5.33217
1-Methyl-Histidine	targeted MultiQuant	C01152	HMDB00001	C01152	C7H11N3O2	170.092	932572	922252	888575	8979.88	4834.99	6673.56	914467	6829.48	133.9	35028.6	26.1063	4.70633	5.97749
valine	targeted MultiQuant	C00183	HMDB00883	C00183	C5H11NO2	118.086	448410	599010	475781	9354.48	9068.53	6341.32	507734	8254.78	61.5079	42339	11.9921	3.58401	5.74042
IDP_neg	targeted MultiQuant	C00104			C10H14N4O11P2	427.006	45352.9	28108.7	24833.8	9715.91	11373.7	2900	32765.1	8029.87	4.0804	41185.4	0.795551	-0.329974	4.86894
guanosine	targeted MultiQuant	C00387	HMDB00133	C00387	C10H13N5O5	284.099	350345	392481	397784	9728.4	6478.45	5940.36	380204	7382.4	51.5013	37864.5	10.0412	3.32785	5.62125
Methylcysteine	targeted MultiQuant	C00155	HMDB02108		C4H9NO2S	136.043	1.10472e+06	1.03708e+06	1.08131e+06	10080.7	6942.43	6034.96	1.07437e+06	7686.02	139.782	39421.8	27.2532	4.76835	6.0468
5-methoxytryptophan	targeted MultiQuant	HMDB02339	HMDB02339		C12H14N2O3	235.108	15651	69304.2	80103.3	10245	2700.74	6495.03	55019.5	6480.26	8.49032	33237.4	1.65535	0.727134	4.94575
octulose-1,8-bisphosphate (OBP)	targeted MultiQuant	0			C8H18O14P2	399.01	59909.8	73409.1	83016.6	10774	14640.7	22019.8	72111.9	15811.5	4.56072	81097.6	0.889198	-0.169423	5.18529
cyclic-AMP	targeted MultiQuant	C00575			C10H12N5O6P	328.045	36081	37811.7	20681.3	10798	2699.37	2900	31524.7	5499.13	5.73266	28205.2	1.11769	0.16052	4.77619
2-dehydro-D-gluconate	targeted MultiQuant	C00629	HMDB11732	C15673	C6H10O7	193.035	76119.7	73834.5	55970.1	10798	7011.94	14574.8	68641.4	10794.9	6.35867	55367.5	1.23974	0.310039	5.09345
adenosine	targeted MultiQuant	C00212	HMDB00050	C00212	C10H13N5O4	268.104	41819.8	53448.1	34478.9	10979	20506.8	25469.5	43249	18985.1	2.27804	97375.2	0.444147	-1.17089	5.14806
UDP_neg	targeted MultiQuant	C00015			C9H14N2O12P2	402.995	37603.4	33919.2	28371.2	11200.4	24715	11448.3	33297.9	15787.9	2.10908	80976.6	0.411204	-1.28207	5.05795
hypoxanthine	targeted MultiQuant	C00262	HMDB00157	C00262	C5H4N4O	135.031	1.44964e+06	1.39578e+06	1.38857e+06	11830.5	14565.2	45449.9	1.41133e+06	23948.5	58.9317	122833	11.4898	3.52229	6.18587
D-glucono-?-lactone-6-phosphate	targeted MultiQuant	C01236			#N/A	#N/A	299665	268013	249912	11878.3	13972.5	3766.84	272530	9872.55	27.6048	50636.6	5.38207	2.42816	5.50943
retinoic acid	targeted MultiQuant	#N/A	HMDB01852	C00777	#N/A	#N/A	9063.19	13004.9	8056.07	12147	2900	2900	10041.4	6049	1.66001	31025.5	0.32365	-1.62749	4.61349
S-methyl-5-thioadenosine	targeted MultiQuant	C00170	HMDB01173	C00170	C11H15N5O3S	298.097	4000	1.03661e+06	124355	12401.7	12936.7	7413.86	387989	10917.4	35.5386	55995.7	6.92891	2.79263	5.64737
methylnicotinamide	targeted MultiQuant	C02918			C7H9N2O	138.079	4000	8626.78	6093.4	12787.1	2900	5345.48	5906.73	7044.18	0.838526	36129.8	0.163486	-2.61276	4.62363
D-glucarate	targeted MultiQuant	C00767	METPA0085	C00818	C6H10O8	209.03	42646.7	31809.2	45402.7	13496.3	9717.37	23756.4	39952.9	15656.7	2.55181	80303.6	0.497523	-1.00717	5.08011
hydroxyproline	targeted MultiQuant	C01157	HMDB00725	C01157	C5H9NO3	132.066	1.31266e+06	1.24192e+06	1.28791e+06	13497.6	8637.37	10711.6	1.28083e+06	10948.9	116.983	56157	22.8079	4.51146	6.12613
lysine	targeted MultiQuant	C00047	HMDB00182	C00047	C6H14N2O2	147.113	2.55419e+06	2.46571e+06	2.20235e+06	14083.9	16881.6	2900	2.40742e+06	11321.8	212.635	58070	41.4572	5.37355	6.3919
thymine	targeted MultiQuant	C00178	HMDB00262	C00178	C5H6N2O2	127.05	50756.7	40837.5	39424.3	14457.7	8885.28	15784.2	43672.8	13042.4	3.34853	66894.8	0.652858	-0.615159	5.04363
pyruvate	targeted MultiQuant	C00022	HMDB00243	C00022	C3H4O3	87.0088	21474.7	65201.2	59914.6	15027.4	4840.7	3216.99	48863.5	7695.02	6.35002	39468	1.23806	0.308076	4.94612
dGTP	targeted MultiQuant	C00286	HMDB01440	C00286	C10H16N5O13P3	505.988	50896.5	66925.6	70675.3	16068.4	17625.8	16150.2	62832.5	16614.8	3.78171	85217.8	0.737316	-0.439645	5.17041
ATP_neg	targeted MultiQuant	C00002			C10H16N5O13P3	505.988	50896.5	66925.6	70675.3	16068.4	17625.8	16150.2	62832.5	16614.8	3.78171	85217.8	0.737316	-0.439645	5.17041
N-acetyl spermidine	targeted MultiQuant	C00612			#N/A	#N/A	16190.8	10809	6470.7	16737.1	2141.97	7979.65	11156.8	8952.9	1.24617	45919.7	0.242964	-2.04119	4.75646
6-phospho-D-gluconate	targeted MultiQuant	C00345	HMDB01316	C00345	C6H13O10P	275.017	11741.9	11880.4	15676.8	17276.4	17275.5	9717.15	13099.7	14756.3	0.887735	75685.6	0.173081	-2.53048	4.94834
2-ketohaxanoic acid	targeted MultiQuant	HMDB01864			C6H10O3	129.056	85031	101474	98868.7	17317.9	16799.1	17761.7	95124.6	17292.9	5.50079	88695.8	1.07248	0.100953	5.26439
glycolate	targeted MultiQuant	C00160	HMDB00115	C00160	C2H4O3	75.0088	93174.4	24130.3	113745	17729.9	35574.9	25042	77016.6	26115.6	2.94906	133948	0.574975	-0.798428	5.32421
S-ribosyl-L-homocysteine_neg	targeted MultiQuant	C03539			C9H17NO6S	266.07	105812	115361	107432	17817.3	14574.4	12958	109535	15116.6	7.24603	77533.2	1.41275	0.498506	5.272
UTP_neg	targeted MultiQuant	C00075			C9H15N2O15P3	482.961	74535.8	75090.2	71327.8	18325.6	2900	4457.84	73651.3	8594.49	8.56959	44081.4	1.6708	0.740541	5.0709
Methionine sulfoxide	targeted MultiQuant	HMDB02005	HMDB02005		C5H11NO3S	166.053	1.41307e+06	1.28769e+06	1.30543e+06	18658.9	28613.8	16189.5	1.3354e+06	21154.1	63.1271	108500	12.3078	3.6215	6.15954
ornithine	targeted MultiQuant	C00077	HMDB00214	C00077	C5H12N2O2	133.097	1.01836e+06	1.21378e+06	1.08199e+06	19437.2	2900	11806.2	1.10471e+06	11414.5	96.7819	58545	18.8694	4.23798	6.06568
dehydroascorbic acid	targeted MultiQuant	#N/A	HMDB01264	C00425	#N/A	#N/A	29175.7	31706.2	37093.7	19965.1	31313.4	19829.3	32658.5	23702.6	1.37785	121571	0.268637	-1.89627	5.18817
UDP-D-glucose	targeted MultiQuant	C00029	HMDB00286	C00029	C15H24N2O17P2	565.048	4000	4000	4000	20515.5	16737	15655.1	3000	17635.9	0.170108	90454.9	0.0331657	-4.91416	4.9706
uracil	targeted MultiQuant	C00106	HMDB00300	C00106	C4H4N2O2	111.02	160900	177159	166740	20611.6	22810.9	28840.1	168266	24087.5	6.98561	123546	1.36198	0.4457	5.4651
octulose-monophosphate (O8P-O1P)	targeted MultiQuant	0			C8H17O11P	319.044	695774	778780	858665	20854.7	329034	416086	777740	255325	3.04608	1.30957e+06	0.59389	-0.751732	6.31959
putrescine	targeted MultiQuant	C00134	HMDB01414	C00134	C4H12N2	#N/A	19976.1	19198.9	11837.4	22808	16620.2	9063.34	17004.1	16163.9	1.05198	82904.9	0.205104	-2.28557	4.9996
isocitrate	targeted MultiQuant	#N/A	HMDB00193	C00311	C6H8O7	#N/A	99690.6	107659	71615.9	23213.6	14032.3	18365.4	92988.5	18537.1	5.01634	95077.3	0.97803	-0.0320494	5.27431
2-deoxyglucose-6-phosphate	targeted MultiQuant	C06369			C6H13O8P	243.028	1.09676e+06	1.10086e+06	988684	23217.2	45337.4	44765.2	1.0621e+06	37773.2	28.1178	193740	5.4821	2.45473	6.09893
N1-Methyl-2_2-pyridone-3_5-carboximide	targeted MultiQuant	C05842			#N/A	#N/A	7.12876e+06	5.55783e+06	5.70923e+06	23314.2	5959.68	11020.4	6.13194e+06	13431.4	456.538	68890.1	89.0105	6.4759	6.79245
FAD	targeted MultiQuant	C00016	HMDB01248	C00016	C27H33N9O15P2	786.164	64784	61027.5	58276.9	23756.2	12415.8	12957.1	61362.8	16376.4	3.74703	83994.8	0.730554	-0.452936	5.16244
GTP_neg	targeted MultiQuant	C00044			C10H16N5O13P3	505.988	25414.9	29958.5	24129.9	24454.2	17817.6	4319.8	26501.1	15530.5	1.70639	79656.5	0.332692	-1.58774	5.02595
Hydroxyisocaproic acid	targeted MultiQuant	HMDB00746	HMDB00746		C6H12O3	131.071	113194	147428	88037.5	25317	39868.9	28416.9	116220	31200.9	3.72488	160030	0.726236	-0.46149	5.4413
deoxyinosine	targeted MultiQuant	C05512	HMDB00071	C05512	C10H12N4O4	251.079	55367.2	63005	90168.7	25372.7	47504.9	51830.4	69513.6	41569.3	1.67224	213210	0.326034	-1.61691	5.45136
a-ketoglutarate	targeted MultiQuant	C00026			C5H6O5	145.014	260293	198978	224777	25663.1	5583.28	7003.19	228016	12749.9	17.8838	65394.3	3.48678	1.8019	5.46748
N-acetyl spermine	targeted MultiQuant	#N/A			#N/A	#N/A	72807.3	177103	150155	25923.9	140944	114415	133355	93760.9	1.42229	480902	0.277302	-1.85047	5.78835
fructose-6-phosphate	targeted MultiQuant	C00085	HMDB00124	C00085	C6H13O9P	259.022	533669	464817	472244	26454.5	21580.5	24294	490243	24109.7	20.3339	123659	3.96447	1.98713	5.7881
dihydroxy-acetone-phosphate	targeted MultiQuant	C00111	HMDB01473	C00111	C3H7O6P	168.991	159517	155738	132942	26874.7	38595.4	53857.5	149399	39775.9	3.75601	204012	0.732305	-0.449483	5.54828
Atrolactic acid	targeted MultiQuant	HMDB00475			C9H10O3	165.056	52269.5	89374.7	73200.4	27508	14916.9	26270	71614.9	22898.3	3.12752	117446	0.609768	-0.713667	5.2766
Adenylosuccinate	targeted MultiQuant	C03794	HMDB00536	C03794	#N/A	#N/A	412473	540399	447547	27535.7	10797.8	16196.3	466806	18176.6	25.6817	93228.3	5.00713	2.32398	5.74821
Acetyllysine	targeted MultiQuant	C02727	HMDB00446	C12989	C8H16N2O3	189.123	1.17383e+06	1.52232e+06	935883	28213.5	8286.58	13686.7	1.21068e+06	16728.9	72.3702	85803.2	14.1099	3.81864	6.11277
tyrosine	targeted MultiQuant	C00082	HMDB00158	C00082	C9H11NO3	182.081	1.95719e+06	1.83505e+06	1.86312e+06	28245.6	7291.99	7806.72	1.88512e+06	14448.1	130.475	74104.7	25.4386	4.66895	6.29208
xanthosine	targeted MultiQuant	C01762	HMDB00299	C01762	C10H12N4O6	283.068	7.57188e+06	7.20832e+06	6.62322e+06	29152.2	33954	42091.9	7.13447e+06	35066	203.458	179855	39.668	5.3099	6.86417
guanine	targeted MultiQuant	C00242	HMDB00132	C00242	C5H5N5O	152.057	794400	743954	739441	29283.6	27959.4	28822	759265	28688.3	26.466	147143	5.16004	2.36738	5.95732
citrulline	targeted MultiQuant	C00327	HMDB00904	C00327	C6H13N3O3	176.103	1.4794e+06	1.4172e+06	1.36017e+06	29604.9	27534.6	38872.2	1.41892e+06	32003.9	44.3359	164149	8.64411	3.11172	6.1995
Uric acid	targeted MultiQuant	C00366	HMDB00289	C00366	C5H4N4O3	167.021	2.68196e+07	2.4632e+07	2.43583e+07	30216.6	35628.5	20515.2	2.527e+07	28786.8	877.833	147648	171.15	7.41912	7.40513
N6-Acetyl-L-lysine	targeted MultiQuant	C02727	HMDB00206	C02727	C8H16N2O3	189.123	1.65078e+06	1.98509e+06	1.50724e+06	30427.2	36843.8	76905.4	1.71437e+06	48058.8	35.6723	246495	6.95499	2.79805	6.29245
histidine	targeted MultiQuant	C00135	HMDB00177	C00135	C6H9N3O2	156.077	6.23163e+06	6.24471e+06	5.99107e+06	30534.1	10270.8	30796.1	6.1558e+06	23867	257.921	122415	50.2865	5.6521	6.79784
trehalose-6-Phosphate	targeted MultiQuant	C00689	HMDB01124	C00689	C12H23O14P	421.074	31813.7	29946.8	46451.8	31068	43575.2	65693.4	36070.8	46778.8	0.771092	239930	0.150339	-2.73371	5.44091
Phenylpropiolic acid	targeted MultiQuant	HMDB00563	HMDB02359		C9H6O2	145.03	678993	651706	632502	31343.2	29073.2	34650.9	654401	31689.1	20.6507	162534	4.02623	2.00943	5.91219
sarcosine	targeted MultiQuant	C00213ï¿½ï¿½ï¿½ï¿½ï¿½ï¿½ï¿½ï¿½ï¿½ï¿½ï¿½ï¿½ï¿½ï¿½ï¿½ï¿½ï¿½ï¿½ï¿½ï¿½ï¿½ï¿½	HMDB00271	C00213	C3H7NO2	90.055	1.20454e+06	1.11102e+06	1.44406e+06	31541.8	29125.5	34551.7	1.25321e+06	31739.7	39.4839	162794	7.69813	2.94451	6.15106
phosphoenolpyruvate	targeted MultiQuant	C00074	HMDB00263	C00074	C3H5O6P	166.975	7017.63	15423.3	7849.2	32041.3	52250.7	45079	10096.7	43123.7	0.234134	221183	0.0456487	-4.45328	5.36414
orotidine-5-phosphate	targeted MultiQuant	C01103			C10H13N2O11P	367.018	23051	19889.7	9148.47	32402.2	15629.4	13488.1	17363.1	20506.5	0.846708	105179	0.165082	-2.59875	5.08828
3-hydroxybuterate	targeted MultiQuant	C01089			#N/A	#N/A	45763.4	4000	25478.7	32917.3	13298.9	23064.4	24747.4	23093.6	1.07161	118447	0.208931	-2.2589	5.15593
allantoin	targeted MultiQuant	C01551	HMDB00462	C01551	C4H6N4O3	157.037	435670	474371	394243	32929.7	44701.8	48566.2	434761	42065.9	10.3352	215757	2.01505	1.01081	5.81326
methionine	targeted MultiQuant	C00073			C5H11NO2S	150.058	2.88778e+06	2.6478e+06	2.91999e+06	33930.9	7915.21	4355.25	2.81852e+06	15400.5	183.015	78989.4	35.6823	5.15714	6.46202
D-gluconate	targeted MultiQuant	C00257	HMDB00625	C00257	C6H12O7	195.051	1.84416e+06	1.7447e+06	1.4966e+06	34552.6	26989.5	26989.8	1.69515e+06	29510.6	57.442	151361	11.1994	3.48535	6.26635
anthranilate	targeted MultiQuant	C00108	HMDB01123	C00108	C7H7NO2	136.04	51140.3	92383.7	18843.1	34611.6	94561.3	122114	54122.4	83762.1	0.646143	429618	0.125978	-2.98876	5.68461
D-glyceraldehdye-3-phosphate	targeted MultiQuant	C00118			C3H7O6P	168.991	85158.4	58106.5	81049.8	36145.3	23987.1	28611.3	74771.6	29581.3	2.52767	151723	0.492816	-1.02088	5.35506
glycerate	targeted MultiQuant	C00258	HMDB00139	C00258	C3H6O4	105.019	1.12145e+06	939210	966919	36953.4	54483.2	46871.8	1.00919e+06	46102.8	21.8901	236463	4.26788	2.09352	6.0954
D-erythrose-4-phosphate	targeted MultiQuant	C00279	HMDB01321	C00279	C4H9O7P	199.001	343469	344459	322258	38660.7	60759.1	52646.5	336729	50688.8	6.64307	259984	1.29519	0.373164	5.77577
Ng,NG-dimethyl-L-arginine	targeted MultiQuant	C03626	HMDB01539	C03626	C8H18N4O2	203.15	3.86762e+06	4.99001e+06	5.12418e+06	38868.6	16650.1	2900	4.6606e+06	19506.2	238.929	100048	46.5836	5.54175	6.67767
dimethylglycine	targeted MultiQuant	C01026	HMDB00092	C01026	C4H9NO2	104.071	215123	4000	4000	39588.4	8481.54	48234.4	73707.8	32101.5	2.29609	164649	0.447665	-1.15951	5.37723
D-glucosamine-1-phosphate	targeted MultiQuant	C03783			C6H14NO8P	260.053	9169.01	7581.57	8638.92	39988.7	20496.1	27533	8463.16	29339.2	0.288459	150482	0.0562405	-4.15225	5.20125
homocysteic acid	targeted MultiQuant	C16511			C4H9NO5S	182.013	98780.2	103103	96065.7	41985.2	56307.6	42650.3	99316.1	46981	2.11396	240967	0.412156	-1.27874	5.53184
glutathione disulfide_pos	targeted MultiQuant	C00127			C20H32N6O12S2	613.159	1.41872e+06	1.35564e+06	1.38019e+06	42651.2	23213.7	29773.4	1.38485e+06	31879.4	43.4403	163510	8.4695	3.08228	6.18987
2-hydroxygluterate	targeted MultiQuant	C03196			C5H8O5	147.03	492134	466629	517324	43186.9	52369.3	44267	492029	46607.7	10.5568	239052	2.05825	1.04142	5.86397
1,3-diphopshateglycerate	targeted MultiQuant	C00236			C3H8O10P2	264.952	51052.8	67022.8	84969.6	43467.7	57247.7	38771.5	67681.8	46495.7	1.45566	238477	0.283808	-1.81701	5.48595
trehalose-sucrose	targeted MultiQuant	C00089			C12H22O11	341.109	59339.3	56951.1	85492.3	45385.6	40447.9	36450.9	67260.9	40761.5	1.65011	209067	0.32172	-1.63612	5.44142
acetoacetate	targeted MultiQuant	C00164	HMDB00060	C00164	C4H6O3	101.024	91008.7	24741	94792.6	45439.2	11112.5	57785.9	70180.7	38112.5	1.84141	195480	0.359017	-1.47788	5.42433
Flavone	targeted MultiQuant	C15608	HMDB03075	C10043	C15H10O2	223.075	35780.8	17674.1	31717.8	46062	62064.3	74953.7	28390.9	61026.7	0.465221	313008	0.0907036	-3.4627	5.53326
Creatinine	targeted MultiQuant	C00791	HMDB00562	C00791	C4H7N3O	114.066	1.33223e+06	1.50002e+06	1.4259e+06	52386.3	57115.8	59659.3	1.41938e+06	56387.1	25.1721	289211	4.90777	2.29507	6.23264
Pyroglutamic acid	targeted MultiQuant	C01879	HMDB00267	C01879	C5H7NO3	128.035	695311	722310	686135	52954	31916.6	38900.9	701252	41257.2	16.9971	211609	3.3139	1.72853	5.9604
betaine aldehyde	targeted MultiQuant	C00576	HMDB01252	C00576	C5H12NO	103.099	300150	466389	321071	55515.6	98400.4	53575.5	362537	69163.8	5.24171	354743	1.02197	0.0313529	5.85569
Indoleacrylic acid	targeted MultiQuant	HMDB00734	HMDB00734	C00331	C11H9NO2	186.056	238550	168564	216741	56309.6	67209.4	64152.2	207951	62557.1	3.32419	320857	0.648113	-0.625684	5.7233
Taurodeoxycholic acid	targeted MultiQuant	C05463	HMDB00896	C05463	C26H45NO6S	498.289	29169.2	40323.7	31175.3	56681.6	27505	17963.2	33556.1	34050	0.985495	174643	0.192141	-2.37976	5.31848
CMP	targeted MultiQuant	C00055	HMDB00095	C00055	C9H14N3O8P	324.059	1.25957e+06	1.08813e+06	966295	61545.5	34016.8	43731.3	1.10467e+06	46431.2	23.7915	238147	4.6386	2.21369	6.12802
3-methylphenylacetic acid	targeted MultiQuant	HMDB02222	HMDB02222		C9H10O2	149.061	105258	22362.1	83662.6	66039.7	47480.8	78228.1	70427.5	63916.2	1.10187	327828	0.214831	-2.21873	5.60016
cytidine	targeted MultiQuant	C00475	HMDB00089	C00475	C9H13N3O5	244.093	377889	369277	335094	68217.8	45887.6	38873.6	360753	50993	7.07456	261545	1.37932	0.463956	5.794
phenylalanine	targeted MultiQuant	C00079	HMDB00159	C00079	C9H11NO2	166.086	1.01259e+07	8.33924e+06	8.84783e+06	70148.3	83793	59017.9	9.10431e+06	70986.4	128.254	364091	25.0056	4.64418	6.97628
threonine	targeted MultiQuant	C00188	HMDB00167	C00188	C4H9NO3	120.066	4.45999e+06	4.08113e+06	4.06783e+06	71261.7	37988.3	58777.4	4.20298e+06	56009.1	75.041	287272	14.6307	3.87092	6.65227
Guanidoacetic acid	targeted MultiQuant	C00581	HMDB00128	C00581	C3H7N3O2	116.047	372961	313082	301362	74245.6	103196	94111.9	329135	90517.8	3.63614	464268	0.708933	-0.496279	5.89949
Sedoheptulose 1,7-bisphosphate (SBP)	targeted MultiQuant	C00447			C7H16O13P2	368.999	14554.1	37951.3	35529.4	77827.3	56384.8	44715.5	29344.9	59642.5	0.492013	305908	0.0959272	-3.38192	5.52537
N-Acetyl-L-alanine	targeted MultiQuant	C01073	HMDB00766	C00624	C5H9NO3	130.051	3.25736e+06	3.32491e+06	3.52968e+06	80368.3	58930.3	41114.1	3.37065e+06	60137.6	56.049	308447	10.9278	3.44993	6.56574
aconitate	targeted MultiQuant	C00417			C6H6O6	173.009	288529	250810	280657	85793.9	98239.5	91235.2	273332	91756.2	2.97889	470620	0.580791	-0.783908	5.87154
xanthine	targeted MultiQuant	C00385	HMDB00292	C00385	C5H4N4O2	#N/A	5.79111e+07	5.98232e+07	5.79053e+07	93506.3	82708.2	89231.9	5.85465e+07	88482.1	661.676	453827	129.006	7.0113	7.77085
serine	targeted MultiQuant	C00065	HMDB00187	C00065	C3H7NO3	106.05	5.21371e+06	4.91914e+06	5.00799e+06	97420.1	91238.2	108495	5.04695e+06	99051	50.953	508035	9.93424	3.31241	6.74468
4-Pyridoxic acid	targeted MultiQuant	C00847	HMDB00017	C00847	C8H9NO4	182.046	92600.5	15281.6	88154.9	100291	66804.1	10004.2	65345.7	59033.2	1.10693	302783	0.215817	-2.21212	5.566
p-aminobenzoate	targeted MultiQuant	C00568	HMDB01392	C00568	C7H7NO2	136.04	35561.3	71333.4	12105.3	103796	63018	93628.8	39666.6	86814.3	0.456914	445273	0.0890838	-3.48869	5.68569
D-sedoheptulose-1-7-phosphate	targeted MultiQuant	C05382			C7H15O10P	289.033	505845	487312	472905	109050	92294.9	93935.4	488687	98426.9	4.96498	504834	0.968016	-0.0468975	5.99718
glutathione_neg	targeted MultiQuant	C00051			C10H17N3O6S	306.077	575023	452683	446994	109335	89288.3	51794	491567	83472.4	5.88897	428132	1.14817	0.19933	5.96365
Urea	targeted MultiQuant	C00086	HMDB00294	C00086	CH4N2O	61.0396	398728	282507	330481	113130	75891.5	73860.4	337239	87627.4	3.84856	449443	0.750348	-0.414368	5.8958
dGDP_neg	targeted MultiQuant	C00361			C10H15N5O10P2	426.022	287178	247195	222526	113777	68084.9	85309.7	252300	89057.2	2.83301	456777	0.552347	-0.856352	5.85069
ADP_neg	targeted MultiQuant	C00008			C10H15N5O10P2	426.022	287178	247195	222526	113777	68084.9	85309.7	252300	89057.2	2.83301	456777	0.552347	-0.856352	5.85069
Ascorbic acid	targeted MultiQuant	C00072	HMDB00044	C00072	C6H8O6	175.025	147068	149754	147635	114434	56491.7	69631.9	148152	80185.9	1.84761	411275	0.360226	-1.47302	5.74774
2-Hydroxy-2-methylbutanedioic acid	targeted MultiQuant	C02612	HMDB00426	C00815	C5H8O5	147.03	527271	505885	493726	114765	82562.4	62191	508961	86506.2	5.88351	443693	1.1471	0.197992	5.97893
fructose-1,6-bisphosphate	targeted MultiQuant	C00354			C6H14O12P2	338.989	53366.1	92432.4	51698.1	127562	266285	2900	65832.2	132282	0.497664	678480	0.0970288	-3.36544	5.87176
glutathione	targeted MultiQuant	#N/A	HMDB00125	C00051	C10H17N3O6S	#N/A	366689	249241	280862	127851	93874.7	77505.6	298931	99743.8	2.99699	511589	0.584318	-0.775173	5.90876
aspartate	targeted MultiQuant	C00049	HMDB00191	C00049	C4H7NO4	134.045	1.88305e+06	1.67942e+06	1.65729e+06	129031	56684.1	68024.9	1.73992e+06	84580.1	20.5713	433813	4.01076	2.00388	6.33721
Indole-3-carboxylic acid	targeted MultiQuant	HMDB03320	HMDB03320	C19837	C9H7NO2	160.04	432837	491460	456847	134767	148455	192095	460381	158439	2.90573	812639	0.566526	-0.819785	6.10484
3-phosphoglycerate	targeted MultiQuant	C00197	HMDB00807	C00597	C3H7O7P	184.986	28599.1	27120.9	26686.8	137736	146241	97617.6	27468.9	127198	0.215954	652402	0.0421043	-4.56989	5.83243
glucosamine	targeted MultiQuant	C00329	HMDB01514	C00329	C6H13NO5	180.087	47137.5	25245.5	94600	148807	96210.2	147824	55661	130947	0.425065	671631	0.0828744	-3.59293	5.86171
glutathione disulfide_neg	targeted MultiQuant	C00127			C20H32N6O12S2	611.145	4.79959e+06	4.26405e+06	4.18796e+06	149519	104186	150613	4.4172e+06	134773	32.7752	691253	6.39014	2.67585	6.70829
adenine	targeted MultiQuant	C00147	HMDB00034	C00147	C5H5N5	136.062	948642	1.233e+06	1.19534e+06	152940	80609.9	80775.4	1.12566e+06	104775	10.7436	537395	2.09466	1.06672	6.22091
glucose-6-phosphate	targeted MultiQuant	C00668	HMDB01401	C00092	C6H13O9P	259.022	401424	354092	394981	161498	115201	174811	383499	150503	2.54812	771934	0.496803	-1.00925	6.06275
Imidazoleacetic acid	targeted MultiQuant	C05828	HMDB02024	C02835	C6H8N2O2	141.066	46180.8	50307.6	62965.5	166643	198690	177078	53151.3	180804	0.293972	927347	0.0573154	-4.12493	5.99145
Aminoadipic acid	targeted MultiQuant	C00956	HMDB00510	C00956	C6H11NO4	160.062	384510	332302	337089	170686	146297	201069	351301	172684	2.03435	885702	0.396635	-1.33411	6.09237
oxaloacetate	targeted MultiQuant	C00036	HMDB00223	C00036	C4H4O5	130.999	654199	570681	655913	181748	168812	236870	626931	195810	3.20173	1.00432e+06	0.624237	-0.679834	6.21252
Citraconic acid	targeted MultiQuant	C02226	HMDB00634	C02226	C5H6O4	129.019	1.24934e+06	1.39842e+06	1.29322e+06	191756	135432	142894	1.31366e+06	156694	8.38361	803689	1.63454	0.708887	6.32579
proline	targeted MultiQuant	C00148	HMDB00162	C00148	C5H9NO2	116.071	3.58556e+07	3.29399e+07	3.15213e+07	202281	209182	253062	3.34389e+07	221509	150.96	1.13612e+06	29.4325	4.87934	7.53876
acetylphosphate	targeted MultiQuant	C00227	HMDB01494	C00227	C2H5O5P	138.98	135438	194503	167190	203107	174400	189394	165710	188967	0.876926	969217	0.170973	-2.54816	6.05497
Kynurenic acid	targeted MultiQuant	C01717	HMDB00715	C01717	C10H7NO3	188.035	204327	342051	365163	214694	224163	202600	303847	213819	1.42105	1.09668e+06	0.27706	-1.85173	6.14629
arginine	targeted MultiQuant	C00062	HMDB00517	C00062	C6H14N4O2	175.119	8.09417e+06	8.14345e+06	8.22311e+06	215754	148100	97432.3	8.15358e+06	153762	53.0272	788651	10.3386	3.36997	6.95145
Hydroxyphenylacetic acid	targeted MultiQuant	C05852	HMDB00669	C05852	C8H8O3	151.04	235606	240042	208026	231425	213222	203371	227892	216006	1.05502	1.1079e+06	0.205697	-2.28141	6.12574
pantothenate	targeted MultiQuant	C00864	HMDB00210	C00864	C9H17NO5	218.103	4.27735e+06	4319166	4.23265e+06	268218	247706	207224	4.27639e+06	241050	17.7407	1.23635e+06	3.45888	1.79031	6.74137
Xanthurenic acid	targeted MultiQuant	C02470	HMDB00881	C02470	C10H7NO4	204.03	427281	398734	429117	270580	297228	233900	418377	267236	1.56557	1.37066e+06	0.305238	-1.712	6.25262
2-keto-isovalerate	targeted MultiQuant	C00141			C5H8O3	115.04	3.92393e+06	3.2066e+06	3.48044e+06	271411	189745	202768	3.53699e+06	221308	15.9822	1.13509e+06	3.11603	1.63971	6.66951
fumarate	targeted MultiQuant	C00122	HMDB00134	C00122	C4H4O4	115.004	4.11391e+06	3.75256e+06	3.65841e+06	279241	267769	308616	3.84163e+06	285209	13.4695	1.46284e+06	2.62614	1.39294	6.72464
UMP	targeted MultiQuant	C00105	HMDB00288	C00105	C9H13N2O9P	325.043	133869	159716	126859	294696	254282	238074	140148	262350	0.534201	1.3456e+06	0.104153	-3.26323	6.17195
Maleic acid	targeted MultiQuant	C01384	HMDB00176	C01384	C4H4O4	115.004	3.89751e+06	3.59509e+06	3.49611e+06	298576	218150	313537	3.6629e+06	276754	13.2352	1.41948e+06	2.58045	1.36762	6.70607
quinolinate	targeted MultiQuant	C03722	HMDB00232	C03722	C7H5NO4	166.015	51238.9	55591.3	128689	305304	262879	233021	78506.5	267068	0.293957	1.3698e+06	0.0573124	-4.12501	6.16086
spermidine	targeted MultiQuant	C00315	HMDB01257	C00315	C7H19N3	146.165	449060	404032	380123	314835	305234	346015	411072	322028	1.27651	1.65169e+06	0.24888	-2.00648	6.31445
leucine-isoleucine	targeted MultiQuant	C00123			C6H13NO2	132.102	3.2068e+07	3.03145e+07	2.97112e+07	328227	283958	225182	3.06979e+07	279122	109.98	1.43162e+06	21.4427	4.42241	7.5069
glutamine	targeted MultiQuant	C00064	HMDB00641	C00064	C5H10N2O3	147.076	8.54114e+06	8.32827e+06	8.3414e+06	330884	348701	335246	8.4036e+06	338277	24.8424	1.73503e+06	4.84349	2.27605	7.00598
alanine	targeted MultiQuant	C00041	METPA0179	C01401	C3H7NO2	90.055	1.04638e+07	1.01148e+07	1.00829e+07	334402	340200	344910	1.02205e+07	339837	30.0747	1.74303e+06	5.86363	2.55179	7.07786
Geranyl-PP	targeted MultiQuant	C00341	HMDB01285	C00341	C10H20O7P2	313.061	178881	185502	454851	350266	265313	131019	273078	248866	1.09729	1.27644e+06	0.213937	-2.22474	6.1902
biotin	targeted MultiQuant	C00120	HMDB00030	C00120	C10H16N2O3S	245.095	458684	253484	216634	485024	298534	250253	309601	344604	0.898425	1.76748e+06	0.175165	-2.51322	6.31745
IMP	targeted MultiQuant	C00130	HMDB00175	C00130	C10H13N4O8P	349.054	193146	132269	152778	492289	395204	394138	159398	427210	0.373112	2.19117e+06	0.0727453	-3.781	6.37117
DL-Pipecolic acid	targeted MultiQuant	C00408	HMDB00070	C00408	C6H11NO2	130.086	2.58328e+07	2.38082e+07	2.4338e+07	570954	600299	699940	2.46597e+07	623731	39.5358	3.19913e+06	7.70824	2.9464	7.44496
2-Isopropylmalic acid	targeted MultiQuant	C02504	HMDB00402	C02504	C7H12O5	175.061	868178	814741	826374	598585	648730	667154	836431	638156	1.3107	3.27312e+06	0.255545	-1.96835	6.61379
GMP	targeted MultiQuant	C06193	HMDB01397	C00144	C10H14N5O8P	364.065	3.67468e+06	3.15938e+06	3.21685e+06	610457	519839	471394	3.3503e+06	533897	6.27519	2.73837e+06	1.22347	0.290973	6.78452
glutamate	targeted MultiQuant	C00025	HMDB03339	C00217	C5H9NO4	148.06	3.69416e+07	3.31243e+07	3.25484e+07	616518	545294	511801	3.42048e+07	557871	61.313	2.86134e+06	11.9541	3.57944	7.56898
deoxyribose-phosphate	targeted MultiQuant	C00673			C5H11O7P	213.017	207973	151408	194995	646838	823533	559726	184792	676699	0.273079	3.47081e+06	0.0532419	-4.23129	6.56296
citrate	targeted MultiQuant	#N/A	HMDB00094	C00158	C6H8O7	#N/A	9.5953e+06	1.00072e+07	8.83125e+06	684105	576272	620278	9.47793e+06	626885	15.1191	3.21531e+06	2.94775	1.55961	7.10357
shikimate	targeted MultiQuant	C04236	HMDB03070	C00493	C7H10O5	173.046	6.83868e+06	4.59963e+06	4.5902e+06	716904	696412	673302	5.34284e+06	695540	7.68157	3.56744e+06	1.49767	0.582716	6.94989
Carbamoyl phosphate	targeted MultiQuant	C00169	HMDB01096	C00169	CH4NO5P	139.975	6.30731e+06	5.9492e+06	6.07932e+06	719342	809799	565704	6.11194e+06	698282	8.75283	3.58151e+06	1.70653	0.771064	6.98648
succinate	targeted MultiQuant	C00042	HMDB00254	C00042	C4H6O4	117.019	1.32877e+06	1.48981e+06	1.53813e+06	800409	834819	735985	1.45224e+06	790404	1.83734	4.05401e+06	0.358223	-1.48107	6.74086
Phosphorylcholine	targeted MultiQuant	C00588	HMDB01565	C00588	C5H15NO4P	185.081	3.78387e+06	3.7013e+06	3.358e+06	964328	432852	946282	3.61439e+06	781154	4.62698	4.00656e+06	0.902117	-0.148613	6.88201
N-acetyl-glucosamine-1-phosphate	targeted MultiQuant	C04256	HMDB01367	C04256	C6H14NO8P	258.038	4.89781e+06	4.44585e+06	4.33984e+06	988006	874319	916122	4.56117e+06	926149	4.92488	4.75024e+06	0.960197	-0.0585977	6.96902
Methylmalonic acid	targeted MultiQuant	C02170	HMDB00202	C02170	C4H6O4	117.019	1.822e+06	1.80178e+06	1.6193e+06	1.05519e+06	863996	897948	1.74769e+06	939044	1.86114	4.81638e+06	0.362864	-1.4625	6.81717
2-Aminooctanoic acid	targeted MultiQuant	HMDB00991	HMDB00991		C8H17NO2	160.133	2.52538e+07	2.46843e+07	2.41342e+07	1.15938e+06	954486	1.14248e+06	2.46908e+07	1.08545e+06	22.7471	5.56729e+06	4.43497	2.14892	7.48084
glucose-1-phosphate	targeted MultiQuant	C00103	HMDB01586	C00103	C6H13O9P	259.022	678242	871873	860565	1.16226e+06	2.25211e+06	1.06566e+06	803560	1.49334e+06	0.538094	7.65941e+06	0.104912	-3.25275	6.92752
sn-glycerol-3-phosphate	targeted MultiQuant	C00093			C3H9O6P	171.006	3.00883e+06	2.68594e+06	2.68981e+06	1.30284e+06	1.18637e+06	1.33846e+06	2.79486e+06	1.27589e+06	2.19052	6.54406e+06	0.427084	-1.22741	6.9703
malate	targeted MultiQuant	C00149			C4H6O5	133.014	2.2758e+07	2.1282e+07	2.0891e+07	1.31243e+06	1.21618e+06	1.33324e+06	2.16437e+07	1.28728e+06	16.8134	6.60251e+06	3.27809	1.71286	7.45096
dihydroorotate	targeted MultiQuant	C00337			C5H6N2O4	157.025	1.4779e+06	1.41695e+06	1.43541e+06	1.33341e+06	1.42452e+06	1.31831e+06	1.44342e+06	1.35875e+06	1.06231	6.96907e+06	0.207118	-2.27148	6.92492
Glycerophosphocholine	targeted MultiQuant	C00670	HMDB00086	C00670	C8H21NO6P	259.118	1.41551e+08	1.325e+08	1.31057e+08	1.42543e+06	1.26562e+06	1.21474e+06	1.35036e+08	1.30193e+06	103.72	6.67765e+06	20.2221	4.33786	8.15141
2,3-dihydroxybenzoic acid	targeted MultiQuant	C00196	HMDB00397	C00196	C7H6O4	153.019	574002	540721	651093	1.58343e+06	1.67238e+06	1.6598e+06	588605	1.63854e+06	0.359226	8.4041e+06	0.0700378	-3.83572	6.95389
lactate	targeted MultiQuant	C00186	HMDB00190	C00186	C3H6O3	89.0244	1.17411e+07	1.01304e+07	1.1591e+07	1.62884e+06	1.5136e+06	1.68024e+06	1.11542e+07	1.60756e+06	6.93857	8.24522e+06	1.3528	0.435952	7.28779
citrate-isocitrate	targeted MultiQuant	C00158			C6H8O7	191.02	2.3561e+07	2.67219e+07	2.00427e+07	1.76906e+06	1.46381e+06	1.6045e+06	2.34419e+07	1.61246e+06	14.538	8.27034e+06	2.83445	1.50307	7.50123
AMP	targeted MultiQuant	C00020	HMDB00045	C00020	C10H14N5O7P	348.07	2.10488e+06	1.87847e+06	1.85245e+06	1.94875e+06	1.60516e+06	1.55088e+06	1.94527e+06	1.7016e+06	1.1432	8.72754e+06	0.222889	-2.16561	7.02828
p-hydroxybenzoate	targeted MultiQuant	C00156	HMDB00500	C00156	C7H6O3	137.024	1.7237e+06	1.69253e+06	1.52804e+06	2.51979e+06	2.24099e+06	2.36539e+06	1.64809e+06	2.37539e+06	0.693819	1.21834e+07	0.135273	-2.88605	7.14087
myo-inositol	targeted MultiQuant	C00137	HMDB00211	C00137	C6H12O6	179.056	2.82615e+07	2.80056e+07	2.65938e+07	2.5567e+06	2.54228e+06	2.50226e+06	2.76203e+07	2.53375e+06	10.901	1.29957e+07	2.12535	1.0877	7.6087
cholesterol	targeted MultiQuant	#N/A	HMDB00067	C00187	#N/A	#N/A	7.25482e+06	5.2874e+06	5.22151e+06	2.86647e+06	2.43416e+06	2.5973e+06	5.92125e+06	2.63264e+06	2.24916	1.35029e+07	0.438516	-1.1893	7.28834
ribose-phosphate	targeted MultiQuant	C00117			C5H11O8P	229.012	1.50101e+06	1.37261e+06	1.53242e+06	3.23342e+06	2.96223e+06	2.86662e+06	1.46868e+06	3.02076e+06	0.486196	1.54935e+07	0.094793	-3.39908	7.22948
nicotinate	targeted MultiQuant	C00253	HMDB01488	C00253	C6H5NO2	122.025	1.45964e+06	1.52683e+06	1.61279e+06	3.42188e+06	3.5228e+06	3.21267e+06	1.53309e+06	3.38578e+06	0.452801	1.73658e+07	0.0882821	-3.50174	7.27644
inosine	targeted MultiQuant	C00294	HMDB00195	C00294	C10H12N4O5	267.073	1.87931e+07	1.89247e+07	1.8579e+07	4.10316e+06	3.86101e+06	4.06272e+06	1.87656e+07	4.00896e+06	4.68091	2.05621e+07	0.912632	-0.131896	7.5947
Acetylcarnitine DL	targeted MultiQuant	C02571			C9H18NO4	205.131	3.00762e+06	2.81641e+06	2.92287e+06	5.80899e+06	6.70735e+06	4.14742e+06	2.91563e+06	5.55459e+06	0.524905	2.84896e+07	0.10234	-3.28856	7.497
creatine	targeted MultiQuant	C00300	HMDB00064	C00300	C4H9N3O2	132.077	1.00808e+08	102275068	9.76945e+07	5.8453e+06	5.30974e+06	5.52626e+06	1.00259e+08	5.56043e+06	18.0308	2.85196e+07	3.51545	1.81371	8.10984
nicotinamide	targeted MultiQuant	C00153	HMDB01406	C00153	C6H6N2O	123.055	6.05128e+07	5.07523e+07	5.11662e+07	6.3895e+06	4.10089e+06	4.18162e+06	5.41438e+07	4.89067e+06	11.0708	2.50844e+07	2.15847	1.11001	7.89888
hexose-phosphate	targeted MultiQuant	C00085			C6H13O9P	259.022	3.28674e+07	3.11289e+07	3.16901e+07	7.66005e+06	6.84832e+06	7.34699e+06	3.18955e+07	7.28512e+06	4.37816	3.73656e+07	0.853605	-0.228359	7.84049
carnitine	targeted MultiQuant	C00318	METPA0048	C00487	C7H15NO3	162.112	9.03262e+07	8.54071e+07	8.81435e+07	1.24569e+07	1.10708e+07	1.095e+07	8.79589e+07	1.14925e+07	7.65357	5.89456e+07	1.49221	0.577447	8.16704
betaine	targeted MultiQuant	C00719	HMDB00043	C00719	C5H11NO2	118.086	5.58715e+07	5.38447e+07	5.34378e+07	1.25303e+07	1.17071e+07	1.06242e+07	5.43847e+07	1.16205e+07	4.68004	5.96021e+07	0.912462	-0.132163	8.05685
taurine	targeted MultiQuant	C00245	HMDB00251	C00245	C2H7NO3S	124.007	9.16363e+07	8.92375e+07	8.80957e+07	1.26588e+07	1.11736e+07	1.21639e+07	89656485	1.19988e+07	7.47213	6.15421e+07	1.45683	0.542835	8.17955
Pyrophosphate	targeted MultiQuant	C00013	HMDB00250	C00013	P2H4O7	176.936	3.11495e+07	3.02619e+07	2.73622e+07	5.82092e+07	5.32357e+07	5.24643e+07	2.95912e+07	5.46364e+07	0.541602	2.80232e+08	0.105596	-3.24338	8.49111
Sulfameter	untargeted	CASNO:651-06-9			C11H12N4O3S	280.063	8.89	8.84	8.83			5.61	8.85333	5.61	1.57813	5.42913	1.63071	0.705499	5.00764
Adenosine, 5'-S-methyl-5'-thio-	untargeted	CASNO:2457-80-9			C11H15N5O3S	297.09	8.89	8.84	8.83			5.61	8.85333	5.61	1.57813	5.42913	1.63071	0.705499	5.00764
PyroGlu-Asn	untargeted	INCHIKEY:BQZCHHUDWADDJM-UHFFFAOYSA-N			C9H13N3O5	243.086	9.02	8.96	8.93		6.09	6.18	8.97	6.15	1.45854	5.95172	1.50713	0.591801	5.29205
Nitrotyrosine	untargeted	CASNO:621-44-3			C9H10N2O5	226.059	9.02	8.96	8.93		6.09	6.18	8.97	6.15	1.45854	5.95172	1.50713	0.591801	5.29205
Cytidine	untargeted	CASNO:65-46-3			C9H13N3O5	243.086	9.02	8.96	8.93		6.09	6.18	8.97	6.15	1.45854	5.95172	1.50713	0.591801	5.29205
Cytarabine	untargeted	CASNO:147-94-4			C9H13N3O5	243.086	9.02	8.96	8.93		6.09	6.18	8.97	6.15	1.45854	5.95172	1.50713	0.591801	5.29205
L-Valine	untargeted	CASNO:72-18-4			C 5H 11NO 2	117.1	10.5	10.3	10.3			8.32	10.3667	8.32	1.24599	8.05176	1.2875	0.364576	5.30086
Isofraxidin	untargeted	CASNO:486-21-5			C11H10O5	222.053	8.33	7.61	7.56		8.61	8.61	7.83333	8.61	0.909795	8.33241	0.940104	-0.0891077	5.34767
Fraxidin	untargeted	CASNO:525-21-3			C11H10O5	222.053	8.33	7.61	7.56		8.61	8.61	7.83333	8.61	0.909795	8.33241	0.940104	-0.0891077	5.34767
6-Methylchromone-2-carboxylic acid	untargeted	CASNO:5006-44-0			C11H8O4	204.042	8.33	7.61	7.56		8.61	8.61	7.83333	8.61	0.909795	8.33241	0.940104	-0.0891077	5.34767
6-Methoxychromone-3-carboxaldehyde	untargeted	CASNO:42059-79-0			C11H8O4	204.042	8.33	7.61	7.56		8.61	8.61	7.83333	8.61	0.909795	8.33241	0.940104	-0.0891077	5.34767
3-Formyl-8-methoxychromone	untargeted	CASNO:53428-24-3			C11H8O4	204.042	8.33	7.61	7.56		8.61	8.61	7.83333	8.61	0.909795	8.33241	0.940104	-0.0891077	5.34767
3-Formyl-7-methoxychromone	untargeted	CASNO:42059-56-3			C11H8O4	204.042	8.33	7.61	7.56		8.61	8.61	7.83333	8.61	0.909795	8.33241	0.940104	-0.0891077	5.34767
3-Formyl-5-methoxychromone	untargeted	CASNO:49619-59-2			C11H8O4	204.042	8.33	7.61	7.56		8.61	8.61	7.83333	8.61	0.909795	8.33241	0.940104	-0.0891077	5.34767
L-Methionine	untargeted	CASNO:63-68-3			C5H11NO2S	149.051	10.2	9.97	9.98				10.05	6.1	1.64754	5.90333	1.70243	0.767594	4.91409
DL-Methionine	untargeted	CASNO:59-51-8			C5H11NO2S	149.051	10.2	9.97	9.98				10.05	6.1	1.64754	5.90333	1.70243	0.767594	4.91409
L-Tryptophan	untargeted	CASNO:73-22-3			C11H12N2O2	204.09	9.97	9.85	9.85				9.89	6.1	1.62131	5.90333	1.67532	0.74444	4.89093
Fenozolone	untargeted	CASNO:15302-16-6			C11H12N2O2	204.09	9.97	9.85	9.85				9.89	6.1	1.62131	5.90333	1.67532	0.74444	4.89093
Ethotoin	untargeted	CASNO:86-35-1			C11H12N2O2	204.09	9.97	9.85	9.85				9.89	6.1	1.62131	5.90333	1.67532	0.74444	4.89093
1-(5Z,8Z,11Z,14Z-Eicosatetraenoyl)-sn-glycero-3-phosphocholine	untargeted	CASNO:60701-99-7			C28H50NO7P	543.332		9.73	9.88				9.805	6.1	1.60738	5.90333	1.66093	0.731988	4.29352
Pro-Pro	untargeted	INCHIKEY:RWCOTTLHDJWHRS-UHFFFAOYSA-N	HMDB11180		C10H16N2O3	212.116	9.67	9.52	9.54				9.57667	6.1	1.56995	5.90333	1.62225	0.697994	4.84449
Glycerophospho-N-oleoyl ethanolamine	untargeted	CASNO:201738-24-1			C23H46NO7P	479.301			9.47				9.47	6.1	1.55246	5.90333	1.60418	0.681834	3.24336
1-(9Z-Octadecenoyl)-sn-glycero-3-phosphoethanolamine	untargeted	CASNO:89576-29-4			C23H46NO7P	479.301			9.47				9.47	6.1	1.55246	5.90333	1.60418	0.681834	3.24336
Celastrol	untargeted	CASNO:34157-83-0			C29H38O4	450.277	9.6	9.43	9.36				9.46333	6.1	1.55137	5.90333	1.60305	0.680818	4.82731
Buprenorphine	untargeted	CASNO:52485-79-7			C29H41NO4	467.304	9.6	9.43	9.36				9.46333	6.1	1.55137	5.90333	1.60305	0.680818	4.82731
1-Myristoyl-sn-glycero-3-phosphocholine	untargeted	CASNO:20559-16-4			C22H46NO7P	467.301	9.6	9.43	9.36				9.46333	6.1	1.55137	5.90333	1.60305	0.680818	4.82731
L-Arginine	untargeted	CASNO:74-79-3			C6H14N4O2	174.112	10.3	8.96	8.89				9.38333	6.1	1.53825	5.90333	1.5895	0.66857	4.81506
DL-Arginine	untargeted	CASNO:7200-25-1			C6H14N4O2	174.112	10.3	8.96	8.89				9.38333	6.1	1.53825	5.90333	1.5895	0.66857	4.81506
Pro-Ala	untargeted	INCHIKEY:FELJDCNGZFDUNR-UHFFFAOYSA-N			C8H14N2O3	186.1	9.36	9.24	9.22				9.27333	6.1	1.52022	5.90333	1.57086	0.651558	4.79805
Ala-Pro	untargeted	CASNO:13485-59-1			C8H14N2O3	186.1	9.36	9.24	9.22				9.27333	6.1	1.52022	5.90333	1.57086	0.651558	4.79805
N-Methylbenzamide	untargeted	CASNO:613-93-4			C8H9NO	135.068	9.31	9.23	9.23				9.25667	6.1	1.51749	5.90333	1.56804	0.648963	4.79546
2-Phenylacetamide	untargeted	CASNO:103-81-1	HMDB01250	C07565	C8H9NO	135.068	9.31	9.23	9.23				9.25667	6.1	1.51749	5.90333	1.56804	0.648963	4.79546
Lyso-PC(16:0)	untargeted	CASNO:17364-16-8			C24H50NO7P	495.332		8.66	9.765				9.2125	6.1	1.51025	5.90333	1.56056	0.642063	4.20359
1-Hexadecanoyl-sn-glycero-3-phosphocholine	untargeted	INCHIKEY:ASWBNKHCZGQVJV-UHFFFAOYSA-N	HMDB10382		C24H50NO7P	495.332		8.66	9.765				9.2125	6.1	1.51025	5.90333	1.56056	0.642063	4.20359
Xanthosine	untargeted	CASNO:146-80-5			C10H12N4O6	284.076	9.22	9.21	9.2				9.21	6.1	1.50984	5.90333	1.56014	0.641671	4.78816
Fexofenadine	untargeted	CASNO:83799-24-0			C32H39NO4	501.288		9.15	9.08				9.115	6.1	1.49426	5.90333	1.54404	0.626713	4.18824
NG,NG-Dimethyl-L-arginine	untargeted	CASNO:220805-22-1			C8H18N4O2	202.143	9.32	8.99	9				9.10333	6.1	1.49235	5.90333	1.54207	0.624865	4.77136
N(G),N(G')-Dimethyl-L-arginine	untargeted	CASNO:30315-93-6			C8H18N4O2	202.143	9.32	8.99	9				9.10333	6.1	1.49235	5.90333	1.54207	0.624865	4.77136
Isocarbamid	untargeted	CASNO:30979-48-7			C8H15N3O2	185.116	9.32	8.99	9				9.10333	6.1	1.49235	5.90333	1.54207	0.624865	4.77136
Val-Pro	untargeted	INCHIKEY:GIAZPLMMQOERPN-UHFFFAOYSA-N			C10H18N2O3	214.132	9.07	9.01	8.98				9.02	6.1	1.47869	5.90333	1.52795	0.611597	4.75809
Pro-Val	untargeted	INCHIKEY:AWJGUZSYVIVZGP-UHFFFAOYSA-N			C10H18N2O3	214.132	9.07	9.01	8.98				9.02	6.1	1.47869	5.90333	1.52795	0.611597	4.75809
DL-Metanephrine	untargeted	CASNO:5001-33-2			C10H15NO3	197.105	9.07	9.01	8.98				9.02	6.1	1.47869	5.90333	1.52795	0.611597	4.75809
Vigabatrin	untargeted	CASNO:60643-86-9			C6H11NO2	129.079	9	8.94	8.92				8.95333	6.1	1.46776	5.90333	1.51666	0.600895	4.74739
L-Pipecolic acid	untargeted	CASNO:3105-95-1			C6H11NO2	129.079	9	8.94	8.92				8.95333	6.1	1.46776	5.90333	1.51666	0.600895	4.74739
D-Pipecolinic acid	untargeted	CASNO:1723-00-8			C6H11NO2	129.079	9	8.94	8.92				8.95333	6.1	1.46776	5.90333	1.51666	0.600895	4.74739
.beta.-Homoproline	untargeted	CASNO:56879-46-0			C6H11NO2	129.079	9	8.94	8.92				8.95333	6.1	1.46776	5.90333	1.51666	0.600895	4.74739
(2E,4E)-Hexa-2,4-dienoic acid	untargeted	CASNO:110-44-1		D05892	C6H8O2	112.052	9	8.94	8.92				8.95333	6.1	1.46776	5.90333	1.51666	0.600895	4.74739
Methoxamine	untargeted	CASNO:390-28-3			C11H17NO3	211.121	8.986	8.922	8.92				8.94267	6.1	1.46601	5.90333	1.51485	0.599175	4.74567
Metaproterenol	untargeted	CASNO:586-06-1			C11H17NO3	211.121	8.986	8.922	8.92				8.94267	6.1	1.46601	5.90333	1.51485	0.599175	4.74567
Isoproterenol	untargeted	CASNO:7683-59-2			C11H17NO3	211.121	8.986	8.922	8.92				8.94267	6.1	1.46601	5.90333	1.51485	0.599175	4.74567
Pro-Leu	untargeted	INCHIKEY:ZKQOUHVVXABNDG-UHFFFAOYSA-N			C11H20N2O3	228.147	8.98	8.915	8.92				8.93833	6.1	1.4653	5.90333	1.51412	0.598476	4.74497
Pro-Ile	untargeted	INCHIKEY:OCYROESYHWUPBP-UHFFFAOYSA-N			C11H20N2O3	228.147	8.98	8.915	8.92				8.93833	6.1	1.4653	5.90333	1.51412	0.598476	4.74497
Leu-Pro	untargeted	INCHIKEY:VTJUNIYRYIAIHF-UHFFFAOYSA-N	HMDB11175		C11H20N2O3	228.147	8.98	8.915	8.92				8.93833	6.1	1.4653	5.90333	1.51412	0.598476	4.74497
Ile-Pro	untargeted	INCHIKEY:BBIXOODYWPFNDT-UHFFFAOYSA-N	HMDB11174		C11H20N2O3	228.147	8.98	8.915	8.92				8.93833	6.1	1.4653	5.90333	1.51412	0.598476	4.74497
Succinic semialdehyde	untargeted	CASNO:692-29-5			C4H6O3	102.032	8.63	8.9	8.89				8.80667	6.1	1.44372	5.90333	1.49181	0.577066	4.72356
O-Methyl-DL-serine	untargeted	CASNO:19794-53-7			C4H9NO3	119.058	8.63	8.9	8.89				8.80667	6.1	1.44372	5.90333	1.49181	0.577066	4.72356
L-Threonine	untargeted	CASNO:72-19-5			C4H9NO3	119.058	8.63	8.9	8.89				8.80667	6.1	1.44372	5.90333	1.49181	0.577066	4.72356
L-Homoserine	untargeted	CASNO:672-15-1			C4H9NO3	119.058	8.63	8.9	8.89				8.80667	6.1	1.44372	5.90333	1.49181	0.577066	4.72356
L-.beta.-Homoserine	untargeted	CASNO:16504-56-6			C4H9NO3	119.058	8.63	8.9	8.89				8.80667	6.1	1.44372	5.90333	1.49181	0.577066	4.72356
DL-Homoserine	untargeted	CASNO:1927-25-9			C4H9NO3	119.058	8.63	8.9	8.89				8.80667	6.1	1.44372	5.90333	1.49181	0.577066	4.72356
2-Ketobutyric acid	untargeted	CASNO:600-18-0			C4H6O3	102.032	8.63	8.9	8.89				8.80667	6.1	1.44372	5.90333	1.49181	0.577066	4.72356
Zymosterol	untargeted	CASNO:128-33-6	HMDB06271	C05437	C27H44O	384.339			8.79				8.79	6.1	1.44098	5.90333	1.48899	0.574333	3.13586
Prostaglandin F2.alpha. dimethylamine	untargeted	CASNO:67508-09-2			C22H41NO3	367.309			8.79				8.79	6.1	1.44098	5.90333	1.48899	0.574333	3.13586
N-Octadecanoyl-L-homoserine lactone	untargeted	CASNO:479050-96-9			C22H41NO3	367.309			8.79				8.79	6.1	1.44098	5.90333	1.48899	0.574333	3.13586
Desmosterol	untargeted	CASNO:313-04-2			C27H44O	384.339			8.79				8.79	6.1	1.44098	5.90333	1.48899	0.574333	3.13586
Cholesta-5,8(9)-dien-3.beta.-ol	untargeted	CASNO:70741-38-7			C27H44O	384.339			8.79				8.79	6.1	1.44098	5.90333	1.48899	0.574333	3.13586
Cholesta-5,7-dien-3-ol, (3.beta.)-	untargeted	CASNO:434-16-2			C27H44O	384.339			8.79				8.79	6.1	1.44098	5.90333	1.48899	0.574333	3.13586
Cholecalciferol	untargeted	CASNO:67-97-0			C27H44O	384.339			8.79				8.79	6.1	1.44098	5.90333	1.48899	0.574333	3.13586
(+)-4-Cholesten-3-one	untargeted	CASNO:601-57-0			C27H44O	384.339			8.79				8.79	6.1	1.44098	5.90333	1.48899	0.574333	3.13586
N-Butyryl-L-homoserine lactone	untargeted	CASNO:67605-85-0			C8H13NO3	171.09	8.86	8.82	8.62				8.76667	6.1	1.43716	5.90333	1.48504	0.570498	4.71699
N-Butyryl-DL-homoserine lactone	untargeted	CASNO:98426-48-3			C8H13NO3	171.09	8.86	8.82	8.62				8.76667	6.1	1.43716	5.90333	1.48504	0.570498	4.71699
Linsidomine cation	untargeted	CASNO:744953-71-7			C6H11N4O2	171.088	8.86	8.82	8.62				8.76667	6.1	1.43716	5.90333	1.48504	0.570498	4.71699
Val-Gly	untargeted	CASNO:686-43-1			C7H14N2O3	174.1	8.625	9.02	8.595				8.74667	6.1	1.43388	5.90333	1.48165	0.567203	4.7137
N-Tigloylglycine	untargeted	CASNO:35842-45-6			C7H11NO3	157.074	8.625	9.02	8.595				8.74667	6.1	1.43388	5.90333	1.48165	0.567203	4.7137
N-.alpha.-Acetyl-L-ornithine	untargeted	CASNO:6205-08-9	HMDB03357	C00437	C7H14N2O3	174.1	8.625	9.02	8.595				8.74667	6.1	1.43388	5.90333	1.48165	0.567203	4.7137
Gly-Val	untargeted	CASNO:1963-21-9			C7H14N2O3	174.1	8.625	9.02	8.595				8.74667	6.1	1.43388	5.90333	1.48165	0.567203	4.7137
trans-4-Hydroxy-L-proline	untargeted	CASNO:51-35-4			C5H9NO3	131.058	8.74	8.7	8.68				8.70667	6.1	1.42732	5.90333	1.47487	0.56059	4.70708
N-Acetylglycine methyl ester	untargeted	CASNO:1117-77-7			C5H9NO3	131.058	8.74	8.7	8.68				8.70667	6.1	1.42732	5.90333	1.47487	0.56059	4.70708
L-Alanine, N-acetyl-	untargeted	CASNO:97-69-8			C5H9NO3	131.058	8.74	8.7	8.68				8.70667	6.1	1.42732	5.90333	1.47487	0.56059	4.70708
5-Aminolevulinic acid	untargeted	CASNO:106-60-5	HMDB01149	C00430	C5H9NO3	131.058	8.74	8.7	8.68				8.70667	6.1	1.42732	5.90333	1.47487	0.56059	4.70708
Salicylaldehyde	untargeted	CASNO:90-02-8			C7H6O2	122.037	8.68	8.69	8.67				8.68	6.1	1.42295	5.90333	1.47036	0.556165	4.70266
Benzoic acid	untargeted	CASNO:65-85-0			C7H6O2	122.037	8.68	8.69	8.67				8.68	6.1	1.42295	5.90333	1.47036	0.556165	4.70266
4-Hydroxybenzaldehyde	untargeted	CASNO:123-08-0	HMDB11718	C00633	C7H6O2	122.037	8.68	8.69	8.67				8.68	6.1	1.42295	5.90333	1.47036	0.556165	4.70266
Val-Ala	untargeted	INCHIKEY:HSRXSKHRSXRCFC-UHFFFAOYSA-N			C8H16N2O3	188.116	8.6725	8.79333	8.5375				8.66778	6.1	1.42095	5.90333	1.46829	0.554132	4.70062
N.epsilon.-Acetyl-L-lysine	untargeted	CASNO:692-04-6			C8H16N2O3	188.116	8.6725	8.79333	8.5375				8.66778	6.1	1.42095	5.90333	1.46829	0.554132	4.70062
N.alpha.-Acetyl-L-lysine	untargeted	CASNO:1946-82-3			C8H16N2O3	188.116	8.6725	8.79333	8.5375				8.66778	6.1	1.42095	5.90333	1.46829	0.554132	4.70062
Leu-Gly	untargeted	CASNO:686-50-0			C8H16N2O3	188.116	8.6725	8.79333	8.5375				8.66778	6.1	1.42095	5.90333	1.46829	0.554132	4.70062
Ile-Gly	untargeted	INCHIKEY:UCGDDTHMMVWVMV-UHFFFAOYSA-N			C8H16N2O3	188.116	8.6725	8.79333	8.5375				8.66778	6.1	1.42095	5.90333	1.46829	0.554132	4.70062
Gly-Leu	untargeted	CASNO:869-19-2			C8H16N2O3	188.116	8.6725	8.79333	8.5375				8.66778	6.1	1.42095	5.90333	1.46829	0.554132	4.70062
Gly-Ile	untargeted	INCHIKEY:KGVHCTWYMPWEGN-UHFFFAOYSA-N			C8H16N2O3	188.116	8.6725	8.79333	8.5375				8.66778	6.1	1.42095	5.90333	1.46829	0.554132	4.70062
Glycyl-L-norleucine	untargeted	CASNO:19257-04-6			C8H16N2O3	188.116	8.6725	8.79333	8.5375				8.66778	6.1	1.42095	5.90333	1.46829	0.554132	4.70062
Ala-Val	untargeted	INCHIKEY:LIWMQSWFLXEGMA-UHFFFAOYSA-N			C8H16N2O3	188.116	8.6725	8.79333	8.5375				8.66778	6.1	1.42095	5.90333	1.46829	0.554132	4.70062
Palmitoylcarnitine	untargeted	CASNO:1935-18-8			C23H45NO4	399.335	8.33	8.8	8.69				8.60667	6.1	1.41093	5.90333	1.45793	0.543925	4.69042
Thr-Leu	untargeted	CASNO:50299-12-2			C10H20N2O4	232.142	8.57	8.56	8.56				8.56333	6.1	1.40383	5.90333	1.45059	0.536642	4.68313
Thr-Ile	untargeted	INCHIKEY:LUMXICQAOKVQOB-UHFFFAOYSA-N			C10H20N2O4	232.142	8.57	8.56	8.56				8.56333	6.1	1.40383	5.90333	1.45059	0.536642	4.68313
L-Proline, N-[(1,1-dimethylethoxy)carbonyl]-	untargeted	CASNO:15761-39-4			C10H17NO4	215.116	8.57	8.56	8.56				8.56333	6.1	1.40383	5.90333	1.45059	0.536642	4.68313
Leu-Thr	untargeted	INCHIKEY:LRKCBIUDWAXNEG-UHFFFAOYSA-N			C10H20N2O4	232.142	8.57	8.56	8.56				8.56333	6.1	1.40383	5.90333	1.45059	0.536642	4.68313
Ile-Thr	untargeted	INCHIKEY:DRCKHKZYDLJYFQ-UHFFFAOYSA-N			C10H20N2O4	232.142	8.57	8.56	8.56				8.56333	6.1	1.40383	5.90333	1.45059	0.536642	4.68313
Pro-Gly	untargeted	CASNO:2578-57-6			C7H12N2O3	172.085	8.63		8.37				8.5	6.1	1.39344	5.90333	1.43986	0.525933	4.08746
Gly-Pro	untargeted	CASNO:704-15-4			C7H12N2O3	172.085	8.63		8.37				8.5	6.1	1.39344	5.90333	1.43986	0.525933	4.08746
Val-Glu	untargeted	INCHIKEY:UPJONISHZRADBH-UHFFFAOYSA-N			C10H18N2O5	246.122	8.43	8.45	8.4				8.42667	6.1	1.38142	5.90333	1.42744	0.513432	4.65992
Leu-Asp	untargeted	INCHIKEY:DVCSNHXRZUVYAM-UHFFFAOYSA-N			C10H18N2O5	246.122	8.43	8.45	8.4				8.42667	6.1	1.38142	5.90333	1.42744	0.513432	4.65992
Ile-Asp	untargeted	INCHIKEY:WKXVAXOSIPTXEC-UHFFFAOYSA-N			C10H18N2O5	246.122	8.43	8.45	8.4				8.42667	6.1	1.38142	5.90333	1.42744	0.513432	4.65992
Glu-Val	untargeted	INCHIKEY:SITLTJHOQZFJGG-UHFFFAOYSA-N			C10H18N2O5	246.122	8.43	8.45	8.4				8.42667	6.1	1.38142	5.90333	1.42744	0.513432	4.65992
Asp-Leu	untargeted	INCHIKEY:ZVDPYSVOZFINEE-UHFFFAOYSA-N			C10H18N2O5	246.122	8.43	8.45	8.4				8.42667	6.1	1.38142	5.90333	1.42744	0.513432	4.65992
Asp-Ile	untargeted	INCHIKEY:BSWHERGFUNMWGS-UHFFFAOYSA-N			C10H18N2O5	246.122	8.43	8.45	8.4				8.42667	6.1	1.38142	5.90333	1.42744	0.513432	4.65992
Ergothioneine	untargeted	CASNO:58511-63-0			C9H15N3O2S	229.088	8.27	8.31	8.28				8.28667	6.1	1.35847	5.90333	1.40373	0.489262	4.63575
Thr-Pro	untargeted	CASNO:46398-79-2			C9H16N2O4	216.111	8.31	8.08	8.29				8.22667	6.1	1.34863	5.90333	1.39356	0.478778	4.62527
Pro-Thr	untargeted	INCHIKEY:GVUVRRPYYDHHGK-UHFFFAOYSA-N			C9H16N2O4	216.111	8.31	8.08	8.29				8.22667	6.1	1.34863	5.90333	1.39356	0.478778	4.62527
Val-Thr	untargeted	INCHIKEY:GVRKWABULJAONN-UHFFFAOYSA-N			C9H18N2O4	218.127	8.3	8.11	8.265				8.225	6.1	1.34836	5.90333	1.39328	0.478486	4.62498
Thr-Val	untargeted	CASNO:99032-17-4			C9H18N2O4	218.127	8.3	8.11	8.265				8.225	6.1	1.34836	5.90333	1.39328	0.478486	4.62498
Ser-Leu	untargeted	CASNO:6665-16-3			C9H18N2O4	218.127	8.3	8.11	8.265				8.225	6.1	1.34836	5.90333	1.39328	0.478486	4.62498
Ser-Ile	untargeted	INCHIKEY:BXLYSRPHVMCOPS-UHFFFAOYSA-N			C9H18N2O4	218.127	8.3	8.11	8.265				8.225	6.1	1.34836	5.90333	1.39328	0.478486	4.62498
Meprobamate	untargeted	CASNO:57-53-4			C9H18N2O4	218.127	8.3	8.11	8.265				8.225	6.1	1.34836	5.90333	1.39328	0.478486	4.62498
Leu-Ser	untargeted	INCHIKEY:XGDCYUQSFDQISZ-UHFFFAOYSA-N			C9H18N2O4	218.127	8.3	8.11	8.265				8.225	6.1	1.34836	5.90333	1.39328	0.478486	4.62498
Ile-Ser	untargeted	INCHIKEY:TWVKGYNQQAUNRN-UHFFFAOYSA-N			C9H18N2O4	218.127	8.3	8.11	8.265				8.225	6.1	1.34836	5.90333	1.39328	0.478486	4.62498
Cytidine 5'-monophosphate	untargeted	CASNO:63-37-6			C9H14N3O8P	323.052	7.8	8.88	7.87				8.18333	6.1	1.34153	5.90333	1.38622	0.471159	4.61765
Pristimerin	untargeted	CASNO:1258-84-0		C08633	C30H40O4	464.293		8.51	7.77				8.14	6.1	1.33443	5.90333	1.37888	0.463499	4.02503
1-Stearoyl-2-hydroxy-sn-glycero-3-phosphoethanolamine	untargeted	CASNO:69747-55-3			C23H48NO7P	481.317		8.51	7.77				8.14	6.1	1.33443	5.90333	1.37888	0.463499	4.02503
1-Pentadecanoyl-sn-glycero-3-phosphocholine	untargeted	CASNO:108273-89-8			C23H48NO7P	481.317		8.51	7.77				8.14	6.1	1.33443	5.90333	1.37888	0.463499	4.02503
1-Octadecanoyl-sn-glycero-3-phosphoethanolamine	untargeted	INCHIKEY:BBYWOYAFBUOUFP-UHFFFAOYSA-N	HMDB11130		C23H48NO7P	481.317		8.51	7.77				8.14	6.1	1.33443	5.90333	1.37888	0.463499	4.02503
Leu-Glu	untargeted	INCHIKEY:NFNVDJGXRFEYTK-UHFFFAOYSA-N			C11H20N2O5	260.137	7.96	8.3	7.9				8.05333	6.1	1.32022	5.90333	1.3642	0.448056	4.59455
Ile-Glu	untargeted	INCHIKEY:KTGFOCFYOZQVRJ-UHFFFAOYSA-N			C11H20N2O5	260.137	7.96	8.3	7.9				8.05333	6.1	1.32022	5.90333	1.3642	0.448056	4.59455
Glu-Leu	untargeted	INCHIKEY:YBAFDPFAUTYYRW-UHFFFAOYSA-N			C11H20N2O5	260.137	7.96	8.3	7.9				8.05333	6.1	1.32022	5.90333	1.3642	0.448056	4.59455
Glu-Ile	untargeted	INCHIKEY:SNFUTDLOCQQRQD-UHFFFAOYSA-N			C11H20N2O5	260.137	7.96	8.3	7.9				8.05333	6.1	1.32022	5.90333	1.3642	0.448056	4.59455
Pyridoxal	untargeted	CASNO:66-72-8			C8H9NO3	167.058	8.15	7.93	7.91				7.99667	6.1	1.31093	5.90333	1.3546	0.437869	4.58436
3-Methyl-2-nitrobenzyl alcohol	untargeted	CASNO:80866-76-8			C8H9NO3	167.058	8.15	7.93	7.91				7.99667	6.1	1.31093	5.90333	1.3546	0.437869	4.58436
Glycerophospho-N-palmitoyl ethanolamine	untargeted	CASNO:100575-09-5			C21H44NO7P	453.286		8.4	7.11				7.755	6.1	1.27131	5.90333	1.31366	0.393597	3.95513
1-Tridecanoyl-sn-glycero-3-phosphocholine	untargeted	CASNO:20559-17-5			C21H44NO7P	453.286		8.4	7.11				7.755	6.1	1.27131	5.90333	1.31366	0.393597	3.95513
1-Palmitoyl-2-hydroxy-sn-glycero-3-phosphoethanolamine	untargeted	CASNO:53862-35-4			C21H44NO7P	453.286		8.4	7.11				7.755	6.1	1.27131	5.90333	1.31366	0.393597	3.95513
1-Oleoyl-L-.alpha.-lysophosphatidic acid	untargeted	CASNO:22002-87-5			C21H41O7P	436.259		8.4	7.11				7.755	6.1	1.27131	5.90333	1.31366	0.393597	3.95513
1-Octadecenoyl-2-sn-glycero-3-phosphate	untargeted	CASNO:303128-36-1			C21H41O7P	436.259		8.4	7.11				7.755	6.1	1.27131	5.90333	1.31366	0.393597	3.95513
1-Hexadecanoyl-sn-glycero-3-phosphoethanolamine	untargeted	INCHIKEY:YVYMBNSKXOXSKW-UHFFFAOYSA-N	HMDB11503		C21H44NO7P	453.286		8.4	7.11				7.755	6.1	1.27131	5.90333	1.31366	0.393597	3.95513
Unoprostone	untargeted	CASNO:120373-36-6		D08661	C22H38O5	382.272	6.77	7.47	8.11				7.45	6.1	1.22131	5.90333	1.262	0.33571	4.4822
p-tert-Octylphenol tetraglycol ether	untargeted	CASNO:2315-63-1			C22H38O5	382.272	6.77	7.47	8.11				7.45	6.1	1.22131	5.90333	1.262	0.33571	4.4822
Misoprostol	untargeted	CASNO:59122-46-2			C22H38O5	382.272	6.77	7.47	8.11				7.45	6.1	1.22131	5.90333	1.262	0.33571	4.4822
9S,11R,15S-Trihydroxy-20a,20b-dihomo-5Z,13E-prostadienoic acid	untargeted	CASNO:36950-85-3			C22H38O5	382.272	6.77	7.47	8.11				7.45	6.1	1.22131	5.90333	1.262	0.33571	4.4822
9-Oxo-11R,15S-dihydroxy-1a,1b-dihomo-13E-prostaenoic acid	untargeted	CASNO:23452-98-4			C22H38O5	382.272	6.77	7.47	8.11				7.45	6.1	1.22131	5.90333	1.262	0.33571	4.4822
1a,1b-Dihomo-9S,11R,15S-trihydroxy-5Z,13E-prostadienoic acid	untargeted	CASNO:57944-39-5			C22H38O5	382.272	6.77	7.47	8.11				7.45	6.1	1.22131	5.90333	1.262	0.33571	4.4822
16,16-Dimethylprostaglandin F2.alpha.	untargeted	CASNO:39746-23-1			C22H38O5	382.272	6.77	7.47	8.11				7.45	6.1	1.22131	5.90333	1.262	0.33571	4.4822
16,16-Dimethylprostaglandin E1	untargeted	CASNO:41692-15-3			C22H38O5	382.272	6.77	7.47	8.11				7.45	6.1	1.22131	5.90333	1.262	0.33571	4.4822
15(R)-15-Methylprostaglandin F2.alpha. methyl ester	untargeted	CASNO:35700-22-2			C22H38O5	382.272	6.77	7.47	8.11				7.45	6.1	1.22131	5.90333	1.262	0.33571	4.4822
Guanine	untargeted	CASNO:73-40-5			C5H5N5O	151.049	9.3	9.22	9.23		9.54		9.25	9.54	0.969602	9.23243	1.0019	0.00274331	5.22072
Isoniazid	untargeted	CASNO:54-85-3			C6H7N3O	137.059	8.98	8.94	8.93		9.68		8.95	9.68	0.924587	9.36791	0.955389	-0.0658402	5.19101
6-Aminopyridine-3-carboxamide	untargeted	CASNO:329-89-5			C6H7N3O	137.059	8.98	8.94	8.93		9.68		8.95	9.68	0.924587	9.36791	0.955389	-0.0658402	5.19101
4-Pyridylamidoxime	untargeted	CASNO:1594-57-6			C6H7N3O	137.059	8.98	8.94	8.93		9.68		8.95	9.68	0.924587	9.36791	0.955389	-0.0658402	5.19101
3-Pyridylamidoxime	untargeted	CASNO:1594-58-7			C6H7N3O	137.059	8.98	8.94	8.93		9.68		8.95	9.68	0.924587	9.36791	0.955389	-0.0658402	5.19101
2-Pyridylamidoxime	untargeted	CASNO:1772-01-6			C6H7N3O	137.059	8.98	8.94	8.93		9.68		8.95	9.68	0.924587	9.36791	0.955389	-0.0658402	5.19101

## Sheet: Targeted
Metabolite Name	Accession Number	HMDB	KEGG	Molecular Formula	Molecular Weight	BT1	BT2	BT3	MG1	MG2	MG3	Ave BT	Ave MG	BT/MG	norm MG	norm BT/MG	log2(norm BT/MG)	log10(Intensity)
UDP-N-acetyl-glucosamine	C00043	HMDB00290	C00043	C17H27N3O17P2	606.074	4000	4000	2698.16	8639	9176.54	10794.5	2899.39	9536.69	0.304025	48913.9	0.0592753	-4.07643	4.71444
UDP-D-glucose	C00029	HMDB00286	C00029	C15H24N2O17P2	565.048	4000	4000	4000	20515.5	16737	15655.1	3000	17635.9	0.170108	90454.9	0.0331657	-4.91416	4.9706
UDP-D-glucuronate	C00167	HMDB00935	C00167	C15H22N2O18P2	579.027	3234.41	4000	4000	2900	2728.77	3780.29	3078.14	3169.69	0.971117	16257.4	0.189337	-2.40097	4.28636
histidinol	C00860	HMDB03431	C00860	C6H11N3O	142.097	3227.67	4000	3230.13	2900	2900	2900	3152.6	3000	1.05087	15387.1	0.204886	-2.28711	4.2681
phenylpyruvate	C00166	HMDB00205	C00166	C9H8O3	163.04	3765.01	4000	4000	5310.79	11251.9	2900	3255	6520.9	0.499165	33445.9	0.0973216	-3.3611	4.56468
hydroxyphenylpyruvate	C01179	HMDB00707	C01179	C9H8O4	179.035	4000	3778.57	4000	5934.85	3799.66	9146.29	3259.52	6293.6	0.517911	32280	0.100976	-3.30791	4.55071
S-adenosyl-L-methioninamine	C01137	HMDB00988	C01137	C14H23N6O3S	356.163	3795.02	4000	4000	4846.99	2900	9717.4	3265.01	5854.79	0.557664	30029.4	0.108727	-3.20122	4.52237
deoxyadenosine	C00559	HMDB00101	C00559	C10H13N5O3	252.109	3239.23	4000	4856.99	2900	2900	2900	3698.74	3000	1.23291	15387.1	0.240379	-2.05661	4.28071
folate	C00504	HMDB00121	C00504	C19H19N7O6	442.147	4157.08	4320.77	4000	2900	2900	2900	3825.95	3000	1.27532	15387.1	0.248647	-2.00783	4.2836
CDP-ethanolamine	C00570	HMDB01564	C00570	C11H20N4O11P2	445.053	4000	4000	5928.57	2900	4857.11	2900	3976.19	3619.04	1.09869	18562.1	0.21421	-2.2229	4.35292
dGMP	C00362	HMDB01044	C00362	C10H14N5O7P	348.07	7017.71	4000	4000	2900	2900	2900	4339.24	3000	1.44641	15387.1	0.282005	-1.82621	4.29505
deoxyuridine	C00526	HMDB00012	C00526	C9H12N2O5	227.067	4000	4319.44	5929.47	2900	2900	2900	4416.3	3000	1.4721	15387.1	0.287014	-1.80081	4.29674
2-oxo-4-methylthiobutanoate	C01180	HMDB01553	C01180	C5H8O3S	147.012	3234.36	6837.08	5014.9	3815.86	3235.04	2900	5028.78	3350.3	1.50099	17183.8	0.292647	-1.77277	4.3466
FMN	C00061	HMDB01520	C00061	C17H21N4O9P	455.097	8097.81	4317.83	4317.84	2900	2900	2900	5577.82	3000	1.85927	15387.1	0.3625	-1.46395	4.32149
acadesine	#N/A		D02742	C9H14N4O5	#N/A	3858.15	4000	9876.54	2900	2900	2900	5578.23	3000	1.85941	15387.1	0.362527	-1.46384	4.3215
thymidine	C00214	HMDB00273	C00214	C10H14N2O5	241.083	8592.02	4376.4	4355.4	2900	2900	2900	5774.61	3000	1.92487	15387.1	0.375289	-1.41393	4.32555
N-carbamoyl-L-aspartate_neg	C00438			C5H8N2O5	175.036	4000	10791.6	3756.01	2900	2900	2900	5849.19	3000	1.94973	15387.1	0.380137	-1.39541	4.32708
5-methyl-THF	C00440			C20H25N7O6	460.194	4990.97	9717.5	4000	2900	2900	2900	5902.82	3000	1.96761	15387.1	0.383622	-1.38224	4.32817
methylnicotinamide	C02918			C7H9N2O	138.079	4000	8626.78	6093.4	12787.1	2900	5345.48	5906.73	7044.18	0.838526	36129.8	0.163486	-2.61276	4.62363
allantoate	C00499	HMDB01209	C00499	C4H8N4O4	175.047	8098.12	4000	7092.35	2900	2900	2900	6063.49	3000	2.02116	15387.1	0.394064	-1.3435	4.33144
Cholic acid	HMDB00619	HMDB00619	C00695	C24H40O5	407.28	11353.9	4000	4901.75	3237.87	2900	2900	6418.55	3079.29	2.08443	15793.8	0.406398	-1.29903	4.34659
N-Acetylputrescine	C02714	HMDB02064	C02714	C6H14N2O	131.118	8047.63	9722.98	3172.33	7017.94	2900	8098	6980.98	6038.65	1.15605	30972.4	0.225394	-2.14948	4.57925
Thiamine pyrophosphate	C00068	HMDB01372	C00068	C12H19N4O7P2S	424.038	11340.1	4000	7647.93	2900	2900	2900	7329.35	3000	2.44312	15387.1	0.476332	-1.06996	4.35634
homoserine	C00263	HMDB00719	C00263	C4H9NO3	120.066	9172.65	6513.03	7014.51	2900	2900	2900	7566.73	3000	2.52224	15387.1	0.491759	-1.02398	4.36085
Kynurenine	C00328	HMDB00684	C00328	C10H12N2O3	209.092	4739.89	14582.4	3808.2	2900	2900	2900	7710.16	3000	2.57005	15387.1	0.50108	-0.996886	4.36356
phosphocreatine	C02305	HMDB01511	C02305	#N/A	#N/A	4859.69	8616.38	9677.1	5434.33	10020.5	15072.3	7717.73	10175.7	0.758447	52191.4	0.147873	-2.75756	4.77749
S-ribosyl-L-homocysteine_pos	C03539			C9H17NO6S	268.085	7077.68	9615.06	7008.55	2900	2900	2900	7900.43	3000	2.63348	15387.1	0.513446	-0.961717	4.36712
cysteine	C00491	METPA0075	C00736	C6H12N2O4S2	241.031	8169.82	11221	4815.82	2900	3498.31	9710.9	8068.88	5403.07	1.49339	27712.5	0.291164	-1.7801	4.55366
D-glucosamine-1-phosphate	C03783			C6H14NO8P	260.053	9169.01	7581.57	8638.92	39988.7	20496.1	27533	8463.16	29339.2	0.288459	150482	0.0562405	-4.15225	5.20125
retinoic acid	#N/A	HMDB01852	C00777	#N/A	#N/A	9063.19	13004.9	8056.07	12147	2900	2900	10041.4	6049	1.66001	31025.5	0.32365	-1.62749	4.61349
phosphoenolpyruvate	C00074	HMDB00263	C00074	C3H5O6P	166.975	7017.63	15423.3	7849.2	32041.3	52250.7	45079	10096.7	43123.7	0.234134	221183	0.0456487	-4.45328	5.36414
N-acetyl spermidine	C00612			#N/A	#N/A	16190.8	10809	6470.7	16737.1	2141.97	7979.65	11156.8	8952.9	1.24617	45919.7	0.242964	-2.04119	4.75646
O-acetyl-L-serine	C00979	HMDB03011	C00979	C5H9NO4	148.06	17787.8	8662.8	7556.96	2668.13	2900	2900	11335.8	2889.38	3.92328	14819.7	0.764917	-0.386624	4.41756
Cellobiose	C00185	HMDB00055	C06422	C12H22O11	341.109	10963.2	6469.14	17536.7	2699.98	2900	2900	11656.4	2899.99	4.01944	14874.1	0.783666	-0.351689	4.42375
pyridoxine	C00314	HMDB00239	C00314	C8H11NO3	170.081	8489.47	17360.6	10508.1	5050.57	16208.9	11660.6	12119.4	10973.4	1.10443	56282.7	0.21533	-2.21538	4.83507
homocysteine	C00155	HMDB00742	C05330	C4H9NO2S	136.043	14636.7	7863.95	15676.9	2698.2	2900	2900	12725.9	2899.4	4.38914	14871.1	0.855745	-0.224747	4.44086
6-phospho-D-gluconate	C00345	HMDB01316	C00345	C6H13O10P	275.017	11741.9	11880.4	15676.8	17276.4	17275.5	9717.15	13099.7	14756.3	0.887735	75685.6	0.173081	-2.53048	4.94834
deoxyguanosine	C00212	HMDB00085	C00330	C10H13N5O4	268.104	9906.94	7299.33	22262.7	3797.58	2900	2172.05	13156.3	2989.88	4.40029	15335.2	0.857918	-0.221088	4.45471
dTMP	C00364	HMDB01227	C00364	C10H15N2O8P	323.064	12386.3	12950.5	16976.9	3239	43203.2	56146.8	14104.6	34196.3	0.412458	175394	0.0804165	-3.63636	5.27761
NAD+_pos	C00003			C21H27N7O14P2	664.116	16104	12134.9	16735.3	2900	4858.79	3778.75	14991.4	3879.18	3.86458	19896.4	0.753472	-0.408373	4.54267
coenzyme A_pos	C00010			C21H36N7O16P3S	768.122	22135.8	9432.86	18896.2	2900	2900	2900	16821.6	3000	5.60721	15387.1	1.09323	0.128599	4.50797
coenzyme A_pos	C00010			C21H36N7O16P3S	768.122	22135.8	9432.86	18896.2	2900	2900	2900	16821.6	3000	5.60721	15387.1	1.09323	0.128599	4.50797
putrescine	C00134	HMDB01414	C00134	C4H12N2	#N/A	19976.1	19198.9	11837.4	22808	16620.2	9063.34	17004.1	16163.9	1.05198	82904.9	0.205104	-2.28557	4.9996
dTTP_neg	C00459			C10H17N2O14P3	480.982	8243.85	25376	17814.2	3239.3	23217.2	23215.4	17144.7	16557.3	1.03548	84922.9	0.201886	-2.30839	5.00889
orotidine-5-phosphate	C01103			C10H13N2O11P	367.018	23051	19889.7	9148.47	32402.2	15629.4	13488.1	17363.1	20506.5	0.846708	105179	0.165082	-2.59875	5.08828
3-phospho-serine	C01005	HMDB01721	C01005	C3H8NO6P	186.016	11683.1	21596.1	22129.4	3780.28	2900	2900	18469.5	3260.09	5.66533	16721.1	1.10456	0.143476	4.54643
Nicotinamide ribotide	C00455	HMDB00229	C00455	C11H15N2O8P	335.064	19476.6	17796.2	20681.4	5398.18	6476.91	2900	19318.1	4958.36	3.89606	25431.6	0.75961	-0.396669	4.65079
trans, trans-farnesyl diphosphate	C00448			C15H28O7P2	381.123	24278.1	21045.6	18662.8	2900	2706.74	3239.25	21328.8	2982	7.15254	15294.7	1.39452	0.479771	4.56376
5-phosphoribosyl-1-pyrophosphate	C00119	HMDB00280	C00119	C5H13O14P3	388.945	18346.8	45482.1	4000	8495.69	3349.43	27340.2	22276.3	13061.8	1.70546	66994.2	0.332511	-1.58853	4.95071
glycine	C00037	HMDB00123	C00037	C2H5NO2	76.0393	29152.6	18353.8	19977.2	2900	2900	2900	22494.5	3000	7.49818	15387.1	1.46191	0.547855	4.57843
3-hydroxybuterate	C01089			#N/A	#N/A	45763.4	4000	25478.7	32917.3	13298.9	23064.4	24747.4	23093.6	1.07161	118447	0.208931	-2.2589	5.15593
GTP_neg	C00044			C10H16N5O13P3	505.988	25414.9	29958.5	24129.9	24454.2	17817.6	4319.8	26501.1	15530.5	1.70639	79656.5	0.332692	-1.58774	5.02595
3-phosphoglycerate	C00197	HMDB00807	C00597	C3H7O7P	184.986	28599.1	27120.9	26686.8	137736	146241	97617.6	27468.9	127198	0.215954	652402	0.0421043	-4.56989	5.83243
D-glucosamine-6-phosphate	C00352	HMDB01254	C00352	C6H14NO8P	260.053	24872.4	36011	21591.6	2707.1	2900	2900	27491.7	2902.37	9.47215	14886.3	1.84677	0.885006	4.62714
glucono-?-lactone	C00198			C6H10O6	177.04	27007.2	33481.9	23201.6	2900	2900	3778.52	27896.9	3259.51	8.55862	16718.1	1.66866	0.738694	4.64948
CDP_neg	C00112			C9H15N3O11P2	402.011	23974.6	38957.2	21032.9	8596.57	6357.04	38874.9	27988.2	17942.8	1.55986	92029.3	0.304123	-1.71727	5.07924
Flavone	C15608	HMDB03075	C10043	C15H10O2	223.075	35780.8	17674.1	31717.8	46062	62064.3	74953.7	28390.9	61026.7	0.465221	313008	0.0907036	-3.4627	5.53326
dCMP	C00239	HMDB01202	C00239	C9H14N3O7P	308.064	28072.6	30783.6	28062.8	2900	2900	2900	28973	3000	9.65767	15387.1	1.88294	0.91299	4.64699
Sedoheptulose 1,7-bisphosphate (SBP)	C00447			C7H16O13P2	368.999	14554.1	37951.3	35529.4	77827.3	56384.8	44715.5	29344.9	59642.5	0.492013	305908	0.0959272	-3.38192	5.52537
cyclic-AMP	C00575			C10H12N5O6P	328.045	36081	37811.7	20681.3	10798	2699.37	2900	31524.7	5499.13	5.73266	28205.2	1.11769	0.16052	4.77619
dehydroascorbic acid	#N/A	HMDB01264	C00425	#N/A	#N/A	29175.7	31706.2	37093.7	19965.1	31313.4	19829.3	32658.5	23702.6	1.37785	121571	0.268637	-1.89627	5.18817
IDP_neg	C00104			C10H14N4O11P2	427.006	45352.9	28108.7	24833.8	9715.91	11373.7	2900	32765.1	8029.87	4.0804	41185.4	0.795551	-0.329974	4.86894
UDP_neg	C00015			C9H14N2O12P2	402.995	37603.4	33919.2	28371.2	11200.4	24715	11448.3	33297.9	15787.9	2.10908	80976.6	0.411204	-1.28207	5.05795
Taurodeoxycholic acid	C05463	HMDB00896	C05463	C26H45NO6S	498.289	29169.2	40323.7	31175.3	56681.6	27505	17963.2	33556.1	34050	0.985495	174643	0.192141	-2.37976	5.31848
GDP_neg	C00035			C10H15N5O11P2	442.017	36581	26416.8	39412.4	3239.03	2900	2900	34136.7	3079.68	11.0845	15795.7	2.16113	1.11179	4.69838
trehalose-6-Phosphate	C00689	HMDB01124	C00689	C12H23O14P	421.074	31813.7	29946.8	46451.8	31068	43575.2	65693.4	36070.8	46778.8	0.771092	239930	0.150339	-2.73371	5.44091
guanosine 5-diphosphate,3-diphosphate	C01228			C10H11N5O17P4	595.903	44604.7	25326.6	38321.7	5817.99	2900	2900	36084.3	3939.33	9.16002	20204.9	1.78592	0.836665	4.75043
4-aminobutyrate	C00334	HMDB00112	C00334	C4H9NO2	104.071	42109.6	40511	33659	3239.32	3242.07	4858.89	38759.8	3780.09	10.2537	19388.2	1.99915	0.999383	4.76454
p-aminobenzoate	C00568	HMDB01392	C00568	C7H7NO2	136.04	35561.3	71333.4	12105.3	103796	63018	93628.8	39666.6	86814.3	0.456914	445273	0.0890838	-3.48869	5.68569
D-glucarate	C00767	METPA0085	C00818	C6H10O8	209.03	42646.7	31809.2	45402.7	13496.3	9717.37	23756.4	39952.9	15656.7	2.55181	80303.6	0.497523	-1.00717	5.08011
adenosine	C00212	HMDB00050	C00212	C10H13N5O4	268.104	41819.8	53448.1	34478.9	10979	20506.8	25469.5	43249	18985.1	2.27804	97375.2	0.444147	-1.17089	5.14806
thymine	C00178	HMDB00262	C00178	C5H6N2O2	127.05	50756.7	40837.5	39424.3	14457.7	8885.28	15784.2	43672.8	13042.4	3.34853	66894.8	0.652858	-0.615159	5.04363
7-methylguanosine	HMDB01107	HMDB01107		C11H16N5O5	299.122	64840.1	42925.1	35012.7	2900	3239.19	2900	47592.6	3079.73	15.4535	15796	3.01295	1.59118	4.80201
cystathionine	C00542	HMDB00099	C02291	C7H14N2O4S	223.075	43730.3	37259	64369.8	2900	2900	2900	48453	3000	16.151	15387.1	3.14894	1.65487	4.80509
pyruvate	C00022	HMDB00243	C00022	C3H4O3	87.0088	21474.7	65201.2	59914.6	15027.4	4840.7	3216.99	48863.5	7695.02	6.35002	39468	1.23806	0.308076	4.94612
dUMP_neg	C00365			C9H13N2O8P	307.034	56001.4	50357.9	43288.3	2900	5937.46	2668.11	49882.6	3868.52	12.8945	19841.8	2.51402	1.33	4.84338
glyoxylate	C00+H3:H292048	HMDB00119	C00048	C2H2O3	72.9931	58931.9	29879.6	66702.4	2900	2900	4812.07	51838	3604.02	14.3834	18485.1	2.80431	1.48764	4.8471
Imidazoleacetic acid	C05828	HMDB02024	C02835	C6H8N2O2	141.066	46180.8	50307.6	62965.5	166643	198690	177078	53151.3	180804	0.293972	927347	0.0573154	-4.12493	5.99145
anthranilate	C00108	HMDB01123	C00108	C7H7NO2	136.04	51140.3	92383.7	18843.1	34611.6	94561.3	122114	54122.4	83762.1	0.646143	429618	0.125978	-2.98876	5.68461
5-methoxytryptophan	HMDB02339	HMDB02339		C12H14N2O3	235.108	15651	69304.2	80103.3	10245	2700.74	6495.03	55019.5	6480.26	8.49032	33237.4	1.65535	0.727134	4.94575
glucosamine	C00329	HMDB01514	C00329	C6H13NO5	180.087	47137.5	25245.5	94600	148807	96210.2	147824	55661	130947	0.425065	671631	0.0828744	-3.59293	5.86171
N-acetyl-glutamine	HMDB06029			C7H12N2O4	189.087	60479.1	66766.2	45699.5	3235.1	2900	2900	57648.3	3078.37	18.7269	15789	3.65116	1.86836	4.86592
FAD	C00016	HMDB01248	C00016	C27H33N9O15P2	786.164	64784	61027.5	58276.9	23756.2	12415.8	12957.1	61362.8	16376.4	3.74703	83994.8	0.730554	-0.452936	5.16244
cytosine	C00380	HMDB00630	C00380	C4H5N3O	112.051	61799.4	73413.9	49933.5	4414.97	2900	9638.74	61715.6	5684.57	10.8567	29156.3	2.11671	1.08183	4.95843
dGTP	C00286	HMDB01440	C00286	C10H16N5O13P3	505.988	50896.5	66925.6	70675.3	16068.4	17625.8	16150.2	62832.5	16614.8	3.78171	85217.8	0.737316	-0.439645	5.17041
ATP_neg	C00002			C10H16N5O13P3	505.988	50896.5	66925.6	70675.3	16068.4	17625.8	16150.2	62832.5	16614.8	3.78171	85217.8	0.737316	-0.439645	5.17041
4-Pyridoxic acid	C00847	HMDB00017	C00847	C8H9NO4	182.046	92600.5	15281.6	88154.9	100291	66804.1	10004.2	65345.7	59033.2	1.10693	302783	0.215817	-2.21212	5.566
fructose-1,6-bisphosphate	C00354			C6H14O12P2	338.989	53366.1	92432.4	51698.1	127562	266285	2900	65832.2	132282	0.497664	678480	0.0970288	-3.36544	5.87176
trehalose-sucrose	C00089			C12H22O11	341.109	59339.3	56951.1	85492.3	45385.6	40447.9	36450.9	67260.9	40761.5	1.65011	209067	0.32172	-1.63612	5.44142
1,3-diphopshateglycerate	C00236			C3H8O10P2	264.952	51052.8	67022.8	84969.6	43467.7	57247.7	38771.5	67681.8	46495.7	1.45566	238477	0.283808	-1.81701	5.48595
2-dehydro-D-gluconate	C00629	HMDB11732	C15673	C6H10O7	193.035	76119.7	73834.5	55970.1	10798	7011.94	14574.8	68641.4	10794.9	6.35867	55367.5	1.23974	0.310039	5.09345
deoxyinosine	C05512	HMDB00071	C05512	C10H12N4O4	251.079	55367.2	63005	90168.7	25372.7	47504.9	51830.4	69513.6	41569.3	1.67224	213210	0.326034	-1.61691	5.45136
acetoacetate	C00164	HMDB00060	C00164	C4H6O3	101.024	91008.7	24741	94792.6	45439.2	11112.5	57785.9	70180.7	38112.5	1.84141	195480	0.359017	-1.47788	5.42433
3-methylphenylacetic acid	HMDB02222	HMDB02222		C9H10O2	149.061	105258	22362.1	83662.6	66039.7	47480.8	78228.1	70427.5	63916.2	1.10187	327828	0.214831	-2.21873	5.60016
Atrolactic acid	HMDB00475			C9H10O3	165.056	52269.5	89374.7	73200.4	27508	14916.9	26270	71614.9	22898.3	3.12752	117446	0.609768	-0.713667	5.2766
octulose-1,8-bisphosphate (OBP)	0			C8H18O14P2	399.01	59909.8	73409.1	83016.6	10774	14640.7	22019.8	72111.9	15811.5	4.56072	81097.6	0.889198	-0.169423	5.18529
UTP_neg	C00075			C9H15N2O15P3	482.961	74535.8	75090.2	71327.8	18325.6	2900	4457.84	73651.3	8594.49	8.56959	44081.4	1.6708	0.740541	5.0709
dimethylglycine	C01026	HMDB00092	C01026	C4H9NO2	104.071	215123	4000	4000	39588.4	8481.54	48234.4	73707.8	32101.5	2.29609	164649	0.447665	-1.15951	5.37723
ethanolamine	C00189	HMDB00149	C00189	C2H7NO	62.06	76578.2	85653.8	61682.7	2900	12956.8	11860.7	74638.2	9272.5	8.04942	47558.9	1.56938	0.650199	5.08706
D-glyceraldehdye-3-phosphate	C00118			C3H7O6P	168.991	85158.4	58106.5	81049.8	36145.3	23987.1	28611.3	74771.6	29581.3	2.52767	151723	0.492816	-1.02088	5.35506
glycolate	C00160	HMDB00115	C00160	C2H4O3	75.0088	93174.4	24130.3	113745	17729.9	35574.9	25042	77016.6	26115.6	2.94906	133948	0.574975	-0.798428	5.32421
quinolinate	C03722	HMDB00232	C03722	C7H5NO4	166.015	51238.9	55591.3	128689	305304	262879	233021	78506.5	267068	0.293957	1.3698e+06	0.0573124	-4.12501	6.16086
riboflavin	C00255	HMDB00244	C00255	C17H20N4O6	377.146	69803.4	90673.1	93125.3	2900	2900	5328.32	84533.9	3776.11	22.3865	19367.7	4.36467	2.12587	5.01662
isocitrate	#N/A	HMDB00193	C00311	C6H8O7	#N/A	99690.6	107659	71615.9	23213.6	14032.3	18365.4	92988.5	18537.1	5.01634	95077.3	0.97803	-0.0320494	5.27431
2-ketohaxanoic acid	HMDB01864			C6H10O3	129.056	85031	101474	98868.7	17317.9	16799.1	17761.7	95124.6	17292.9	5.50079	88695.8	1.07248	0.100953	5.26439
homocysteic acid	C16511			C4H9NO5S	182.013	98780.2	103103	96065.7	41985.2	56307.6	42650.3	99316.1	46981	2.11396	240967	0.412156	-1.27874	5.53184
N-carbamoyl-L-aspartate	C00438	HMDB00828	C00438	C5H8N2O5	177.051	115477	93380.6	89125.1	2698.32	2900	2900	99327.7	2899.44	34.2576	14871.3	6.67915	2.73967	5.05766
dTMP_neg	C00364			C10H15N2O8P	321.049	95982.2	97682.6	115072	2900	7002.86	8890.17	102912	6297.68	16.3413	32301	3.18604	1.67177	5.13102
CTP_neg	C00063			C9H16N3O14P3	481.977	83845.3	115006	115995	7000.77	8490.07	24834.2	104949	13441.7	7.80771	68942.8	1.52226	0.606215	5.24028
dAMP	C00360	HMDB00905	C00360	C10H14N5O6P	332.075	107338	113347	100686	2900	2900	5939.13	107124	3979.71	26.9175	20412	5.24807	2.39179	5.10563
dCDP_neg	C00705			C9H15N3O10P2	386.016	124729	105817	91245.9	2900	2900	2900	107264	3000	35.7547	15387.1	6.97104	2.80137	5.08867
S-ribosyl-L-homocysteine_neg	C03539			C9H17NO6S	266.07	105812	115361	107432	17817.3	14574.4	12958	109535	15116.6	7.24603	77533.2	1.41275	0.498506	5.272
Hydroxyisocaproic acid	HMDB00746	HMDB00746		C6H12O3	131.071	113194	147428	88037.5	25317	39868.9	28416.9	116220	31200.9	3.72488	160030	0.726236	-0.46149	5.4413
Cystine	C00491	HMDB00192	C00491	C6H12N2O4S2	241.031	117668	139292	110216	6479.49	8666.15	4885.17	122392	6676.94	18.3306	34246.2	3.57389	1.83749	5.1949
N-acetyl-glutamate	#N/A	HMDB01138	C00624	C7H11NO5	#N/A	146732	112496	114095	2900	9178.28	2900	124441	5059.43	24.5959	25949.9	4.79543	2.26166	5.17722
2-oxobutanoate	C00109	HMDB00005	C00109	C4H6O3	101.024	131471	138266	123411	8821	3876.44	36326.6	131050	16341.4	8.0195	83815.3	1.56355	0.644828	5.33217
N-acetyl spermine	#N/A			#N/A	#N/A	72807.3	177103	150155	25923.9	140944	114415	133355	93760.9	1.42229	480902	0.277302	-1.85047	5.78835
UMP	C00105	HMDB00288	C00105	C9H13N2O9P	325.043	133869	159716	126859	294696	254282	238074	140148	262350	0.534201	1.3456e+06	0.104153	-3.26323	6.17195
4-phosphopantothenate	C03492			#N/A	#N/A	135470	121247	164203	3775.48	8060.93	2900	140306	4945.47	28.3707	25365.5	5.5314	2.46764	5.21925
Ascorbic acid	C00072	HMDB00044	C00072	C6H8O6	175.025	147068	149754	147635	114434	56491.7	69631.9	148152	80185.9	1.84761	411275	0.360226	-1.47302	5.74774
dihydroxy-acetone-phosphate	C00111	HMDB01473	C00111	C3H7O6P	168.991	159517	155738	132942	26874.7	38595.4	53857.5	149399	39775.9	3.75601	204012	0.732305	-0.449483	5.54828
thiamine	C00378	HMDB00235	C00378	C12H16N4OS	265.112	4000	241586	213042	2900	5398.17	2900	152543	3799.39	40.1493	19487.2	7.82785	2.96862	5.2356
S-adenosyl-L-homoCysteine_pos	C00021			C14H20N6O5S	385.129	141987	130435	198029	2900	2900	2900	156817	3000	52.2724	15387.1	10.1915	3.34929	5.23604
IMP	C00130	HMDB00175	C00130	C10H13N4O8P	349.054	193146	132269	152778	492289	395204	394138	159398	427210	0.373112	2.19117e+06	0.0727453	-3.781	6.37117
acetylphosphate	C00227	HMDB01494	C00227	C2H5O5P	138.98	135438	194503	167190	203107	174400	189394	165710	188967	0.876926	969217	0.170973	-2.54816	6.05497
uracil	C00106	HMDB00300	C00106	C4H4N2O2	111.02	160900	177159	166740	20611.6	22810.9	28840.1	168266	24087.5	6.98561	123546	1.36198	0.4457	5.4651
orotate	C00295	HMDB00226	C00295	C5H4N2O4	155.01	199050	204299	125586	2900	9131.77	2900	176312	5043.92	34.9553	25870.4	6.81519	2.76875	5.30574
indole	C16074	HMDB00738	C00463	C8H7N	118.065	227559	155777	159027	7223.6	16639.3	17947.9	180788	13936.9	12.9719	71482.9	2.52911	1.33863	5.40187
deoxyribose-phosphate	C00673			C5H11O7P	213.017	207973	151408	194995	646838	823533	559726	184792	676699	0.273079	3.47081e+06	0.0532419	-4.23129	6.56296
Phenyllactic acid	C01479	HMDB00779	C01479	C9H10O3	165.056	200232	219319	187055	2900	2900	9214.51	202202	5071.5	39.8702	26011.9	7.77345	2.95855	5.35834
Indoleacrylic acid	HMDB00734	HMDB00734	C00331	C11H9NO2	186.056	238550	168564	216741	56309.6	67209.4	64152.2	207951	62557.1	3.32419	320857	0.648113	-0.625684	5.7233
Hydroxyphenylacetic acid	C05852	HMDB00669	C05852	C8H8O3	151.04	235606	240042	208026	231425	213222	203371	227892	216006	1.05502	1.1079e+06	0.205697	-2.28141	6.12574
a-ketoglutarate	C00026			C5H6O5	145.014	260293	198978	224777	25663.1	5583.28	7003.19	228016	12749.9	17.8838	65394.3	3.48678	1.8019	5.46748
dGDP_neg	C00361			C10H15N5O10P2	426.022	287178	247195	222526	113777	68084.9	85309.7	252300	89057.2	2.83301	456777	0.552347	-0.856352	5.85069
ADP_neg	C00008			C10H15N5O10P2	426.022	287178	247195	222526	113777	68084.9	85309.7	252300	89057.2	2.83301	456777	0.552347	-0.856352	5.85069
purine	C00465	HMDB01366	C15587	C5H4N4	121.051	264599	242921	251893	5910.56	2900	4627.14	253138	4512.57	56.0961	23145.1	10.937	3.45114	5.44135
D-glucono-?-lactone-6-phosphate	C01236			#N/A	#N/A	299665	268013	249912	11878.3	13972.5	3766.84	272530	9872.55	27.6048	50636.6	5.38207	2.42816	5.50943
Geranyl-PP	C00341	HMDB01285	C00341	C10H20O7P2	313.061	178881	185502	454851	350266	265313	131019	273078	248866	1.09729	1.27644e+06	0.213937	-2.22474	6.1902
aconitate	C00417			C6H6O6	173.009	288529	250810	280657	85793.9	98239.5	91235.2	273332	91756.2	2.97889	470620	0.580791	-0.783908	5.87154
glutathione	#N/A	HMDB00125	C00051	C10H17N3O6S	#N/A	366689	249241	280862	127851	93874.7	77505.6	298931	99743.8	2.99699	511589	0.584318	-0.775173	5.90876
Kynurenic acid	C01717	HMDB00715	C01717	C10H7NO3	188.035	204327	342051	365163	214694	224163	202600	303847	213819	1.42105	1.09668e+06	0.27706	-1.85173	6.14629
biotin	C00120	HMDB00030	C00120	C10H16N2O3S	245.095	458684	253484	216634	485024	298534	250253	309601	344604	0.898425	1.76748e+06	0.175165	-2.51322	6.31745
Guanidoacetic acid	C00581	HMDB00128	C00581	C3H7N3O2	116.047	372961	313082	301362	74245.6	103196	94111.9	329135	90517.8	3.63614	464268	0.708933	-0.496279	5.89949
S-adenosyl-L-homocysteine_neg	C00021			C14H20N6O5S	383.114	358889	335112	311772	2900	12956.5	11347.4	335258	9101.3	36.8362	46680.8	7.18192	2.84437	5.58199
D-erythrose-4-phosphate	C00279	HMDB01321	C00279	C4H9O7P	199.001	343469	344459	322258	38660.7	60759.1	52646.5	336729	50688.8	6.64307	259984	1.29519	0.373164	5.77577
Urea	C00086	HMDB00294	C00086	CH4N2O	61.0396	398728	282507	330481	113130	75891.5	73860.4	337239	87627.4	3.84856	449443	0.750348	-0.414368	5.8958
arginosuccinic acid	C03406	HMDB00052	C03406	C10H18N4O6	#N/A	331915	393436	325114	8098.22	3708.99	2900	350155	4935.74	70.9428	25315.5	13.8316	3.7899	5.57458
Aminoadipic acid	C00956	HMDB00510	C00956	C6H11NO4	160.062	384510	332302	337089	170686	146297	201069	351301	172684	2.03435	885702	0.396635	-1.33411	6.09237
cytidine	C00475	HMDB00089	C00475	C9H13N3O5	244.093	377889	369277	335094	68217.8	45887.6	38873.6	360753	50993	7.07456	261545	1.37932	0.463956	5.794
betaine aldehyde	C00576	HMDB01252	C00576	C5H12NO	103.099	300150	466389	321071	55515.6	98400.4	53575.5	362537	69163.8	5.24171	354743	1.02197	0.0313529	5.85569
guanosine	C00387	HMDB00133	C00387	C10H13N5O5	284.099	350345	392481	397784	9728.4	6478.45	5940.36	380204	7382.4	51.5013	37864.5	10.0412	3.32785	5.62125
glucose-6-phosphate	C00668	HMDB01401	C00092	C6H13O9P	259.022	401424	354092	394981	161498	115201	174811	383499	150503	2.54812	771934	0.496803	-1.00925	6.06275
S-methyl-5-thioadenosine	C00170	HMDB01173	C00170	C11H15N5O3S	298.097	4000	1.03661e+06	124355	12401.7	12936.7	7413.86	387989	10917.4	35.5386	55995.7	6.92891	2.79263	5.64737
spermidine	C00315	HMDB01257	C00315	C7H19N3	146.165	449060	404032	380123	314835	305234	346015	411072	322028	1.27651	1.65169e+06	0.24888	-2.00648	6.31445
Xanthurenic acid	C02470	HMDB00881	C02470	C10H7NO4	204.03	427281	398734	429117	270580	297228	233900	418377	267236	1.56557	1.37066e+06	0.305238	-1.712	6.25262
allantoin	C01551	HMDB00462	C01551	C4H6N4O3	157.037	435670	474371	394243	32929.7	44701.8	48566.2	434761	42065.9	10.3352	215757	2.01505	1.01081	5.81326
Indole-3-carboxylic acid	HMDB03320	HMDB03320	C19837	C9H7NO2	160.04	432837	491460	456847	134767	148455	192095	460381	158439	2.90573	812639	0.566526	-0.819785	6.10484
Adenylosuccinate	C03794	HMDB00536	C03794	#N/A	#N/A	412473	540399	447547	27535.7	10797.8	16196.3	466806	18176.6	25.6817	93228.3	5.00713	2.32398	5.74821
D-sedoheptulose-1-7-phosphate	C05382			C7H15O10P	289.033	505845	487312	472905	109050	92294.9	93935.4	488687	98426.9	4.96498	504834	0.968016	-0.0468975	5.99718
fructose-6-phosphate	C00085	HMDB00124	C00085	C6H13O9P	259.022	533669	464817	472244	26454.5	21580.5	24294	490243	24109.7	20.3339	123659	3.96447	1.98713	5.7881
glutathione_neg	C00051			C10H17N3O6S	306.077	575023	452683	446994	109335	89288.3	51794	491567	83472.4	5.88897	428132	1.14817	0.19933	5.96365
2-hydroxygluterate	C03196			C5H8O5	147.03	492134	466629	517324	43186.9	52369.3	44267	492029	46607.7	10.5568	239052	2.05825	1.04142	5.86397
valine	C00183	HMDB00883	C00183	C5H11NO2	118.086	448410	599010	475781	9354.48	9068.53	6341.32	507734	8254.78	61.5079	42339	11.9921	3.58401	5.74042
2-Hydroxy-2-methylbutanedioic acid	C02612	HMDB00426	C00815	C5H8O5	147.03	527271	505885	493726	114765	82562.4	62191	508961	86506.2	5.88351	443693	1.1471	0.197992	5.97893
L-arginino-succinate	C03406			C10H18N4O6	291.13	563464	490428	475593	4321.22	2900	8492.03	509828	5271.08	96.7217	27035.5	18.8577	4.23708	5.72986
2,3-dihydroxybenzoic acid	C00196	HMDB00397	C00196	C7H6O4	153.019	574002	540721	651093	1.58343e+06	1.67238e+06	1.6598e+06	588605	1.63854e+06	0.359226	8.4041e+06	0.0700378	-3.83572	6.95389
oxaloacetate	C00036	HMDB00223	C00036	C4H4O5	130.999	654199	570681	655913	181748	168812	236870	626931	195810	3.20173	1.00432e+06	0.624237	-0.679834	6.21252
Phenylpropiolic acid	HMDB00563	HMDB02359		C9H6O2	145.03	678993	651706	632502	31343.2	29073.2	34650.9	654401	31689.1	20.6507	162534	4.02623	2.00943	5.91219
tryptophan	C00078	HMDB13609	C00525	C11H12N2O2	205.097	777895	599767	634718	6985.57	7090.64	12375.8	670793	8817.34	76.0766	45224.4	14.8326	3.8907	5.85492
Pyroglutamic acid	C01879	HMDB00267	C01879	C5H7NO3	128.035	695311	722310	686135	52954	31916.6	38900.9	701252	41257.2	16.9971	211609	3.3139	1.72853	5.9604
S-adenosyl-L-methionine	C00019	HMDB01185	C00019	C15H22N6O5S	399.145	737761	761185	719572	5396.99	4867.79	2900	739506	4421.59	167.249	22678.5	32.6083	5.02717	5.88206
guanine	C00242	HMDB00132	C00242	C5H5N5O	152.057	794400	743954	739441	29283.6	27959.4	28822	759265	28688.3	26.466	147143	5.16004	2.36738	5.95732
octulose-monophosphate (O8P-O1P)	0			C8H17O11P	319.044	695774	778780	858665	20854.7	329034	416086	777740	255325	3.04608	1.30957e+06	0.59389	-0.751732	6.31959
2,3-Diphosphoglyceric acid	C01159	HMDB01294	C01159	C3H8O10P2	264.952	854458	731386	769182	7530.58	6929.49	6443.52	785009	6967.86	112.661	35738.4	21.9654	4.45716	5.91421
glucose-1-phosphate	C00103	HMDB01586	C00103	C6H13O9P	259.022	678242	871873	860565	1.16226e+06	2.25211e+06	1.06566e+06	803560	1.49334e+06	0.538094	7.65941e+06	0.104912	-3.25275	6.92752
2-Isopropylmalic acid	C02504	HMDB00402	C02504	C7H12O5	175.061	868178	814741	826374	598585	648730	667154	836431	638156	1.3107	3.27312e+06	0.255545	-1.96835	6.61379
1-Methyl-Histidine	C01152	HMDB00001	C01152	C7H11N3O2	170.092	932572	922252	888575	8979.88	4834.99	6673.56	914467	6829.48	133.9	35028.6	26.1063	4.70633	5.97749
glycerate	C00258	HMDB00139	C00258	C3H6O4	105.019	1.12145e+06	939210	966919	36953.4	54483.2	46871.8	1.00919e+06	46102.8	21.8901	236463	4.26788	2.09352	6.0954
N-acetyl-glucosamine	C00140			C8H15NO6	222.097	969172	1.17599e+06	1.0212e+06	4766.16	5939.05	4848.16	1.05545e+06	5184.46	203.58	26591.2	39.6917	5.31077	6.03424
2-deoxyglucose-6-phosphate	C06369			C6H13O8P	243.028	1.09676e+06	1.10086e+06	988684	23217.2	45337.4	44765.2	1.0621e+06	37773.2	28.1178	193740	5.4821	2.45473	6.09893
Methylcysteine	C00155	HMDB02108		C4H9NO2S	136.043	1.10472e+06	1.03708e+06	1.08131e+06	10080.7	6942.43	6034.96	1.07437e+06	7686.02	139.782	39421.8	27.2532	4.76835	6.0468
CMP	C00055	HMDB00095	C00055	C9H14N3O8P	324.059	1.25957e+06	1.08813e+06	966295	61545.5	34016.8	43731.3	1.10467e+06	46431.2	23.7915	238147	4.6386	2.21369	6.12802
ornithine	C00077	HMDB00214	C00077	C5H12N2O2	133.097	1.01836e+06	1.21378e+06	1.08199e+06	19437.2	2900	11806.2	1.10471e+06	11414.5	96.7819	58545	18.8694	4.23798	6.06568
adenine	C00147	HMDB00034	C00147	C5H5N5	136.062	948642	1.233e+06	1.19534e+06	152940	80609.9	80775.4	1.12566e+06	104775	10.7436	537395	2.09466	1.06672	6.22091
Acetyllysine	C02727	HMDB00446	C12989	C8H16N2O3	189.123	1.17383e+06	1.52232e+06	935883	28213.5	8286.58	13686.7	1.21068e+06	16728.9	72.3702	85803.2	14.1099	3.81864	6.11277
sarcosine	C00213ï¿½ï¿½ï¿½ï¿½ï¿½ï¿½ï¿½ï¿½ï¿½ï¿½ï¿½ï¿½ï¿½ï¿½ï¿½ï¿½ï¿½ï¿½ï¿½ï¿½ï¿½ï¿½	HMDB00271	C00213	C3H7NO2	90.055	1.20454e+06	1.11102e+06	1.44406e+06	31541.8	29125.5	34551.7	1.25321e+06	31739.7	39.4839	162794	7.69813	2.94451	6.15106
hydroxyproline	C01157	HMDB00725	C01157	C5H9NO3	132.066	1.31266e+06	1.24192e+06	1.28791e+06	13497.6	8637.37	10711.6	1.28083e+06	10948.9	116.983	56157	22.8079	4.51146	6.12613
Citraconic acid	C02226	HMDB00634	C02226	C5H6O4	129.019	1.24934e+06	1.39842e+06	1.29322e+06	191756	135432	142894	1.31366e+06	156694	8.38361	803689	1.63454	0.708887	6.32579
Methionine sulfoxide	HMDB02005	HMDB02005		C5H11NO3S	166.053	1.41307e+06	1.28769e+06	1.30543e+06	18658.9	28613.8	16189.5	1.3354e+06	21154.1	63.1271	108500	12.3078	3.6215	6.15954
glutathione disulfide_pos	C00127			C20H32N6O12S2	613.159	1.41872e+06	1.35564e+06	1.38019e+06	42651.2	23213.7	29773.4	1.38485e+06	31879.4	43.4403	163510	8.4695	3.08228	6.18987
hypoxanthine	C00262	HMDB00157	C00262	C5H4N4O	135.031	1.44964e+06	1.39578e+06	1.38857e+06	11830.5	14565.2	45449.9	1.41133e+06	23948.5	58.9317	122833	11.4898	3.52229	6.18587
citrulline	C00327	HMDB00904	C00327	C6H13N3O3	176.103	1.4794e+06	1.4172e+06	1.36017e+06	29604.9	27534.6	38872.2	1.41892e+06	32003.9	44.3359	164149	8.64411	3.11172	6.1995
Creatinine	C00791	HMDB00562	C00791	C4H7N3O	114.066	1.33223e+06	1.50002e+06	1.4259e+06	52386.3	57115.8	59659.3	1.41938e+06	56387.1	25.1721	289211	4.90777	2.29507	6.23264
dihydroorotate	C00337			C5H6N2O4	157.025	1.4779e+06	1.41695e+06	1.43541e+06	1.33341e+06	1.42452e+06	1.31831e+06	1.44342e+06	1.35875e+06	1.06231	6.96907e+06	0.207118	-2.27148	6.92492
succinate	C00042	HMDB00254	C00042	C4H6O4	117.019	1.32877e+06	1.48981e+06	1.53813e+06	800409	834819	735985	1.45224e+06	790404	1.83734	4.05401e+06	0.358223	-1.48107	6.74086
ribose-phosphate	C00117			C5H11O8P	229.012	1.50101e+06	1.37261e+06	1.53242e+06	3.23342e+06	2.96223e+06	2.86662e+06	1.46868e+06	3.02076e+06	0.486196	1.54935e+07	0.094793	-3.39908	7.22948
nicotinate	C00253	HMDB01488	C00253	C6H5NO2	122.025	1.45964e+06	1.52683e+06	1.61279e+06	3.42188e+06	3.5228e+06	3.21267e+06	1.53309e+06	3.38578e+06	0.452801	1.73658e+07	0.0882821	-3.50174	7.27644
uridine	C00299	HMDB00296	C00299	C9H12N2O6	243.062	1.59482e+06	1.6817e+06	1.52088e+06	7537.85	8098.26	7527.59	1.59913e+06	7721.23	207.108	39602.4	40.3797	5.33556	6.21451
p-hydroxybenzoate	C00156	HMDB00500	C00156	C7H6O3	137.024	1.7237e+06	1.69253e+06	1.52804e+06	2.51979e+06	2.24099e+06	2.36539e+06	1.64809e+06	2.37539e+06	0.693819	1.21834e+07	0.135273	-2.88605	7.14087
D-gluconate	C00257	HMDB00625	C00257	C6H12O7	195.051	1.84416e+06	1.7447e+06	1.4966e+06	34552.6	26989.5	26989.8	1.69515e+06	29510.6	57.442	151361	11.1994	3.48535	6.26635
cholesteryl sulfate	C18043	HMDB00653	C18043	C27H46O4S	465.304	1.80108e+06	1.68531e+06	1.62252e+06	6469.77	2900	2900	1.70297e+06	4156.59	409.703	21319.3	79.8793	6.31975	6.23661
N6-Acetyl-L-lysine	C02727	HMDB00206	C02727	C8H16N2O3	189.123	1.65078e+06	1.98509e+06	1.50724e+06	30427.2	36843.8	76905.4	1.71437e+06	48058.8	35.6723	246495	6.95499	2.79805	6.29245
aspartate	C00049	HMDB00191	C00049	C4H7NO4	134.045	1.88305e+06	1.67942e+06	1.65729e+06	129031	56684.1	68024.9	1.73992e+06	84580.1	20.5713	433813	4.01076	2.00388	6.33721
Methylmalonic acid	C02170	HMDB00202	C02170	C4H6O4	117.019	1.822e+06	1.80178e+06	1.6193e+06	1.05519e+06	863996	897948	1.74769e+06	939044	1.86114	4.81638e+06	0.362864	-1.4625	6.81717
tyrosine	C00082	HMDB00158	C00082	C9H11NO3	182.081	1.95719e+06	1.83505e+06	1.86312e+06	28245.6	7291.99	7806.72	1.88512e+06	14448.1	130.475	74104.7	25.4386	4.66895	6.29208
asparagine	C00152	HMDB00168	C00152	C4H8N2O3	133.061	1.87116e+06	1.8012e+06	2.10698e+06	5939.03	11337	10797.9	1.92645e+06	9357.98	205.862	47997.3	40.1366	5.32685	6.29545
AMP	C00020	HMDB00045	C00020	C10H14N5O7P	348.07	2.10488e+06	1.87847e+06	1.85245e+06	1.94875e+06	1.60516e+06	1.55088e+06	1.94527e+06	1.7016e+06	1.1432	8.72754e+06	0.222889	-2.16561	7.02828
lysine	C00047	HMDB00182	C00047	C6H14N2O2	147.113	2.55419e+06	2.46571e+06	2.20235e+06	14083.9	16881.6	2900	2.40742e+06	11321.8	212.635	58070	41.4572	5.37355	6.3919
sn-glycerol-3-phosphate	C00093			C3H9O6P	171.006	3.00883e+06	2.68594e+06	2.68981e+06	1.30284e+06	1.18637e+06	1.33846e+06	2.79486e+06	1.27589e+06	2.19052	6.54406e+06	0.427084	-1.22741	6.9703
methionine	C00073			C5H11NO2S	150.058	2.88778e+06	2.6478e+06	2.91999e+06	33930.9	7915.21	4355.25	2.81852e+06	15400.5	183.015	78989.4	35.6823	5.15714	6.46202
Acetylcarnitine DL	C02571			C9H18NO4	205.131	3.00762e+06	2.81641e+06	2.92287e+06	5.80899e+06	6.70735e+06	4.14742e+06	2.91563e+06	5.55459e+06	0.524905	2.84896e+07	0.10234	-3.28856	7.497
GMP	C06193	HMDB01397	C00144	C10H14N5O8P	364.065	3.67468e+06	3.15938e+06	3.21685e+06	610457	519839	471394	3.3503e+06	533897	6.27519	2.73837e+06	1.22347	0.290973	6.78452
N-Acetyl-L-alanine	C01073	HMDB00766	C00624	C5H9NO3	130.051	3.25736e+06	3.32491e+06	3.52968e+06	80368.3	58930.3	41114.1	3.37065e+06	60137.6	56.049	308447	10.9278	3.44993	6.56574
2-keto-isovalerate	C00141			C5H8O3	115.04	3.92393e+06	3.2066e+06	3.48044e+06	271411	189745	202768	3.53699e+06	221308	15.9822	1.13509e+06	3.11603	1.63971	6.66951
Phosphorylcholine	C00588	HMDB01565	C00588	C5H15NO4P	185.081	3.78387e+06	3.7013e+06	3.358e+06	964328	432852	946282	3.61439e+06	781154	4.62698	4.00656e+06	0.902117	-0.148613	6.88201
Maleic acid	C01384	HMDB00176	C01384	C4H4O4	115.004	3.89751e+06	3.59509e+06	3.49611e+06	298576	218150	313537	3.6629e+06	276754	13.2352	1.41948e+06	2.58045	1.36762	6.70607
fumarate	C00122	HMDB00134	C00122	C4H4O4	115.004	4.11391e+06	3.75256e+06	3.65841e+06	279241	267769	308616	3.84163e+06	285209	13.4695	1.46284e+06	2.62614	1.39294	6.72464
threonine	C00188	HMDB00167	C00188	C4H9NO3	120.066	4.45999e+06	4.08113e+06	4.06783e+06	71261.7	37988.3	58777.4	4.20298e+06	56009.1	75.041	287272	14.6307	3.87092	6.65227
pantothenate	C00864	HMDB00210	C00864	C9H17NO5	218.103	4.27735e+06	4319166	4.23265e+06	268218	247706	207224	4.27639e+06	241050	17.7407	1.23635e+06	3.45888	1.79031	6.74137
glutathione disulfide_neg	C00127			C20H32N6O12S2	611.145	4.79959e+06	4.26405e+06	4.18796e+06	149519	104186	150613	4.4172e+06	134773	32.7752	691253	6.39014	2.67585	6.70829
N-acetyl-glucosamine-1-phosphate	C04256	HMDB01367	C04256	C6H14NO8P	258.038	4.89781e+06	4.44585e+06	4.33984e+06	988006	874319	916122	4.56117e+06	926149	4.92488	4.75024e+06	0.960197	-0.0585977	6.96902
Ng,NG-dimethyl-L-arginine	C03626	HMDB01539	C03626	C8H18N4O2	203.15	3.86762e+06	4.99001e+06	5.12418e+06	38868.6	16650.1	2900	4.6606e+06	19506.2	238.929	100048	46.5836	5.54175	6.67767
serine	C00065	HMDB00187	C00065	C3H7NO3	106.05	5.21371e+06	4.91914e+06	5.00799e+06	97420.1	91238.2	108495	5.04695e+06	99051	50.953	508035	9.93424	3.31241	6.74468
shikimate	C04236	HMDB03070	C00493	C7H10O5	173.046	6.83868e+06	4.59963e+06	4.5902e+06	716904	696412	673302	5.34284e+06	695540	7.68157	3.56744e+06	1.49767	0.582716	6.94989
cholesterol	#N/A	HMDB00067	C00187	#N/A	#N/A	7.25482e+06	5.2874e+06	5.22151e+06	2.86647e+06	2.43416e+06	2.5973e+06	5.92125e+06	2.63264e+06	2.24916	1.35029e+07	0.438516	-1.1893	7.28834
Carbamoyl phosphate	C00169	HMDB01096	C00169	CH4NO5P	139.975	6.30731e+06	5.9492e+06	6.07932e+06	719342	809799	565704	6.11194e+06	698282	8.75283	3.58151e+06	1.70653	0.771064	6.98648
N1-Methyl-2_2-pyridone-3_5-carboximide	C05842			#N/A	#N/A	7.12876e+06	5.55783e+06	5.70923e+06	23314.2	5959.68	11020.4	6.13194e+06	13431.4	456.538	68890.1	89.0105	6.4759	6.79245
histidine	C00135	HMDB00177	C00135	C6H9N3O2	156.077	6.23163e+06	6.24471e+06	5.99107e+06	30534.1	10270.8	30796.1	6.1558e+06	23867	257.921	122415	50.2865	5.6521	6.79784
xanthosine	C01762	HMDB00299	C01762	C10H12N4O6	283.068	7.57188e+06	7.20832e+06	6.62322e+06	29152.2	33954	42091.9	7.13447e+06	35066	203.458	179855	39.668	5.3099	6.86417
arginine	C00062	HMDB00517	C00062	C6H14N4O2	175.119	8.09417e+06	8.14345e+06	8.22311e+06	215754	148100	97432.3	8.15358e+06	153762	53.0272	788651	10.3386	3.36997	6.95145
glutamine	C00064	HMDB00641	C00064	C5H10N2O3	147.076	8.54114e+06	8.32827e+06	8.3414e+06	330884	348701	335246	8.4036e+06	338277	24.8424	1.73503e+06	4.84349	2.27605	7.00598
phenylalanine	C00079	HMDB00159	C00079	C9H11NO2	166.086	1.01259e+07	8.33924e+06	8.84783e+06	70148.3	83793	59017.9	9.10431e+06	70986.4	128.254	364091	25.0056	4.64418	6.97628
citrate	#N/A	HMDB00094	C00158	C6H8O7	#N/A	9.5953e+06	1.00072e+07	8.83125e+06	684105	576272	620278	9.47793e+06	626885	15.1191	3.21531e+06	2.94775	1.55961	7.10357
alanine	C00041	METPA0179	C01401	C3H7NO2	90.055	1.04638e+07	1.01148e+07	1.00829e+07	334402	340200	344910	1.02205e+07	339837	30.0747	1.74303e+06	5.86363	2.55179	7.07786
lactate	C00186	HMDB00190	C00186	C3H6O3	89.0244	1.17411e+07	1.01304e+07	1.1591e+07	1.62884e+06	1.5136e+06	1.68024e+06	1.11542e+07	1.60756e+06	6.93857	8.24522e+06	1.3528	0.435952	7.28779
inosine	C00294	HMDB00195	C00294	C10H12N4O5	267.073	1.87931e+07	1.89247e+07	1.8579e+07	4.10316e+06	3.86101e+06	4.06272e+06	1.87656e+07	4.00896e+06	4.68091	2.05621e+07	0.912632	-0.131896	7.5947
malate	C00149			C4H6O5	133.014	2.2758e+07	2.1282e+07	2.0891e+07	1.31243e+06	1.21618e+06	1.33324e+06	2.16437e+07	1.28728e+06	16.8134	6.60251e+06	3.27809	1.71286	7.45096
citrate-isocitrate	C00158			C6H8O7	191.02	2.3561e+07	2.67219e+07	2.00427e+07	1.76906e+06	1.46381e+06	1.6045e+06	2.34419e+07	1.61246e+06	14.538	8.27034e+06	2.83445	1.50307	7.50123
DL-Pipecolic acid	C00408	HMDB00070	C00408	C6H11NO2	130.086	2.58328e+07	2.38082e+07	2.4338e+07	570954	600299	699940	2.46597e+07	623731	39.5358	3.19913e+06	7.70824	2.9464	7.44496
2-Aminooctanoic acid	HMDB00991	HMDB00991		C8H17NO2	160.133	2.52538e+07	2.46843e+07	2.41342e+07	1.15938e+06	954486	1.14248e+06	2.46908e+07	1.08545e+06	22.7471	5.56729e+06	4.43497	2.14892	7.48084
Uric acid	C00366	HMDB00289	C00366	C5H4N4O3	167.021	2.68196e+07	2.4632e+07	2.43583e+07	30216.6	35628.5	20515.2	2.527e+07	28786.8	877.833	147648	171.15	7.41912	7.40513
myo-inositol	C00137	HMDB00211	C00137	C6H12O6	179.056	2.82615e+07	2.80056e+07	2.65938e+07	2.5567e+06	2.54228e+06	2.50226e+06	2.76203e+07	2.53375e+06	10.901	1.29957e+07	2.12535	1.0877	7.6087
Pyrophosphate	C00013	HMDB00250	C00013	P2H4O7	176.936	3.11495e+07	3.02619e+07	2.73622e+07	5.82092e+07	5.32357e+07	5.24643e+07	2.95912e+07	5.46364e+07	0.541602	2.80232e+08	0.105596	-3.24338	8.49111
leucine-isoleucine	C00123			C6H13NO2	132.102	3.2068e+07	3.03145e+07	2.97112e+07	328227	283958	225182	3.06979e+07	279122	109.98	1.43162e+06	21.4427	4.42241	7.5069
hexose-phosphate	C00085			C6H13O9P	259.022	3.28674e+07	3.11289e+07	3.16901e+07	7.66005e+06	6.84832e+06	7.34699e+06	3.18955e+07	7.28512e+06	4.37816	3.73656e+07	0.853605	-0.228359	7.84049
proline	C00148	HMDB00162	C00148	C5H9NO2	116.071	3.58556e+07	3.29399e+07	3.15213e+07	202281	209182	253062	3.34389e+07	221509	150.96	1.13612e+06	29.4325	4.87934	7.53876
glutamate	C00025	HMDB03339	C00217	C5H9NO4	148.06	3.69416e+07	3.31243e+07	3.25484e+07	616518	545294	511801	3.42048e+07	557871	61.313	2.86134e+06	11.9541	3.57944	7.56898
nicotinamide	C00153	HMDB01406	C00153	C6H6N2O	123.055	6.05128e+07	5.07523e+07	5.11662e+07	6.3895e+06	4.10089e+06	4.18162e+06	5.41438e+07	4.89067e+06	11.0708	2.50844e+07	2.15847	1.11001	7.89888
betaine	C00719	HMDB00043	C00719	C5H11NO2	118.086	5.58715e+07	5.38447e+07	5.34378e+07	1.25303e+07	1.17071e+07	1.06242e+07	5.43847e+07	1.16205e+07	4.68004	5.96021e+07	0.912462	-0.132163	8.05685
xanthine	C00385	HMDB00292	C00385	C5H4N4O2	#N/A	5.79111e+07	5.98232e+07	5.79053e+07	93506.3	82708.2	89231.9	5.85465e+07	88482.1	661.676	453827	129.006	7.0113	7.77085
carnitine	C00318	METPA0048	C00487	C7H15NO3	162.112	9.03262e+07	8.54071e+07	8.81435e+07	1.24569e+07	1.10708e+07	1.095e+07	8.79589e+07	1.14925e+07	7.65357	5.89456e+07	1.49221	0.577447	8.16704
taurine	C00245	HMDB00251	C00245	C2H7NO3S	124.007	9.16363e+07	8.92375e+07	8.80957e+07	1.26588e+07	1.11736e+07	1.21639e+07	89656485	1.19988e+07	7.47213	6.15421e+07	1.45683	0.542835	8.17955
creatine	C00300	HMDB00064	C00300	C4H9N3O2	132.077	1.00808e+08	102275068	9.76945e+07	5.8453e+06	5.30974e+06	5.52626e+06	1.00259e+08	5.56043e+06	18.0308	2.85196e+07	3.51545	1.81371	8.10984
Glycerophosphocholine	C00670	HMDB00086	C00670	C8H21NO6P	259.118	1.41551e+08	1.325e+08	1.31057e+08	1.42543e+06	1.26562e+06	1.21474e+06	1.35036e+08	1.30193e+06	103.72	6.67765e+06	20.2221	4.33786	8.15141

## Sheet: Untargeted
Metabolite Name	Accession Number	HMDB	KEGG	Molecular Formula	Molecular Weight	BT1	BT2	BT3	MG1	MG2	MG3	Ave BT	Ave MG	BT/MG	norm MG	norm BT/MG	log2(norm BT/MG)	log10(Intensity)
Taurine	CASNO:107-35-7	HMDB00251	C00245	C2H7NO3S	125.015	8.55	8.58	8.54	5.05	4.52	4.77	8.55667	4.7775	1.79103	4.62347	1.8507	0.888072	5.32229
L-Methionine	CASNO:63-68-3			C5H11NO2S	149.051	10.2	9.97	9.98				10.05	6.1	1.64754	5.90333	1.70243	0.767594	4.91409
DL-Methionine	CASNO:59-51-8			C5H11NO2S	149.051	10.2	9.97	9.98				10.05	6.1	1.64754	5.90333	1.70243	0.767594	4.91409
L-Tryptophan	CASNO:73-22-3			C11H12N2O2	204.09	9.97	9.85	9.85				9.89	6.1	1.62131	5.90333	1.67532	0.74444	4.89093
Fenozolone	CASNO:15302-16-6			C11H12N2O2	204.09	9.97	9.85	9.85				9.89	6.1	1.62131	5.90333	1.67532	0.74444	4.89093
Ethotoin	CASNO:86-35-1			C11H12N2O2	204.09	9.97	9.85	9.85				9.89	6.1	1.62131	5.90333	1.67532	0.74444	4.89093
1-(5Z,8Z,11Z,14Z-Eicosatetraenoyl)-sn-glycero-3-phosphocholine	CASNO:60701-99-7			C28H50NO7P	543.332		9.73	9.88				9.805	6.1	1.60738	5.90333	1.66093	0.731988	4.29352
Sulfameter	CASNO:651-06-9			C11H12N4O3S	280.063	8.89	8.84	8.83			5.61	8.85333	5.61	1.57813	5.42913	1.63071	0.705499	5.00764
Adenosine, 5'-S-methyl-5'-thio-	CASNO:2457-80-9			C11H15N5O3S	297.09	8.89	8.84	8.83			5.61	8.85333	5.61	1.57813	5.42913	1.63071	0.705499	5.00764
Pro-Pro	INCHIKEY:RWCOTTLHDJWHRS-UHFFFAOYSA-N	HMDB11180		C10H16N2O3	212.116	9.67	9.52	9.54				9.57667	6.1	1.56995	5.90333	1.62225	0.697994	4.84449
Glycerophospho-N-oleoyl ethanolamine	CASNO:201738-24-1			C23H46NO7P	479.301			9.47				9.47	6.1	1.55246	5.90333	1.60418	0.681834	3.24336
1-(9Z-Octadecenoyl)-sn-glycero-3-phosphoethanolamine	CASNO:89576-29-4			C23H46NO7P	479.301			9.47				9.47	6.1	1.55246	5.90333	1.60418	0.681834	3.24336
Celastrol	CASNO:34157-83-0			C29H38O4	450.277	9.6	9.43	9.36				9.46333	6.1	1.55137	5.90333	1.60305	0.680818	4.82731
Buprenorphine	CASNO:52485-79-7			C29H41NO4	467.304	9.6	9.43	9.36				9.46333	6.1	1.55137	5.90333	1.60305	0.680818	4.82731
1-Myristoyl-sn-glycero-3-phosphocholine	CASNO:20559-16-4			C22H46NO7P	467.301	9.6	9.43	9.36				9.46333	6.1	1.55137	5.90333	1.60305	0.680818	4.82731
L-Arginine	CASNO:74-79-3			C6H14N4O2	174.112	10.3	8.96	8.89				9.38333	6.1	1.53825	5.90333	1.5895	0.66857	4.81506
DL-Arginine	CASNO:7200-25-1			C6H14N4O2	174.112	10.3	8.96	8.89				9.38333	6.1	1.53825	5.90333	1.5895	0.66857	4.81506
Pro-Ala	INCHIKEY:FELJDCNGZFDUNR-UHFFFAOYSA-N			C8H14N2O3	186.1	9.36	9.24	9.22				9.27333	6.1	1.52022	5.90333	1.57086	0.651558	4.79805
Ala-Pro	CASNO:13485-59-1			C8H14N2O3	186.1	9.36	9.24	9.22				9.27333	6.1	1.52022	5.90333	1.57086	0.651558	4.79805
N-Methylbenzamide	CASNO:613-93-4			C8H9NO	135.068	9.31	9.23	9.23				9.25667	6.1	1.51749	5.90333	1.56804	0.648963	4.79546
2-Phenylacetamide	CASNO:103-81-1	HMDB01250	C07565	C8H9NO	135.068	9.31	9.23	9.23				9.25667	6.1	1.51749	5.90333	1.56804	0.648963	4.79546
Guanosine	CASNO:118-00-3	HMDB00133	C00387	C10H13N5O5	283.092	9.54	9.48	9.47	5.79	6.39	6.45	9.49667	6.27	1.51462	6.06785	1.56508	0.646235	5.55827
8-Hydroxy-2'-deoxyguanosine	CASNO:88847-89-6			C10H13N5O5	283.092	9.54	9.48	9.47	5.79	6.39	6.45	9.49667	6.27	1.51462	6.06785	1.56508	0.646235	5.55827
Lyso-PC(16:0)	CASNO:17364-16-8			C24H50NO7P	495.332		8.66	9.765				9.2125	6.1	1.51025	5.90333	1.56056	0.642063	4.20359
1-Hexadecanoyl-sn-glycero-3-phosphocholine	INCHIKEY:ASWBNKHCZGQVJV-UHFFFAOYSA-N	HMDB10382		C24H50NO7P	495.332		8.66	9.765				9.2125	6.1	1.51025	5.90333	1.56056	0.642063	4.20359
Xanthosine	CASNO:146-80-5			C10H12N4O6	284.076	9.22	9.21	9.2				9.21	6.1	1.50984	5.90333	1.56014	0.641671	4.78816
Fexofenadine	CASNO:83799-24-0			C32H39NO4	501.288		9.15	9.08				9.115	6.1	1.49426	5.90333	1.54404	0.626713	4.18824
NG,NG-Dimethyl-L-arginine	CASNO:220805-22-1			C8H18N4O2	202.143	9.32	8.99	9				9.10333	6.1	1.49235	5.90333	1.54207	0.624865	4.77136
N(G),N(G')-Dimethyl-L-arginine	CASNO:30315-93-6			C8H18N4O2	202.143	9.32	8.99	9				9.10333	6.1	1.49235	5.90333	1.54207	0.624865	4.77136
Isocarbamid	CASNO:30979-48-7			C8H15N3O2	185.116	9.32	8.99	9				9.10333	6.1	1.49235	5.90333	1.54207	0.624865	4.77136
Val-Pro	INCHIKEY:GIAZPLMMQOERPN-UHFFFAOYSA-N			C10H18N2O3	214.132	9.07	9.01	8.98				9.02	6.1	1.47869	5.90333	1.52795	0.611597	4.75809
Pro-Val	INCHIKEY:AWJGUZSYVIVZGP-UHFFFAOYSA-N			C10H18N2O3	214.132	9.07	9.01	8.98				9.02	6.1	1.47869	5.90333	1.52795	0.611597	4.75809
DL-Metanephrine	CASNO:5001-33-2			C10H15NO3	197.105	9.07	9.01	8.98				9.02	6.1	1.47869	5.90333	1.52795	0.611597	4.75809
Vigabatrin	CASNO:60643-86-9			C6H11NO2	129.079	9	8.94	8.92				8.95333	6.1	1.46776	5.90333	1.51666	0.600895	4.74739
L-Pipecolic acid	CASNO:3105-95-1			C6H11NO2	129.079	9	8.94	8.92				8.95333	6.1	1.46776	5.90333	1.51666	0.600895	4.74739
D-Pipecolinic acid	CASNO:1723-00-8			C6H11NO2	129.079	9	8.94	8.92				8.95333	6.1	1.46776	5.90333	1.51666	0.600895	4.74739
.beta.-Homoproline	CASNO:56879-46-0			C6H11NO2	129.079	9	8.94	8.92				8.95333	6.1	1.46776	5.90333	1.51666	0.600895	4.74739
(2E,4E)-Hexa-2,4-dienoic acid	CASNO:110-44-1		D05892	C6H8O2	112.052	9	8.94	8.92				8.95333	6.1	1.46776	5.90333	1.51666	0.600895	4.74739
Methoxamine	CASNO:390-28-3			C11H17NO3	211.121	8.986	8.922	8.92				8.94267	6.1	1.46601	5.90333	1.51485	0.599175	4.74567
Metaproterenol	CASNO:586-06-1			C11H17NO3	211.121	8.986	8.922	8.92				8.94267	6.1	1.46601	5.90333	1.51485	0.599175	4.74567
Isoproterenol	CASNO:7683-59-2			C11H17NO3	211.121	8.986	8.922	8.92				8.94267	6.1	1.46601	5.90333	1.51485	0.599175	4.74567
Pro-Leu	INCHIKEY:ZKQOUHVVXABNDG-UHFFFAOYSA-N			C11H20N2O3	228.147	8.98	8.915	8.92				8.93833	6.1	1.4653	5.90333	1.51412	0.598476	4.74497
Pro-Ile	INCHIKEY:OCYROESYHWUPBP-UHFFFAOYSA-N			C11H20N2O3	228.147	8.98	8.915	8.92				8.93833	6.1	1.4653	5.90333	1.51412	0.598476	4.74497
Leu-Pro	INCHIKEY:VTJUNIYRYIAIHF-UHFFFAOYSA-N	HMDB11175		C11H20N2O3	228.147	8.98	8.915	8.92				8.93833	6.1	1.4653	5.90333	1.51412	0.598476	4.74497
Ile-Pro	INCHIKEY:BBIXOODYWPFNDT-UHFFFAOYSA-N	HMDB11174		C11H20N2O3	228.147	8.98	8.915	8.92				8.93833	6.1	1.4653	5.90333	1.51412	0.598476	4.74497
PyroGlu-Asn	INCHIKEY:BQZCHHUDWADDJM-UHFFFAOYSA-N			C9H13N3O5	243.086	9.02	8.96	8.93		6.09	6.18	8.97	6.15	1.45854	5.95172	1.50713	0.591801	5.29205
Nitrotyrosine	CASNO:621-44-3			C9H10N2O5	226.059	9.02	8.96	8.93		6.09	6.18	8.97	6.15	1.45854	5.95172	1.50713	0.591801	5.29205
Cytidine	CASNO:65-46-3			C9H13N3O5	243.086	9.02	8.96	8.93		6.09	6.18	8.97	6.15	1.45854	5.95172	1.50713	0.591801	5.29205
Cytarabine	CASNO:147-94-4			C9H13N3O5	243.086	9.02	8.96	8.93		6.09	6.18	8.97	6.15	1.45854	5.95172	1.50713	0.591801	5.29205
Succinic semialdehyde	CASNO:692-29-5			C4H6O3	102.032	8.63	8.9	8.89				8.80667	6.1	1.44372	5.90333	1.49181	0.577066	4.72356
O-Methyl-DL-serine	CASNO:19794-53-7			C4H9NO3	119.058	8.63	8.9	8.89				8.80667	6.1	1.44372	5.90333	1.49181	0.577066	4.72356
L-Threonine	CASNO:72-19-5			C4H9NO3	119.058	8.63	8.9	8.89				8.80667	6.1	1.44372	5.90333	1.49181	0.577066	4.72356
L-Homoserine	CASNO:672-15-1			C4H9NO3	119.058	8.63	8.9	8.89				8.80667	6.1	1.44372	5.90333	1.49181	0.577066	4.72356
L-.beta.-Homoserine	CASNO:16504-56-6			C4H9NO3	119.058	8.63	8.9	8.89				8.80667	6.1	1.44372	5.90333	1.49181	0.577066	4.72356
DL-Homoserine	CASNO:1927-25-9			C4H9NO3	119.058	8.63	8.9	8.89				8.80667	6.1	1.44372	5.90333	1.49181	0.577066	4.72356
2-Ketobutyric acid	CASNO:600-18-0			C4H6O3	102.032	8.63	8.9	8.89				8.80667	6.1	1.44372	5.90333	1.49181	0.577066	4.72356
Zymosterol	CASNO:128-33-6	HMDB06271	C05437	C27H44O	384.339			8.79				8.79	6.1	1.44098	5.90333	1.48899	0.574333	3.13586
Prostaglandin F2.alpha. dimethylamine	CASNO:67508-09-2			C22H41NO3	367.309			8.79				8.79	6.1	1.44098	5.90333	1.48899	0.574333	3.13586
N-Octadecanoyl-L-homoserine lactone	CASNO:479050-96-9			C22H41NO3	367.309			8.79				8.79	6.1	1.44098	5.90333	1.48899	0.574333	3.13586
Desmosterol	CASNO:313-04-2			C27H44O	384.339			8.79				8.79	6.1	1.44098	5.90333	1.48899	0.574333	3.13586
Cholesta-5,8(9)-dien-3.beta.-ol	CASNO:70741-38-7			C27H44O	384.339			8.79				8.79	6.1	1.44098	5.90333	1.48899	0.574333	3.13586
Cholesta-5,7-dien-3-ol, (3.beta.)-	CASNO:434-16-2			C27H44O	384.339			8.79				8.79	6.1	1.44098	5.90333	1.48899	0.574333	3.13586
Cholecalciferol	CASNO:67-97-0			C27H44O	384.339			8.79				8.79	6.1	1.44098	5.90333	1.48899	0.574333	3.13586
(+)-4-Cholesten-3-one	CASNO:601-57-0			C27H44O	384.339			8.79				8.79	6.1	1.44098	5.90333	1.48899	0.574333	3.13586
N-Butyryl-L-homoserine lactone	CASNO:67605-85-0			C8H13NO3	171.09	8.86	8.82	8.62				8.76667	6.1	1.43716	5.90333	1.48504	0.570498	4.71699
N-Butyryl-DL-homoserine lactone	CASNO:98426-48-3			C8H13NO3	171.09	8.86	8.82	8.62				8.76667	6.1	1.43716	5.90333	1.48504	0.570498	4.71699
Linsidomine cation	CASNO:744953-71-7			C6H11N4O2	171.088	8.86	8.82	8.62				8.76667	6.1	1.43716	5.90333	1.48504	0.570498	4.71699
Val-Gly	CASNO:686-43-1			C7H14N2O3	174.1	8.625	9.02	8.595				8.74667	6.1	1.43388	5.90333	1.48165	0.567203	4.7137
N-Tigloylglycine	CASNO:35842-45-6			C7H11NO3	157.074	8.625	9.02	8.595				8.74667	6.1	1.43388	5.90333	1.48165	0.567203	4.7137
N-.alpha.-Acetyl-L-ornithine	CASNO:6205-08-9	HMDB03357	C00437	C7H14N2O3	174.1	8.625	9.02	8.595				8.74667	6.1	1.43388	5.90333	1.48165	0.567203	4.7137
Gly-Val	CASNO:1963-21-9			C7H14N2O3	174.1	8.625	9.02	8.595				8.74667	6.1	1.43388	5.90333	1.48165	0.567203	4.7137
trans-4-Hydroxy-L-proline	CASNO:51-35-4			C5H9NO3	131.058	8.74	8.7	8.68				8.70667	6.1	1.42732	5.90333	1.47487	0.56059	4.70708
N-Acetylglycine methyl ester	CASNO:1117-77-7			C5H9NO3	131.058	8.74	8.7	8.68				8.70667	6.1	1.42732	5.90333	1.47487	0.56059	4.70708
L-Alanine, N-acetyl-	CASNO:97-69-8			C5H9NO3	131.058	8.74	8.7	8.68				8.70667	6.1	1.42732	5.90333	1.47487	0.56059	4.70708
5-Aminolevulinic acid	CASNO:106-60-5	HMDB01149	C00430	C5H9NO3	131.058	8.74	8.7	8.68				8.70667	6.1	1.42732	5.90333	1.47487	0.56059	4.70708
Salicylaldehyde	CASNO:90-02-8			C7H6O2	122.037	8.68	8.69	8.67				8.68	6.1	1.42295	5.90333	1.47036	0.556165	4.70266
Benzoic acid	CASNO:65-85-0			C7H6O2	122.037	8.68	8.69	8.67				8.68	6.1	1.42295	5.90333	1.47036	0.556165	4.70266
4-Hydroxybenzaldehyde	CASNO:123-08-0	HMDB11718	C00633	C7H6O2	122.037	8.68	8.69	8.67				8.68	6.1	1.42295	5.90333	1.47036	0.556165	4.70266
Val-Ala	INCHIKEY:HSRXSKHRSXRCFC-UHFFFAOYSA-N			C8H16N2O3	188.116	8.6725	8.79333	8.5375				8.66778	6.1	1.42095	5.90333	1.46829	0.554132	4.70062
N.epsilon.-Acetyl-L-lysine	CASNO:692-04-6			C8H16N2O3	188.116	8.6725	8.79333	8.5375				8.66778	6.1	1.42095	5.90333	1.46829	0.554132	4.70062
N.alpha.-Acetyl-L-lysine	CASNO:1946-82-3			C8H16N2O3	188.116	8.6725	8.79333	8.5375				8.66778	6.1	1.42095	5.90333	1.46829	0.554132	4.70062
Leu-Gly	CASNO:686-50-0			C8H16N2O3	188.116	8.6725	8.79333	8.5375				8.66778	6.1	1.42095	5.90333	1.46829	0.554132	4.70062
Ile-Gly	INCHIKEY:UCGDDTHMMVWVMV-UHFFFAOYSA-N			C8H16N2O3	188.116	8.6725	8.79333	8.5375				8.66778	6.1	1.42095	5.90333	1.46829	0.554132	4.70062
Gly-Leu	CASNO:869-19-2			C8H16N2O3	188.116	8.6725	8.79333	8.5375				8.66778	6.1	1.42095	5.90333	1.46829	0.554132	4.70062
Gly-Ile	INCHIKEY:KGVHCTWYMPWEGN-UHFFFAOYSA-N			C8H16N2O3	188.116	8.6725	8.79333	8.5375				8.66778	6.1	1.42095	5.90333	1.46829	0.554132	4.70062
Glycyl-L-norleucine	CASNO:19257-04-6			C8H16N2O3	188.116	8.6725	8.79333	8.5375				8.66778	6.1	1.42095	5.90333	1.46829	0.554132	4.70062
Ala-Val	INCHIKEY:LIWMQSWFLXEGMA-UHFFFAOYSA-N			C8H16N2O3	188.116	8.6725	8.79333	8.5375				8.66778	6.1	1.42095	5.90333	1.46829	0.554132	4.70062
Thymidine	CASNO:50-89-5			C10H14N2O5	242.09	8.04	7.83	8.04	5.29	5.74	5.74	7.97	5.6275	1.41626	5.44607	1.46344	0.549365	5.34625
Palmitoylcarnitine	CASNO:1935-18-8			C23H45NO4	399.335	8.33	8.8	8.69				8.60667	6.1	1.41093	5.90333	1.45793	0.543925	4.69042
Uric acid	CASNO:69-93-2			C5H4N4O3	168.028	10.4	10.3	10.3	7.42	7.31	7.32	10.3333	7.3425	1.40733	7.10578	1.45422	0.540242	5.72928
Thr-Leu	CASNO:50299-12-2			C10H20N2O4	232.142	8.57	8.56	8.56				8.56333	6.1	1.40383	5.90333	1.45059	0.536642	4.68313
Thr-Ile	INCHIKEY:LUMXICQAOKVQOB-UHFFFAOYSA-N			C10H20N2O4	232.142	8.57	8.56	8.56				8.56333	6.1	1.40383	5.90333	1.45059	0.536642	4.68313
L-Proline, N-[(1,1-dimethylethoxy)carbonyl]-	CASNO:15761-39-4			C10H17NO4	215.116	8.57	8.56	8.56				8.56333	6.1	1.40383	5.90333	1.45059	0.536642	4.68313
Leu-Thr	INCHIKEY:LRKCBIUDWAXNEG-UHFFFAOYSA-N			C10H20N2O4	232.142	8.57	8.56	8.56				8.56333	6.1	1.40383	5.90333	1.45059	0.536642	4.68313
Ile-Thr	INCHIKEY:DRCKHKZYDLJYFQ-UHFFFAOYSA-N			C10H20N2O4	232.142	8.57	8.56	8.56				8.56333	6.1	1.40383	5.90333	1.45059	0.536642	4.68313
Pro-Gly	CASNO:2578-57-6			C7H12N2O3	172.085	8.63		8.37				8.5	6.1	1.39344	5.90333	1.43986	0.525933	4.08746
Gly-Pro	CASNO:704-15-4			C7H12N2O3	172.085	8.63		8.37				8.5	6.1	1.39344	5.90333	1.43986	0.525933	4.08746
Pyrrolidine	CASNO:123-75-1			C4H9N	71.0735	9.9	9.75	9.76	6.75	7.11	7.22	9.80333	7.075	1.38563	6.8469	1.43179	0.517821	5.65793
Val-Glu	INCHIKEY:UPJONISHZRADBH-UHFFFAOYSA-N			C10H18N2O5	246.122	8.43	8.45	8.4				8.42667	6.1	1.38142	5.90333	1.42744	0.513432	4.65992
Leu-Asp	INCHIKEY:DVCSNHXRZUVYAM-UHFFFAOYSA-N			C10H18N2O5	246.122	8.43	8.45	8.4				8.42667	6.1	1.38142	5.90333	1.42744	0.513432	4.65992
Ile-Asp	INCHIKEY:WKXVAXOSIPTXEC-UHFFFAOYSA-N			C10H18N2O5	246.122	8.43	8.45	8.4				8.42667	6.1	1.38142	5.90333	1.42744	0.513432	4.65992
Glu-Val	INCHIKEY:SITLTJHOQZFJGG-UHFFFAOYSA-N			C10H18N2O5	246.122	8.43	8.45	8.4				8.42667	6.1	1.38142	5.90333	1.42744	0.513432	4.65992
Asp-Leu	INCHIKEY:ZVDPYSVOZFINEE-UHFFFAOYSA-N			C10H18N2O5	246.122	8.43	8.45	8.4				8.42667	6.1	1.38142	5.90333	1.42744	0.513432	4.65992
Asp-Ile	INCHIKEY:BSWHERGFUNMWGS-UHFFFAOYSA-N			C10H18N2O5	246.122	8.43	8.45	8.4				8.42667	6.1	1.38142	5.90333	1.42744	0.513432	4.65992
Ergothioneine	CASNO:58511-63-0			C9H15N3O2S	229.088	8.27	8.31	8.28				8.28667	6.1	1.35847	5.90333	1.40373	0.489262	4.63575
Thr-Pro	CASNO:46398-79-2			C9H16N2O4	216.111	8.31	8.08	8.29				8.22667	6.1	1.34863	5.90333	1.39356	0.478778	4.62527
Pro-Thr	INCHIKEY:GVUVRRPYYDHHGK-UHFFFAOYSA-N			C9H16N2O4	216.111	8.31	8.08	8.29				8.22667	6.1	1.34863	5.90333	1.39356	0.478778	4.62527
Val-Thr	INCHIKEY:GVRKWABULJAONN-UHFFFAOYSA-N			C9H18N2O4	218.127	8.3	8.11	8.265				8.225	6.1	1.34836	5.90333	1.39328	0.478486	4.62498
Thr-Val	CASNO:99032-17-4			C9H18N2O4	218.127	8.3	8.11	8.265				8.225	6.1	1.34836	5.90333	1.39328	0.478486	4.62498
Ser-Leu	CASNO:6665-16-3			C9H18N2O4	218.127	8.3	8.11	8.265				8.225	6.1	1.34836	5.90333	1.39328	0.478486	4.62498
Ser-Ile	INCHIKEY:BXLYSRPHVMCOPS-UHFFFAOYSA-N			C9H18N2O4	218.127	8.3	8.11	8.265				8.225	6.1	1.34836	5.90333	1.39328	0.478486	4.62498
Meprobamate	CASNO:57-53-4			C9H18N2O4	218.127	8.3	8.11	8.265				8.225	6.1	1.34836	5.90333	1.39328	0.478486	4.62498
Leu-Ser	INCHIKEY:XGDCYUQSFDQISZ-UHFFFAOYSA-N			C9H18N2O4	218.127	8.3	8.11	8.265				8.225	6.1	1.34836	5.90333	1.39328	0.478486	4.62498
Ile-Ser	INCHIKEY:TWVKGYNQQAUNRN-UHFFFAOYSA-N			C9H18N2O4	218.127	8.3	8.11	8.265				8.225	6.1	1.34836	5.90333	1.39328	0.478486	4.62498
Spermidine	CASNO:124-20-9	HMDB01257	C00315	C7H19N3	145.158	9.79	9.65	9.65	7.21	7.1	7.3	9.69667	7.2275	1.34163	6.99448	1.38633	0.471271	5.66391
N1-(3-Aminopropyl)-N1-methylpropane-1,3-diamine	CASNO:105-83-9			C7H19N3	145.158	9.79	9.65	9.65	7.21	7.1	7.3	9.69667	7.2275	1.34163	6.99448	1.38633	0.471271	5.66391
Cytidine 5'-monophosphate	CASNO:63-37-6			C9H14N3O8P	323.052	7.8	8.88	7.87				8.18333	6.1	1.34153	5.90333	1.38622	0.471159	4.61765
Pristimerin	CASNO:1258-84-0		C08633	C30H40O4	464.293		8.51	7.77				8.14	6.1	1.33443	5.90333	1.37888	0.463499	4.02503
1-Stearoyl-2-hydroxy-sn-glycero-3-phosphoethanolamine	CASNO:69747-55-3			C23H48NO7P	481.317		8.51	7.77				8.14	6.1	1.33443	5.90333	1.37888	0.463499	4.02503
1-Pentadecanoyl-sn-glycero-3-phosphocholine	CASNO:108273-89-8			C23H48NO7P	481.317		8.51	7.77				8.14	6.1	1.33443	5.90333	1.37888	0.463499	4.02503
1-Octadecanoyl-sn-glycero-3-phosphoethanolamine	INCHIKEY:BBYWOYAFBUOUFP-UHFFFAOYSA-N	HMDB11130		C23H48NO7P	481.317		8.51	7.77				8.14	6.1	1.33443	5.90333	1.37888	0.463499	4.02503
Xanthine	CASNO:69-89-6			C5H4N4O2	152.033	10.3	10.4	10.1	7.73	7.65	7.73	10.2667	7.71	1.3316	7.46143	1.37597	0.460444	5.75248
Oxypurinol	CASNO:2465-59-0			C5H4N4O2	152.033	10.3	10.4	10.1	7.73	7.65	7.73	10.2667	7.71	1.3316	7.46143	1.37597	0.460444	5.75248
2-Cyanoamino-4,6-dihydroxypyrimidine	CASNO:55067-10-2			C5H4N4O2	152.033	10.3	10.4	10.1	7.73	7.65	7.73	10.2667	7.71	1.3316	7.46143	1.37597	0.460444	5.75248
Uracil	CASNO:66-22-8			C4H4N2O2	112.027	10.1	9.95	9.965	7.48	7.56	7.565	10.005	7.5425	1.32648	7.29933	1.37067	0.454886	5.71754
4,6-Dihydroxypyrimidine	CASNO:1193-24-4			C4H4N2O2	112.027	10.1	9.95	9.965	7.48	7.56	7.565	10.005	7.5425	1.32648	7.29933	1.37067	0.454886	5.71754
Leu-Glu	INCHIKEY:NFNVDJGXRFEYTK-UHFFFAOYSA-N			C11H20N2O5	260.137	7.96	8.3	7.9				8.05333	6.1	1.32022	5.90333	1.3642	0.448056	4.59455
Ile-Glu	INCHIKEY:KTGFOCFYOZQVRJ-UHFFFAOYSA-N			C11H20N2O5	260.137	7.96	8.3	7.9				8.05333	6.1	1.32022	5.90333	1.3642	0.448056	4.59455
Glu-Leu	INCHIKEY:YBAFDPFAUTYYRW-UHFFFAOYSA-N			C11H20N2O5	260.137	7.96	8.3	7.9				8.05333	6.1	1.32022	5.90333	1.3642	0.448056	4.59455
Glu-Ile	INCHIKEY:SNFUTDLOCQQRQD-UHFFFAOYSA-N			C11H20N2O5	260.137	7.96	8.3	7.9				8.05333	6.1	1.32022	5.90333	1.3642	0.448056	4.59455
Methyl 1-aminocyclopropanecarboxylate	CASNO:72784-43-1			C5H9NO2	115.063	10.3	10.1	10.1	7.69		7.73	10.1667	7.71667	1.31749	7.46788	1.36139	0.445076	5.52105
L-Proline	CASNO:147-85-3			C5H9NO2	115.063	10.3	10.1	10.1	7.69		7.73	10.1667	7.71667	1.31749	7.46788	1.36139	0.445076	5.52105
Pyridoxal	CASNO:66-72-8			C8H9NO3	167.058	8.15	7.93	7.91				7.99667	6.1	1.31093	5.90333	1.3546	0.437869	4.58436
3-Methyl-2-nitrobenzyl alcohol	CASNO:80866-76-8			C8H9NO3	167.058	8.15	7.93	7.91				7.99667	6.1	1.31093	5.90333	1.3546	0.437869	4.58436
Glycidol	CASNO:556-52-5			C3H6O2	74.0368	8.76	8.76	8.66	6.36	6.88	6.88	8.72667	6.75	1.29284	6.53238	1.33591	0.417822	5.53294
Acetol	CASNO:116-09-6	HMDB06961	C05235	C3H6O2	74.0368	8.76	8.76	8.66	6.36	6.88	6.88	8.72667	6.75	1.29284	6.53238	1.33591	0.417822	5.53294
Glycerophospho-N-palmitoyl ethanolamine	CASNO:100575-09-5			C21H44NO7P	453.286		8.4	7.11				7.755	6.1	1.27131	5.90333	1.31366	0.393597	3.95513
1-Tridecanoyl-sn-glycero-3-phosphocholine	CASNO:20559-17-5			C21H44NO7P	453.286		8.4	7.11				7.755	6.1	1.27131	5.90333	1.31366	0.393597	3.95513
1-Palmitoyl-2-hydroxy-sn-glycero-3-phosphoethanolamine	CASNO:53862-35-4			C21H44NO7P	453.286		8.4	7.11				7.755	6.1	1.27131	5.90333	1.31366	0.393597	3.95513
1-Oleoyl-L-.alpha.-lysophosphatidic acid	CASNO:22002-87-5			C21H41O7P	436.259		8.4	7.11				7.755	6.1	1.27131	5.90333	1.31366	0.393597	3.95513
1-Octadecenoyl-2-sn-glycero-3-phosphate	CASNO:303128-36-1			C21H41O7P	436.259		8.4	7.11				7.755	6.1	1.27131	5.90333	1.31366	0.393597	3.95513
1-Hexadecanoyl-sn-glycero-3-phosphoethanolamine	INCHIKEY:YVYMBNSKXOXSKW-UHFFFAOYSA-N	HMDB11503		C21H44NO7P	453.286		8.4	7.11				7.755	6.1	1.27131	5.90333	1.31366	0.393597	3.95513
N-.alpha.-(tert-Butoxycarbonyl)-L-leucine	CASNO:13139-15-6			C11H21NO4	231.147	9.26	9.175	9.175	6.98	7.53	7.295	9.20333	7.275	1.26506	7.04045	1.30721	0.386488	5.62688
N-.alpha.-(tert-Butoxycarbonyl)-L-Isoleucine	CASNO:13139-16-7			C11H21NO4	231.147	9.26	9.175	9.175	6.98	7.53	7.295	9.20333	7.275	1.26506	7.04045	1.30721	0.386488	5.62688
Butyrylcarnitine	CASNO:1492-26-8			C11H21NO4	231.147	9.26	9.175	9.175	6.98	7.53	7.295	9.20333	7.275	1.26506	7.04045	1.30721	0.386488	5.62688
L-Tyrosine	CASNO:60-18-4			C 9H 11NO 3	181.1	10.5	10.3	10.3	8.06	8.28	8.34	10.3667	8.255	1.2558	7.98886	1.29764	0.375891	5.80168
L-Valine	CASNO:72-18-4			C 5H 11NO 2	117.1	10.5	10.3	10.3			8.32	10.3667	8.32	1.24599	8.05176	1.2875	0.364576	5.30086
Isocytosine	CASNO:108-53-2			C4H5N3O	111.043	8.81	8.77	8.72	6.81	7.04	7.19	8.76667	7.0575	1.24218	6.82996	1.28356	0.36015	5.56499
Cytosine	CASNO:71-30-7			C4H5N3O	111.043	8.81	8.77	8.72	6.81	7.04	7.19	8.76667	7.0575	1.24218	6.82996	1.28356	0.36015	5.56499
Piperidine	CASNO:110-89-4		C01746	C5H11N	85.0891	10.7	10.5	10.5	8.58	8.6	8.64	10.5667	8.615	1.22654	8.33725	1.2674	0.341877	5.84599
N-(4-Hydroxyphenyl)propanamide	CASNO:1693-37-4			C9H11NO2	165.079	11	10.7	10.7	8.8	8.79	8.86	10.8	8.8275	1.22345	8.5429	1.26421	0.338234	5.87897
Metolcarb	CASNO:1129-41-5		C18747	C9H11NO2	165.079	11	10.7	10.7	8.8	8.79	8.86	10.8	8.8275	1.22345	8.5429	1.26421	0.338234	5.87897
Ethenzamide	CASNO:938-73-8			C9H11NO2	165.079	11	10.7	10.7	8.8	8.79	8.86	10.8	8.8275	1.22345	8.5429	1.26421	0.338234	5.87897
DL-Phenylalanine	CASNO:150-30-1			C9H11NO2	165.079	11	10.7	10.7	8.8	8.79	8.86	10.8	8.8275	1.22345	8.5429	1.26421	0.338234	5.87897
Benzocaine	CASNO:94-09-7			C9H11NO2	165.079	11	10.7	10.7	8.8	8.79	8.86	10.8	8.8275	1.22345	8.5429	1.26421	0.338234	5.87897
Unoprostone	CASNO:120373-36-6		D08661	C22H38O5	382.272	6.77	7.47	8.11				7.45	6.1	1.22131	5.90333	1.262	0.33571	4.4822
p-tert-Octylphenol tetraglycol ether	CASNO:2315-63-1			C22H38O5	382.272	6.77	7.47	8.11				7.45	6.1	1.22131	5.90333	1.262	0.33571	4.4822
Misoprostol	CASNO:59122-46-2			C22H38O5	382.272	6.77	7.47	8.11				7.45	6.1	1.22131	5.90333	1.262	0.33571	4.4822
9S,11R,15S-Trihydroxy-20a,20b-dihomo-5Z,13E-prostadienoic acid	CASNO:36950-85-3			C22H38O5	382.272	6.77	7.47	8.11				7.45	6.1	1.22131	5.90333	1.262	0.33571	4.4822
9-Oxo-11R,15S-dihydroxy-1a,1b-dihomo-13E-prostaenoic acid	CASNO:23452-98-4			C22H38O5	382.272	6.77	7.47	8.11				7.45	6.1	1.22131	5.90333	1.262	0.33571	4.4822
1a,1b-Dihomo-9S,11R,15S-trihydroxy-5Z,13E-prostadienoic acid	CASNO:57944-39-5			C22H38O5	382.272	6.77	7.47	8.11				7.45	6.1	1.22131	5.90333	1.262	0.33571	4.4822
16,16-Dimethylprostaglandin F2.alpha.	CASNO:39746-23-1			C22H38O5	382.272	6.77	7.47	8.11				7.45	6.1	1.22131	5.90333	1.262	0.33571	4.4822
16,16-Dimethylprostaglandin E1	CASNO:41692-15-3			C22H38O5	382.272	6.77	7.47	8.11				7.45	6.1	1.22131	5.90333	1.262	0.33571	4.4822
15(R)-15-Methylprostaglandin F2.alpha. methyl ester	CASNO:35700-22-2			C22H38O5	382.272	6.77	7.47	8.11				7.45	6.1	1.22131	5.90333	1.262	0.33571	4.4822
trans-Cinnamic acid	CASNO:140-10-3			C9H8O2	148.052	10.8	10.6	10.6	8.8	8.79	8.81	10.6667	8.8025	1.21178	8.5187	1.25215	0.324403	5.8679
4-Chromanone	CASNO:491-37-2			C9H8O2	148.052	10.8	10.6	10.6	8.8	8.79	8.81	10.6667	8.8025	1.21178	8.5187	1.25215	0.324403	5.8679
3,4-Dihydrocoumarin	CASNO:119-84-6		C02274	C9H8O2	148.052	10.8	10.6	10.6	8.8	8.79	8.81	10.6667	8.8025	1.21178	8.5187	1.25215	0.324403	5.8679
Nitroacetic acid ethyl ester	CASNO:626-35-7			C4H7NO4	133.038	8.73	8.664	8.726	7.72	7.73	6.70667	8.70667	7.21583	1.20661	6.98319	1.2468	0.318234	5.59325
L-Aspartic acid	CASNO:56-84-8			C4H7NO4	133.038	8.73	8.664	8.726	7.72	7.73	6.70667	8.70667	7.21583	1.20661	6.98319	1.2468	0.318234	5.59325
L-Leucine	CASNO:61-90-5			C6H13NO2	131.095	11.2	10.9	10.9	9.19	9.21	9.21	11	9.205	1.195	8.90823	1.23481	0.304293	5.92148
L-Isoleucine	CASNO:73-32-5			C6H13NO2	131.095	11.2	10.9	10.9	9.19	9.21	9.21	11	9.205	1.195	8.90823	1.23481	0.304293	5.92148
6-Aminocaproic acid	CASNO:60-32-2			C6H13NO2	131.095	11.2	10.9	10.9	9.19	9.21	9.21	11	9.205	1.195	8.90823	1.23481	0.304293	5.92148
N-Methyl-.alpha.-aminoisobutyric acid	CASNO:2566-34-9			C5H11NO2	117.079	10.5	10.3	10.3	8.9	8.94	8.535	10.3667	8.7275	1.18782	8.44612	1.22739	0.295591	5.84486
DL-Norvaline	CASNO:760-78-1			C5H11NO2	117.079	10.5	10.3	10.3	8.9	8.94	8.535	10.3667	8.7275	1.18782	8.44612	1.22739	0.295591	5.84486
Betaine	CASNO:107-43-7	HMDB00043	C00719	C5H11NO2	117.079	10.5	10.3	10.3	8.9	8.94	8.535	10.3667	8.7275	1.18782	8.44612	1.22739	0.295591	5.84486
5-Aminovaleric acid	CASNO:660-88-8			C5H11NO2	117.079	10.5	10.3	10.3	8.9	8.94	8.535	10.3667	8.7275	1.18782	8.44612	1.22739	0.295591	5.84486
Uridine	CASNO:58-96-8			C9H12N2O6	244.07	9.94	9.82	9.83	8.36	8.31	8.37	9.86333	8.3525	1.18088	8.08321	1.22022	0.287146	5.77162
PyroGlu-Asp	INCHIKEY:LQDZJEZNUDFDNE-UHFFFAOYSA-N			C9H12N2O6	244.07	9.94	9.82	9.83	8.36	8.31	8.37	9.86333	8.3525	1.18088	8.08321	1.22022	0.287146	5.77162
trans-2,3-Dimethylacrylic acid	CASNO:80-59-1			C5H8O2	100.052	10.4	10.2	10.2	8.9	8.94	8.50429	10.2667	8.71214	1.17843	8.43126	1.21769	0.284148	5.83654
Glutaraldehyde	CASNO:111-30-8		C12518	C5H8O2	100.052	10.4	10.2	10.2	8.9	8.94	8.50429	10.2667	8.71214	1.17843	8.43126	1.21769	0.284148	5.83654
3-Methyl-.gamma.-butyrolactone	CASNO:1679-47-6			C5H8O2	100.052	10.4	10.2	10.2	8.9	8.94	8.50429	10.2667	8.71214	1.17843	8.43126	1.21769	0.284148	5.83654
2-Butenoic acid, 3-methyl-	CASNO:541-47-9			C5H8O2	100.052	10.4	10.2	10.2	8.9	8.94	8.50429	10.2667	8.71214	1.17843	8.43126	1.21769	0.284148	5.83654
L-Pyroglutamic acid	CASNO:98-79-3			C5H7NO3	129.043	10.2	10	10.1	8.63	8.58	8.57	10.1	8.5875	1.17613	8.31064	1.21531	0.281324	5.80941
D-Pyroglutamic acid	CASNO:4042-36-8			C5H7NO3	129.043	10.2	10	10.1	8.63	8.58	8.57	10.1	8.5875	1.17613	8.31064	1.21531	0.281324	5.80941
DL-Pyroglutamic acid	CASNO:149-87-1			C5H7NO3	129.043	10.2	10	10.1	8.63	8.58	8.57	10.1	8.5875	1.17613	8.31064	1.21531	0.281324	5.80941
2-Hydroxy-N-methylsuccinimide	CASNO:104612-35-3			C5H7NO3	129.043	10.2	10	10.1	8.63	8.58	8.57	10.1	8.5875	1.17613	8.31064	1.21531	0.281324	5.80941
L-(+)-Threose	CASNO:95-44-3			C4H8O4	120.042	8.45	8.49	8.47	7.3	7.24	7.25	8.47	7.26	1.16667	7.02594	1.20553	0.269672	5.56071
D-(-)-Erythrose	CASNO:583-50-6			C4H8O4	120.042	8.45	8.49	8.47	7.3	7.24	7.25	8.47	7.26	1.16667	7.02594	1.20553	0.269672	5.56071
Maleic acid	CASNO:110-16-7	HMDB00134	C00122	C4H4O4	116.011	8.905	8.855	8.61333	7.72	7.73	7.47	8.79111	7.5975	1.15711	7.35255	1.19565	0.2578	5.62332
Propionylcarnitine	CASNO:17298-37-2			C10H19NO4	217.131	8.81	8.78	8.73	7.5	7.82	7.56	8.77333	7.61	1.15287	7.36465	1.19128	0.252508	5.62059
L-Valine, N-[(1,1-dimethylethoxy)carbonyl]-	CASNO:13734-41-3			C10H19NO4	217.131	8.81	8.78	8.73	7.5	7.82	7.56	8.77333	7.61	1.15287	7.36465	1.19128	0.252508	5.62059
Allopurinol	CASNO:315-30-0			C5H4N4O	136.039	9.34667	9.27667	9.27667	8.88	7.87	7.88	9.3	8.1275	1.14426	7.86547	1.18238	0.241698	5.71507
meso-Erythritol	CASNO:149-32-6			C4H10O4	122.058	9.58	9.46	9.46	8.3	8.235	8.43	9.5	8.34875	1.13789	8.07958	1.1758	0.233647	5.74052
L-Threitol	CASNO:2319-57-5			C4H10O4	122.058	9.58	9.46	9.46	8.3	8.235	8.43	9.5	8.34875	1.13789	8.07958	1.1758	0.233647	5.74052
L-Glutamine	CASNO:56-85-9			C5H10N2O3	146.069	9.75	9.6	9.64	8.63	8.58	8.57	9.66333	8.5875	1.12528	8.31064	1.16277	0.217562	5.77531
Gly-Ala	INCHIKEY:VPZXBVLAVMBEQI-UHFFFAOYSA-N			C5H10N2O3	146.069	9.75	9.6	9.64	8.63	8.58	8.57	9.66333	8.5875	1.12528	8.31064	1.16277	0.217562	5.77531
Ala-Gly	CASNO:687-69-4			C5H10N2O3	146.069	9.75	9.6	9.64	8.63	8.58	8.57	9.66333	8.5875	1.12528	8.31064	1.16277	0.217562	5.77531
O-Acetyl-L-serine	CASNO:5147-00-2			C5H9NO4	147.053	9.74	9.61	9.615	8.63	8.58	8.57	9.655	8.5875	1.12431	8.31064	1.16176	0.216317	5.77466
N-Methyl-D-aspartic acid	CASNO:6384-92-5			C5H9NO4	147.053	9.74	9.61	9.615	8.63	8.58	8.57	9.655	8.5875	1.12431	8.31064	1.16176	0.216317	5.77466
L-Glutamic acid	CASNO:56-86-0			C5H9NO4	147.053	9.74	9.61	9.615	8.63	8.58	8.57	9.655	8.5875	1.12431	8.31064	1.16176	0.216317	5.77466
Ethanol, 2-mercapto-	CASNO:60-24-2			C2H6OS	78.0139	11	10.7	10.7	9.71	9.78	9.8	10.8	9.7725	1.10514	9.45743	1.14196	0.191511	5.94696
Dimethyl sulfoxide	CASNO:67-68-5			C2H6OS	78.0139	11	10.7	10.7	9.71	9.78	9.8	10.8	9.7725	1.10514	9.45743	1.14196	0.191511	5.94696
Guanosine 5'-monophosphate	CASNO:85-32-5			C10H14N5O8P	363.058	8.96	8.92	8.92	8.18	8.04	8.09	8.93333	8.1	1.10288	7.83885	1.13962	0.188556	5.67553
DL-Malic acid	CASNO:6915-15-7			C4H6O5	134.022	9.3275	9.2325	9.225	8.45	8.82667	8.335	9.26167	8.48667	1.09132	8.21305	1.12768	0.173353	5.73868
Diglycolic acid	CASNO:110-99-6			C4H6O5	134.022	9.3275	9.2325	9.225	8.45	8.82667	8.335	9.26167	8.48667	1.09132	8.21305	1.12768	0.173353	5.73868
DL-threo-.beta.-Phenylserine	CASNO:2584-75-0			C9H11NO3	181.074	9.34667	9.25	9.15667	8.15333	8.77667	8.55667	9.25111	8.51083	1.08698	8.23644	1.12319	0.167605	5.73444
DL-m-Tyrosine	CASNO:775-06-4			C9H11NO3	181.074	9.34667	9.25	9.15667	8.15333	8.77667	8.55667	9.25111	8.51083	1.08698	8.23644	1.12319	0.167605	5.73444
Adrenalone	CASNO:99-45-6			C9H11NO3	181.074	9.34667	9.25	9.15667	8.15333	8.77667	8.55667	9.25111	8.51083	1.08698	8.23644	1.12319	0.167605	5.73444
Threonic acid	CASNO:3909-12-4	HMDB00943	C01620	C 4H 8O 5	136	9.34667	9.27667	9.27667	8.88	8.44333	8.56667	9.3	8.61417	1.07962	8.33644	1.11558	0.157799	5.74927
Hypoxanthine	CASNO:68-94-0			C 5H 4N 4O	136	9.34667	9.27667	9.27667	8.88	8.44333	8.56667	9.3	8.61417	1.07962	8.33644	1.11558	0.157799	5.74927
Picolinic acid	CASNO:98-98-6			C6H5NO2	123.032	8.41	8.4	8.39	7.94	7.63	7.81	8.4	7.7975	1.07727	7.54611	1.11316	0.154657	5.60229
Nicotinic acid	CASNO:59-67-6			C6H5NO2	123.032	8.41	8.4	8.39	7.94	7.63	7.81	8.4	7.7975	1.07727	7.54611	1.11316	0.154657	5.60229
4-Pyridinecarboxylic acid	CASNO:55-22-1			C6H5NO2	123.032	8.41	8.4	8.39	7.94	7.63	7.81	8.4	7.7975	1.07727	7.54611	1.11316	0.154657	5.60229
L-2-Hydroxyglutaric acid	CASNO:13095-48-2			C5H8O5	148.037	8.63	8.46	8.55	8.02	7.93	7.99	8.54667	7.9825	1.07068	7.72514	1.10634	0.1458	5.63169
D-(+)-Ribonic acid .gamma.-lactone	CASNO:5336-08-3	HMDB01900		C5H8O5	148.037	8.63	8.46	8.55	8.02	7.93	7.99	8.54667	7.9825	1.07068	7.72514	1.10634	0.1458	5.63169
D-(-)-Citramalic acid	CASNO:6236-10-8	HMDB00426	C00815	C5H8O5	148.037	8.63	8.46	8.55	8.02	7.93	7.99	8.54667	7.9825	1.07068	7.72514	1.10634	0.1458	5.63169
7-Methylxanthine	CASNO:552-62-5			C6H6N4O2	166.049	8.63	8.46	8.55	8.02	7.93	7.99	8.54667	7.9825	1.07068	7.72514	1.10634	0.1458	5.63169
3-Methylxanthine	CASNO:1076-22-8	HMDB01886	C16357	C6H6N4O2	166.049	8.63	8.46	8.55	8.02	7.93	7.99	8.54667	7.9825	1.07068	7.72514	1.10634	0.1458	5.63169
trans-Zeatin	CASNO:1637-39-4			C10H13N5O	219.112	9.76	9.66	9.66	9.1	9.1	9.1	9.69333	9.1	1.0652	8.80661	1.10069	0.138406	5.81711
Pantothenic acid	CASNO:599-54-2			C9H17NO5	219.111	9.76	9.66	9.66	9.1	9.1	9.1	9.69333	9.1	1.0652	8.80661	1.10069	0.138406	5.81711
Niacinamide	CASNO:98-92-0			C6H6N2O	122.048	10.2	10	10.1	9.5	9.55	9.58	10.1	9.5525	1.05731	9.24452	1.09254	0.127684	5.88093
Isonicotinamide	CASNO:1453-82-3			C6H6N2O	122.048	10.2	10	10.1	9.5	9.55	9.58	10.1	9.5525	1.05731	9.24452	1.09254	0.127684	5.88093
Valerylcarnitine	CASNO:64191-85-1			C12H23NO4	245.163	9.05778	8.95	8.94778	8.56	8.53	8.53	8.98519	8.5375	1.05244	8.26225	1.0875	0.121014	5.71632
Isovalerylcarnitine	CASNO:31023-24-2			C12H23NO4	245.163	9.05778	8.95	8.94778	8.56	8.53	8.53	8.98519	8.5375	1.05244	8.26225	1.0875	0.121014	5.71632
Aspartic acid, dibutyl ester	CASNO:2885-11-2			C12H23NO4	245.163	9.05778	8.95	8.94778	8.56	8.53	8.53	8.98519	8.5375	1.05244	8.26225	1.0875	0.121014	5.71632
2-Methylbutyrylcarnitine	CASNO:256928-75-3			C12H23NO4	245.163	9.05778	8.95	8.94778	8.56	8.53	8.53	8.98519	8.5375	1.05244	8.26225	1.0875	0.121014	5.71632
Tris(hydroxymethyl)aminomethane	CASNO:77-86-1			C4H11NO3	121.074	9.6	9.5	9.495	8.86667	8.95667	9.415	9.53167	9.16333	1.0402	8.8679	1.07485	0.104135	5.80305
Propanoic acid, 2-hydroxy-2-methyl-	CASNO:594-61-6			C4H8O3	104.047	9.6	9.5	9.495	8.86667	8.95667	9.415	9.53167	9.16333	1.0402	8.8679	1.07485	0.104135	5.80305
Butanoic acid, 3-hydroxy-	CASNO:300-85-6			C4H8O3	104.047	9.6	9.5	9.495	8.86667	8.95667	9.415	9.53167	9.16333	1.0402	8.8679	1.07485	0.104135	5.80305
Acetic acid, hydroxy-, ethyl ester	CASNO:623-50-7			C4H8O3	104.047	9.6	9.5	9.495	8.86667	8.95667	9.415	9.53167	9.16333	1.0402	8.8679	1.07485	0.104135	5.80305
.alpha.-Hydroxybutyric acid	CASNO:20016-85-7			C4H8O3	104.047	9.6	9.5	9.495	8.86667	8.95667	9.415	9.53167	9.16333	1.0402	8.8679	1.07485	0.104135	5.80305
(R)-3-Hydroxybutyric acid	CASNO:625-72-9			C4H8O3	104.047	9.6	9.5	9.495	8.86667	8.95667	9.415	9.53167	9.16333	1.0402	8.8679	1.07485	0.104135	5.80305
Succinic acid	CASNO:110-15-6	HMDB00254	C00042	C4H6O4	118.027	9.28	9.17	9.17	8.81	8.86	8.88	9.20667	8.8575	1.03942	8.57193	1.07405	0.103059	5.75942
Methylmalonic acid	CASNO:516-05-2			C4H6O4	118.027	9.28	9.17	9.17	8.81	8.86	8.88	9.20667	8.8575	1.03942	8.57193	1.07405	0.103059	5.75942
D-Erythronic acid .gamma.-lactone	CASNO:15667-21-7			C4H6O4	118.027	9.28	9.17	9.17	8.81	8.86	8.88	9.20667	8.8575	1.03942	8.57193	1.07405	0.103059	5.75942
Creatine	CASNO:57-00-1			C4H9N3O2	131.069	10.5	10.3	10.3	9.92	10	10	10.3667	9.98	1.03874	9.65824	1.07335	0.10212	5.93121
Inosine	CASNO:58-63-9			C10H12N4O5	268.081	9.22	9.19	9.18	8.88	8.86	8.85	9.19667	8.86	1.038	8.57435	1.07258	0.101084	5.75969
Allopurinol riboside	CASNO:16220-07-8			C10H12N4O5	268.081	9.22	9.19	9.18	8.88	8.86	8.85	9.19667	8.86	1.038	8.57435	1.07258	0.101084	5.75969
DL-Glyceraldehyde	CASNO:56-82-6			C3H6O3	90.0317	10.9	10.6	10.7	10.3	10.4	10.4	10.7333	10.375	1.03454	10.0405	1.069	0.0962661	5.98413
Acetic acid, methoxy-	CASNO:625-45-6			C3H6O3	90.0317	10.9	10.6	10.7	10.3	10.4	10.4	10.7333	10.375	1.03454	10.0405	1.069	0.0962661	5.98413
.beta.-Hydroxypropionic acid	CASNO:503-66-2			C3H6O3	90.0317	10.9	10.6	10.7	10.3	10.4	10.4	10.7333	10.375	1.03454	10.0405	1.069	0.0962661	5.98413
Triethanolamine	CASNO:102-71-6		C06771	C6H15NO3	149.105	8.835	8.87	8.8	8.58	8.53	8.53	8.835	8.5425	1.03424	8.26709	1.0687	0.095851	5.70446
Pregabalin	CASNO:148553-50-8			C8H17NO2	159.126	9.93	9.79	9.81	9.56	9.61	9.62	9.84333	9.6025	1.02508	9.29291	1.05923	0.0830161	5.86592
DL-2-Aminocaprylic acid	CASNO:644-90-6			C8H17NO2	159.126	9.93	9.79	9.81	9.56	9.61	9.62	9.84333	9.6025	1.02508	9.29291	1.05923	0.0830161	5.86592
3-Hexyne-2,5-diol, 2,5-dimethyl-	CASNO:142-30-3			C8H14O2	142.099	9.93	9.79	9.81	9.56	9.61	9.62	9.84333	9.6025	1.02508	9.29291	1.05923	0.0830161	5.86592
2-Propyl-4-pentenoic acid	CASNO:117039-61-9		C16648	C8H14O2	142.099	9.93	9.79	9.81	9.56	9.61	9.62	9.84333	9.6025	1.02508	9.29291	1.05923	0.0830161	5.86592
2-Propyl-2-pentenoic acid	CASNO:33786-47-9			C8H14O2	142.099	9.93	9.79	9.81	9.56	9.61	9.62	9.84333	9.6025	1.02508	9.29291	1.05923	0.0830161	5.86592
2-Octenoic acid, (E)-	CASNO:1871-67-6			C8H14O2	142.099	9.93	9.79	9.81	9.56	9.61	9.62	9.84333	9.6025	1.02508	9.29291	1.05923	0.0830161	5.86592
trans-3-Hydroxycinnamic acid	CASNO:14755-02-3			C9H8O3	164.047	8.72	8.675	8.685	8.2	9.025	8.665	8.69333	8.63875	1.00632	8.36023	1.03984	0.0563661	5.69961
trans-2-Hydroxycinnamic acid	CASNO:614-60-8			C9H8O3	164.047	8.72	8.675	8.685	8.2	9.025	8.665	8.69333	8.63875	1.00632	8.36023	1.03984	0.0563661	5.69961
p-Coumaric acid	CASNO:501-98-4			C9H8O3	164.047	8.72	8.675	8.685	8.2	9.025	8.665	8.69333	8.63875	1.00632	8.36023	1.03984	0.0563661	5.69961
7-Hydroxychromanone	CASNO:5631-67-4			C9H8O3	164.047	8.72	8.675	8.685	8.2	9.025	8.665	8.69333	8.63875	1.00632	8.36023	1.03984	0.0563661	5.69961
O-Benzyl-D-serine	CASNO:10433-52-0			C10H13NO3	195.09	9.405	9.315	9.325	9.31	9.26	9.37	9.34833	9.3275	1.00223	9.02678	1.03562	0.0504979	5.80697
N-Hydroxy-3,4-methylenedioxyamphetamine	CASNO:114562-59-3			C10H13NO3	195.09	9.405	9.315	9.325	9.31	9.26	9.37	9.34833	9.3275	1.00223	9.02678	1.03562	0.0504979	5.80697
L-Serine, O-(phenylmethyl)-	CASNO:4726-96-9			C10H13NO3	195.09	9.405	9.315	9.325	9.31	9.26	9.37	9.34833	9.3275	1.00223	9.02678	1.03562	0.0504979	5.80697
.alpha.-Methyl-L-tyrosine	CASNO:672-87-7			C10H13NO3	195.09	9.405	9.315	9.325	9.31	9.26	9.37	9.34833	9.3275	1.00223	9.02678	1.03562	0.0504979	5.80697
Benzoxazole	CASNO:273-53-0			C7H5NO	119.037	7.76	7.6	8.19	7.97	7.86	7.79	7.85	7.8525	0.999682	7.59933	1.03299	0.0468198	5.5598
Benzene, isocyanato-	CASNO:103-71-9			C7H5NO	119.037	7.76	7.6	8.19	7.97	7.86	7.79	7.85	7.8525	0.999682	7.59933	1.03299	0.0468198	5.5598
trans-Traumatic acid	CASNO:6402-36-4			C12H20O4	228.136	8.58333	8.47	8.46333	8.56	8.53	8.53	8.50556	8.5375	0.996258	8.26225	1.02945	0.041871	5.67629
Pinacidil	CASNO:60560-33-0			C13H19N5	245.164	8.58333	8.47	8.46333	8.56	8.53	8.53	8.50556	8.5375	0.996258	8.26225	1.02945	0.041871	5.67629
Butanedioic acid, 2-(4,4-dimethyl-2-methylenepentyl)-	CASNO:5703-15-1			C12H20O4	228.136	8.58333	8.47	8.46333	8.56	8.53	8.53	8.50556	8.5375	0.996258	8.26225	1.02945	0.041871	5.67629
L-.gamma.-Glutamyl-L-glutamic Acid	CASNO:1116-22-9	HMDB11737	C05282	C10H16N2O7	276.096	8.39	8.94	8.32	8.65	8.59	8.6	8.55	8.61	0.993031	8.33241	1.02611	0.0371904	5.68622
Glu-Glu	CASNO:3929-61-1			C10H16N2O7	276.096	8.39	8.94	8.32	8.65	8.59	8.6	8.55	8.61	0.993031	8.33241	1.02611	0.0371904	5.68622
(5S,6R)-Thymidine glycol	CASNO:38709-52-3			C10H16N2O7	276.096	8.39	8.94	8.32	8.65	8.59	8.6	8.55	8.61	0.993031	8.33241	1.02611	0.0371904	5.68622
(5R,6S)-Thymidine glycol	CASNO:38645-22-6			C10H16N2O7	276.096	8.39	8.94	8.32	8.65	8.59	8.6	8.55	8.61	0.993031	8.33241	1.02611	0.0371904	5.68622
Nicotinamide N-oxide	CASNO:1986-81-8			C6H6N2O2	138.043	8.64	8.63	8.59	8.67	8.68	8.71	8.62	8.6925	0.991659	8.41225	1.0247	0.0351959	5.69822
4-Imidazoleacrylic acid	CASNO:104-98-3	HMDB00301	C00785	C6H6N2O2	138.043	8.64	8.63	8.59	8.67	8.68	8.71	8.62	8.6925	0.991659	8.41225	1.0247	0.0351959	5.69822
Salicylic acid	CASNO:69-72-7			C7H6O3	138.032	8.56	8.14	8.48	8.34667	8.7	8.66	8.39333	8.59167	0.976916	8.31467	1.00946	0.0135851	5.66922
Benzoic acid, 4-hydroxy-	CASNO:99-96-7			C7H6O3	138.032	8.56	8.14	8.48	8.34667	8.7	8.66	8.39333	8.59167	0.976916	8.31467	1.00946	0.0135851	5.66922
Benzoic acid, 3-hydroxy-	CASNO:99-06-9			C7H6O3	138.032	8.56	8.14	8.48	8.34667	8.7	8.66	8.39333	8.59167	0.976916	8.31467	1.00946	0.0135851	5.66922
Guanine	CASNO:73-40-5			C5H5N5O	151.049	9.3	9.22	9.23		9.54		9.25	9.54	0.969602	9.23243	1.0019	0.00274331	5.22072
Tropinone	CASNO:532-24-1			C8H13NO	139.1	8.81	8.78	8.75	9.06	9.07	9.08	8.78	9.0725	0.96776	8.78	1	0	5.74281
Benzenemethanol, 4-methyl-	CASNO:589-18-4			C8H10O	122.073	8.81	8.78	8.75	9.06	9.07	9.08	8.78	9.0725	0.96776	8.78	1	0	5.74281
Benzenemethanol, 2-methyl-	CASNO:89-95-2			C8H10O	122.073	8.81	8.78	8.75	9.06	9.07	9.08	8.78	9.0725	0.96776	8.78	1	0	5.74281
Benzenemethanol, .alpha.-methyl-	CASNO:98-85-1			C8H10O	122.073	8.81	8.78	8.75	9.06	9.07	9.08	8.78	9.0725	0.96776	8.78	1	0	5.74281
3-Methylbenzyl alcohol	CASNO:587-03-1			C8H10O	122.073	8.81	8.78	8.75	9.06	9.07	9.08	8.78	9.0725	0.96776	8.78	1	0	5.74281
2-Phenylethanol	CASNO:60-12-8			C8H10O	122.073	8.81	8.78	8.75	9.06	9.07	9.08	8.78	9.0725	0.96776	8.78	1	0	5.74281
Adenosine 5'-monophosphate	CASNO:61-19-8			C10H14N5O7P	347.063	8.36	8.29	8.24	8.62	8.58	8.62	8.29667	8.61	0.963608	8.33241	0.99571	-0.0062022	5.6642
2'-Deoxyguanosine 5'-monophosphate	CASNO:902-04-5			C10H14N5O7P	347.063	8.36	8.29	8.24	8.62	8.58	8.62	8.29667	8.61	0.963608	8.33241	0.99571	-0.0062022	5.6642
Dimethyl diethylmalonate	CASNO:27132-23-6			C9H16O4	188.105	9.26	9.09	9.05	9.47	9.49	9.49	9.13333	9.485	0.962924	9.1792	0.995003	-0.00722707	5.80349
Azelaic acid	CASNO:123-99-9	HMDB00784	C08261	C9H16O4	188.105	9.26	9.09	9.05	9.47	9.49	9.49	9.13333	9.485	0.962924	9.1792	0.995003	-0.00722707	5.80349
Uridine 5'-monophosphate	CASNO:58-97-9			C9H13N2O9P	324.036	8.07	7.74	8.1	8.34	8.28	8.27	7.97	8.29	0.961399	8.02273	0.993428	-0.00951317	5.60881
Undecanedioic acid	CASNO:1852-04-6			C11H20O4	216.136	8.84	8.77	8.7	9.13	9.14	9.14	8.77	9.1375	0.959781	8.8429	0.991756	-0.0119434	5.74739
Sebacic acid monomethyl ester	CASNO:818-88-2			C11H20O4	216.136	8.84	8.77	8.7	9.13	9.14	9.14	8.77	9.1375	0.959781	8.8429	0.991756	-0.0119434	5.74739
L-Carnitine	CASNO:541-15-1			C7H15NO3	161.105	9.6	9.46	9.47	9.89	9.97	9.98	9.51	9.955	0.955299	9.63405	0.987124	-0.0186968	5.86716
DL-Carnitine	CASNO:461-06-3			C7H15NO3	161.105	9.6	9.46	9.47	9.89	9.97	9.98	9.51	9.955	0.955299	9.63405	0.987124	-0.0186968	5.86716
Benzophenone	CASNO:119-61-9		C06354	C13H10O	182.073	9.33	9.19	9.09	9.61	9.66	9.65	9.20333	9.6425	0.954455	9.33162	0.986252	-0.0199715	5.82094
Isocitric acid	CASNO:320-77-4			C6H8O7	192.027	8.84	8.495	8.57	9.07	9.07	9.05	8.635	9.06	0.953091	8.7679	0.984842	-0.0220357	5.7305
D-Saccharic acid 1,4-lactone	CASNO:389-36-6			C6H8O7	192.027	8.84	8.495	8.57	9.07	9.07	9.05	8.635	9.06	0.953091	8.7679	0.984842	-0.0220357	5.7305
Citric acid	CASNO:77-92-9			C6H8O7	192.027	8.84	8.495	8.57	9.07	9.07	9.05	8.635	9.06	0.953091	8.7679	0.984842	-0.0220357	5.7305
N,N-Bis(2-hydroxyethyl)glycine	CASNO:150-25-4			C6H13NO4	163.084	8.365	8.205	8.175	8.685	8.66	8.66	8.24833	8.66625	0.951777	8.38685	0.983484	-0.024026	5.66534
Deoxygalactonojirimycin	CASNO:108147-54-2		D05031	C6H13NO4	163.084	8.365	8.205	8.175	8.685	8.66	8.66	8.24833	8.66625	0.951777	8.38685	0.983484	-0.024026	5.66534
2,2-Dimethylsuccinic acid	CASNO:597-43-3			C6H10O4	146.058	8.365	8.205	8.175	8.685	8.66	8.66	8.24833	8.66625	0.951777	8.38685	0.983484	-0.024026	5.66534
1H-Tetrazole, 5-phenyl-	CASNO:18039-42-4			C7H6N4	146.059	8.365	8.205	8.175	8.685	8.66	8.66	8.24833	8.66625	0.951777	8.38685	0.983484	-0.024026	5.66534
1H-Purin-6-amine, N,N-dimethyl-	CASNO:938-55-6			C7H9N5	163.086	8.365	8.205	8.175	8.685	8.66	8.66	8.24833	8.66625	0.951777	8.38685	0.983484	-0.024026	5.66534
1-Deoxynojirimycin	CASNO:19130-96-2			C6H13NO4	163.084	8.365	8.205	8.175	8.685	8.66	8.66	8.24833	8.66625	0.951777	8.38685	0.983484	-0.024026	5.66534
Pentanedioic acid, monomethyl ester	CASNO:1501-27-5			C6H10O4	146.058	8.365	8.205	8.175	8.685	8.66	8.66	8.24833	8.66625	0.951777	8.38685	0.983484	-0.024026	5.66534
L-Rhamnose	CASNO:3615-41-6			C6H12O5	164.068	8.365	8.205	8.175	8.685	8.66	8.66	8.24833	8.66625	0.951777	8.38685	0.983484	-0.024026	5.66534
L-(-)-Fucose	CASNO:2438-80-4			C6H12O5	164.068	8.365	8.205	8.175	8.685	8.66	8.66	8.24833	8.66625	0.951777	8.38685	0.983484	-0.024026	5.66534
Isosorbide	CASNO:652-67-5			C6H10O4	146.058	8.365	8.205	8.175	8.685	8.66	8.66	8.24833	8.66625	0.951777	8.38685	0.983484	-0.024026	5.66534
D-Quinovose	CASNO:7658-08-4		C02522	C6H12O5	164.068	8.365	8.205	8.175	8.685	8.66	8.66	8.24833	8.66625	0.951777	8.38685	0.983484	-0.024026	5.66534
Adipic acid	CASNO:124-04-9	HMDB00448	C06104	C6H10O4	146.058	8.365	8.205	8.175	8.685	8.66	8.66	8.24833	8.66625	0.951777	8.38685	0.983484	-0.024026	5.66534
3-Methylglutaric acid	CASNO:626-51-7			C6H10O4	146.058	8.365	8.205	8.175	8.685	8.66	8.66	8.24833	8.66625	0.951777	8.38685	0.983484	-0.024026	5.66534
2-Methylglutaric acid	CASNO:18069-17-5			C6H10O4	146.058	8.365	8.205	8.175	8.685	8.66	8.66	8.24833	8.66625	0.951777	8.38685	0.983484	-0.024026	5.66534
2,4-O-Ethylidene-D-erythrose	CASNO:901783-93-5			C6H10O4	146.058	8.365	8.205	8.175	8.685	8.66	8.66	8.24833	8.66625	0.951777	8.38685	0.983484	-0.024026	5.66534
1,5-Anhydro-D-sorbitol	CASNO:154-58-5			C6H12O5	164.068	8.365	8.205	8.175	8.685	8.66	8.66	8.24833	8.66625	0.951777	8.38685	0.983484	-0.024026	5.66534
Phosphoric acid	CASNO:7664-38-2			H3O4P	97.9769	10.8	10.6	10.7	11.1	11.3	11.3	10.7	11.25	0.951111	10.8873	0.982797	-0.025035	6.04002
trans-1,3-Hexadiene	CASNO:20237-34-7			C6H10	82.0783	7.75	7.72	7.61	8.27	8.24	7.94	7.69333	8.0975	0.950087	7.83643	0.981739	-0.0265885	5.57077
Cyclopentene, 1-methyl-	CASNO:693-89-0			C6H10	82.0783	7.75	7.72	7.61	8.27	8.24	7.94	7.69333	8.0975	0.950087	7.83643	0.981739	-0.0265885	5.57077
Cyclopentane, methylene-	CASNO:1528-30-9			C6H10	82.0783	7.75	7.72	7.61	8.27	8.24	7.94	7.69333	8.0975	0.950087	7.83643	0.981739	-0.0265885	5.57077
Cyclohexene	CASNO:110-83-8			C6H10	82.0783	7.75	7.72	7.61	8.27	8.24	7.94	7.69333	8.0975	0.950087	7.83643	0.981739	-0.0265885	5.57077
cis,trans-2,4-Hexadiene	CASNO:592-46-1			C6H10	82.0783	7.75	7.72	7.61	8.27	8.24	7.94	7.69333	8.0975	0.950087	7.83643	0.981739	-0.0265885	5.57077
1,4-Hexadiene	CASNO:592-45-0			C6H10	82.0783	7.75	7.72	7.61	8.27	8.24	7.94	7.69333	8.0975	0.950087	7.83643	0.981739	-0.0265885	5.57077
1,3-Pentadiene, 3-methyl-, (E)-	CASNO:2787-43-1			C6H10	82.0783	7.75	7.72	7.61	8.27	8.24	7.94	7.69333	8.0975	0.950087	7.83643	0.981739	-0.0265885	5.57077
1,3-Butadiene, 2,3-dimethyl-	CASNO:513-81-5			C6H10	82.0783	7.75	7.72	7.61	8.27	8.24	7.94	7.69333	8.0975	0.950087	7.83643	0.981739	-0.0265885	5.57077
Cyclohexylamine	CASNO:108-91-8		C00571	C6H13N	99.1048	7.75	7.72	7.61	8.27	8.24	7.94	7.69333	8.0975	0.950087	7.83643	0.981739	-0.0265885	5.57077
Terrein	CASNO:582-46-7			C8H10O3	154.063	8.59	8.52	8.51	9.14	8.505	9.16	8.54	8.99125	0.949812	8.70137	0.981455	-0.0270064	5.71218
4-Hydroxy-3-methoxybenzyl alcohol	CASNO:498-00-0			C8H10O3	154.063	8.59	8.52	8.51	9.14	8.505	9.16	8.54	8.99125	0.949812	8.70137	0.981455	-0.0270064	5.71218
3-Hydroxy-4-methoxybenzyl alcohol	CASNO:4383-06-6			C8H10O3	154.063	8.59	8.52	8.51	9.14	8.505	9.16	8.54	8.99125	0.949812	8.70137	0.981455	-0.0270064	5.71218
2-Hydroxy-3-methoxybenzyl alcohol	CASNO:4383-05-5			C8H10O3	154.063	8.59	8.52	8.51	9.14	8.505	9.16	8.54	8.99125	0.949812	8.70137	0.981455	-0.0270064	5.71218
2-(2-Hydroxyethoxy)phenol	CASNO:4792-78-3			C8H10O3	154.063	8.59	8.52	8.51	9.14	8.505	9.16	8.54	8.99125	0.949812	8.70137	0.981455	-0.0270064	5.71218
(3,4-Dihydroxyphenyl)ethanol	CASNO:10597-60-1	HMDB05784	D05688	C8H10O3	154.063	8.59	8.52	8.51	9.14	8.505	9.16	8.54	8.99125	0.949812	8.70137	0.981455	-0.0270064	5.71218
Dopamine	CASNO:51-61-6			C8H11NO2	153.079	8.59	8.52	8.51	9.14	8.505	9.16	8.54	8.99125	0.949812	8.70137	0.981455	-0.0270064	5.71218
DL-Octopamine	CASNO:104-14-3	HMDB04825	C04227	C8H11NO2	153.079	8.59	8.52	8.51	9.14	8.505	9.16	8.54	8.99125	0.949812	8.70137	0.981455	-0.0270064	5.71218
2,4-Dimethoxyaniline	CASNO:2735-04-8			C8H11NO2	153.079	8.59	8.52	8.51	9.14	8.505	9.16	8.54	8.99125	0.949812	8.70137	0.981455	-0.0270064	5.71218
Sebacic acid	CASNO:111-20-6	HMDB00792	C08277	C10H18O4	202.121	8.64	8.56	8.51	9.01	9.04	9.07	8.57	9.0475	0.947223	8.75581	0.978779	-0.0309448	5.72329
Dodemorph	CASNO:1593-77-7			C18H35NO	281.272	7.77	9.1	8.29	9.33	9.05	8.52	8.38667	8.855	0.947111	8.56951	0.978663	-0.0311156	5.7021
9-Octadecenamide, (Z)-	CASNO:301-02-0			C18H35NO	281.272	7.77	9.1	8.29	9.33	9.05	8.52	8.38667	8.855	0.947111	8.56951	0.978663	-0.0311156	5.7021
Phenylacetic acid	CASNO:103-82-2	HMDB00205	C00166	C8H8O2	136.052	8.61	8.54	8.52	9.15	8.632	9.19	8.55667	9.0405	0.946482	8.74903	0.978013	-0.0320745	5.71814
Benzoic acid, 4-methyl-	CASNO:99-94-5			C8H8O2	136.052	8.61	8.54	8.52	9.15	8.632	9.19	8.55667	9.0405	0.946482	8.74903	0.978013	-0.0320745	5.71814
Acetic acid, phenyl ester	CASNO:122-79-2		C00548	C8H8O2	136.052	8.61	8.54	8.52	9.15	8.632	9.19	8.55667	9.0405	0.946482	8.74903	0.978013	-0.0320745	5.71814
2-Methylbenzoic acid	CASNO:118-90-1		C07215	C8H8O2	136.052	8.61	8.54	8.52	9.15	8.632	9.19	8.55667	9.0405	0.946482	8.74903	0.978013	-0.0320745	5.71814
2-Hydroxyacetophenone	CASNO:582-24-1			C8H8O2	136.052	8.61	8.54	8.52	9.15	8.632	9.19	8.55667	9.0405	0.946482	8.74903	0.978013	-0.0320745	5.71814
1-(4-Hydroxyphenyl)ethanone	CASNO:99-93-4			C8H8O2	136.052	8.61	8.54	8.52	9.15	8.632	9.19	8.55667	9.0405	0.946482	8.74903	0.978013	-0.0320745	5.71814
Tetraethylene glycol	CASNO:112-60-7			C8H18O5	194.115	9.09	9.02	9	9.52	9.57	9.56	9.03667	9.5525	0.946	9.24452	0.977516	-0.0328084	5.80116
N-Nitrosonornicotine	CASNO:16543-55-8			C9H11N3O	177.09	9.09	9.02	9	9.52	9.57	9.56	9.03667	9.5525	0.946	9.24452	0.977516	-0.0328084	5.80116
Diethyl azelate	CASNO:624-17-9			C13H24O4	244.167	8.35	8.47	8.35	8.91	8.91	8.89	8.39	8.9	0.942697	8.61306	0.974102	-0.0378553	5.69711
1,11-Undecanedicarboxylic acid	CASNO:505-52-2			C13H24O4	244.167	8.35	8.47	8.35	8.91	8.91	8.89	8.39	8.9	0.942697	8.61306	0.974102	-0.0378553	5.69711
N-[Tris(hydroxymethyl)methyl]-3-amino-2-hydroxypropanesulfonic acid	CASNO:68399-81-5			C7H17NO7S	259.073	8.11		8.05	8.65	8.59	8.6	8.08	8.61	0.938444	8.33241	0.969707	-0.0443787	5.39232
2-Pyrrolidinone, 1-methyl-	CASNO:872-50-4			C5H9NO	99.0684	9.6	9.48	9.49	10.1	10.2	10.2	9.52333	10.175	0.935954	9.84696	0.967135	-0.048211	5.88435
Isoquinoline N-oxide	CASNO:1532-72-5			C9H7NO	145.053	8.6	8.42	8.35	9.1	9.06	9.05	8.45667	9.065	0.932892	8.77274	0.963971	-0.0529387	5.71644
Indole-7-carboxaldehyde	CASNO:1074-88-0			C9H7NO	145.053	8.6	8.42	8.35	9.1	9.06	9.05	8.45667	9.065	0.932892	8.77274	0.963971	-0.0529387	5.71644
Indole-6-carboxaldehyde	CASNO:1196-70-9			C9H7NO	145.053	8.6	8.42	8.35	9.1	9.06	9.05	8.45667	9.065	0.932892	8.77274	0.963971	-0.0529387	5.71644
1H-Indole-4-carboxaldehyde	CASNO:1074-86-8			C9H7NO	145.053	8.6	8.42	8.35	9.1	9.06	9.05	8.45667	9.065	0.932892	8.77274	0.963971	-0.0529387	5.71644
trans,cis-3,6-Nonadien-1-ol	CASNO:56805-23-3			C9H16O	140.12	8.95	8.855	8.775	9.555	9.525	9.475	8.86	9.5075	0.931896	9.20098	0.962941	-0.0544801	5.7849
Butoxyacetic acid	CASNO:2516-93-0			C6H12O3	132.079	7.985	8.005	7.895	8.61	8.565	8.575	7.96167	8.58125	0.927798	8.30459	0.958707	-0.0608381	5.63329
Acetic acid, ethoxy-, ethyl ester	CASNO:817-95-8			C6H12O3	132.079	7.985	8.005	7.895	8.61	8.565	8.575	7.96167	8.58125	0.927798	8.30459	0.958707	-0.0608381	5.63329
2-Ethyl-2-hydroxybutyric acid	CASNO:3639-21-2			C6H12O3	132.079	7.985	8.005	7.895	8.61	8.565	8.575	7.96167	8.58125	0.927798	8.30459	0.958707	-0.0608381	5.63329
.alpha.-Hydroxyisocaproic acid	CASNO:498-36-2			C6H12O3	132.079	7.985	8.005	7.895	8.61	8.565	8.575	7.96167	8.58125	0.927798	8.30459	0.958707	-0.0608381	5.63329
Tri(propylene glycol) methyl ether	CASNO:25498-49-1			C10H22O4	206.152	8.66	7.79	7.74	8.7	8.69	8.69	8.06333	8.6925	0.92762	8.41225	0.958523	-0.0611156	5.65163
Ethanol, 2-[2-(2-butoxyethoxy)ethoxy]-	CASNO:143-22-6			C10H22O4	206.152	8.66	7.79	7.74	8.7	8.69	8.69	8.06333	8.6925	0.92762	8.41225	0.958523	-0.0611156	5.65163
Butyl 2-butoxyacetate	CASNO:10397-22-5			C10H20O3	188.141	8.66	7.79	7.74	8.7	8.69	8.69	8.06333	8.6925	0.92762	8.41225	0.958523	-0.0611156	5.65163
3-Hydroxycapric acid	CASNO:5561-87-5			C10H20O3	188.141	8.66	7.79	7.74	8.7	8.69	8.69	8.06333	8.6925	0.92762	8.41225	0.958523	-0.0611156	5.65163
5,5-Dimethyl-1,3-dioxane-2-ethanol	CASNO:116141-68-5			C8H16O3	160.11	7.95	7.99	8.37	8.77	8.75	8.74	8.10333	8.75	0.926095	8.4679	0.956947	-0.0634883	5.66021
3-Hydroxyoctanoic acid	CASNO:14292-27-4			C8H16O3	160.11	7.95	7.99	8.37	8.77	8.75	8.74	8.10333	8.75	0.926095	8.4679	0.956947	-0.0634883	5.66021
(.+/-.)-2-Hydroxyoctanoic acid	CASNO:617-73-2			C8H16O3	160.11	7.95	7.99	8.37	8.77	8.75	8.74	8.10333	8.75	0.926095	8.4679	0.956947	-0.0634883	5.66021
Terephthalic acid	CASNO:100-21-0	HMDB02428	C06337	C8H6O4	166.027	8.83	8.82	8.84	9.49	9.57	9.54	8.83	9.535	0.926062	9.22759	0.956913	-0.0635403	5.78372
Methyl gallate	CASNO:99-24-1			C8H8O5	184.037	8.83	8.82	8.84	9.49	9.57	9.54	8.83	9.535	0.926062	9.22759	0.956913	-0.0635403	5.78372
5-Hydroxyisovanillic acid	CASNO:4319-02-2	HMDB13198	C18733	C8H8O5	184.037	8.83	8.82	8.84	9.49	9.57	9.54	8.83	9.535	0.926062	9.22759	0.956913	-0.0635403	5.78372
3,4-Dihydroxymandelic acid	CASNO:14883-87-5			C8H8O5	184.037	8.83	8.82	8.84	9.49	9.57	9.54	8.83	9.535	0.926062	9.22759	0.956913	-0.0635403	5.78372
1,2-Benzenedicarboxylic acid	CASNO:88-99-3			C8H6O4	166.027	8.83	8.82	8.84	9.49	9.57	9.54	8.83	9.535	0.926062	9.22759	0.956913	-0.0635403	5.78372
Isopentenyladenine	CASNO:2365-40-4			C10H13N5	203.117	9.21	9.1	9.11	9.82	9.9	9.91	9.14	9.885	0.924633	9.5663	0.955437	-0.0657676	5.83415
Acetyl-L-carnitine	CASNO:3040-38-8			C9H17NO4	203.116	9.21	9.1	9.11	9.82	9.9	9.91	9.14	9.885	0.924633	9.5663	0.955437	-0.0657676	5.83415
Acetyl-DL-carnitine	CASNO:14992-62-2			C9H17NO4	203.116	9.21	9.1	9.11	9.82	9.9	9.91	9.14	9.885	0.924633	9.5663	0.955437	-0.0657676	5.83415
Isoniazid	CASNO:54-85-3			C6H7N3O	137.059	8.98	8.94	8.93		9.68		8.95	9.68	0.924587	9.36791	0.955389	-0.0658402	5.19101
6-Aminopyridine-3-carboxamide	CASNO:329-89-5			C6H7N3O	137.059	8.98	8.94	8.93		9.68		8.95	9.68	0.924587	9.36791	0.955389	-0.0658402	5.19101
4-Pyridylamidoxime	CASNO:1594-57-6			C6H7N3O	137.059	8.98	8.94	8.93		9.68		8.95	9.68	0.924587	9.36791	0.955389	-0.0658402	5.19101
3-Pyridylamidoxime	CASNO:1594-58-7			C6H7N3O	137.059	8.98	8.94	8.93		9.68		8.95	9.68	0.924587	9.36791	0.955389	-0.0658402	5.19101
2-Pyridylamidoxime	CASNO:1772-01-6			C6H7N3O	137.059	8.98	8.94	8.93		9.68		8.95	9.68	0.924587	9.36791	0.955389	-0.0658402	5.19101
Ethanol, 2-(2-butoxyethoxy)-	CASNO:112-34-5			C8H18O3	162.126	7.32	7.49	6.79	8.34	7.7	7.56	7.2	7.79	0.924262	7.53885	0.955053	-0.0663472	5.49825
N-Methylpropionamide	CASNO:1187-58-2			C4H9NO	87.0684	9.85	9.71	9.72	10.5	10.6	10.6	9.76	10.575	0.922931	10.2341	0.953678	-0.0684254	5.93026
Tri(propylene glycol) propyl ether	CASNO:96077-04-2			C12H26O4	234.183	8.055	8.17	8.1	8.645	8.665	8.99	8.10833	8.8225	0.919052	8.53806	0.949669	-0.0745029	5.66178
Texanol	CASNO:25265-77-4			C12H24O3	216.173	8.055	8.17	8.1	8.645	8.665	8.99	8.10833	8.8225	0.919052	8.53806	0.949669	-0.0745029	5.66178
3-Hydroxydodecanoic acid	CASNO:53941-38-1			C12H24O3	216.173	8.055	8.17	8.1	8.645	8.665	8.99	8.10833	8.8225	0.919052	8.53806	0.949669	-0.0745029	5.66178
12-Hydroxydodecanoic acid	CASNO:505-95-3			C12H24O3	216.173	8.055	8.17	8.1	8.645	8.665	8.99	8.10833	8.8225	0.919052	8.53806	0.949669	-0.0745029	5.66178
Suberic acid	CASNO:505-48-6			C 8H 14O 4	174.1	8.18	8.21	8.48	9.04	9.01	9.04	8.29	9.0325	0.917797	8.74129	0.948373	-0.076474	5.69933
Methyl (4S,5R)-2,2,5-trimethyl-1,3-dioxolane-4-carboxylate	CASNO:38410-80-9			C8H14O4	174.089	8.18	8.21	8.48	9.04	9.01	9.04	8.29	9.0325	0.917797	8.74129	0.948373	-0.076474	5.69933
L-Xylulose	CASNO:527-50-4			C5H10O5	150.053	7.48	7.22	7.36	8.09	8.04	8.02	7.35333	8.0425	0.914309	7.78321	0.944769	-0.0819664	5.53013
D-Xylulose	CASNO:551-84-8			C5H10O5	150.053	7.48	7.22	7.36	8.09	8.04	8.02	7.35333	8.0425	0.914309	7.78321	0.944769	-0.0819664	5.53013
D-Xylose	CASNO:58-86-6			C5H10O5	150.053	7.48	7.22	7.36	8.09	8.04	8.02	7.35333	8.0425	0.914309	7.78321	0.944769	-0.0819664	5.53013
D-Ribulose	CASNO:488-84-6			C5H10O5	150.053	7.48	7.22	7.36	8.09	8.04	8.02	7.35333	8.0425	0.914309	7.78321	0.944769	-0.0819664	5.53013
D-Lyxose	CASNO:1114-34-7		C02204	C5H10O5	150.053	7.48	7.22	7.36	8.09	8.04	8.02	7.35333	8.0425	0.914309	7.78321	0.944769	-0.0819664	5.53013
DL-Arabinose	CASNO:147-81-9			C5H10O5	150.053	7.48	7.22	7.36	8.09	8.04	8.02	7.35333	8.0425	0.914309	7.78321	0.944769	-0.0819664	5.53013
D-Arabinose	CASNO:10323-20-3		C00216	C5H10O5	150.053	7.48	7.22	7.36	8.09	8.04	8.02	7.35333	8.0425	0.914309	7.78321	0.944769	-0.0819664	5.53013
D-(-)-Ribose	CASNO:50-69-1			C5H10O5	150.053	7.48	7.22	7.36	8.09	8.04	8.02	7.35333	8.0425	0.914309	7.78321	0.944769	-0.0819664	5.53013
Adenine, N6-methyl	CASNO:443-72-1			C6H7N5	149.07	7.48	7.22	7.36	8.09	8.04	8.02	7.35333	8.0425	0.914309	7.78321	0.944769	-0.0819664	5.53013
Triethylamine	CASNO:121-44-8		C14691	C6H15N	101.12	7.79	7.72	7.74	8.51	8.47	8.47	7.75	8.48	0.913915	8.2066	0.944362	-0.0825887	5.60585
2-Ethylbutan-1-amine	CASNO:617-79-8			C6H15N	101.12	7.79	7.72	7.74	8.51	8.47	8.47	7.75	8.48	0.913915	8.2066	0.944362	-0.0825887	5.60585
Isofraxidin	CASNO:486-21-5			C11H10O5	222.053	8.33	7.61	7.56		8.61	8.61	7.83333	8.61	0.909795	8.33241	0.940104	-0.0891077	5.34767
Fraxidin	CASNO:525-21-3			C11H10O5	222.053	8.33	7.61	7.56		8.61	8.61	7.83333	8.61	0.909795	8.33241	0.940104	-0.0891077	5.34767
6-Methylchromone-2-carboxylic acid	CASNO:5006-44-0			C11H8O4	204.042	8.33	7.61	7.56		8.61	8.61	7.83333	8.61	0.909795	8.33241	0.940104	-0.0891077	5.34767
6-Methoxychromone-3-carboxaldehyde	CASNO:42059-79-0			C11H8O4	204.042	8.33	7.61	7.56		8.61	8.61	7.83333	8.61	0.909795	8.33241	0.940104	-0.0891077	5.34767
3-Formyl-8-methoxychromone	CASNO:53428-24-3			C11H8O4	204.042	8.33	7.61	7.56		8.61	8.61	7.83333	8.61	0.909795	8.33241	0.940104	-0.0891077	5.34767
3-Formyl-7-methoxychromone	CASNO:42059-56-3			C11H8O4	204.042	8.33	7.61	7.56		8.61	8.61	7.83333	8.61	0.909795	8.33241	0.940104	-0.0891077	5.34767
3-Formyl-5-methoxychromone	CASNO:49619-59-2			C11H8O4	204.042	8.33	7.61	7.56		8.61	8.61	7.83333	8.61	0.909795	8.33241	0.940104	-0.0891077	5.34767
Triethylene glycol	CASNO:112-27-6			C6H14O4	150.089	8.6	8.55	8.55	9.19	10.3	9.13	8.56667	9.4375	0.907726	9.13323	0.937967	-0.0923916	5.76341
Trifluoroacetic acid	CASNO:76-05-1			C2HF3O2	113.993	10.32	9.68	9.68	10	11.2	11.2	9.89333	10.9	0.907645	10.5486	0.937883	-0.0925203	5.95606
4-Hydroxynonenal	CASNO:75899-68-2			C9H16O2	156.115	7.49	7.57	7	8.81	8.02	7.97	7.35333	8.1925	0.897569	7.92837	0.927471	-0.108626	5.55029
Pentapropylene glycol	CASNO:21482-12-2			C15H32O6	308.22	7.63	7.69	7.22	8.45	8.28	8.43	7.51333	8.3975	0.894711	8.12676	0.924517	-0.113228	5.57592
Thymol	CASNO:89-83-8			C10H14O	150.104	7.19	6.98	7.11	7.85	8.39	7.91	7.09333	8.015	0.885007	7.75659	0.914491	-0.12896	5.50557
Perillaldehyde	CASNO:2111-75-3			C10H14O	150.104	7.19	6.98	7.11	7.85	8.39	7.91	7.09333	8.015	0.885007	7.75659	0.914491	-0.12896	5.50557
L-Carvone	CASNO:6485-40-1			C10H14O	150.104	7.19	6.98	7.11	7.85	8.39	7.91	7.09333	8.015	0.885007	7.75659	0.914491	-0.12896	5.50557
Carvacrol	CASNO:499-75-2			C10H14O	150.104	7.19	6.98	7.11	7.85	8.39	7.91	7.09333	8.015	0.885007	7.75659	0.914491	-0.12896	5.50557
4-Phenylbutan-2-ol	CASNO:2344-70-9			C10H14O	150.104	7.19	6.98	7.11	7.85	8.39	7.91	7.09333	8.015	0.885007	7.75659	0.914491	-0.12896	5.50557
(-)-Verbenone	CASNO:1196-01-6		C09913	C10H14O	150.104	7.19	6.98	7.11	7.85	8.39	7.91	7.09333	8.015	0.885007	7.75659	0.914491	-0.12896	5.50557
N-Methylbenzylamine	CASNO:103-67-3	HMDB12275	C05332	C8H11N	121.089	8.48	8.45	8.26	9.55	9.57	9.53	8.39667	9.545	0.879693	9.23727	0.908999	-0.137649	5.75061
Benzeneethanamine	CASNO:64-04-0			C8H11N	121.089	8.48	8.45	8.26	9.55	9.57	9.53	8.39667	9.545	0.879693	9.23727	0.908999	-0.137649	5.75061
Benzenamine, N,N-dimethyl-	CASNO:121-69-7	HMDB01020	C02846	C8H11N	121.089	8.48	8.45	8.26	9.55	9.57	9.53	8.39667	9.545	0.879693	9.23727	0.908999	-0.137649	5.75061
4-Methylbenzylamine	CASNO:104-84-7			C8H11N	121.089	8.48	8.45	8.26	9.55	9.57	9.53	8.39667	9.545	0.879693	9.23727	0.908999	-0.137649	5.75061
2,6-Xylidine	CASNO:87-62-7			C8H11N	121.089	8.48	8.45	8.26	9.55	9.57	9.53	8.39667	9.545	0.879693	9.23727	0.908999	-0.137649	5.75061
(S)-(-)-.alpha.-Methylbenzylamine	CASNO:2627-86-3			C8H11N	121.089	8.48	8.45	8.26	9.55	9.57	9.53	8.39667	9.545	0.879693	9.23727	0.908999	-0.137649	5.75061
3-Hydroxymyristic acid	CASNO:1961-72-4			C14H28O3	244.204	7.75	7.69	7.66	8.75	8.83	8.75	7.7	8.77	0.877993	8.48725	0.907243	-0.140439	5.62732
Benzene, isothiocyanato-	CASNO:103-72-0			C7H5NS	135.014	7.48	7.21	7.21	8.52	8.29	8.23	7.3	8.3175	0.877668	8.04934	0.906906	-0.140974	5.55275
2-Benzothiazole	CASNO:95-16-9			C7H5NS	135.014	7.48	7.21	7.21	8.52	8.29	8.23	7.3	8.3175	0.877668	8.04934	0.906906	-0.140974	5.55275
p-Phenetidine	CASNO:156-43-4			C8H11NO	137.084	7.6	7.54	7.5	8.65	8.61	8.6	7.54667	8.615	0.875991	8.33725	0.905175	-0.143732	5.59991
Phenol, 4-(2-aminoethyl)-	CASNO:51-67-2			C8H11NO	137.084	7.6	7.54	7.5	8.65	8.61	8.6	7.54667	8.615	0.875991	8.33725	0.905175	-0.143732	5.59991
3-(2-Pyridyl)propan-1-ol	CASNO:2859-68-9			C8H11NO	137.084	7.6	7.54	7.5	8.65	8.61	8.6	7.54667	8.615	0.875991	8.33725	0.905175	-0.143732	5.59991
2-Methoxybenzylamine	CASNO:6850-57-3			C8H11NO	137.084	7.6	7.54	7.5	8.65	8.61	8.6	7.54667	8.615	0.875991	8.33725	0.905175	-0.143732	5.59991
2-Amino-1-phenylethanol	CASNO:7568-93-6			C8H11NO	137.084	7.6	7.54	7.5	8.65	8.61	8.6	7.54667	8.615	0.875991	8.33725	0.905175	-0.143732	5.59991
1-Amino-2-ethoxybenzene	CASNO:94-70-2			C8H11NO	137.084	7.6	7.54	7.5	8.65	8.61	8.6	7.54667	8.615	0.875991	8.33725	0.905175	-0.143732	5.59991
(R)-(-)-2-Phenylglycinol	CASNO:56613-80-0			C8H11NO	137.084	7.6	7.54	7.5	8.65	8.61	8.6	7.54667	8.615	0.875991	8.33725	0.905175	-0.143732	5.59991
Acetic acid, (2-methoxyethoxy)-	CASNO:16024-56-9			C5H10O4	134.058	7.77	7.61	7.54	8.82	8.8	8.76	7.64	8.785	0.869664	8.50177	0.898636	-0.15419	5.62352
4-Amino-2-methylpyrimidine-5-carbonitrile	CASNO:698-29-3			C6H6N4	134.059	7.77	7.61	7.54	8.82	8.8	8.76	7.64	8.785	0.869664	8.50177	0.898636	-0.15419	5.62352
2-Deoxy-D-ribose	CASNO:533-67-5			C5H10O4	134.058	7.77	7.61	7.54	8.82	8.8	8.76	7.64	8.785	0.869664	8.50177	0.898636	-0.15419	5.62352
2,3-Dihydroxy-3-methylbutyric acid	CASNO:1756-18-9			C5H10O4	134.058	7.77	7.61	7.54	8.82	8.8	8.76	7.64	8.785	0.869664	8.50177	0.898636	-0.15419	5.62352
3-Oxo-1,8-octanedicarboxylic acid	CASNO:114212-45-2			C10H16O5	216.1	8.45	8.07	8.06	8.94	9.725	9.54	8.19333	9.43625	0.868283	9.13202	0.897209	-0.156484	5.72206
Tetradecanedioic acid	CASNO:821-38-5			C14H26O4	258.183	7.06	6.74	6.82	7.95	8.08	7.85	6.87333	7.9325	0.866478	7.67675	0.895344	-0.159486	5.47573
Diethyl sebacate	CASNO:110-40-7			C14H26O4	258.183	7.06	6.74	6.82	7.95	8.08	7.85	6.87333	7.9325	0.866478	7.67675	0.895344	-0.159486	5.47573
Dibutyl adipate	CASNO:105-99-7		C14253	C14H26O4	258.183	7.06	6.74	6.82	7.95	8.08	7.85	6.87333	7.9325	0.866478	7.67675	0.895344	-0.159486	5.47573
Jasmonic acid	CASNO:77026-92-7			C12H18O3	210.126	7.72	7.69	7.44	8.8	8.86	8.83	7.61667	8.83	0.86259	8.54532	0.891326	-0.165974	5.62469
Pimelic acid	CASNO:111-16-0	HMDB00857	C02656	C7H12O4	160.074	7.36	7.65	7.18	8.61	8.59	8.58	7.39667	8.59	0.861079	8.31306	0.889765	-0.168504	5.58406
N-Methyl-1-deoxynojirimycin	CASNO:69567-10-8			C7H15NO4	177.1	7.36	7.65	7.18	8.61	8.59	8.58	7.39667	8.59	0.861079	8.31306	0.889765	-0.168504	5.58406
Methyl (R)-(+)-2,2-dimethyl-1,3-dioxolane-4-carboxylate	CASNO:52373-72-5			C7H12O4	160.074	7.36	7.65	7.18	8.61	8.59	8.58	7.39667	8.59	0.861079	8.31306	0.889765	-0.168504	5.58406
Hydralazine	CASNO:86-54-4			C8H8N4	160.075	7.36	7.65	7.18	8.61	8.59	8.58	7.39667	8.59	0.861079	8.31306	0.889765	-0.168504	5.58406
3-Methyladipic acid	CASNO:3058-01-3			C7H12O4	160.074	7.36	7.65	7.18	8.61	8.59	8.58	7.39667	8.59	0.861079	8.31306	0.889765	-0.168504	5.58406
3,3-Dimethylglutaric acid	CASNO:4839-46-7			C7H12O4	160.074	7.36	7.65	7.18	8.61	8.59	8.58	7.39667	8.59	0.861079	8.31306	0.889765	-0.168504	5.58406
2,2-Dimethylglutaric acid	CASNO:681-57-2			C7H12O4	160.074	7.36	7.65	7.18	8.61	8.59	8.58	7.39667	8.59	0.861079	8.31306	0.889765	-0.168504	5.58406
Coniferyl aldehyde	CASNO:458-36-6			C10H10O3	178.063	6.55	6.18	6.69	7.78	7.04	7.64	6.47333	7.525	0.860244	7.28239	0.888902	-0.169904	5.38819
7-Methoxychromanone	CASNO:20921-02-2			C10H10O3	178.063	6.55	6.18	6.69	7.78	7.04	7.64	6.47333	7.525	0.860244	7.28239	0.888902	-0.169904	5.38819
6-Methoxychromanone	CASNO:5802-17-5			C10H10O3	178.063	6.55	6.18	6.69	7.78	7.04	7.64	6.47333	7.525	0.860244	7.28239	0.888902	-0.169904	5.38819
2-Propenoic acid, 3-(4-methoxyphenyl)-	CASNO:830-09-1			C10H10O3	178.063	6.55	6.18	6.69	7.78	7.04	7.64	6.47333	7.525	0.860244	7.28239	0.888902	-0.169904	5.38819
2-Propenoic acid, 3-(2-methoxyphenyl)-	CASNO:6099-03-2	HMDB00930	C00423	C10H10O3	178.063	6.55	6.18	6.69	7.78	7.04	7.64	6.47333	7.525	0.860244	7.28239	0.888902	-0.169904	5.38819
Trp-Lys	INCHIKEY:DZHDVYLBNKMLMB-UHFFFAOYSA-N			C17H24N4O3	332.185	6.8	6.73	6.75	7.77	7.74	7.97	6.76	7.8625	0.859777	7.60901	0.88842	-0.170686	5.45154
Lys-Trp	INCHIKEY:RVKIPWVMZANZLI-UHFFFAOYSA-N			C17H24N4O3	332.185	6.8	6.73	6.75	7.77	7.74	7.97	6.76	7.8625	0.859777	7.60901	0.88842	-0.170686	5.45154
2,4(3H,5H)-Furandione	CASNO:4971-56-6			C4H4O3	100.016	7.53	7.42	7.42	8.72	8.69	8.7	7.45667	8.7025	0.856842	8.42193	0.885387	-0.17562	5.59932
Vanillin	CASNO:121-33-5	HMDB12308	C00755	C8H8O3	152.047	7.77	7.76	7.66	9.17	9.125	8.91	7.73	9.02875	0.856154	8.73766	0.884676	-0.176779	5.65521
Resorcinol, 2-acetyl-	CASNO:699-83-2			C8H8O3	152.047	7.77	7.76	7.66	9.17	9.125	8.91	7.73	9.02875	0.856154	8.73766	0.884676	-0.176779	5.65521
Piperonyl alcohol	CASNO:495-76-1			C8H8O3	152.047	7.77	7.76	7.66	9.17	9.125	8.91	7.73	9.02875	0.856154	8.73766	0.884676	-0.176779	5.65521
Methylparaben	CASNO:99-76-3			C8H8O3	152.047	7.77	7.76	7.66	9.17	9.125	8.91	7.73	9.02875	0.856154	8.73766	0.884676	-0.176779	5.65521
Methyl salicylate	CASNO:119-36-8		C12305	C8H8O3	152.047	7.77	7.76	7.66	9.17	9.125	8.91	7.73	9.02875	0.856154	8.73766	0.884676	-0.176779	5.65521
DL-Mandelic acid	CASNO:90-64-2			C8H8O3	152.047	7.77	7.76	7.66	9.17	9.125	8.91	7.73	9.02875	0.856154	8.73766	0.884676	-0.176779	5.65521
Cresotinic acid	CASNO:83-40-9			C8H8O3	152.047	7.77	7.76	7.66	9.17	9.125	8.91	7.73	9.02875	0.856154	8.73766	0.884676	-0.176779	5.65521
Benzoic acid, 4-methoxy-	CASNO:100-09-4	HMDB01101	C02519	C8H8O3	152.047	7.77	7.76	7.66	9.17	9.125	8.91	7.73	9.02875	0.856154	8.73766	0.884676	-0.176779	5.65521
Benzoic acid, 3-methoxy-	CASNO:586-38-9			C8H8O3	152.047	7.77	7.76	7.66	9.17	9.125	8.91	7.73	9.02875	0.856154	8.73766	0.884676	-0.176779	5.65521
Benzeneacetic acid, 3-hydroxy-	CASNO:621-37-4			C8H8O3	152.047	7.77	7.76	7.66	9.17	9.125	8.91	7.73	9.02875	0.856154	8.73766	0.884676	-0.176779	5.65521
Benzeneacetic acid, 2-hydroxy-	CASNO:614-75-5			C8H8O3	152.047	7.77	7.76	7.66	9.17	9.125	8.91	7.73	9.02875	0.856154	8.73766	0.884676	-0.176779	5.65521
Benzaldehyde, 3-hydroxy-4-methoxy-	CASNO:621-59-0			C8H8O3	152.047	7.77	7.76	7.66	9.17	9.125	8.91	7.73	9.02875	0.856154	8.73766	0.884676	-0.176779	5.65521
Benzaldehyde, 2-hydroxy-5-methoxy-	CASNO:672-13-9			C8H8O3	152.047	7.77	7.76	7.66	9.17	9.125	8.91	7.73	9.02875	0.856154	8.73766	0.884676	-0.176779	5.65521
Benzaldehyde, 2-hydroxy-4-methoxy-	CASNO:673-22-3			C8H8O3	152.047	7.77	7.76	7.66	9.17	9.125	8.91	7.73	9.02875	0.856154	8.73766	0.884676	-0.176779	5.65521
Benzaldehyde, 2-hydroxy-3-methoxy-	CASNO:148-53-8			C8H8O3	152.047	7.77	7.76	7.66	9.17	9.125	8.91	7.73	9.02875	0.856154	8.73766	0.884676	-0.176779	5.65521
Atranol	CASNO:526-37-4			C8H8O3	152.047	7.77	7.76	7.66	9.17	9.125	8.91	7.73	9.02875	0.856154	8.73766	0.884676	-0.176779	5.65521
4-Hydroxyphenylacetic acid	CASNO:156-38-7			C8H8O3	152.047	7.77	7.76	7.66	9.17	9.125	8.91	7.73	9.02875	0.856154	8.73766	0.884676	-0.176779	5.65521
4-Hydroxy-3-methylbenzoic acid	CASNO:499-76-3			C8H8O3	152.047	7.77	7.76	7.66	9.17	9.125	8.91	7.73	9.02875	0.856154	8.73766	0.884676	-0.176779	5.65521
4-Hydroxy-2-methoxybenzaldehyde	CASNO:18278-34-7			C8H8O3	152.047	7.77	7.76	7.66	9.17	9.125	8.91	7.73	9.02875	0.856154	8.73766	0.884676	-0.176779	5.65521
2-Methoxybenzoic acid	CASNO:579-75-9			C8H8O3	152.047	7.77	7.76	7.66	9.17	9.125	8.91	7.73	9.02875	0.856154	8.73766	0.884676	-0.176779	5.65521
2-Hydroxy-4-methylbenzoic acid	CASNO:50-85-1			C8H8O3	152.047	7.77	7.76	7.66	9.17	9.125	8.91	7.73	9.02875	0.856154	8.73766	0.884676	-0.176779	5.65521
2,5-Dihydroxyacetophenone	CASNO:490-78-8			C8H8O3	152.047	7.77	7.76	7.66	9.17	9.125	8.91	7.73	9.02875	0.856154	8.73766	0.884676	-0.176779	5.65521
2',4'-Dihydroxyacetophenone	CASNO:89-84-9			C8H8O3	152.047	7.77	7.76	7.66	9.17	9.125	8.91	7.73	9.02875	0.856154	8.73766	0.884676	-0.176779	5.65521
DL-3,4-Dihydroxyphenyl glycol	CASNO:28822-73-3			C8H10O4	170.058	7.77	7.76	7.66	9.17	9.125	8.91	7.73	9.02875	0.856154	8.73766	0.884676	-0.176779	5.65521
Dodecanedioic acid	CASNO:693-23-2			C12H22O4	230.152	7.54	7.36	7.34	8.64	8.67	8.67	7.41333	8.6625	0.855796	8.38322	0.884306	-0.177382	5.59156
Dimethyl sebacate	CASNO:106-79-6			C12H22O4	230.152	7.54	7.36	7.34	8.64	8.67	8.67	7.41333	8.6625	0.855796	8.38322	0.884306	-0.177382	5.59156
Pyridoxine	CASNO:65-23-6			C8H11NO3	169.074	7.77	7.76	7.66	9.21909	9.18182	8.91	7.73	9.05523	0.853651	8.76328	0.882089	-0.181003	5.65824
Norepinephrine-d3	INCHIKEY:SFLSHLFXELFNJZ-ZBMIKOAMSA-N		D09794	C8H11NO3	169.074	7.77	7.76	7.66	9.21909	9.18182	8.91	7.73	9.05523	0.853651	8.76328	0.882089	-0.181003	5.65824
DL-Norepinephrine	CASNO:138-65-8			C8H11NO3	169.074	7.77	7.76	7.66	9.21909	9.18182	8.91	7.73	9.05523	0.853651	8.76328	0.882089	-0.181003	5.65824
6-Hydroxydopamine	CASNO:1199-18-4	HMDB01537	D05294	C8H11NO3	169.074	7.77	7.76	7.66	9.21909	9.18182	8.91	7.73	9.05523	0.853651	8.76328	0.882089	-0.181003	5.65824
5-Hydroxydopamine	CASNO:5720-26-3			C8H11NO3	169.074	7.77	7.76	7.66	9.21909	9.18182	8.91	7.73	9.05523	0.853651	8.76328	0.882089	-0.181003	5.65824
(-)-Norepinephrine	CASNO:51-41-2			C8H11NO3	169.074	7.77	7.76	7.66	9.21909	9.18182	8.91	7.73	9.05523	0.853651	8.76328	0.882089	-0.181003	5.65824
Tetraethylene glycol monomethyl ether	CASNO:23783-42-8			C9H20O5	208.131		6.99		8.03	8.29	8.26	6.99	8.21	0.851401	7.94531	0.879765	-0.184811	4.98048
Ethyl vanillate	CASNO:617-05-0			C10H12O4	196.074	6.75	6.88	6.69	8.81	7.81	7.64	6.77333	7.975	0.849321	7.71788	0.877615	-0.188339	5.47832
Cantharidin	CASNO:56-25-7			C10H12O4	196.074	6.75	6.88	6.69	8.81	7.81	7.64	6.77333	7.975	0.849321	7.71788	0.877615	-0.188339	5.47832
Benzeneacetic acid, 3,4-dimethoxy-	CASNO:93-40-3			C10H12O4	196.074	6.75	6.88	6.69	8.81	7.81	7.64	6.77333	7.975	0.849321	7.71788	0.877615	-0.188339	5.47832
1-(4-Hydroxy-3,5-dimethoxyphenyl)ethanone	CASNO:2478-38-8			C10H12O4	196.074	6.75	6.88	6.69	8.81	7.81	7.64	6.77333	7.975	0.849321	7.71788	0.877615	-0.188339	5.47832
4-Pentyn-1-ol	CASNO:5390-04-5			C5H8O	84.0575	6.93	6.96	6.75	8.21	8.17	8.19	6.88	8.19	0.840049	7.92595	0.868035	-0.204176	5.49857
N-Acetylaspartylglutamic acid	CASNO:3106-85-2			C11H16N2O8	304.091				7.4	7.28	7.68	6.3	7.51	0.838881	7.26788	0.866828	-0.206182	4.48285
1-(2-Pyrimidyl)piperazine	CASNO:20980-22-7			C8H12N4	164.106	7.2	6.69		8.38	8.35	8.31	6.945	8.3375	0.832984	8.0687	0.860734	-0.216361	5.28281
Ethanol, 2-[2-(2-methoxyethoxy)ethoxy]-	CASNO:112-35-6			C7H16O4	164.105	7.2	6.69		8.465	8.46	8.435	6.945	8.44875	0.822015	8.17636	0.8494	-0.235484	5.29462
Methylsuccinic acid	CASNO:498-21-5			C5H8O4	132.042	7.48	7.22	7.36	8.97	8.985	8.97	7.35333	8.97375	0.819427	8.68443	0.846726	-0.240033	5.61427
Glutaric acid	CASNO:110-94-1	HMDB00661	C00489	C5H8O4	132.042	7.48	7.22	7.36	8.97	8.985	8.97	7.35333	8.97375	0.819427	8.68443	0.846726	-0.240033	5.61427
Ethylmalonic acid	CASNO:601-75-2			C5H8O4	132.042	7.48	7.22	7.36	8.97	8.985	8.97	7.35333	8.97375	0.819427	8.68443	0.846726	-0.240033	5.61427
Ethyl hydrogen malonate	CASNO:1071-46-1	HMDB00576		C5H8O4	132.042	7.48	7.22	7.36	8.97	8.985	8.97	7.35333	8.97375	0.819427	8.68443	0.846726	-0.240033	5.61427
Valeroyl salicylate	CASNO:64206-54-8			C12H14O4	222.089		6.15		7.79	7.92	7.19	6.15	7.5225	0.817547	7.27997	0.844783	-0.243347	4.86047
Diethyl phthalate	CASNO:84-66-2			C12H14O4	222.089		6.15		7.79	7.92	7.19	6.15	7.5225	0.817547	7.27997	0.844783	-0.243347	4.86047
1,2-Benzenedicarboxylic acid, monobutyl ester	CASNO:131-70-4			C12H14O4	222.089		6.15		7.79	7.92	7.19	6.15	7.5225	0.817547	7.27997	0.844783	-0.243347	4.86047
Trimetazidine	CASNO:5011-34-7			C14H22N2O3	266.163				8.63	8.23	7.19	6.3	7.81	0.806658	7.5582	0.833531	-0.262692	4.58796
Tributyl phosphate	CASNO:126-73-8		C14439	C12H27O4P	266.165				8.63	8.23	7.19	6.3	7.81	0.806658	7.5582	0.833531	-0.262692	4.58796
Monolauryl phosphate	CASNO:2627-35-2			C12H27O4P	266.165				8.63	8.23	7.19	6.3	7.81	0.806658	7.5582	0.833531	-0.262692	4.58796
Difenzoquat cation	CASNO:49866-87-7			C17H17N2	249.139				8.63	8.23	7.19	6.3	7.81	0.806658	7.5582	0.833531	-0.262692	4.58796
Atenolol	CASNO:29122-68-7			C14H22N2O3	266.163				8.63	8.23	7.19	6.3	7.81	0.806658	7.5582	0.833531	-0.262692	4.58796
Thymine	CASNO:65-71-4			C5H6N2O2	126.043				7.69	7.93	8.03	6.3	7.92	0.795455	7.66466	0.821955	-0.282869	4.56377
6-Methyluracil	CASNO:626-48-2			C5H6N2O2	126.043				7.69	7.93	8.03	6.3	7.92	0.795455	7.66466	0.821955	-0.282869	4.56377
4-Imidazoleacetic acid	CASNO:645-65-8			C5H6N2O2	126.043				7.69	7.93	8.03	6.3	7.92	0.795455	7.66466	0.821955	-0.282869	4.56377
Syringic acid	CASNO:530-57-4			C9H10O5	198.053	7.26	7.08	7.07	9.22	8.31	9.22	7.13667	8.9925	0.793624	8.70258	0.820063	-0.286193	5.58976
Mandelic acid, 4-hydroxy-3-methoxy-	CASNO:55-10-7			C9H10O5	198.053	7.26	7.08	7.07	9.22	8.31	9.22	7.13667	8.9925	0.793624	8.70258	0.820063	-0.286193	5.58976
Caffeic acid	CASNO:331-39-5			C9H8O4	180.042	7.26	7.08	7.07	9.22	8.31	9.22	7.13667	8.9925	0.793624	8.70258	0.820063	-0.286193	5.58976
Benzenepropanoic acid, 4-hydroxy-.alpha.-oxo-	CASNO:156-39-8			C9H8O4	180.042	7.26	7.08	7.07	9.22	8.31	9.22	7.13667	8.9925	0.793624	8.70258	0.820063	-0.286193	5.58976
Acetylsalicylic acid	CASNO:50-78-2			C9H8O4	180.042	7.26	7.08	7.07	9.22	8.31	9.22	7.13667	8.9925	0.793624	8.70258	0.820063	-0.286193	5.58976
5-Acetyl-2-hydroxybenzoic acid	CASNO:13110-96-8			C9H8O4	180.042	7.26	7.08	7.07	9.22	8.31	9.22	7.13667	8.9925	0.793624	8.70258	0.820063	-0.286193	5.58976
3,4-Dihydroxy-L-phenylalanine	CASNO:59-92-7			C9H11NO4	197.069	7.26	7.08	7.07	9.22	8.31	9.22	7.13667	8.9925	0.793624	8.70258	0.820063	-0.286193	5.58976
3,4-Dihydroxy-DL-phenylalanine	CASNO:63-84-3			C9H11NO4	197.069	7.26	7.08	7.07	9.22	8.31	9.22	7.13667	8.9925	0.793624	8.70258	0.820063	-0.286193	5.58976
Tri(propylene glycol) butyl ether	CASNO:55934-93-5			C13H28O4	248.199	6.54	6.6		8.18	8.34	8.37	6.57	8.315	0.790138	8.04692	0.816461	-0.292544	5.24907
O-11	CASNO:119290-12-9			C13H26O3	230.188	6.54	6.6		8.18	8.34	8.37	6.57	8.315	0.790138	8.04692	0.816461	-0.292544	5.24907
Syringaldehyde	CASNO:134-96-3			C9H10O4	182.058	7.04	7.15	7.07	8.34	9.77	8.99	7.08667	9.0225	0.785444	8.73161	0.81161	-0.301141	5.59574
p-Hydroxyphenyllactic acid	CASNO:306-23-0			C9H10O4	182.058	7.04	7.15	7.07	8.34	9.77	8.99	7.08667	9.0225	0.785444	8.73161	0.81161	-0.301141	5.59574
Methyl 2-hydroxy-4-methoxybenzoate	CASNO:5446-02-6			C9H10O4	182.058	7.04	7.15	7.07	8.34	9.77	8.99	7.08667	9.0225	0.785444	8.73161	0.81161	-0.301141	5.59574
Homovanillic acid	CASNO:306-08-1			C9H10O4	182.058	7.04	7.15	7.07	8.34	9.77	8.99	7.08667	9.0225	0.785444	8.73161	0.81161	-0.301141	5.59574
Ethylene glycol monosalicylate	CASNO:87-28-5			C9H10O4	182.058	7.04	7.15	7.07	8.34	9.77	8.99	7.08667	9.0225	0.785444	8.73161	0.81161	-0.301141	5.59574
Benzenepropanoic acid, 3,4-dihydroxy-	CASNO:1078-61-1	HMDB00423	C10447	C9H10O4	182.058	7.04	7.15	7.07	8.34	9.77	8.99	7.08667	9.0225	0.785444	8.73161	0.81161	-0.301141	5.59574
3,4-Dimethoxybenzoic acid	CASNO:93-07-2			C9H10O4	182.058	7.04	7.15	7.07	8.34	9.77	8.99	7.08667	9.0225	0.785444	8.73161	0.81161	-0.301141	5.59574
DL-.beta.-Hydroxypalmitic acid	CASNO:2398-34-7			C16H32O3	272.235				8.19	7.35	8.3	6.3	8.035	0.78407	7.77595	0.81019	-0.303667	4.57531
Inosine 5'-monophosphate	CASNO:131-99-7			C10H13N4O8P	348.047				8.15	8.08	8.09	6.3	8.1025	0.777538	7.84127	0.803441	-0.315736	4.60407
6-Benzylaminopurine	CASNO:1214-39-7		C11263	C12H11N5	225.101	6.32	6.14	6.27	8.15	8.02	8.08	6.24333	8.0825	0.772451	7.82192	0.798184	-0.325206	5.42559
6,7-Dimethoxy-3-isochromanone	CASNO:16135-41-4			C11H12O4	208.074	6.32	6.14	6.27	8.15	8.02	8.08	6.24333	8.0825	0.772451	7.82192	0.798184	-0.325206	5.42559
3,5-Dimethoxycinnamic acid	CASNO:16909-11-8			C11H12O4	208.074	6.32	6.14	6.27	8.15	8.02	8.08	6.24333	8.0825	0.772451	7.82192	0.798184	-0.325206	5.42559
3,4-Dimethoxycinnamic acid	CASNO:2316-26-9			C11H12O4	208.074	6.32	6.14	6.27	8.15	8.02	8.08	6.24333	8.0825	0.772451	7.82192	0.798184	-0.325206	5.42559
2-Propenoic acid, 3-(2,4-dimethoxyphenyl)-, (E)-	CASNO:16909-09-4			C11H12O4	208.074	6.32	6.14	6.27	8.15	8.02	8.08	6.24333	8.0825	0.772451	7.82192	0.798184	-0.325206	5.42559
2-Propenoic acid, 3-(2,3-dimethoxyphenyl)-, (E)-	CASNO:7345-82-6			C11H12O4	208.074	6.32	6.14	6.27	8.15	8.02	8.08	6.24333	8.0825	0.772451	7.82192	0.798184	-0.325206	5.42559
2,5-Dimethoxycinnamic acid	CASNO:10538-51-9			C11H12O4	208.074	6.32	6.14	6.27	8.15	8.02	8.08	6.24333	8.0825	0.772451	7.82192	0.798184	-0.325206	5.42559
trans-Vaccenic acid	CASNO:693-72-1			C18H34O2	282.256				8.07	8.72	8.07	6.3	8.2325	0.76526	7.96708	0.790754	-0.3387	4.63575
trans-13-Octadecenoic acid	CASNO:693-71-0			C18H34O2	282.256				8.07	8.72	8.07	6.3	8.2325	0.76526	7.96708	0.790754	-0.3387	4.63575
Oleic acid	CASNO:112-80-1	HMDB00207	C00712	C18H34O2	282.256				8.07	8.72	8.07	6.3	8.2325	0.76526	7.96708	0.790754	-0.3387	4.63575
Elaidic acid	CASNO:112-79-8		C01712	C18H34O2	282.256				8.07	8.72	8.07	6.3	8.2325	0.76526	7.96708	0.790754	-0.3387	4.63575
cis-Vaccenic acid	CASNO:506-17-2			C18H34O2	282.256				8.07	8.72	8.07	6.3	8.2325	0.76526	7.96708	0.790754	-0.3387	4.63575
cis-13-Octadecenoic acid	CASNO:13126-39-1			C18H34O2	282.256				8.07	8.72	8.07	6.3	8.2325	0.76526	7.96708	0.790754	-0.3387	4.63575
6-Octadecenoic acid, (Z)-	CASNO:593-39-5			C18H34O2	282.256				8.07	8.72	8.07	6.3	8.2325	0.76526	7.96708	0.790754	-0.3387	4.63575
trans-Ferulic acid	CASNO:537-98-4			C10H10O4	194.058				8.3	8.1	8.34	6.3	8.27	0.76179	8.00337	0.787168	-0.345256	4.62877
Resodiacetophenone	CASNO:2161-85-5			C10H10O4	194.058				8.3	8.1	8.34	6.3	8.27	0.76179	8.00337	0.787168	-0.345256	4.62877
n-Propyl gallate	CASNO:121-79-9		C11155	C10H12O5	212.068				8.3	8.1	8.34	6.3	8.27	0.76179	8.00337	0.787168	-0.345256	4.62877
Methyldopa	CASNO:555-30-6			C10H13NO4	211.084				8.3	8.1	8.34	6.3	8.27	0.76179	8.00337	0.787168	-0.345256	4.62877
Dimethyl phthalate	CASNO:131-11-3			C10H10O4	194.058				8.3	8.1	8.34	6.3	8.27	0.76179	8.00337	0.787168	-0.345256	4.62877
Caffeic acid methylester	CASNO:3843-74-1			C10H10O4	194.058				8.3	8.1	8.34	6.3	8.27	0.76179	8.00337	0.787168	-0.345256	4.62877
6-Maleimidocaproic acid	CASNO:55750-53-3			C10H13NO4	211.084				8.3	8.1	8.34	6.3	8.27	0.76179	8.00337	0.787168	-0.345256	4.62877
3-O-Methyldopa	CASNO:300-48-1			C10H13NO4	211.084				8.3	8.1	8.34	6.3	8.27	0.76179	8.00337	0.787168	-0.345256	4.62877
3-Hydroxy-4-methoxycinnamic acid	CASNO:537-73-5			C10H10O4	194.058				8.3	8.1	8.34	6.3	8.27	0.76179	8.00337	0.787168	-0.345256	4.62877
2,5-Dihydroxycinnamic acid methyl ester	CASNO:63177-57-1			C10H10O4	194.058				8.3	8.1	8.34	6.3	8.27	0.76179	8.00337	0.787168	-0.345256	4.62877
Phe-Phe-Lys	INCHIKEY:RBRNEFJTEHPDSL-UHFFFAOYSA-N			C24H32N4O4	440.242				8.32	8.23	8.27	6.3	8.2725	0.761559	8.00579	0.78693	-0.345692	4.63343
Lys-His-Arg	INCHIKEY:KNKJPYAZQUFLQK-UHFFFAOYSA-N			C18H33N9O4	439.266				8.32	8.23	8.27	6.3	8.2725	0.761559	8.00579	0.78693	-0.345692	4.63343
His-Lys-Arg	INCHIKEY:GJMHMDKCJPQJOI-UHFFFAOYSA-N			C18H33N9O4	439.266				8.32	8.23	8.27	6.3	8.2725	0.761559	8.00579	0.78693	-0.345692	4.63343
His-Arg-Lys	INCHIKEY:MWAJSVTZZOUOBU-UHFFFAOYSA-N			C18H33N9O4	439.266				8.32	8.23	8.27	6.3	8.2725	0.761559	8.00579	0.78693	-0.345692	4.63343
Dioctyl sulfosuccinate	CASNO:10041-19-7		D00305	C20H38O7S	422.234				8.32	8.23	8.27	6.3	8.2725	0.761559	8.00579	0.78693	-0.345692	4.63343
Arg-His-Lys	INCHIKEY:RKQRHMKFNBYOTN-UHFFFAOYSA-N			C18H33N9O4	439.266				8.32	8.23	8.27	6.3	8.2725	0.761559	8.00579	0.78693	-0.345692	4.63343
1,3-Dioxane-5-methanol, 5-ethyl-	CASNO:5187-23-5			C7H14O3	146.094				8.55	8.57	8.56	6.3	8.56	0.735981	8.28402	0.7605	-0.39498	4.68257
