# Supplementary material for: Serial-omics of P53−/−, Brca1−/− Mouse Breast Tumor and Normal Mammary Gland
Source: Sci Rep. 2017 Nov 6;7:14503. doi: 10.1038/s41598-017-15132-y (PMC5674068; doi:10.1038/s41598-017-15132-y)
Supplement: Supplementary file 3 — Dataset III_Proteomics [file 41598_2017_15132_MOESM3_ESM.xlsx]

## Sheet: Final doc
Identified Proteins (3415/3443)	Accession Number	Molecular Weight	BT	MG	norm MG	aveif Log2(norm BT/MG)	aveif Log10(Intensity)	aveif Log10(Intensity)
Beta-defensin OS=Mus musculus GN=Defb22 PE=2 SV=1	Q8BVC1_MOUSE	645.812	7500	102786	1130646	-7.23604	9.0843	6.0562
Protein Wdr17 OS=Mus musculus GN=Wdr17 PE=1 SV=2	E9Q271_MOUSE	453.738	7500	95141.6	1.04656e+06	-7.12455	9.0343	6.02286
Neuronal PAS domain-containing protein 4 OS=Mus musculus GN=Npas4 PE=1 SV=1	NPAS4_MOUSE	658.347	7500	91317.6	1.00449e+06	-7.06536	9.00777	6.00518
Dystrophin OS=Mus musculus GN=Dmd PE=1 SV=3	DMD_MOUSE	509.246	7500	72001.6	792017	-6.7225	8.85424	5.90283
Periplakin OS=Mus musculus GN=Ppl PE=1 SV=1	PEPL_MOUSE	204	8268300	284840000	854520000	-6.69138	8.9359	5.95727
Testican-2 OS=Mus musculus GN=Spock2 PE=1 SV=1	TICN2_MOUSE	444.743	7500	61067.6	671744	-6.48488	8.74804	5.83203
Keratin, type II cytoskeletal 6A OS=Mus musculus GN=Krt6a PE=1 SV=3	K2C6A_MOUSE	59	2000000	60435000	181305000	-6.30453	8.42132	5.61421
Microsomal triglyceride transfer protein large subunit OS=Mus musculus GN=Mttp PE=1 SV=2	MTP_MOUSE	99	852510	16932000	50796000	-5.89685	7.71306	5.14204
Gamma-synuclein OS=Mus musculus GN=Sncg PE=1 SV=1	SYUG_MOUSE	13	2000000	71775000	215325000	-5.79348	8.17802	5.45201
Perilipin-1 OS=Mus musculus GN=Plin1 PE=1 SV=2	PLIN1_MOUSE	56	2000000	72324000	216972000	-5.77932	8.17109	5.4474
Queuine tRNA-ribosyltransferase subunit QTRTD1 OS=Mus musculus GN=Qtrtd1 PE=1 SV=2	QTRD1_MOUSE	1051.47	7500	32825.2	361077	-5.58927	8.34979	5.56653
Keratin, type II cuticular Hb2 OS=Mus musculus GN=Krt82 PE=1 SV=2	KRT82_MOUSE	57	2000000	32048000	96144000	-5.58712	7.99186	5.32791
Dermatopontin OS=Mus musculus GN=Dpt PE=1 SV=1	DERM_MOUSE	24	2000000	32011000	96033000	-5.58546	7.99137	5.32758
Mast cell carboxypeptidase A OS=Mus musculus GN=Cpa3 PE=2 SV=1	CBPA3_MOUSE	49	2000000	31237000	93711000	-5.55015	7.98096	5.32064
Protein kinase C delta-binding protein OS=Mus musculus GN=Prkcdbp PE=1 SV=1	PRDBP_MOUSE	28	2000000	55471000	166413000	-5.49805	8.07499	5.38333
Carboxylic ester hydrolase OS=Mus musculus GN=Ces1a PE=1 SV=1	E9PYP1_MOUSE	62	2000000	29856000	89568000	-5.48491	7.96174	5.30783
Uncharacterized protein C1orf112 homolog OS=Mus musculus PE=1 SV=2	CA112_MOUSE	497.29	7500	29768.4	327452	-5.44825	8.28747	5.52498
Acetyl-coenzyme A synthetase, cytoplasmic OS=Mus musculus GN=Acss2 PE=1 SV=2	ACSA_MOUSE	838.227	7500	29465.9	324125	-5.43351	8.28097	5.52065
MCG140848 OS=Mus musculus GN=Rdh1 PE=2 SV=1	Q8CGV4_MOUSE	36	2000000	28759000	86277000	-5.4309	7.94585	5.29723
Collagen type V alpha 3 chain OS=Mus musculus GN=Col5a3 PE=1 SV=1	Q9JLI2_MOUSE	172	2000000	26963000	80889000	-5.41331	8.11193	5.40795
Kinesin-like protein KIF27 OS=Mus musculus GN=Kif27 PE=1 SV=1	KIF27_MOUSE	159	15193000	215660000	646980000	-5.41224	8.82097	5.88065
Sorbitol dehydrogenase OS=Mus musculus GN=Sord PE=1 SV=3	DHSO_MOUSE	38	2000000	27747000	83241000	-5.37922	7.93065	5.2871
3-oxo-5-beta-steroid 4-dehydrogenase OS=Mus musculus GN=Akr1d1 PE=1 SV=1	AK1D1_MOUSE	37	2000000	27198000	81594000	-5.35039	7.92218	5.28145
Roundabout homolog 2 OS=Mus musculus GN=Robo2 PE=1 SV=2	ROBO2_MOUSE	396.19	7500	27716.6	304883	-5.34522	8.24203	5.49469
Very-long-chain (3R)-3-hydroxyacyl-CoA dehydratase 2 OS=Mus musculus GN=Hacd2 PE=1 SV=1	HACD2_MOUSE	28	2335000	31561000	94683000	-5.34161	7.98685	5.32457
Cytochrome P450 2D10 OS=Mus musculus GN=Cyp2d10 PE=1 SV=2	CP2DA_MOUSE	57	2000000	26868000	80604000	-5.33278	7.917	5.278
RNA polymerase II elongation factor ELL2 OS=Mus musculus GN=Ell2 PE=1 SV=2	ELL2_MOUSE	420.229	7500	27417.3	301590	-5.32956	8.23513	5.49009
Peroxisomal bifunctional enzyme OS=Mus musculus GN=Ehhadh PE=1 SV=4	ECHP_MOUSE	78	2000000	26309000	78927000	-5.30245	7.90809	5.27206
E3 ubiquitin-protein ligase parkin OS=Mus musculus GN=Park2 PE=1 SV=1	PRKN2_MOUSE	52	2000000	26063000	78189000	-5.28889	7.90411	5.26941
Sulfotransferase 1A1 OS=Mus musculus GN=Sult1a1 PE=1 SV=1	ST1A1_MOUSE	34	2000000	25571000	76713000	-5.2614	7.89605	5.26403
Perilipin-4 OS=Mus musculus GN=Plin4 PE=1 SV=2	PLIN4_MOUSE	139	2000000	54055000	162165000	-5.23321	7.96342	5.30895
Glutamine synthetase OS=Mus musculus GN=Glul PE=1 SV=6	GLNA_MOUSE	42	2000000	42312000	126936000	-5.2161	7.90094	5.2673
Collagen alpha-1(XXIV) chain OS=Mus musculus GN=Col24a1 PE=2 SV=2	COOA1_MOUSE	176	620940	7689000	23067000	-5.21523	7.37453	4.91635
Elastin OS=Mus musculus GN=Eln PE=1 SV=2	ELN_MOUSE	72	2000000	24561000	73683000	-5.20326	7.879	5.25267
Kynurenine--oxoglutarate transaminase 3 OS=Mus musculus GN=Kyat3 PE=1 SV=1	KAT3_MOUSE	51	2000000	24155000	72465000	-5.17921	7.87195	5.24797
Ig heavy chain V region MOPC 104E OS=Mus musculus PE=1 SV=1	HVM12_MOUSE,HVM13_MOUSE	665.369	7500	24655.5	271211	-5.17638	8.16773	5.44515
Dimethylaniline monooxygenase [N-oxide-forming] 1 OS=Mus musculus GN=Fmo1 PE=1 SV=1	FMO1_MOUSE	60	2000000	23510000	70530000	-5.14017	7.86052	5.24035
Thymidine phosphorylase OS=Mus musculus GN=Tymp PE=2 SV=1	TYPH_MOUSE	49	2000000	23214000	69642000	-5.12189	7.85517	5.23678
Atrial natriuretic peptide receptor 3 OS=Mus musculus GN=Npr3 PE=1 SV=3	ANPRC_MOUSE	60	2000000	27716000	83148000	-5.11071	7.97613	5.31742
Desmoglein-1-beta OS=Mus musculus GN=Dsg1b PE=1 SV=1	DSG1B_MOUSE	554.24	7500	23316.6	256483	-5.09583	8.13236	5.42158
Insulin receptor-related protein OS=Mus musculus GN=Insrr PE=1 SV=2	INSRR_MOUSE	145	2000000	21828000	65484000	-5.03307	7.8292	5.21947
Rab15 effector protein OS=Mus musculus GN=Rep15 PE=2 SV=1	REP15_MOUSE	415.224	7500	22315.8	245474	-5.03253	8.10461	5.40308
Cystathionine gamma-lyase OS=Mus musculus GN=Cth PE=1 SV=1	CGL_MOUSE	44	2000000	45395000	136185000	-5.02156	7.88954	5.25969
Epoxide hydrolase 1 OS=Mus musculus GN=Ephx1 PE=1 SV=2	HYEP_MOUSE	53	6056900	54107000	162321000	-5.021	8.22373	5.48249
Sulfhydryl oxidase 1 OS=Mus musculus GN=Qsox1 PE=1 SV=1	QSOX1_MOUSE	83	2000000	21638000	64914000	-5.02046	7.82552	5.21701
Uricase OS=Mus musculus GN=Uox PE=1 SV=2	URIC_MOUSE	35	2000000	21521000	64563000	-5.01264	7.82323	5.21549
Protein Fcgbp OS=Mus musculus GN=Fcgbp PE=1 SV=1	E9Q0B5_MOUSE	275	2000000	25245000	75735000	-5.00786	7.94088	5.29392
Phenylalanine-4-hydroxylase OS=Mus musculus GN=Pah PE=1 SV=4	PH4H_MOUSE	52	2000000	40000000	120000000	-4.98138	7.8842	5.25613
LisH domain-containing protein ARMC9 OS=Mus musculus GN=Armc9 PE=1 SV=1	ARMC9_MOUSE	406.753	7500	21406.5	235472	-4.97252	8.07833	5.38556
Regucalcin OS=Mus musculus GN=Rgn PE=1 SV=1	RGN_MOUSE	33	2000000	20533000	61599000	-4.94484	7.80345	5.2023
MCG148436 OS=Mus musculus GN=1700014D04Rik PE=4 SV=1	J3QMS2_MOUSE	443.711	7500	20975.9	230735	-4.9432	8.06551	5.37701
Protein Pibf1 OS=Mus musculus GN=Pibf1 PE=1 SV=1	E9Q6K3_MOUSE	90	2000000	20479000	61437000	-4.94104	7.80234	5.20156
Retinal dehydrogenase 1 OS=Mus musculus GN=Aldh1a1 PE=1 SV=5	AL1A1_MOUSE	54	2000000	37282000	111846000	-4.93581	7.87139	5.24759
Indolethylamine N-methyltransferase OS=Mus musculus GN=Inmt PE=1 SV=1	INMT_MOUSE	29	2000000	20364000	61092000	-4.93291	7.79997	5.19998
Glycerol-3-phosphate dehydrogenase [NAD(+)], cytoplasmic OS=Mus musculus GN=Gpd1 PE=1 SV=3	GPDA_MOUSE	38	10578000	98984000	296952000	-4.92821	8.29905	5.5327
L-gulonolactone oxidase OS=Mus musculus GN=Gulo PE=1 SV=3	GGLO_MOUSE	50	2000000	20005000	60015000	-4.90725	7.7925	5.195
UDP-glucuronosyltransferase OS=Mus musculus GN=Ugt2b36 PE=1 SV=1	Q3UEP4_MOUSE	61	2000000	19986000	59958000	-4.90588	7.7921	5.19473
Collagen alpha-1(IV) chain OS=Mus musculus GN=Col4a1 PE=1 SV=4	CO4A1_MOUSE	161	1154400	20934000	62802000	-4.90548	7.99645	5.33097
Carboxylesterase 1F OS=Mus musculus GN=Ces1f PE=1 SV=1	CES1F_MOUSE	62	2000000	22278000	66834000	-4.89705	7.9055	5.27033
Carbonic anhydrase 5B, mitochondrial OS=Mus musculus GN=Ca5b PE=1 SV=2	CAH5B_MOUSE	37	2000000	19737000	59211000	-4.88779	7.78683	5.19122
Ecto-ADP-ribosyltransferase 3 OS=Mus musculus GN=Art3 PE=1 SV=2	NAR3_MOUSE	42	2000000	26046000	78138000	-4.88661	7.88509	5.25673
Cytosolic 10-formyltetrahydrofolate dehydrogenase OS=Mus musculus GN=Aldh1l1 PE=1 SV=1	AL1L1_MOUSE	99	2000000	40226000	120678000	-4.88059	7.84093	5.22729
Monocarboxylate transporter 10 OS=Mus musculus GN=Slc16a10 PE=1 SV=1	MOT10_MOUSE	467.887	7500	20062.6	220689	-4.87898	8.03744	5.35829
Betaine--homocysteine S-methyltransferase 1 OS=Mus musculus GN=Bhmt PE=1 SV=1	BHMT1_MOUSE	45	20344000	203210000	609630000	-4.87565	8.41119	5.60746
Ectonucleoside triphosphate diphosphohydrolase 2 OS=Mus musculus GN=Entpd2 PE=1 SV=2	ENTP2_MOUSE	54	2000000	19564000	58692000	-4.87509	7.78313	5.18875
Choline dehydrogenase, mitochondrial OS=Mus musculus GN=Chdh PE=1 SV=1	CHDH_MOUSE	66	2000000	19547000	58641000	-4.87384	7.78277	5.18851
Spermatogenesis-associated protein 21 OS=Mus musculus GN=Spata21 PE=2 SV=1	SPT21_MOUSE	391.879	7500	19753	217283	-4.85654	8.02765	5.35176
Myelin protein P0 OS=Mus musculus GN=Mpz PE=1 SV=1	MYP0_MOUSE	28	2000000	22035000	66105000	-4.82635	7.87591	5.2506
Hormone-sensitive lipase OS=Mus musculus GN=Lipe PE=1 SV=2	LIPS_MOUSE	83	2144400	39771000	119313000	-4.80467	7.83141	5.22094
Ubinuclein-1 OS=Mus musculus GN=Ubn1 PE=2 SV=1	UBN1_MOUSE	380.714	7500	18993.5	208928	-4.79997	8.00297	5.33531
Ornithine carbamoyltransferase, mitochondrial OS=Mus musculus GN=Otc PE=1 SV=1	OTC_MOUSE	40	2000000	34050000	102150000	-4.78228	7.81465	5.20976
Serum paraoxonase/lactonase 3 OS=Mus musculus GN=Pon3 PE=1 SV=2	PON3_MOUSE	39	2000000	18181000	54543000	-4.76932	7.75238	5.16825
Histamine N-methyltransferase OS=Mus musculus GN=Hnmt PE=1 SV=1	HNMT_MOUSE	596.299	7500	18528.5	203813	-4.76421	7.98739	5.32493
Glycine N-acyltransferase-like protein OS=Mus musculus GN=Gm4952 PE=1 SV=3	GLYAL_MOUSE	34	2000000	17975000	53925000	-4.75288	7.74761	5.16507
Protein Igkv12-44 (Fragment) OS=Mus musculus GN=Igkv12-44 PE=4 SV=1	A0A140T8M2_MOUSE	13	2000000	17915000	53745000	-4.74806	7.74621	5.16414
Mortality factor 4-like protein 2 OS=Mus musculus GN=Morf4l2 PE=1 SV=1	MO4L2_MOUSE	401.725	7500	18299.5	201294	-4.74627	7.97958	5.31972
Bifunctional epoxide hydrolase 2 OS=Mus musculus GN=Ephx2 PE=1 SV=2	HYES_MOUSE	63	2000000	26152000	78456000	-4.74011	7.82167	5.21444
Protein Gm10654 OS=Mus musculus GN=Gm10654 PE=2 SV=1	Q3USN8_MOUSE	510.739	7500	18216.7	200384	-4.73973	7.97673	5.31782
Mitochondrial basic amino acids transporter OS=Mus musculus GN=Slc25a29 PE=1 SV=1	MCATL_MOUSE	438.752	7500	18215.6	200372	-4.73964	7.97669	5.3178
Collagen alpha-1(XIX) chain OS=Mus musculus GN=Col19a1 PE=2 SV=2	COJA1_MOUSE	114	2000000	17678000	53034000	-4.72885	7.74063	5.16042
Guanine nucleotide-binding protein G(i) subunit alpha-1 OS=Mus musculus GN=Gnai1 PE=1 SV=1	GNAI1_MOUSE	40	2000000	30259000	90777000	-4.72202	7.80007	5.20005
Patatin-like phospholipase domain-containing protein 2 OS=Mus musculus GN=Pnpla2 PE=1 SV=1	PLPL2_MOUSE	54	2000000	23720000	71160000	-4.7121	7.8192	5.2128
Uncharacterized aarF domain-containing protein kinase 5 OS=Mus musculus GN=Adck5 PE=2 SV=2	ADCK5_MOUSE	376.203	3851.11	9141.96	100562	-4.70666	7.52813	5.01875
Forkhead-associated domain-containing protein 1 OS=Mus musculus GN=Fhad1 PE=2 SV=1	FHAD1_MOUSE	513.974	7500	17726	194986	-4.70034	7.95959	5.3064
Protein Slc25a27 OS=Mus musculus GN=Slc25a27 PE=1 SV=1	Q9D6D0_MOUSE	414.75	7500	17699.4	194693	-4.69817	7.95865	5.30577
Teneurin-4 OS=Mus musculus GN=Tenm4 PE=1 SV=2	TEN4_MOUSE	459.238	7500	17517.8	192696	-4.68329	7.95218	5.30145
Beta-ureidopropionase OS=Mus musculus GN=Upb1 PE=1 SV=1	BUP1_MOUSE	44	2000000	20655000	61965000	-4.6721	7.81576	5.21051
Protein Ighv1-81 (Fragment) OS=Mus musculus GN=Ighv1-81 PE=4 SV=1	A0A075B5Y4_MOUSE	13	1670300	14080000	42240000	-4.66043	7.64257	5.09504
A disintegrin and metalloproteinase with thrombospondin motifs 12 OS=Mus musculus GN=Adamts12 PE=2 SV=2	ATS12_MOUSE	439.718	7500	17162.5	188788	-4.65373	7.93934	5.29289
Acid trehalase-like protein 1 OS=Mus musculus GN=Athl1 PE=1 SV=1	ATHL1_MOUSE	731.346	7500	17147.3	188620	-4.65245	7.93878	5.29252
Coiled-coil domain-containing protein 175 OS=Mus musculus GN=Ccdc175 PE=4 SV=1	CC175_MOUSE	97	2000000	16741000	50223000	-4.65028	7.71786	5.14524
Mast cell protease 4 OS=Mus musculus GN=Mcpt4 PE=1 SV=1	MCPT4_MOUSE	27	2000000	25177000	75531000	-4.61827	7.77335	5.18223
Glutaredoxin-like protein C5orf63 homolog OS=Mus musculus PE=1 SV=1	YD286_MOUSE	508.766	7500	16743.2	184175	-4.61804	7.92385	5.28257
Carboxymethylenebutenolidase homolog OS=Mus musculus GN=Cmbl PE=1 SV=1	CMBL_MOUSE	28	2000000	25116000	75348000	-4.60687	7.76874	5.17916
Phosphopantothenate--cysteine ligase OS=Mus musculus GN=Ppcs PE=1 SV=1	PPCS_MOUSE	846.415	7500	16511.3	181624	-4.59792	7.91512	5.27675
Alanine aminotransferase 1 OS=Mus musculus GN=Gpt PE=1 SV=3	ALAT1_MOUSE	55	2000000	23107000	69321000	-4.59404	7.77124	5.18083
Glutathione S-transferase theta-2 OS=Mus musculus GN=Gstt2 PE=1 SV=4	GSTT2_MOUSE	28	2000000	14340000	43020000	-4.58055	7.81386	5.20924
Apoptosis-inducing factor 2 OS=Mus musculus GN=Aifm2 PE=1 SV=1	AIFM2_MOUSE	41	2000000	20177000	60531000	-4.56845	7.77355	5.18237
Alanine--glyoxylate aminotransferase 2, mitochondrial OS=Mus musculus GN=Agxt2 PE=1 SV=1	AGT2_MOUSE	57	2000000	15874000	47622000	-4.56613	7.7969	5.19793
Steryl-sulfatase OS=Mus musculus GN=Sts PE=1 SV=1	STS_MOUSE	67	2000000	15769000	47307000	-4.56398	7.69291	5.12861
Fructose-1,6-bisphosphatase isozyme 2 OS=Mus musculus GN=Fbp2 PE=1 SV=2	F16P2_MOUSE	37	2000000	15734000	47202000	-4.56078	7.69198	5.12799
SUMO-specific isopeptidase USPL1 OS=Mus musculus GN=Uspl1 PE=2 SV=2	USPL1_MOUSE	118	3052500	23997000	71991000	-4.55975	7.87531	5.25021
Flotillin-2 OS=Mus musculus GN=Flot2 PE=1 SV=2	FLOT2_MOUSE	47	2000000	20111000	60333000	-4.55583	7.76847	5.17898
Keratin, type II cytoskeletal 2 epidermal OS=Mus musculus GN=Krt2 PE=1 SV=1	K22E_MOUSE	71	2000000	44676000	134028000	-4.54712	8.42571	5.61714
UDP-glucuronosyltransferase OS=Mus musculus GN=Ugt1a6b PE=1 SV=1	K9J7B2_MOUSE	60	2000000	28587000	85761000	-4.53857	7.72801	5.152
Flotillin-1 OS=Mus musculus GN=Flot1 PE=1 SV=1	FLOT1_MOUSE	48	2000000	15391000	46173000	-4.5266	7.783	5.18867
MCG140784 OS=Mus musculus GN=Try10 PE=1 SV=1	Q792Z1_MOUSE	729.38	7500	15693.9	172633	-4.52468	7.88339	5.25559
Delta-sarcoglycan OS=Mus musculus GN=Sgcd PE=1 SV=1	SGCD_MOUSE	32	2000000	13725000	41175000	-4.52347	7.7937	5.1958
Ankyrin repeat and SOCS box protein 15 OS=Mus musculus GN=Asb15 PE=2 SV=2	ASB15_MOUSE	425.767	7500	15557.9	171137	-4.51212	7.87796	5.25197
Probable D-lactate dehydrogenase, mitochondrial OS=Mus musculus GN=Ldhd PE=1 SV=1	LDHD_MOUSE	52	2000000	16119000	48357000	-4.50046	7.76693	5.17796
Heat shock 70 kDa protein 12A OS=Mus musculus GN=Hspa12a PE=1 SV=1	HS12A_MOUSE	75	2000000	23255000	69765000	-4.4994	7.73046	5.15364
Beta-parvin OS=Mus musculus GN=Parvb PE=1 SV=1	PARVB_MOUSE	746.342	7500	15242.3	167665	-4.48255	7.86517	5.24345
Sedoheptulokinase OS=Mus musculus GN=Shpk PE=1 SV=1	SHPK_MOUSE	51	2000000	14707000	44121000	-4.46339	7.6639	5.10927
Charged multivesicular body protein 2a OS=Mus musculus GN=Chmp2a PE=1 SV=1	CHM2A_MOUSE	649.649	7500	14944.2	164386	-4.45405	7.85286	5.23524
Methylthioribose-1-phosphate isomerase OS=Mus musculus GN=Mri1 PE=1 SV=1	MTNA_MOUSE	643.82	7500	14792.8	162721	-4.43936	7.84652	5.23101
Lambda-crystallin homolog OS=Mus musculus GN=Cryl1 PE=1 SV=3	CRYL1_MOUSE	35	1833900	12951000	38853000	-4.43713	7.73443	5.15629
Laminin subunit alpha-2 OS=Mus musculus GN=Lama2 PE=1 SV=2	LAMA2_MOUSE	344	3979400	25622000	76866000	-4.42851	7.90865	5.27244
Bifunctional 3'-phosphoadenosine 5'-phosphosulfate synthase 2 OS=Mus musculus GN=Papss2 PE=1 SV=2	PAPS2_MOUSE	572.768	7500	14617.1	160788	-4.42213	7.83908	5.22605
Alpha-1-acid glycoprotein 1 OS=Mus musculus GN=Orm1 PE=1 SV=1	A1AG1_MOUSE	24	2973500	21196000	63588000	-4.41852	7.82322	5.21548
Citrate lyase subunit beta-like protein, mitochondrial OS=Mus musculus GN=Clybl PE=1 SV=2	CLYBL_MOUSE	38	2000000	20120000	60360000	-4.41558	7.70869	5.13913
FH1/FH2 domain-containing protein 3 OS=Mus musculus GN=Fhod3 PE=1 SV=1	FHOD3_MOUSE	176	2000000	14205000	42615000	-4.41329	7.64948	5.09965
Centrosomal protein of 83 kDa OS=Mus musculus GN=Cep83 PE=1 SV=2	CEP83_MOUSE	490.259	7500	14428	158708	-4.40334	7.83098	5.22065
MCG15083 OS=Mus musculus GN=Try5 PE=1 SV=1	Q9QUK9_MOUSE (+1)	26	2000000	14066000	42198000	-4.3991	7.6454	5.09694
H-2 class I histocompatibility antigen, Q8 alpha chain OS=Mus musculus GN=H2-Q8 PE=3 SV=1	HA18_MOUSE	37	2000000	13991000	41973000	-4.39139	7.64319	5.09546
Major urinary protein 26 OS=Mus musculus GN=Mup21 PE=2 SV=1	Q80YX8_MOUSE	650.847	7500	14274.7	157022	-4.38793	7.82433	5.21622
Inter-alpha-trypsin inhibitor heavy chain H5 OS=Mus musculus GN=Itih5 PE=1 SV=1	ITIH5_MOUSE	585.325	7500	14253	156782	-4.38573	7.82339	5.21559
Amine oxidase [flavin-containing] B OS=Mus musculus GN=Maob PE=1 SV=4	AOFB_MOUSE	59	2000000	13776000	41328000	-4.36905	7.63677	5.09118
Synembryn-A OS=Mus musculus GN=Ric8a PE=1 SV=2	RIC8A_MOUSE	647.273	7500	13963.8	153602	-4.35616	7.81065	5.2071
4-hydroxyphenylpyruvate dioxygenase OS=Mus musculus GN=Hpd PE=1 SV=3	HPPD_MOUSE	45	2000000	18309000	54927000	-4.34938	7.68967	5.12645
Guanylate-binding protein 1 OS=Mus musculus GN=Gbp1 PE=1 SV=1	GBP1_MOUSE	68	2000000	17605000	52815000	-4.34574	7.69192	5.12794
Chymase OS=Mus musculus GN=Cma1 PE=1 SV=2	CMA1_MOUSE	28	2000000	13292000	39876000	-4.33896	7.71724	5.14482
Glucose-fructose oxidoreductase domain-containing protein 2 OS=Mus musculus GN=Gfod2 PE=2 SV=1	GFOD2_MOUSE	426.216	7500	13766.5	151432	-4.33563	7.80181	5.20121
Major urinary protein 8 OS=Mus musculus GN=Mup10 PE=2 SV=1	A2BIN1_MOUSE (+7)	21	2000000	13401000	40203000	-4.32923	7.62534	5.08356
Guanine nucleotide-binding protein G(o) subunit alpha OS=Mus musculus GN=Gnao1 PE=1 SV=3	GNAO_MOUSE	995.43	7500	13520	148720	-4.30956	7.7906	5.19374
Traf2 and NCK-interacting protein kinase OS=Mus musculus GN=Tnik PE=1 SV=2	TNIK_MOUSE	487.269	7500	13438.6	147825	-4.30085	7.78686	5.19124
Pecanex-like protein 3 OS=Mus musculus GN=Pcnx3 PE=1 SV=2	PCX3_MOUSE	485.788	7500	13430.9	147740	-4.30003	7.78651	5.191
Phosphoenolpyruvate carboxykinase, cytosolic [GTP] OS=Mus musculus GN=Pck1 PE=1 SV=1	PCKGC_MOUSE	69	2000000	23104000	69312000	-4.29681	7.64623	5.09749
Protein Ighg2c OS=Mus musculus GN=Ighg2c PE=1 SV=1	F6TQW2_MOUSE	44	2000000	22059000	66177000	-4.28835	7.64681	5.09787
NEDD8 OS=Mus musculus GN=Nedd8 PE=1 SV=2	NEDD8_MOUSE	651.327	7500	13311.2	146423	-4.28711	7.78096	5.1873
Serine dehydratase-like OS=Mus musculus GN=Sdsl PE=1 SV=1	SDSL_MOUSE	35	1134800	18219000	54657000	-4.28446	7.49106	4.99404
Long-chain fatty acid transport protein 1 OS=Mus musculus GN=Slc27a1 PE=1 SV=1	S27A1_MOUSE	71	2000000	14781000	44343000	-4.28425	7.68296	5.12198
Cytochrome P450 2C39 OS=Mus musculus GN=Cyp2c39 PE=1 SV=2	CP239_MOUSE	56	2000000	12905000	38715000	-4.27482	7.60975	5.07317
Keratin, type I cytoskeletal 12 OS=Mus musculus GN=Krt12 PE=1 SV=2	K1C12_MOUSE	52	2000000	12774000	38322000	-4.2601	7.60554	5.07036
Integrin alpha-7 OS=Mus musculus GN=Itga7 PE=1 SV=3	ITA7_MOUSE	129	2000000	20257000	60771000	-4.25373	7.64005	5.09337
Corticosteroid 11-beta-dehydrogenase isozyme 1 OS=Mus musculus GN=Hsd11b1 PE=1 SV=3	DHI1_MOUSE	32	2000000	12707000	38121000	-4.25251	7.60337	5.06891
Monoglyceride lipase OS=Mus musculus GN=Mgll PE=1 SV=1	MGLL_MOUSE	33	10909000	42843000	128529000	-4.23821	8.09942	5.39961
Papilin OS=Mus musculus GN=Papln PE=2 SV=2	PPN_MOUSE	521.76	7500	12834.4	141178	-4.23448	7.75837	5.17225
Prostaglandin reductase 2 OS=Mus musculus GN=Ptgr2 PE=1 SV=2	PTGR2_MOUSE	38	2000000	14924000	44772000	-4.23388	7.66057	5.10704
NK13 OS=Mus musculus GN=Serpinb6b PE=1 SV=2	O08804_MOUSE	747.856	7500	12802.7	140830	-4.23092	7.75684	5.17123
Cytochrome P450 4A14 OS=Mus musculus GN=Cyp4a14 PE=1 SV=1	CP4AE_MOUSE	59	2000000	12454000	37362000	-4.2235	7.59508	5.06338
Aromatic-L-amino-acid decarboxylase OS=Mus musculus GN=Ddc PE=1 SV=1	DDC_MOUSE	54	2000000	12432000	37296000	-4.22095	7.59435	5.0629
Aldehyde oxidase 2 OS=Mus musculus GN=Aox2 PE=1 SV=2	AOXB_MOUSE	561.758	7500	12629.9	138928	-4.21131	7.74844	5.16563
Protein Tns1 OS=Mus musculus GN=Tns1 PE=1 SV=1	E9Q0S6_MOUSE	201	2000000	17481000	52443000	-4.21124	7.63582	5.09055
Eukaryotic translation initiation factor 3 subunit J-A OS=Mus musculus GN=Eif3j1 PE=2 SV=1	EI3JA_MOUSE	976.096	7500	12553.6	138089	-4.20257	7.7447	5.16313
Breast cancer type 2 susceptibility protein homolog OS=Mus musculus GN=Brca2 PE=1 SV=2	BRCA2_MOUSE	417.212	7500	12541	137951	-4.20112	7.74408	5.16272
MCG21506 OS=Mus musculus GN=Mgl2 PE=1 SV=1	A9XX86_MOUSE	691.011	7500	12482.6	137309	-4.19439	7.74119	5.16079
B-cell CLL/lymphoma 9 protein OS=Mus musculus GN=Bcl9 PE=1 SV=3	BCL9_MOUSE	149	2000000	12094000	36282000	-4.18118	7.58299	5.05533
1,5-anhydro-D-fructose reductase OS=Mus musculus GN=Akr1e2 PE=1 SV=1	AKCL2_MOUSE	604.79	7500	12294.1	135236	-4.17244	7.7318	5.15453
Tropomodulin-2 OS=Mus musculus GN=Tmod2 PE=1 SV=2	TMOD2_MOUSE	573.78	7500	12237	134607	-4.16572	7.72892	5.15262
Tubulointerstitial nephritis antigen-like OS=Mus musculus GN=Tinagl1 PE=1 SV=1	TINAL_MOUSE	564.768	7500	12218.7	134406	-4.16356	7.728	5.152
Estradiol 17-beta-dehydrogenase 8 OS=Mus musculus GN=Hsd17b8 PE=1 SV=2	DHB8_MOUSE	27	2000000	11932000	35796000	-4.16173	7.57745	5.05163
Mimecan OS=Mus musculus GN=Ogn PE=1 SV=1	MIME_MOUSE	34	4704400	40077000	120231000	-4.16111	7.80296	5.20197
3-ketodihydrosphingosine reductase OS=Mus musculus GN=Kdsr PE=1 SV=1	KDSR_MOUSE	36	2000000	6486800	19460400	-4.15214	7.71578	5.14385
Fatty acid-binding protein, adipocyte OS=Mus musculus GN=Fabp4 PE=1 SV=3	FABP4_MOUSE	15	26436000	802730000	2408190000	-4.14967	8.97056	5.98038
Laminin subunit beta-2 OS=Mus musculus GN=Lamb2 PE=1 SV=2	LAMB2_MOUSE	197	2000000	30652000	91956000	-4.14614	7.87388	5.24925
Protein Pcdhgb2 OS=Mus musculus GN=Pcdhgb2 PE=1 SV=1	Q91XX7_MOUSE	438.575	7500	11992.5	131918	-4.1366	7.71648	5.14432
DNA-dependent protein kinase catalytic subunit OS=Mus musculus GN=Prkdc PE=1 SV=3	PRKDC_MOUSE	767.392	7500	11987.8	131866	-4.13604	7.71623	5.14416
Serine/threonine-protein kinase PLK2 OS=Mus musculus GN=Plk2 PE=1 SV=1	PLK2_MOUSE	78	2000000	11618000	34854000	-4.12325	7.56648	5.04432
L-xylulose reductase OS=Mus musculus GN=Dcxr PE=1 SV=2	DCXR_MOUSE	26	2000000	11508000	34524000	-4.10953	7.56258	5.04172
Endonuclease/exonuclease/phosphatase family domain-containing protein 1 OS=Mus musculus GN=Eepd1 PE=1 SV=1	EEPD1_MOUSE	63	2000000	14084000	42252000	-4.10846	7.61315	5.07543
Tubulin polymerization-promoting protein family member 3 OS=Mus musculus GN=Tppp3 PE=1 SV=1	TPPP3_MOUSE	19	2000000	11457000	34371000	-4.10312	7.56076	5.0405
Protein Ccdc180 OS=Mus musculus GN=Ccdc180 PE=1 SV=1	J3QNE4_MOUSE	593.315	7500	11675.6	128432	-4.09797	7.69998	5.13332
Protein Tnxb OS=Mus musculus GN=Tnxb PE=1 SV=1	O35452_MOUSE	435	1874200	12327000	36981000	-4.09652	7.60066	5.06711
Down syndrome cell adhesion molecule-like protein 1 homolog OS=Mus musculus GN=Dscaml1 PE=1 SV=2	DSCL1_MOUSE	401.724	7500	11472.2	126194	-4.07261	7.68917	5.12611
Major urinary protein 8 OS=Mus musculus GN=Mup10 PE=2 SV=1	A2BIN1_MOUSE,A2CEK7_MOUSE,A9R9W0_MOUSE,MUP11_MOUSE,MUP18_MOUSE,MUP1_MOUSE,MUP2_MOUSE,MUP6_MOUSE	751.849	7500	11448.4	125932	-4.06961	7.68789	5.12526
Aldo-keto reductase family 1 member C13 OS=Mus musculus GN=Akr1c13 PE=1 SV=2	AK1CD_MOUSE	949.453	7500	11427.3	125700	-4.06695	7.68676	5.1245
Tumor suppressor candidate 5 homolog OS=Mus musculus GN=Tusc5 PE=1 SV=1	TUSC5_MOUSE	19	2000000	12859000	38577000	-4.06692	7.60449	5.06966
Trans-1,2-dihydrobenzene-1,2-diol dehydrogenase OS=Mus musculus GN=Dhdh PE=1 SV=1	DHDH_MOUSE	36	2000000	30079000	90237000	-4.05951	7.53002	5.02001
Gbp6 protein OS=Mus musculus GN=Gbp7 PE=1 SV=2	Q91Z40_MOUSE	73	19060000	105580000	316740000	-4.05468	8.52608	5.68405
Serine/threonine-protein kinase SIK2 OS=Mus musculus GN=Sik2 PE=1 SV=1	SIK2_MOUSE	689.351	7500	11265.4	123919	-4.04637	7.67799	5.11866
Mitochondrial peptide methionine sulfoxide reductase OS=Mus musculus GN=Msra PE=1 SV=1	MSRA_MOUSE	26	2000000	11000000	33000000	-4.04439	7.54407	5.02938
Keratin, type II cytoskeletal 1b OS=Mus musculus GN=Krt77 PE=1 SV=1	K2C1B_MOUSE	61	2000000	56465000	169395000	-4.04269	8.60981	5.73987
Myosin light chain kinase 2, skeletal/cardiac muscle OS=Mus musculus GN=Mylk2 PE=1 SV=2	MYLK2_MOUSE	421.224	7500	11225	123475	-4.04118	7.67578	5.11719
cAMP-dependent protein kinase inhibitor alpha OS=Mus musculus GN=Pkia PE=1 SV=2	IPKA_MOUSE	422.742	7500	11177.8	122956	-4.03511	7.6732	5.11546
S-adenosylmethionine synthase isoform type-1 OS=Mus musculus GN=Mat1a PE=1 SV=1	METK1_MOUSE	44	19250000	43209000	129627000	-4.0342	8.2012	5.46747
Probable ATP-dependent DNA helicase DDX11 OS=Mus musculus GN=Ddx11 PE=1 SV=1	DDX11_MOUSE	497.25	13557	20123.2	221355	-4.02925	8.05636	5.37091
Glutathione S-transferase A4 OS=Mus musculus GN=Gsta4 PE=1 SV=3	GSTA4_MOUSE	26	2000000	101290000	303870000	-4.02922	8.22167	5.48111
Vacuolar protein sorting-associated protein 16 homolog OS=Mus musculus GN=Vps16 PE=1 SV=3	VPS16_MOUSE	95	14067000	24486000	73458000	-4.00056	8.15199	5.43466
Hydroxyacid oxidase 1 OS=Mus musculus GN=Hao1 PE=1 SV=1	HAOX1_MOUSE	485.321	7500	10896.6	119863	-3.99835	7.65756	5.10504
Transcription factor Sp3 OS=Mus musculus GN=Sp3 PE=1 SV=2	SP3_MOUSE	913.413	62991.1	91424.3	1.00567e+06	-3.99686	9.04326	6.02884
SEC14-like protein 2 OS=Mus musculus GN=Sec14l2 PE=1 SV=1	S14L2_MOUSE	680.829	7500	10850.8	119359	-3.99227	7.65498	5.10332
Rhophilin-2 OS=Mus musculus GN=Rhpn2 PE=1 SV=2	RHPN2_MOUSE	423.732	7500	10744.6	118191	-3.97808	7.64895	5.0993
Synapse-associated protein 1 OS=Mus musculus GN=Syap1 PE=1 SV=1	SYAP1_MOUSE	41	2000000	10041000	30123000	-3.97432	7.59016	5.06011
Zinc finger protein ZFPM2 OS=Mus musculus GN=Zfpm2 PE=1 SV=2	FOG2_MOUSE	485.782	7500	10703.7	117741	-3.97258	7.64662	5.09775
Cadherin-13 OS=Mus musculus GN=Cdh13 PE=1 SV=2	CAD13_MOUSE	78	2000000	14409000	43227000	-3.96867	7.55251	5.03501
Laminin subunit alpha-3 OS=Mus musculus GN=Lama3 PE=1 SV=4	LAMA3_MOUSE	575.278	7500	10653	117183	-3.96573	7.64371	5.09581
3-hydroxyanthranilate 3,4-dioxygenase OS=Mus musculus GN=Haao PE=1 SV=1	3HAO_MOUSE	33	2000000	10358000	31074000	-3.95764	7.51949	5.01299
Keratin, type II cytoskeletal 75 OS=Mus musculus GN=Krt75 PE=1 SV=1	K2C75_MOUSE	60	59658000	60435000	181305000	-3.94226	8.51948	5.67966
Protein A430078G23Rik OS=Mus musculus GN=A430078G23Rik PE=4 SV=1	E9Q7Y4_MOUSE	501.758	7500	10453.2	114985	-3.93841	7.63213	5.08808
Cytochrome P450, family 2, subfamily d, polypeptide 12 OS=Mus musculus GN=Cyp2d12 PE=2 SV=1	Q8BVD2_MOUSE	58	2000000	10186000	30558000	-3.93348	7.51266	5.00844
Serpin B5 OS=Mus musculus GN=Serpinb5 PE=1 SV=1	SPB5_MOUSE	611.278	7500	10319.9	113519	-3.9199	7.62428	5.08285
cGMP-inhibited 3',5'-cyclic phosphodiesterase B OS=Mus musculus GN=Pde3b PE=1 SV=2	PDE3B_MOUSE	586.259	7500	10218.6	112405	-3.90567	7.61825	5.07884
Collagen alpha-6(VI) chain OS=Mus musculus GN=Col6a6 PE=1 SV=2	CO6A6_MOUSE	569.755	7500	10101.9	111121	-3.8891	7.61124	5.07416
Histidine ammonia-lyase OS=Mus musculus GN=Hal PE=1 SV=1	HUTH_MOUSE	72	2000000	16820000	50460000	-3.88231	7.50356	5.00238
3-oxoacyl-[acyl-carrier-protein] synthase, mitochondrial OS=Mus musculus GN=Oxsm PE=1 SV=1	OXSM_MOUSE	957.456	7500	10051.6	110567	-3.88189	7.60819	5.07213
Keratin, type II cytoskeletal 73 OS=Mus musculus GN=Krt73 PE=1 SV=1	K2C73_MOUSE	59	2000000	54275000	162825000	-3.87915	8.23853	5.49235
Protein diaphanous homolog 2 OS=Mus musculus GN=Diaph2 PE=1 SV=2	DIAP2_MOUSE	714.871	7500	9947.25	109420	-3.86684	7.60183	5.06789
Fructose-bisphosphate aldolase B OS=Mus musculus GN=Aldob PE=1 SV=3	ALDOB_MOUSE	40	17700000	45233000	135699000	-3.86121	8.09088	5.39392
Carbonic anhydrase 3 OS=Mus musculus GN=Ca3 PE=1 SV=3	CAH3_MOUSE	29	22122000	135320000	405960000	-3.84639	8.69249	5.79499
Protein FAM49A OS=Mus musculus GN=Fam49a PE=1 SV=1	FA49A_MOUSE	813.41	7500	9770.08	107471	-3.84091	7.59088	5.06059
Adiponectin OS=Mus musculus GN=Adipoq PE=1 SV=2	ADIPO_MOUSE	27	5877700	20527000	61581000	-3.82481	7.79928	5.19952
Metalloreductase STEAP4 OS=Mus musculus GN=Steap4 PE=1 SV=1	STEA4_MOUSE	53	4408000	20106000	60318000	-3.81956	7.70601	5.13734
Diacylglycerol O-acyltransferase 1 OS=Mus musculus GN=Dgat1 PE=1 SV=1	DGAT1_MOUSE	57	2000000	10029000	30087000	-3.81831	7.52432	5.01622
Hydroxymethylglutaryl-CoA synthase, mitochondrial OS=Mus musculus GN=Hmgcs2 PE=1 SV=2	HMCS2_MOUSE	57	34018000	66640000	199920000	-3.81776	8.24736	5.49824
Collagen alpha-1(I) chain OS=Mus musculus GN=Col1a1 PE=1 SV=4	CO1A1_MOUSE	138	23082000	184470000	553410000	-3.80081	9.00256	6.00171
Cadherin-5 OS=Mus musculus GN=Cdh5 PE=1 SV=2	CADH5_MOUSE	583.782	7500	9498.07	104479	-3.80018	7.5737	5.04914
Coagulation factor XII OS=Mus musculus GN=F12 PE=1 SV=2	FA12_MOUSE	756.39	7500	9481.83	104300	-3.79771	7.57266	5.04844
Pleckstrin homology-like domain family B member 1 OS=Mus musculus GN=Phldb1 PE=1 SV=1	PHLB1_MOUSE	588.273	7500	9392.3	103315	-3.78402	7.5669	5.0446
Caveolin-1 OS=Mus musculus GN=Cav1 PE=1 SV=1	CAV1_MOUSE	21	3311100	124650000	373950000	-3.77478	8.57439	5.71626
Urocanate hydratase OS=Mus musculus GN=Uroc1 PE=1 SV=2	HUTU_MOUSE	75	2000000	18085000	54255000	-3.76079	7.44934	4.96623
Protein Inpp5a OS=Mus musculus GN=Inpp5a PE=1 SV=1	E9QAS7_MOUSE	669.315	7500	9238.52	101624	-3.7602	7.55688	5.03792
MCG16528 OS=Mus musculus GN=Klhl33 PE=4 SV=1	G3UW92_MOUSE	58	2000000	8972900	26918700	-3.75054	7.46118	4.97412
Serum deprivation-response protein OS=Mus musculus GN=Sdpr PE=1 SV=3	SDPR_MOUSE	47	4654400	48546000	145638000	-3.74578	8.27509	5.51672
Ribosomal protein S6 kinase alpha-5 OS=Mus musculus GN=Rps6ka5 PE=1 SV=2	KS6A5_MOUSE	440.232	7500	9139.28	100532	-3.74462	7.55033	5.03355
Tectonic-2 OS=Mus musculus GN=Tctn2 PE=1 SV=2	TECT2_MOUSE	77	3632000	16103000	48309000	-3.73346	7.71551	5.14367
Hydroxyacid-oxoacid transhydrogenase, mitochondrial OS=Mus musculus GN=Adhfe1 PE=1 SV=2	HOT_MOUSE	50	2000000	10153000	30459000	-3.72856	7.48564	4.99042
RUN and FYVE domain-containing protein 2 OS=Mus musculus GN=Rufy2 PE=1 SV=2	RUFY2_MOUSE	394.2	7500	8943.64	98380	-3.7134	7.53722	5.02481
Protein Serpinb9 OS=Mus musculus GN=Serpinb9 PE=1 SV=1	O08797_MOUSE	42	2000000	8670700	26012100	-3.71017	7.4935	4.99567
Sodium leak channel non-selective protein OS=Mus musculus GN=Nalcn PE=1 SV=2	NALCN_MOUSE	200	6736500	29354000	88062000	-3.70845	7.9768	5.31787
Glucokinase regulatory protein OS=Mus musculus GN=Gckr PE=1 SV=3	GCKR_MOUSE	588.304	7500	8902.88	97931.7	-3.70681	7.53446	5.02297
Ethylmalonyl-CoA decarboxylase OS=Mus musculus GN=Echdc1 PE=1 SV=2	ECHD1_MOUSE	35	2000000	8491500	25474500	-3.7021	7.49224	4.99482
Calponin-1 OS=Mus musculus GN=Cnn1 PE=1 SV=1	CNN1_MOUSE	33	2000000	10123000	30369000	-3.70148	7.47468	4.98312
Myelin basic protein OS=Mus musculus GN=Mbp PE=1 SV=2	MBP_MOUSE	27	2000000	8621100	25863300	-3.69283	7.44503	4.96336
Aldehyde oxidase 1 OS=Mus musculus GN=Aox1 PE=1 SV=2	AOXA_MOUSE	507.795	7500	8804.53	96849.8	-3.69079	7.52774	5.01849
Vacuolar fusion protein CCZ1 homolog OS=Mus musculus GN=Ccz1 PE=1 SV=1	CCZ1_MOUSE	580.787	7500	8777.96	96557.6	-3.68643	7.52591	5.01727
Galectin-3-binding protein OS=Mus musculus GN=Lgals3bp PE=1 SV=1	LG3BP_MOUSE	64	2000000	8493900	25481700	-3.67139	7.43904	4.95936
Glutathione S-transferase theta-1 OS=Mus musculus GN=Gstt1 PE=1 SV=4	GSTT1_MOUSE	27	4995500	21051000	63153000	-3.66015	7.83346	5.2223
Methyl-CpG-binding protein 2 OS=Mus musculus GN=Mecp2 PE=1 SV=1	MECP2_MOUSE	580.781	7500	8619.01	94809.1	-3.66006	7.51487	5.00991
Protein Nckap5 OS=Mus musculus GN=Nckap5 PE=1 SV=1	E9QAE1_MOUSE	209	2000000	8394600	25183800	-3.65442	7.43431	4.95621
Keratin, type II cytoskeletal 80 OS=Mus musculus GN=Krt80 PE=1 SV=1	K2C80_MOUSE	727.913	7500	8545.6	94001.6	-3.64772	7.50971	5.00647
Putative L-aspartate dehydrogenase OS=Mus musculus GN=Aspdh PE=1 SV=1	ASPD_MOUSE	30	2000000	8322900	24968700	-3.64205	7.43086	4.95391
Histone H2A.V OS=Mus musculus GN=H2afv PE=1 SV=3	H2AV_MOUSE	14	44517000	184340000	553020000	-3.6349	8.77636	5.85091
Metabotropic glutamate receptor 2 OS=Mus musculus GN=Grm2 PE=1 SV=2	GRM2_MOUSE	400.219	7500	8400.64	92407	-3.62304	7.49939	4.9996
Kinesin-like protein KIF1C OS=Mus musculus GN=Kif1c PE=1 SV=2	KIF1C_MOUSE	596.796	7500	8328.21	91610.3	-3.61055	7.49418	4.99612
Collagen alpha-1(III) chain OS=Mus musculus GN=Col3a1 PE=1 SV=4	CO3A1_MOUSE	139	7414100	41713000	125139000	-3.60525	8.43947	5.62631
Laminin subunit alpha-5 OS=Mus musculus GN=Lama5 PE=1 SV=4	LAMA5_MOUSE	404	772430	21464000	64392000	-3.5997	7.85401	5.23601
Acyl-CoA synthetase short-chain family member 3, mitochondrial OS=Mus musculus GN=Acss3 PE=1 SV=2	ACSS3_MOUSE	75	2000000	8062000	24186000	-3.5961	7.41807	4.94538
Membrane primary amine oxidase OS=Mus musculus GN=Aoc3 PE=1 SV=3	AOC3_MOUSE	85	14338000	90099000	270297000	-3.58063	8.17895	5.45263
UPF0317 protein C14orf159 homolog, mitochondrial OS=Mus musculus PE=1 SV=1	CN159_MOUSE	66	2000000	7172000	21516000	-3.56991	7.4541	4.9694
Zinc finger protein 57 OS=Mus musculus GN=Zfp57 PE=1 SV=1	ZFP57_MOUSE	416.883	7500	8026.63	88292.9	-3.55734	7.472	4.98133
Brain-specific angiogenesis inhibitor 1 OS=Mus musculus GN=Bai1 PE=1 SV=1	BAI1_MOUSE	173	2000000	7842700	23528100	-3.55631	7.40702	4.93801
Aldehyde dehydrogenase, cytosolic 1 OS=Mus musculus GN=Aldh1a7 PE=1 SV=1	AL1A7_MOUSE	55	2000000	31524000	94572000	-3.55261	7.98012	5.32008
Delta-1-pyrroline-5-carboxylate dehydrogenase, mitochondrial OS=Mus musculus GN=Aldh4a1 PE=1 SV=3	AL4A1_MOUSE	62	10397000	31212000	93636000	-3.54933	7.82239	5.21493
Corticosteroid-binding globulin OS=Mus musculus GN=Serpina6 PE=1 SV=1	CBG_MOUSE	45	8554800	23676000	71028000	-3.54784	7.78849	5.19233
Carbonic anhydrase 4 OS=Mus musculus GN=Ca4 PE=1 SV=1	CAH4_MOUSE	34	2000000	4972200	14916600	-3.54783	7.48527	4.99018
CD151 antigen OS=Mus musculus GN=Cd151 PE=1 SV=2	CD151_MOUSE	28	2623100	5857000	17571000	-3.54005	7.55365	5.03577
Triokinase/FMN cyclase OS=Mus musculus GN=Tkfc PE=1 SV=1	TKFC_MOUSE	572.316	7500	7883.77	86721.4	-3.53143	7.46122	4.97415
RNA polymerase I-specific transcription initiation factor RRN3 OS=Mus musculus GN=Rrn3 PE=1 SV=1	RRN3_MOUSE	417.894	7500	7820.99	86030.9	-3.51989	7.45643	4.97096
Lipoprotein lipase OS=Mus musculus GN=Lpl PE=1 SV=3	LIPL_MOUSE	53	6680500	16666000	49998000	-3.51845	7.73419	5.15613
Pleckstrin homology domain-containing family M member 3 OS=Mus musculus GN=Plekhm3 PE=1 SV=1	PKHM3_MOUSE	388.711	7500	7734.33	85077.6	-3.50382	7.44976	4.96651
Methylmalonate-semialdehyde dehydrogenase [acylating], mitochondrial OS=Mus musculus GN=Aldh6a1 PE=1 SV=1	MMSA_MOUSE	58	2000000	51158000	153474000	-3.50149	8.14501	5.43001
Tartrate-resistant acid phosphatase type 5 OS=Mus musculus GN=Acp5 PE=1 SV=2	PPA5_MOUSE	760.841	7500	7683.49	84518.4	-3.4943	7.44581	4.96387
Mitogen-activated protein kinase 12 OS=Mus musculus GN=Mapk12 PE=1 SV=1	MK12_MOUSE	623.747	7500	7652.24	84174.6	-3.48842	7.44337	4.96225
Secernin-1 OS=Mus musculus GN=Scrn1 PE=1 SV=1	SCRN1_MOUSE	616.792	7500	7615.41	83769.5	-3.48146	7.44049	4.96033
Disheveled-associated activator of morphogenesis 1 OS=Mus musculus GN=Daam1 PE=1 SV=4	DAAM1_MOUSE	632.799	7500	7615.38	83769.2	-3.48146	7.44049	4.96032
Sarcosine dehydrogenase, mitochondrial OS=Mus musculus GN=Sardh PE=1 SV=1	SARDH_MOUSE	102	2000000	7420100	22260300	-3.4764	7.3849	4.92326
ATP-binding cassette sub-family D member 2 OS=Mus musculus GN=Abcd2 PE=1 SV=1	ABCD2_MOUSE	83	5414700	21138000	63414000	-3.47393	7.62188	5.08125
Acyl-CoA desaturase 1 OS=Mus musculus GN=Scd1 PE=1 SV=2	ACOD1_MOUSE	41	3467600	8351700	25055100	-3.4575	7.5699	5.0466
Mothers against decapentaplegic homolog 1 OS=Mus musculus GN=Smad1 PE=1 SV=2	SMAD1_MOUSE	461.713	7500	7439.42	81833.6	-3.44773	7.42652	4.95101
Phosphatidate phosphatase LPIN1 OS=Mus musculus GN=Lpin1 PE=1 SV=1	LPIN1_MOUSE	451.591	7500	7400.36	81404	-3.44014	7.42338	4.94892
Phospholipid transfer protein OS=Mus musculus GN=Pltp PE=1 SV=1	PLTP_MOUSE	54	2000000	7175500	21526500	-3.42804	7.37156	4.91437
Neutral amino acid transporter B(0) OS=Mus musculus GN=Slc1a5 PE=1 SV=2	AAAT_MOUSE	716.724	7500	7251.59	79767.5	-3.41084	7.41128	4.94085
Nestin OS=Mus musculus GN=Nes PE=1 SV=1	NEST_MOUSE	517.262	107332	102251	1.12476e+06	-3.38946	9.13596	6.09064
Disintegrin and metalloproteinase domain-containing protein 10 OS=Mus musculus GN=Adam10 PE=1 SV=2	ADA10_MOUSE	84	2000000	6980700	20942100	-3.38833	7.36063	4.90709
Dipeptidyl peptidase 4 OS=Mus musculus GN=Dpp4 PE=1 SV=3	DPP4_MOUSE	566.286	7500	7083.2	77915.2	-3.37694	7.3973	4.93154
MCG20149, isoform CRA_a OS=Mus musculus GN=Mettl7a1 PE=1 SV=1	Q8C6B0_MOUSE	28	2000000	7406200	22218600	-3.37291	7.36921	4.91281
Glutathione S-transferase mu 4 OS=Mus musculus GN=Gstm4 PE=1 SV=1	Q8R5I6_MOUSE	644.655	7500	7056.12	77617.4	-3.37142	7.39503	4.93002
Syntaxin-binding protein 1 OS=Mus musculus GN=Stxbp1 PE=1 SV=2	STXB1_MOUSE	671.374	7500	7055.07	77605.8	-3.3712	7.39494	4.92996
Cytochrome P450 CYP2D22 OS=Mus musculus GN=Cyp2d22 PE=1 SV=1	Q9JKY7_MOUSE	675.843	7500	7033.97	77373.7	-3.36688	7.39316	4.92877
Sorbin and SH3 domain-containing protein 1 OS=Mus musculus GN=Sorbs1 PE=1 SV=2	SRBS1_MOUSE	143	11423000	21167000	63501000	-3.35841	7.8181	5.21207
Complement C1q and tumor necrosis factor-related protein 9 OS=Mus musculus GN=C1qtnf9 PE=1 SV=1	C1QT9_MOUSE	687.308	7500	6958.13	76539.4	-3.35124	7.38672	4.92448
Carbonyl reductase family member 4 OS=Mus musculus GN=Cbr4 PE=1 SV=2	CBR4_MOUSE	25	2000000	6780200	20340600	-3.34629	7.34909	4.8994
Periaxin OS=Mus musculus GN=Prx PE=1 SV=1	PRAX_MOUSE	148	2000000	6408100	19224300	-3.3425	7.37098	4.91398
Acyl-coenzyme A synthetase ACSM1, mitochondrial OS=Mus musculus GN=Acsm1 PE=1 SV=1	ACSM1_MOUSE	65	2000000	6752100	20256300	-3.3403	7.34745	4.8983
Pyridoxal kinase OS=Mus musculus GN=Pdxk PE=1 SV=1	PDXK_MOUSE	35	14273000	13042000	39126000	-3.33691	7.95699	5.30466
Tax1-binding protein 3 OS=Mus musculus GN=Tax1bp3 PE=1 SV=1	TX1B3_MOUSE	820.928	7500	6841.65	75258.1	-3.32689	7.37672	4.91781
Aldehyde dehydrogenase family 3 member B2 OS=Mus musculus GN=Aldh3b2 PE=1 SV=1	AL3B2_MOUSE	53	2000000	15169000	45507000	-3.32547	7.77572	5.18381
Mediator of RNA polymerase II transcription subunit 12-like protein OS=Mus musculus GN=Med12l PE=1 SV=2	MD12L_MOUSE	628.888	7500	6831.48	75146.3	-3.32474	7.37583	4.91722
Carboxypeptidase Q OS=Mus musculus GN=Cpq PE=1 SV=1	CBPQ_MOUSE	919.802	7500	6782.07	74602.8	-3.31427	7.37154	4.91436
Collagen alpha-1(V) chain OS=Mus musculus GN=Col5a1 PE=1 SV=2	CO5A1_MOUSE	184	2000000	20275000	60825000	-3.28591	8.0221	5.34807
Alcohol dehydrogenase 1 OS=Mus musculus GN=Adh1 PE=1 SV=2	ADH1_MOUSE	40	25647000	40715000	122145000	-3.28152	7.9805	5.32034
A-kinase anchor protein 2 OS=Mus musculus GN=Akap2 PE=1 SV=3	AKAP2_MOUSE	790.384	7500	6615	72765	-3.27828	7.35679	4.90453
Msx2-interacting protein OS=Mus musculus GN=Spen PE=1 SV=2	MINT_MOUSE	564.835	7500	6598.84	72587.2	-3.27475	7.35534	4.90356
Dihydropyrimidinase OS=Mus musculus GN=Dpys PE=1 SV=2	DPYS_MOUSE	57	8396500	26885000	80655000	-3.2639	7.94964	5.29976
Long-chain-fatty-acid--CoA ligase 1 OS=Mus musculus GN=Acsl1 PE=1 SV=2	ACSL1_MOUSE	78	23167000	40299000	120897000	-3.25476	7.93522	5.29015
Branched-chain-amino-acid aminotransferase, mitochondrial OS=Mus musculus GN=Bcat2 PE=1 SV=2	BCAT2_MOUSE	44	7164000	22692000	68076000	-3.24831	7.87645	5.25097
Synaptosomal-associated protein 47 OS=Mus musculus GN=Snap47 PE=1 SV=1	SNP47_MOUSE	583.756	7500	6453.73	70991	-3.24267	7.34223	4.89482
Hydroxysteroid dehydrogenase-like protein 2 OS=Mus musculus GN=Hsdl2 PE=1 SV=1	HSDL2_MOUSE	54	2000000	21131000	63393000	-3.24086	7.97449	5.31633
Caspase-12 OS=Mus musculus GN=Casp12 PE=1 SV=1	CASPC_MOUSE	756.35	7500	6435.2	70787.2	-3.23853	7.34054	4.89369
4-aminobutyrate aminotransferase, mitochondrial OS=Mus musculus GN=Abat PE=1 SV=1	GABT_MOUSE	56	3498500	7649800	22949400	-3.22975	7.48662	4.99108
Polymerase I and transcript release factor OS=Mus musculus GN=Ptrf PE=1 SV=1	PTRF_MOUSE	44	19253000	102960000	308880000	-3.21666	8.37327	5.58218
NAD-dependent protein deacylase sirtuin-5, mitochondrial OS=Mus musculus GN=Sirt5 PE=1 SV=1	SIR5_MOUSE	585.773	7500	6280.4	69084.4	-3.2034	7.32621	4.88414
Sodium/hydrogen exchanger OS=Mus musculus GN=Slc9a2 PE=1 SV=1	Q3ZAS0_MOUSE	555.836	7500	6270.5	68975.5	-3.20112	7.32528	4.88352
Ras-related protein R-Ras2 OS=Mus musculus GN=Rras2 PE=1 SV=1	RRAS2_MOUSE	23	6935400	21261000	63783000	-3.20112	7.84953	5.23302
Angiotensinogen OS=Mus musculus GN=Agt PE=1 SV=1	ANGT_MOUSE	52	3122200	9557600	28672800	-3.19905	7.50236	5.00157
Platelet glycoprotein 4 OS=Mus musculus GN=Cd36 PE=1 SV=2	CD36_MOUSE	53	2000000	52998000	158994000	-3.19439	8.1716	5.44773
TRIO and F-actin-binding protein OS=Mus musculus GN=Triobp PE=1 SV=3	TARA_MOUSE	939.419	7500	6099.93	67099.2	-3.16133	7.3091	4.87273
Chromosome-associated kinesin KIF4 OS=Mus musculus GN=Kif4 PE=1 SV=3	KIF4_MOUSE	550.321	7500	6071.95	66791.5	-3.1547	7.30641	4.87094
Fatty acid desaturase 3 OS=Mus musculus GN=Fads3 PE=2 SV=2	FADS3_MOUSE	1111.56	7500	6025.07	66275.8	-3.14352	7.30187	4.86791
Non-specific lipid-transfer protein OS=Mus musculus GN=Scp2 PE=1 SV=3	NLTP_MOUSE	59	2343700	23691000	71073000	-3.13473	7.91525	5.27684
Prolargin OS=Mus musculus GN=Prelp PE=1 SV=2	PRELP_MOUSE	43	33310000	42451000	127353000	-3.12684	8.00026	5.33351
Dipeptidase 1 OS=Mus musculus GN=Dpep1 PE=1 SV=2	DPEP1_MOUSE	46	2000000	19018000	57054000	-3.09224	7.94228	5.29486
Synaptotagmin-like protein 4 OS=Mus musculus GN=Sytl4 PE=1 SV=1	SYTL4_MOUSE	550.838	52051.9	40232.2	442554	-3.08783	8.54139	5.69426
2-hydroxyacyl-CoA lyase 1 OS=Mus musculus GN=Hacl1 PE=1 SV=2	HACL1_MOUSE	64	2000000	7651800	22955400	-3.08404	7.25081	4.83387
SMC5-SMC6 complex localization factor protein 2 OS=Mus musculus GN=Slf2 PE=2 SV=2	SLF2_MOUSE	476.25	7500	5770.2	63472.2	-3.08116	7.27663	4.85109
TBC1 domain family member 8B OS=Mus musculus GN=Tbc1d8b PE=1 SV=1	TBC8B_MOUSE	587.789	7500	5727.44	63001.8	-3.07043	7.2723	4.8482
Argininosuccinate synthase OS=Mus musculus GN=Ass1 PE=1 SV=1	ASSY_MOUSE	47	15960000	112140000	336420000	-3.06908	8.2544	5.50293
Integrin alpha-1 OS=Mus musculus GN=Itga1 PE=1 SV=2	ITA1_MOUSE	131	2000000	5280400	15841200	-3.04257	7.26774	4.84516
Transmembrane protein 205 OS=Mus musculus GN=Tmem205 PE=1 SV=1	TM205_MOUSE	21	2000000	5433400	16300200	-3.02682	7.26246	4.84164
Rho GTPase-activating protein 5 OS=Mus musculus GN=Arhgap5 PE=1 SV=2	RHG05_MOUSE	664.843	7500	5545.37	60999.1	-3.02382	7.25353	4.83568
Propionyl-CoA carboxylase alpha chain, mitochondrial OS=Mus musculus GN=Pcca PE=1 SV=2	PCCA_MOUSE	80	2000000	18340000	55020000	-3.00192	7.82019	5.21346
Protein phosphatase Slingshot homolog 2 OS=Mus musculus GN=Ssh2 PE=1 SV=2	SSH2_MOUSE	388.68	7500	5438.69	59825.6	-2.9958	7.24227	4.82818
Lactotransferrin OS=Mus musculus GN=Ltf PE=1 SV=4	TRFL_MOUSE	78	2000000	22758000	68274000	-2.9934	8.03078	5.35385
Delta(3,5)-Delta(2,4)-dienoyl-CoA isomerase, mitochondrial OS=Mus musculus GN=Ech1 PE=1 SV=1	ECH1_MOUSE	36	11091000	19073000	57219000	-2.99225	7.66576	5.11051
Cysteine sulfinic acid decarboxylase OS=Mus musculus GN=Csad PE=1 SV=1	CSAD_MOUSE	55	23217000	27789000	83367000	-2.98068	7.86791	5.24527
Gag-like protein OS=Mus musculus GN=Zcchc5 PE=2 SV=1	Q6P1Y1_MOUSE	644.338	7500	5365.58	59021.4	-2.97628	7.23444	4.82296
Protein Cep350 OS=Mus musculus GN=Cep350 PE=1 SV=1	E9Q309_MOUSE	346	2000000	5218200	15654600	-2.96851	7.24686	4.83124
Acyl-CoA desaturase 2 OS=Mus musculus GN=Scd2 PE=1 SV=2	ACOD2_MOUSE	419.205	23463.7	16645.9	183105	-2.96417	7.9726	5.31506
Peroxisomal trans-2-enoyl-CoA reductase OS=Mus musculus GN=Pecr PE=1 SV=1	PECR_MOUSE	32	14250000	13951000	41853000	-2.96375	7.78347	5.18898
Migration and invasion enhancer 1 OS=Mus musculus GN=Mien1 PE=1 SV=1	MIEN1_MOUSE	661.317	7500	5308.59	58394.5	-2.96087	7.22827	4.81885
Junction plakoglobin OS=Mus musculus GN=Jup PE=1 SV=3	PLAK_MOUSE	82	21212000	21466000	64398000	-2.95308	7.86037	5.24025
POU domain, class 6, transcription factor 2 OS=Mus musculus GN=Pou6f2 PE=2 SV=1	PO6F2_MOUSE	458.285	7500	5249.84	57748.2	-2.94481	7.22185	4.81457
Ectonucleoside triphosphate diphosphohydrolase 1 OS=Mus musculus GN=Entpd1 PE=1 SV=1	ENTP1_MOUSE	670.988	7500	5196.45	57161	-2.93007	7.21596	4.81064
Fibrillin-1 OS=Mus musculus GN=Fbn1 PE=1 SV=2	FBN1_MOUSE	312	27462000	43060000	129180000	-2.92594	8.36891	5.57927
Peroxiredoxin-5, mitochondrial OS=Mus musculus GN=Prdx5 PE=1 SV=2	PRDX5_MOUSE	22	21318000	25856000	77568000	-2.9097	7.81736	5.21158
ATP synthase subunit f, mitochondrial OS=Mus musculus GN=Atp5j2 PE=1 SV=3	ATPK_MOUSE	10	22478000	18034000	54102000	-2.90072	7.88583	5.25722
Ephrin-B1 OS=Mus musculus GN=Efnb1 PE=1 SV=1	EFNB1_MOUSE	557.262	7500	5070.11	55771.2	-2.89456	7.20181	4.80121
Tricarboxylate transport protein, mitochondrial OS=Mus musculus GN=Slc25a1 PE=1 SV=1	TXTP_MOUSE	34	8231900	20340000	61020000	-2.88998	7.84043	5.22695
Signal transducer and activator of transcription 1 OS=Mus musculus GN=Stat1 PE=1 SV=1	STAT1_MOUSE	87	2000000	14650000	43950000	-2.88043	7.55563	5.03709
UBX domain-containing protein 6 OS=Mus musculus GN=Ubxn6 PE=1 SV=1	UBXN6_MOUSE	819.974	7500	4984.95	54834.4	-2.87012	7.19209	4.79473
Collagen alpha-2(IV) chain OS=Mus musculus GN=Col4a2 PE=1 SV=4	CO4A2_MOUSE	167	16202000	39416000	118248000	-2.86757	8.12856	5.41904
1,4-alpha-glucan-branching enzyme OS=Mus musculus GN=Gbe1 PE=1 SV=1	GLGB_MOUSE	80	2000000	17400000	52200000	-2.84884	7.95904	5.30603
Extracellular superoxide dismutase [Cu-Zn] OS=Mus musculus GN=Sod3 PE=1 SV=1	SODE_MOUSE	27	2000000	15357000	46071000	-2.84147	7.7142	5.1428
Maleylacetoacetate isomerase OS=Mus musculus GN=Gstz1 PE=1 SV=1	MAAI_MOUSE	24	13530000	32426000	97278000	-2.84073	8.07301	5.38201
Dual specificity protein phosphatase 3 OS=Mus musculus GN=Dusp3 PE=1 SV=1	DUS3_MOUSE	20	2000000	13041000	39123000	-2.83982	7.66184	5.1079
Eukaryotic initiation factor 4A-II OS=Mus musculus GN=Eif4a2 PE=1 SV=2	IF4A2_MOUSE	46	2000000	24444000	73332000	-2.83621	8.00696	5.33797
2,4-dienoyl-CoA reductase, mitochondrial OS=Mus musculus GN=Decr1 PE=1 SV=1	DECR_MOUSE	36	21709000	25772000	77316000	-2.81692	7.78497	5.18998
Electron transfer flavoprotein-ubiquinone oxidoreductase, mitochondrial OS=Mus musculus GN=Etfdh PE=1 SV=1	ETFD_MOUSE	68	24196000	23695000	71085000	-2.81491	7.83461	5.22307
Unconventional myosin-Ic OS=Mus musculus GN=Myo1c PE=1 SV=2	MYO1C_MOUSE	122	23288000	56353000	169059000	-2.81432	8.06765	5.37843
V-type proton ATPase subunit F OS=Mus musculus GN=Atp6v1f PE=1 SV=2	VATF_MOUSE	727.342	14154.4	9028.57	99314.2	-2.81075	7.58231	5.05488
Isochorismatase domain-containing protein 1 OS=Mus musculus GN=Isoc1 PE=1 SV=1	ISOC1_MOUSE	32	16239000	19409000	58227000	-2.80925	7.7178	5.1452
1-phosphatidylinositol 4,5-bisphosphate phosphodiesterase delta-1 OS=Mus musculus GN=Plcd1 PE=1 SV=2	PLCD1_MOUSE	86	2000000	4121000	12363000	-2.79293	7.19217	4.79478
Scavenger receptor cysteine-rich type 1 protein M130 OS=Mus musculus GN=Cd163 PE=1 SV=2	C163A_MOUSE	814.839	7500	4720.54	51925.9	-2.79149	7.16096	4.77398
1-acylglycerol-3-phosphate O-acyltransferase ABHD5 OS=Mus musculus GN=Abhd5 PE=1 SV=1	ABHD5_MOUSE	39	6260500	14963000	44889000	-2.78361	7.68175	5.12117
LIM and SH3 domain protein 1 OS=Mus musculus GN=Lasp1 PE=1 SV=1	LASP1_MOUSE	30	17336000	19647000	58941000	-2.77736	7.72574	5.15049
Carboxylesterase 1D OS=Mus musculus GN=Ces1d PE=1 SV=1	CES1D_MOUSE	62	24235000	62305000	186915000	-2.76165	8.50125	5.6675
PDZ and LIM domain protein 1 OS=Mus musculus GN=Pdlim1 PE=1 SV=4	PDLI1_MOUSE	36	2000000	8776400	26329200	-2.75395	7.6937	5.12913
ORM1-like protein 3 OS=Mus musculus GN=Ormdl3 PE=2 SV=1	ORML3_MOUSE	17	2000000	4496800	13490400	-2.75386	7.19006	4.79338
5-oxoprolinase OS=Mus musculus GN=Oplah PE=1 SV=1	OPLA_MOUSE	138	5640700	12595000	37785000	-2.74387	7.63775	5.09183
Pigment epithelium-derived factor OS=Mus musculus GN=Serpinf1 PE=1 SV=2	PEDF_MOUSE	46	22119000	21599000	64797000	-2.7358	7.78191	5.18794
Carnitine O-acetyltransferase OS=Mus musculus GN=Crat PE=1 SV=3	CACP_MOUSE	71	2000000	10401000	31203000	-2.72145	7.80638	5.20426
MCG124046 OS=Mus musculus GN=Prss1 PE=1 SV=1	Q9Z1R9_MOUSE	738.036	179321	107038	1.17742e+06	-2.71501	9.19874	6.1325
Syntaxin-binding protein 3 OS=Mus musculus GN=Stxbp3 PE=1 SV=1	STXB3_MOUSE	68	2000000	8830400	26491200	-2.68213	7.54057	5.02705
Protein Igkv1-135 (Fragment) OS=Mus musculus GN=Igkv1-135 PE=4 SV=1	A0A0B4J1H7_MOUSE	568.774	7500	4328.64	47615	-2.66645	7.11191	4.74127
Ectonucleoside triphosphate diphosphohydrolase 5 OS=Mus musculus GN=Entpd5 PE=1 SV=1	ENTP5_MOUSE	791.91	7500	4301.66	47318.3	-2.65743	7.10839	4.73893
Protein Gprin2 OS=Mus musculus GN=Gprin2 PE=1 SV=1	D3Z1D7_MOUSE	47	24387000	50785000	152355000	-2.64325	8.24734	5.49823
UV excision repair protein RAD23 homolog A OS=Mus musculus GN=Rad23a PE=1 SV=2	RD23A_MOUSE	977.447	23209.2	13176.3	144939	-2.64268	7.83854	5.22569
AP-3 complex subunit sigma-1 OS=Mus musculus GN=Ap3s1 PE=1 SV=2	AP3S1_MOUSE	22	6079300	307260000	921780000	-2.62011	7.91502	5.27668
N-acetyl-D-glucosamine kinase OS=Mus musculus GN=Nagk PE=1 SV=3	NAGK_MOUSE	37	8743800	16224000	48672000	-2.60374	7.44804	4.96536
Ig heavy chain V region AC38 205.12 OS=Mus musculus PE=1 SV=1	HVM51_MOUSE	13	9475900	19160000	57480000	-2.60073	7.82579	5.21719
Histone-lysine N-methyltransferase ASH1L OS=Mus musculus GN=Ash1l PE=1 SV=3	ASH1L_MOUSE	515.979	7500	4121.48	45336.3	-2.5957	7.0844	4.72293
Transmembrane protease serine 11B-like protein OS=Mus musculus GN=Tmprss11b PE=2 SV=2	TM11B_MOUSE	987.971	7500	4116.74	45284.1	-2.59404	7.08376	4.7225
Cytochrome b5 OS=Mus musculus GN=Cyb5a PE=1 SV=2	CYB5_MOUSE	15	17721000	34171000	102513000	-2.58895	8.23641	5.49094
Glutamate carboxypeptidase 2 OS=Mus musculus GN=Folh1 PE=1 SV=2	FOLH1_MOUSE	85	10297000	13565000	40695000	-2.58459	7.51343	5.00895
Collagen alpha-2(I) chain OS=Mus musculus GN=Col1a2 PE=1 SV=2	CO1A2_MOUSE	130	28416000	78104000	234312000	-2.57692	8.6236	5.74907
UDP-glucuronosyltransferase 1-6 OS=Mus musculus GN=Ugt1a6 PE=1 SV=1	UD16_MOUSE	60	6236200	28631000	85893000	-2.57243	7.8235	5.21567
Protein NDRG2 OS=Mus musculus GN=Ndrg2 PE=1 SV=1	NDRG2_MOUSE	41	6020100	25609000	76827000	-2.55834	7.85012	5.23341
SH3 domain-binding glutamic acid-rich-like protein 3 OS=Mus musculus GN=Sh3bgrl3 PE=1 SV=1	SH3L3_MOUSE	10	4047600	7880700	23642100	-2.54622	7.44232	4.96155
Serum paraoxonase/arylesterase 2 OS=Mus musculus GN=Pon2 PE=1 SV=2	PON2_MOUSE	40	17585000	13584000	40752000	-2.54093	7.68442	5.12294
Protein Nolc1 OS=Mus musculus GN=Nolc1 PE=1 SV=1	E9Q5C9_MOUSE	393.721	16013.9	8428.77	92716.5	-2.5335	7.55453	5.03635
SH3 domain-containing protein 21 OS=Mus musculus GN=Sh3d21 PE=1 SV=1	SH321_MOUSE	60	32897000	28671000	86013000	-2.53344	8.84941	5.89961
Guanylate-binding protein 1 OS=Mus musculus GN=Gbp2 PE=1 SV=1	GBP2_MOUSE	67	2000000	18135000	54405000	-2.52849	7.74042	5.16028
CD81 antigen OS=Mus musculus GN=Cd81 PE=1 SV=2	CD81_MOUSE	767.675	55584.3	29080.2	319883	-2.52479	8.36186	5.57457
Radical S-adenosyl methionine domain-containing protein 1, mitochondrial OS=Mus musculus GN=Rsad1 PE=2 SV=1	RSAD1_MOUSE	49	4582800	8728300	26184900	-2.51443	7.4881	4.99206
Creatine kinase M-type OS=Mus musculus GN=Ckm PE=1 SV=1	KCRM_MOUSE	43	2000000	16580000	49740000	-2.49324	7.80087	5.20058
Dynein heavy chain 5, axonemal OS=Mus musculus GN=Dnah5 PE=1 SV=2	DYH5_MOUSE	528	6598900	12311000	36933000	-2.48461	7.63881	5.09254
Acyl-CoA-binding protein OS=Mus musculus GN=Dbi PE=1 SV=2	ACBP_MOUSE	10	19891000	22392000	67176000	-2.47493	7.854	5.236
Aldose reductase-related protein 2 OS=Mus musculus GN=Akr1b8 PE=1 SV=2	ALD2_MOUSE	36	23763000	43632000	130896000	-2.46163	8.18938	5.45958
EH domain-containing protein 2 OS=Mus musculus GN=Ehd2 PE=1 SV=1	EHD2_MOUSE	61	22639000	91239000	273717000	-2.45267	8.39153	5.59435
Aquaporin-1 OS=Mus musculus GN=Aqp1 PE=1 SV=3	AQP1_MOUSE	579.81	14299.6	7056.31	77619.4	-2.44044	7.44511	4.96341
Dysferlin OS=Mus musculus GN=Dysf PE=1 SV=3	DYSF_MOUSE	238	2000000	14152000	42456000	-2.42717	7.74535	5.16356
Mitogen-activated protein kinase kinase kinase MLK4 OS=Mus musculus GN=Mlk4 PE=1 SV=2	M3KL4_MOUSE	110	20675000	37055000	111165000	-2.42674	8.12005	5.41336
Protein O-glucosyltransferase 1 OS=Mus musculus GN=Poglut1 PE=1 SV=2	PGLT1_MOUSE	817.443	7500	3637.04	40007.4	-2.41531	7.01514	4.67676
U3 small nucleolar RNA-associated protein 14 homolog A OS=Mus musculus GN=Utp14a PE=1 SV=1	UT14A_MOUSE	87	9057000	15963000	47889000	-2.40259	7.75546	5.17031
Synaptojanin-1 OS=Mus musculus GN=Synj1 PE=1 SV=3	SYNJ1_MOUSE	394.729	56873.7	27123.6	298360	-2.39122	8.32577	5.55051
Phosphate carrier protein, mitochondrial OS=Mus musculus GN=Slc25a3 PE=1 SV=1	MPCP_MOUSE	40	40183000	26419000	79257000	-2.38622	7.82381	5.21587
Protein Igkv1-110 (Fragment) OS=Mus musculus GN=Igkv1-110 PE=1 SV=4	A0A0B4J1I0_MOUSE (+4)	13	19044000	32740000	98220000	-2.36668	8.06916	5.37944
Mitogen-activated protein kinase kinase kinase 13 OS=Mus musculus GN=Map3k13 PE=1 SV=1	M3K13_MOUSE	107	1502600	2537600	7612800	-2.34097	6.95978	4.63985
Glutathione S-transferase A3 OS=Mus musculus GN=Gsta3 PE=1 SV=2	GSTA3_MOUSE	25	20579000	67296000	201888000	-2.33784	8.15413	5.43609
Caveolin-2 OS=Mus musculus GN=Cav2 PE=1 SV=1	CAV2_MOUSE	18	2000000	26926000	80778000	-2.32572	7.76609	5.17739
Serine racemase OS=Mus musculus GN=Srr PE=1 SV=1	SRR_MOUSE	869.426	7500	3395.35	37348.8	-2.3161	6.97763	4.65175
Glutathione S-transferase Mu 2 OS=Mus musculus GN=Gstm2 PE=1 SV=2	GSTM2_MOUSE	26	20738000	48240000	144720000	-2.30099	8.19281	5.46187
3-ketoacyl-CoA thiolase, mitochondrial OS=Mus musculus GN=Acaa2 PE=1 SV=3	THIM_MOUSE	42	24887000	66472000	199416000	-2.29705	8.21348	5.47565
Xanthine dehydrogenase/oxidase OS=Mus musculus GN=Xdh PE=1 SV=5	XDH_MOUSE	147	15379000	36432000	109296000	-2.29082	7.94316	5.29544
Protein dpy-30 homolog OS=Mus musculus GN=Dpy30 PE=1 SV=1	DPY30_MOUSE	1123.82	18532.9	8191.26	90103.8	-2.2815	7.55396	5.03598
Protein Cdc20b OS=Mus musculus GN=Cdc20b PE=4 SV=1	D3Z3I0_MOUSE	408.714	16689.1	7292.06	80212.7	-2.26492	7.4795	4.98633
Protein Tbc1d19 OS=Mus musculus GN=Tbc1d19 PE=1 SV=1	Q8VDV7_MOUSE	60	11282000	17997000	53991000	-2.2587	7.81473	5.20982
Protein Krt78 OS=Mus musculus GN=Krt78 PE=1 SV=1	E9Q0F0_MOUSE	112	32810000	70311000	210933000	-2.25654	8.5114	5.67427
Keratin, type II cuticular Hb4 OS=Mus musculus GN=Krt84 PE=2 SV=2	KRT84_MOUSE	65	38143000	60435000	181305000	-2.24893	8.34133	5.56089
NADH-ubiquinone oxidoreductase chain 5 OS=Mus musculus GN=Mtnd5 PE=1 SV=3	NU5M_MOUSE	68	8487800	13367000	40101000	-2.24018	7.68654	5.12436
Fermitin family homolog 2 OS=Mus musculus GN=Fermt2 PE=1 SV=1	FERM2_MOUSE	78	13387000	20341000	61023000	-2.23907	7.69643	5.13096
Zinc-alpha-2-glycoprotein OS=Mus musculus GN=Azgp1 PE=1 SV=2	ZA2G_MOUSE	35	2000000	8862700	26588100	-2.23779	7.68794	5.12529
Keratin, type II cytoskeletal 2 oral OS=Mus musculus GN=Krt76 PE=1 SV=1	K22O_MOUSE	63	38143000	132550000	397650000	-2.23549	8.47311	5.64874
A-kinase anchor protein 13 OS=Mus musculus GN=Akap13 PE=1 SV=1	AKP13_MOUSE	421.235	20853.1	8904.79	97952.7	-2.23182	7.61226	5.07484
Trans-2-enoyl-CoA reductase, mitochondrial OS=Mus musculus GN=Mecr PE=1 SV=2	MECR_MOUSE	40	18922000	11220000	33660000	-2.22836	7.80319	5.20212
Neurofilament heavy polypeptide OS=Mus musculus GN=Nefh PE=1 SV=3	NFH_MOUSE	117	29139000	45277000	135831000	-2.22079	8.2174	5.47827
Aldose reductase-related protein 1 OS=Mus musculus GN=Akr1b7 PE=1 SV=4	ALD1_MOUSE	36	23763000	36875000	110625000	-2.21889	8.12836	5.41891
PR domain zinc finger protein 16 OS=Mus musculus GN=Prdm16 PE=1 SV=1	PRD16_MOUSE	141	29620000	61903000	185709000	-2.21415	7.55794	5.03863
(E3-independent) E2 ubiquitin-conjugating enzyme UBE2O OS=Mus musculus GN=Ube2o PE=1 SV=3	UBE2O_MOUSE	437.254	56336.1	23753.2	261285	-2.21349	8.25286	5.50191
Serine/threonine-protein kinase LATS1 OS=Mus musculus GN=Lats1 PE=1 SV=3	LATS1_MOUSE	747.352	7500	3156.26	34718.9	-2.21076	6.93826	4.62551
Cell surface glycoprotein MUC18 OS=Mus musculus GN=Mcam PE=1 SV=1	MUC18_MOUSE	72	13018000	38460000	115380000	-2.19441	8.0557	5.37047
Paralemmin-1 OS=Mus musculus GN=Palm PE=1 SV=1	PALM_MOUSE	741.989	7500	3112.34	34235.7	-2.19054	6.93076	4.62051
Ubiquitin thioesterase OTUB1 OS=Mus musculus GN=Otub1 PE=1 SV=2	OTUB1_MOUSE	31	16311000	18301000	54903000	-2.19036	7.99186	5.32791
Ig gamma-3 chain C region OS=Mus musculus PE=1 SV=2	IGHG3_MOUSE	44	14865000	22527000	67581000	-2.1847	7.91617	5.27745
Laminin subunit beta-1 OS=Mus musculus GN=Lamb1 PE=1 SV=3	LAMB1_MOUSE	197	18146000	41606000	124818000	-2.18388	8.01814	5.34543
Laminin subunit gamma-1 OS=Mus musculus GN=Lamc1 PE=1 SV=2	LAMC1_MOUSE	177	20133000	63233000	189699000	-2.16873	8.20573	5.47049
Beta-galactosidase-1-like protein 2 OS=Mus musculus GN=Glb1l2 PE=1 SV=1	GLBL2_MOUSE	1141.52	7500	3048.55	33534.1	-2.16066	6.91972	4.61314
Small nuclear ribonucleoprotein E OS=Mus musculus GN=Snrpe PE=1 SV=1	RUXE_MOUSE	11	12682000	16841000	50523000	-2.16028	7.82667	5.21778
Parkinson disease 7 domain-containing protein 1 OS=Mus musculus GN=Pddc1 PE=1 SV=1	PDDC1_MOUSE	677.327	24945.2	10130.4	111434	-2.15936	7.70212	5.13475
Epsilon-sarcoglycan OS=Mus musculus GN=Sgce PE=1 SV=2	SGCE_MOUSE	766.703	7500	3041.34	33454.7	-2.15725	6.91846	4.6123
Dehydrogenase/reductase SDR family member 4 OS=Mus musculus GN=Dhrs4 PE=1 SV=3	DHRS4_MOUSE	30	12585000	18706000	56118000	-2.15676	7.83698	5.22465
Nidogen-1 OS=Mus musculus GN=Nid1 PE=1 SV=2	NID1_MOUSE	137	15000000	63694000	191082000	-2.15491	8.19332	5.46221
Ras-related protein R-Ras OS=Mus musculus GN=Rras PE=1 SV=1	RRAS_MOUSE	24	7204800	28287000	84861000	-2.14788	7.99537	5.33024
Nidogen-2 OS=Mus musculus GN=Nid2 PE=1 SV=2	NID2_MOUSE	154	15380000	34844000	104532000	-2.13924	8.14719	5.43146
Oxysterol-binding protein-related protein 1 OS=Mus musculus GN=Osbpl1a PE=1 SV=2	OSBL1_MOUSE	776.345	7500	3000.37	33004.1	-2.13768	6.91125	4.6075
Vesicle-associated membrane protein-associated protein B OS=Mus musculus GN=Vapb PE=1 SV=3	VAPB_MOUSE	27	20310000	18479000	55437000	-2.13651	7.7846	5.18973
Secernin-3 OS=Mus musculus GN=Scrn3 PE=1 SV=1	SCRN3_MOUSE	614.364	7500	2994.01	32934.1	-2.13462	6.91012	4.60675
Receptor expression-enhancing protein 5 OS=Mus musculus GN=Reep5 PE=1 SV=1	REEP5_MOUSE	21	16002000	11880000	35640000	-2.1259	7.91436	5.27624
Kin of IRRE-like protein 1 OS=Mus musculus GN=Kirrel PE=1 SV=1	KIRR1_MOUSE	839.422	7500	2944.42	32388.6	-2.11052	6.90127	4.60085
Calponin-3 OS=Mus musculus GN=Cnn3 PE=1 SV=1	CNN3_MOUSE	36	4278600	14309000	42927000	-2.10971	7.84594	5.23063
AP-2 complex subunit mu OS=Mus musculus GN=Ap2m1 PE=1 SV=1	AP2M1_MOUSE	50	24036000	9913500	29740500	-2.10893	7.67547	5.11698
Heparin cofactor 2 OS=Mus musculus GN=Serpind1 PE=1 SV=1	HEP2_MOUSE	54	9802500	13893000	41679000	-2.0881	7.71165	5.1411
Ral guanine nucleotide dissociation stimulator-like 2 OS=Mus musculus GN=Rgl2 PE=1 SV=2	RGL2_MOUSE	973.497	7500	2862.84	31491.2	-2.06999	6.88645	4.59097
Protein Olfr1022 OS=Mus musculus GN=Olfr1022 PE=3 SV=1	L7MTT3_MOUSE	893.123	7500	2828.85	31117.3	-2.05276	6.88017	4.58678
Tyrosine-protein phosphatase non-receptor type 11 OS=Mus musculus GN=Ptpn11 PE=1 SV=2	PTN11_MOUSE	68	2000000	19787000	59361000	-2.05146	7.77675	5.1845
Protein S100-A11 OS=Mus musculus GN=S100a11 PE=1 SV=1	S10AB_MOUSE	11	10634000	11185000	33555000	-2.05083	8.09833	5.39889
Propionyl-CoA carboxylase beta chain, mitochondrial OS=Mus musculus GN=Pccb PE=1 SV=2	PCCB_MOUSE	58	13229000	22934000	68802000	-2.05021	7.76419	5.17613
Protein KIAA0100 OS=Mus musculus GN=Kiaa0100 PE=1 SV=1	K0100_MOUSE	254	4719100	6511200	19533600	-2.04937	7.38476	4.92317
KN motif and ankyrin repeat domain-containing protein 2 OS=Mus musculus GN=Kank2 PE=1 SV=1	KANK2_MOUSE	796.42	7500	2819.04	31009.4	-2.04774	6.87835	4.58557
Keratin, type II cytoskeletal 1 OS=Mus musculus GN=Krt1 PE=1 SV=4	K2C1_MOUSE	66	30225000	56454000	169362000	-2.04116	8.31638	5.54425
AP2-associated protein kinase 1 OS=Mus musculus GN=Aak1 PE=1 SV=2	AAK1_MOUSE	485.781	33083.5	12324.8	135573	-2.03488	7.8405	5.227
Keratin, type II cytoskeletal 79 OS=Mus musculus GN=Krt79 PE=1 SV=2	K2C79_MOUSE	58	38143000	68582000	205746000	-2.02971	8.60576	5.73717
Carbonic anhydrase 1 OS=Mus musculus GN=Ca1 PE=1 SV=4	CAH1_MOUSE	28	16172000	33833000	101499000	-2.02325	8.04851	5.36567
Protocadherin Fat 4 OS=Mus musculus GN=Fat4 PE=1 SV=2	FAT4_MOUSE	540	5242700	7074800	21224400	-2.01734	7.42271	4.94847
Lipoamide acyltransferase component of branched-chain alpha-keto acid dehydrogenase complex, mitochondrial OS=Mus musculus GN=Dbt PE=1 SV=2	ODB2_MOUSE	53	21128000	22602000	67806000	-2.00841	8.14333	5.42889
ES1 protein homolog, mitochondrial OS=Mus musculus GN=D10Jhu81e PE=1 SV=1	ES1_MOUSE	28	18032000	13014000	39042000	-2.00083	7.47766	4.98511
Erythrocyte band 7 integral membrane protein OS=Mus musculus GN=Stom PE=1 SV=3	STOM_MOUSE	31	6007800	12911000	38733000	-1.99897	7.64613	5.09742
Sideroflexin-3 OS=Mus musculus GN=Sfxn3 PE=1 SV=1	SFXN3_MOUSE	35	16970000	6589400	19768200	-1.97842	7.55605	5.03736
Eukaryotic translation initiation factor 3 subunit F OS=Mus musculus GN=Eif3f PE=1 SV=2	EIF3F_MOUSE	38	39580000	20577000	61731000	-1.97724	7.63689	5.09126
Selenium-binding protein 1 OS=Mus musculus GN=Selenbp1 PE=1 SV=2	SBP1_MOUSE	53	30886000	43227000	129681000	-1.9725	8.10674	5.4045
Hemoglobin subunit beta-2 OS=Mus musculus GN=Hbb-b2 PE=1 SV=2	HBB2_MOUSE	16	125310000	336190000	1008570000	-1.96543	9.07553	6.05035
Glutathione S-transferase Mu 1 OS=Mus musculus GN=Gstm1 PE=1 SV=2	GSTM1_MOUSE	26	23736000	48258000	144774000	-1.9544	8.23471	5.4898
Basement membrane-specific heparan sulfate proteoglycan core protein OS=Mus musculus GN=Hspg2 PE=1 SV=1	PGBM_MOUSE	398	26649000	39716000	119148000	-1.95327	8.15333	5.43555
DnaJ homolog subfamily B member 4 OS=Mus musculus GN=Dnajb4 PE=1 SV=1	DNJB4_MOUSE	972.501	54666.8	19153.4	210687	-1.94637	8.13574	5.42383
Mitochondrial carrier homolog 2 OS=Mus musculus GN=Mtch2 PE=1 SV=1	MTCH2_MOUSE	33	20998000	16875000	50625000	-1.94285	8.21154	5.47436
Laminin subunit alpha-4 OS=Mus musculus GN=Lama4 PE=1 SV=2	LAMA4_MOUSE	202	20972000	35687000	107061000	-1.93846	8.05152	5.36768
Protein Krt90 OS=Mus musculus GN=Krt90 PE=1 SV=1	E9Q1Z0_MOUSE	521.729	122729	42686.1	469548	-1.9358	8.65879	5.77252
Short/branched chain specific acyl-CoA dehydrogenase, mitochondrial OS=Mus musculus GN=Acadsb PE=1 SV=1	ACDSB_MOUSE	48	9838000	12490000	37470000	-1.93402	8.06812	5.37875
Ras-related protein Rab-9A OS=Mus musculus GN=Rab9a PE=1 SV=1	RAB9A_MOUSE	740.358	29558.9	10210.6	112317	-1.92591	7.72786	5.15191
Basal cell adhesion molecule OS=Mus musculus GN=Bcam PE=1 SV=1	BCAM_MOUSE	68	3150300	3979200	11937600	-1.92195	7.17863	4.78575
Unconventional myosin-VI OS=Mus musculus GN=Myo6 PE=1 SV=1	MYO6_MOUSE	146	4048600	1933600	5800800	-1.91421	7.18151	4.78768
Sulfhydryl oxidase 2 OS=Mus musculus GN=Qsox2 PE=1 SV=1	QSOX2_MOUSE	78	8121400	10171000	30513000	-1.90962	7.58697	5.05798
Annexin A2 OS=Mus musculus GN=Anxa2 PE=1 SV=2	ANXA2_MOUSE	39	69842000	104320000	312960000	-1.8994	8.62456	5.74971
Lipid droplet-associated hydrolase OS=Mus musculus GN=Ldah PE=1 SV=1	LDAH_MOUSE	808.401	35121.9	11883.7	130721	-1.89604	7.82954	5.2197
Calcineurin B homologous protein 1 OS=Mus musculus GN=Chp1 PE=1 SV=2	CHP1_MOUSE	22	10419000	11855000	35565000	-1.89509	7.72215	5.1481
Ig gamma-2B chain C region OS=Mus musculus GN=Igh-3 PE=1 SV=3	IGG2B_MOUSE	44	27458000	40561000	121683000	-1.88347	8.2505	5.50033
MCG1050941 OS=Mus musculus GN=Gm5414 PE=1 SV=1	Q6IFZ8_MOUSE	414.218	55333.2	18536	203896	-1.88161	8.12052	5.41368
Protein Rpl23a-ps3 OS=Mus musculus GN=Rpl23a-ps3 PE=3 SV=1	A0A140T8M7_MOUSE,RL23A_MOUSE	702.855	50657.8	16909.7	186007	-1.8765	8.0612	5.37413
Transgelin OS=Mus musculus GN=Tagln PE=1 SV=3	TAGL_MOUSE	23	8683100	17257000	51771000	-1.87402	7.82673	5.21782
Hemoglobin subunit beta-1 OS=Mus musculus GN=Hbb-b1 PE=1 SV=2	HBB1_MOUSE	16	125310000	336190000	1008570000	-1.86863	8.9534	5.96894
N(G),N(G)-dimethylarginine dimethylaminohydrolase 1 OS=Mus musculus GN=Ddah1 PE=1 SV=3	DDAH1_MOUSE	31	21286000	11637000	34911000	-1.8685	7.5015	5.001
Protein Gm20431 OS=Mus musculus GN=Gm20431 PE=4 SV=1	E9PY39_MOUSE	1135	34834.8	11517.6	126693	-1.86274	7.81237	5.20825
Heme-binding protein 1 OS=Mus musculus GN=Hebp1 PE=1 SV=2	HEBP1_MOUSE	21	19604000	28275000	84825000	-1.86053	7.86453	5.24302
Medium-chain specific acyl-CoA dehydrogenase, mitochondrial OS=Mus musculus GN=Acadm PE=1 SV=1	ACADM_MOUSE	46	22407000	28248000	84744000	-1.85854	8.02616	5.35078
Histone H2AX OS=Mus musculus GN=H2afx PE=1 SV=2	H2AX_MOUSE	15	44517000	184340000	553020000	-1.85775	8.96722	5.97815
Proteasome maturation protein OS=Mus musculus GN=Pomp PE=1 SV=1	POMP_MOUSE	16	4706400	5651600	16954800	-1.849	7.33568	4.89046
Signal-induced proliferation-associated 1-like protein 3 OS=Mus musculus GN=Sipa1l3 PE=1 SV=1	SI1L3_MOUSE	775.357	7500	2451.1	26962.1	-1.84597	6.80601	4.53734
Desmoplakin OS=Mus musculus GN=Dsp PE=1 SV=1	DESP_MOUSE	333	20214000	31302000	93906000	-1.83704	7.9685	5.31233
ATP synthase subunit gamma, mitochondrial OS=Mus musculus GN=Atp5c1 PE=1 SV=1	ATPG_MOUSE	33	34964000	31902000	95706000	-1.82606	8.01326	5.34217
Protein ZGRF1 OS=Mus musculus GN=Zgrf1 PE=1 SV=2	ZGRF1_MOUSE	206	10026000	11831000	35493000	-1.82379	7.65819	5.10546
Pyruvate carboxylase, mitochondrial OS=Mus musculus GN=Pc PE=1 SV=1	PYC_MOUSE	130	27820000	35610000	106830000	-1.81335	7.98866	5.32578
Ninein OS=Mus musculus GN=Nin PE=1 SV=3	NIN_MOUSE	235	15189000	17732000	53196000	-1.80829	7.83496	5.22331
Collagen alpha-2(VI) chain OS=Mus musculus GN=Col6a2 PE=1 SV=3	CO6A2_MOUSE	110	36365000	94296000	282888000	-1.796	8.46285	5.6419
Histidine triad nucleotide-binding protein 1 OS=Mus musculus GN=Hint1 PE=1 SV=3	HINT1_MOUSE	14	17203000	18150000	54450000	-1.79364	7.96052	5.30702
Talin-2 OS=Mus musculus GN=Tln2 PE=1 SV=3	TLN2_MOUSE	254	16786000	24080000	72240000	-1.78109	7.83127	5.22085
Band 4.1-like protein 2 OS=Mus musculus GN=Epb41l2 PE=1 SV=2	E41L2_MOUSE	110	11708000	20127000	60381000	-1.77798	7.88467	5.25644
Extended synaptotagmin-1 OS=Mus musculus GN=Esyt1 PE=1 SV=2	ESYT1_MOUSE	122	20848000	45605000	136815000	-1.77201	8.08846	5.39231
cAMP-dependent protein kinase type II-beta regulatory subunit OS=Mus musculus GN=Prkar2b PE=1 SV=3	KAP3_MOUSE	46	14795000	29102000	87306000	-1.77191	8.27663	5.51775
Protein Ahnak OS=Mus musculus GN=Ahnak PE=1 SV=1	E9Q616_MOUSE	604	26345000	49493000	148479000	-1.76794	8.23767	5.49178
Annexin A1 OS=Mus musculus GN=Anxa1 PE=1 SV=2	ANXA1_MOUSE	39	59067000	102810000	308430000	-1.76611	8.49622	5.66415
Coronin-1B OS=Mus musculus GN=Coro1b PE=1 SV=1	COR1B_MOUSE	54	17899000	41707000	125121000	-1.7603	7.87826	5.25217
Fetuin-B OS=Mus musculus GN=Fetub PE=1 SV=1	FETUB_MOUSE	43	3269200	10022000	30066000	-1.75397	7.89803	5.26535
Ataxin-2-like protein OS=Mus musculus GN=Atxn2l PE=1 SV=1	ATX2L_MOUSE	379.693	73296.2	22422.6	246649	-1.75065	8.25761	5.50508
Small nuclear ribonucleoprotein G OS=Mus musculus GN=Snrpg PE=1 SV=1	RUXG_MOUSE	8	13618000	15095000	45285000	-1.73352	7.77014	5.18009
SPARC OS=Mus musculus GN=Sparc PE=1 SV=1	SPRC_MOUSE	34	24437000	3814500	11443500	-1.73326	7.727	5.15134
Bromodomain and WD repeat-containing protein 1 OS=Mus musculus GN=Brwd1 PE=1 SV=2	BRWD1_MOUSE	259	8205000	9079700	27239100	-1.7311	7.54954	5.03303
Xin actin-binding repeat-containing protein 2 OS=Mus musculus GN=Xirp2 PE=1 SV=1	XIRP2_MOUSE	428	14840000	16401000	49203000	-1.72926	7.80647	5.20431
Biliverdin reductase A OS=Mus musculus GN=Blvra PE=1 SV=1	BIEA_MOUSE	34	19937000	37742000	113226000	-1.71399	8.36826	5.57884
Protein S100-A6 OS=Mus musculus GN=S100a6 PE=1 SV=3	S10A6_MOUSE	10	21771000	23800000	71400000	-1.71352	7.96928	5.31285
Hydroxyacyl-coenzyme A dehydrogenase, mitochondrial OS=Mus musculus GN=Hadh PE=1 SV=2	HCDH_MOUSE	34	28717000	27486000	82458000	-1.70765	8.30161	5.53441
Microtubule-associated protein 4 OS=Mus musculus GN=Map4 PE=1 SV=3	MAP4_MOUSE	117	8351400	15040000	45120000	-1.70624	7.78426	5.18951
Ras GTPase-activating protein 3 OS=Mus musculus GN=Rasa3 PE=1 SV=2	RASA3_MOUSE	768.833	7500	2223.31	24456.4	-1.70525	6.75684	4.50456
Phosphatidylinositide phosphatase SAC1 OS=Mus musculus GN=Sacm1l PE=1 SV=1	SAC1_MOUSE	67	26660000	24026000	72078000	-1.70436	8.22153	5.48102
Protein FAM188A OS=Mus musculus GN=Fam188a PE=1 SV=2	F188A_MOUSE	800.886	7500	2221.43	24435.7	-1.70403	6.75642	4.50428
Probable tRNA (uracil-O(2)-)-methyltransferase OS=Mus musculus GN=Trmt44 PE=2 SV=2	TRM44_MOUSE	80	2000000	2168500	6505500	-1.70166	6.9297	4.6198
NADPH--cytochrome P450 reductase OS=Mus musculus GN=Por PE=1 SV=2	NCPR_MOUSE	77	22638000	41158000	123474000	-1.69596	8.01292	5.34195
Quinone oxidoreductase OS=Mus musculus GN=Cryz PE=1 SV=1	QOR_MOUSE	35	12210000	2821500	8464500	-1.69303	7.46874	4.97916
Neutrophil cytosol factor 2 OS=Mus musculus GN=Ncf2 PE=1 SV=1	NCF2_MOUSE	59	7878600	8484000	25452000	-1.69177	7.52284	5.01523
Cytochrome c oxidase subunit NDUFA4 OS=Mus musculus GN=Ndufa4 PE=1 SV=2	NDUA4_MOUSE	9	18233000	19599000	58797000	-1.68919	7.88666	5.25777
Protein phosphatase 1A OS=Mus musculus GN=Ppm1a PE=1 SV=1	PPM1A_MOUSE	42	2000000	14732000	44196000	-1.68678	8.02306	5.34871
Dehydrogenase/reductase SDR family member 7 OS=Mus musculus GN=Dhrs7 PE=1 SV=2	DHRS7_MOUSE	38	14360000	25926000	77778000	-1.68231	8.11265	5.40843
Electron transfer flavoprotein subunit beta OS=Mus musculus GN=Etfb PE=1 SV=3	ETFB_MOUSE	28	25036000	54499000	163497000	-1.68226	8.20543	5.47029
Flavin reductase (NADPH) OS=Mus musculus GN=Blvrb PE=1 SV=3	BLVRB_MOUSE	22	25225000	25320000	75960000	-1.68096	7.78578	5.19052
UDP-glucose 4-epimerase OS=Mus musculus GN=Gale PE=1 SV=1	GALE_MOUSE	1014.96	52544.2	15310.8	168419	-1.68045	8.01648	5.34432
Keratin, type II cytoskeletal 5 OS=Mus musculus GN=Krt5 PE=1 SV=1	K2C5_MOUSE	62	59658000	65361000	196083000	-1.6785	8.63416	5.7561
Platelet endothelial cell adhesion molecule OS=Mus musculus GN=Pecam1 PE=1 SV=1	PECA1_MOUSE	81	2000000	7911900	23735700	-1.66133	7.65917	5.10612
Alpha-N-acetylglucosaminidase OS=Mus musculus GN=Naglu PE=1 SV=1	O88325_MOUSE	83	7685900	8095900	24287700	-1.65994	7.50479	5.00319
EH domain-containing protein 1 OS=Mus musculus GN=Ehd1 PE=1 SV=1	EHD1_MOUSE	61	38174000	72138000	216414000	-1.6581	8.30312	5.53542
Rho-associated protein kinase 2 OS=Mus musculus GN=Rock2 PE=1 SV=1	ROCK2_MOUSE	161	11588000	17525000	52575000	-1.65612	7.84376	5.22917
Ubiquitin-conjugating enzyme E2 variant 1 OS=Mus musculus GN=Ube2v1 PE=1 SV=1	UB2V1_MOUSE	16	21725000	22775000	68325000	-1.65306	7.95448	5.30299
Protein phosphatase 1F OS=Mus musculus GN=Ppm1f PE=1 SV=1	PPM1F_MOUSE	694.347	33497.4	9521.75	104739	-1.64468	7.71093	5.14062
Catalase OS=Mus musculus GN=Cat PE=1 SV=4	CATA_MOUSE	60	32441000	44685000	134055000	-1.63853	8.08606	5.39071
Collagen alpha-1(XV) chain OS=Mus musculus GN=Col15a1 PE=1 SV=2	COFA1_MOUSE	140	15970000	33898000	101694000	-1.63544	7.96454	5.30969
Parafibromin OS=Mus musculus GN=Cdc73 PE=1 SV=1	CDC73_MOUSE	61	16680000	18753000	56259000	-1.63538	8.07646	5.38431
Serum albumin OS=Mus musculus GN=Alb PE=1 SV=3	ALBU_MOUSE	69	1116300000	1941100000	5823300000	-1.63319	9.34331	6.22887
Ubiquitin-conjugating enzyme E2 K OS=Mus musculus GN=Ube2k PE=1 SV=3	UBE2K_MOUSE	22	9980600	14905000	44715000	-1.6313	7.75913	5.17276
Guanine deaminase OS=Mus musculus GN=Gda PE=1 SV=1	GUAD_MOUSE	51	20196000	25089000	75267000	-1.62754	7.88815	5.25877
Acyl-coenzyme A thioesterase 2, mitochondrial OS=Mus musculus GN=Acot2 PE=1 SV=2	ACOT2_MOUSE	50	19273000	25684000	77052000	-1.62156	7.95081	5.30054
Glutathione S-transferase Mu 5 OS=Mus musculus GN=Gstm5 PE=1 SV=1	GSTM5_MOUSE	27	21552000	26515000	79545000	-1.61092	7.97297	5.31531
Vacuolar protein sorting-associated protein 13C OS=Mus musculus GN=Vps13c PE=1 SV=2	VP13C_MOUSE	420	16666000	4966300	14898900	-1.60913	7.54792	5.03194
Galectin-3 OS=Mus musculus GN=Lgals3 PE=1 SV=3	LEG3_MOUSE	28	17971000	18106000	54318000	-1.59576	7.85907	5.23938
Ig kappa chain V-III region PC 7043 OS=Mus musculus PE=1 SV=1	KV3AD_MOUSE,KV3AE_MOUSE,KV3AF_MOUSE,KV3AH_MOUSE	928.52	22079.7	6066.69	66733.6	-1.59569	7.42272	4.94848
Protein Ttc37 OS=Mus musculus GN=Ttc37 PE=1 SV=1	F8VPK0_MOUSE	174	16806000	255430000	766290000	-1.594	7.93699	5.29133
Glycerol-3-phosphate acyltransferase 3 OS=Mus musculus GN=Gpat3 PE=1 SV=1	GPAT3_MOUSE	748.85	20644.7	5657.44	62231.9	-1.59188	7.37765	4.91843
Malate dehydrogenase, cytoplasmic OS=Mus musculus GN=Mdh1 PE=1 SV=3	MDHC_MOUSE	37	47389000	44611000	133833000	-1.58919	8.39818	5.59879
Collagen alpha-1(II) chain OS=Mus musculus GN=Col2a1 PE=1 SV=2	CO2A1_MOUSE	142	35169000	23021000	69063000	-1.57635	8.1773	5.45153
Carbonyl reductase [NADPH] 1 OS=Mus musculus GN=Cbr1 PE=1 SV=3	CBR1_MOUSE	31	25520000	38061000	114183000	-1.56691	8.01245	5.34163
Peroxisomal biogenesis factor 19 OS=Mus musculus GN=Pex19 PE=1 SV=1	PEX19_MOUSE	33	3209900	5822400	17467200	-1.56669	7.63384	5.08923
NADH dehydrogenase [ubiquinone] 1 alpha subcomplex subunit 2 OS=Mus musculus GN=Ndufa2 PE=1 SV=3	NDUA2_MOUSE	11	4758900	4672800	14018400	-1.55862	7.27363	4.84909
Carbonic anhydrase 2 OS=Mus musculus GN=Ca2 PE=1 SV=4	CAH2_MOUSE	29	27515000	53356000	160068000	-1.55455	8.20761	5.47174
Upstream stimulatory factor 1 OS=Mus musculus GN=Usf1 PE=1 SV=1	USF1_MOUSE	34	2000000	40880000	122640000	-1.55248	7.63658	5.09105
Arf-GAP with SH3 domain, ANK repeat and PH domain-containing protein 2 OS=Mus musculus GN=Asap2 PE=1 SV=3	ASAP2_MOUSE	487.269	408330	108665	1.19531e+06	-1.54958	9.30766	6.20511
Transient receptor potential cation channel subfamily V member 2 OS=Mus musculus GN=Trpv2 PE=1 SV=2	TRPV2_MOUSE	840.364	7500	1993.53	21928.8	-1.54787	6.70316	4.46877
E3 ubiquitin-protein ligase NEDD4 OS=Mus musculus GN=Nedd4 PE=1 SV=3	NEDD4_MOUSE	103	16304000	20673000	62019000	-1.54027	7.87281	5.24854
StAR-related lipid transfer protein 9 OS=Mus musculus GN=Stard9 PE=1 SV=2	STAR9_MOUSE	500	5097400	4938700	14816100	-1.53933	7.29915	4.8661
Methylglutaconyl-CoA hydratase, mitochondrial OS=Mus musculus GN=Auh PE=1 SV=1	AUHM_MOUSE	33	15825000	15324000	45972000	-1.53855	7.79097	5.19398
Mevalonate kinase OS=Mus musculus GN=Mvk PE=1 SV=1	KIME_MOUSE	42	10042000	9721400	29164200	-1.53815	7.59335	5.06224
Alpha-1-antitrypsin 1-2 OS=Mus musculus GN=Serpina1b PE=1 SV=2	A1AT2_MOUSE	46	106290000	142670000	428010000	-1.53561	8.61597	5.74398
Vimentin OS=Mus musculus GN=Vim PE=1 SV=3	VIME_MOUSE	54	151220000	162500000	487500000	-1.53557	8.84375	5.89583
Epiplakin OS=Mus musculus GN=Eppk1 PE=1 SV=2	EPIPL_MOUSE	725	22514000	42340000	127020000	-1.53473	7.98096	5.32064
Succinate--CoA ligase [ADP-forming] subunit beta, mitochondrial OS=Mus musculus GN=Sucla2 PE=1 SV=2	SUCB1_MOUSE	50	22982000	28138000	84414000	-1.5306	7.8302	5.22014
NHP2-like protein 1 OS=Mus musculus GN=Snu13 PE=1 SV=4	NH2L1_MOUSE	14	17302000	4733800	14201400	-1.52909	7.44087	4.96058
Plakophilin-1 OS=Mus musculus GN=Pkp1 PE=1 SV=1	PKP1_MOUSE	81	2000000	6938100	20814300	-1.52854	6.8496	4.5664
Dynactin subunit 3 OS=Mus musculus GN=Dctn3 PE=1 SV=2	DCTN3_MOUSE	21	16622000	15930000	47790000	-1.52361	7.80897	5.20598
Glutathione S-transferase A1 OS=Mus musculus GN=Gsta1 PE=1 SV=2	GSTA1_MOUSE	26	35496000	62102000	186306000	-1.52268	8.1535	5.43567
Septin-8 OS=Mus musculus GN=Sept8 PE=1 SV=4	SEPT8_MOUSE	50	28982000	49139000	147417000	-1.52233	8.00154	5.33436
Lumican OS=Mus musculus GN=Lum PE=1 SV=2	LUM_MOUSE	38	37779000	45290000	135870000	-1.51894	8.20567	5.47045
Alpha-parvin OS=Mus musculus GN=Parva PE=1 SV=1	PARVA_MOUSE	42	5656700	17826000	53478000	-1.51853	7.95385	5.30256
Aldehyde dehydrogenase family 8 member A1 OS=Mus musculus GN=Aldh8a1 PE=1 SV=1	AL8A1_MOUSE	54	12419000	11826000	35478000	-1.51438	7.68031	5.12021
Isocitrate dehydrogenase [NADP] cytoplasmic OS=Mus musculus GN=Idh1 PE=1 SV=2	IDHC_MOUSE	47	37223000	59189000	177567000	-1.50495	8.25037	5.50025
Inhibitor of carbonic anhydrase OS=Mus musculus GN=Ica PE=1 SV=1	ICA_MOUSE	77	32094000	72236000	216708000	-1.50401	8.23771	5.49181
Keratin, type I cytoskeletal 10 OS=Mus musculus GN=Krt10 PE=1 SV=3	K1C10_MOUSE	58	72967000	60009000	180027000	-1.49673	8.46124	5.64083
Beta-globin OS=Mus musculus GN=Hbbt1 PE=1 SV=1	A8DUK4_MOUSE	16	148340000	249310000	747930000	-1.49409	8.91396	5.94264
Transmembrane protein 109 OS=Mus musculus GN=Tmem109 PE=1 SV=2	TM109_MOUSE	26	13830000	12933000	38799000	-1.48822	7.72123	5.14748
Bromodomain-containing protein 2 OS=Mus musculus GN=Brd2 PE=1 SV=1	BRD2_MOUSE	88	20724000	14498000	43494000	-1.4823	7.85218	5.23479
Decorin OS=Mus musculus GN=Dcn PE=1 SV=1	PGS2_MOUSE	40	26181000	51515000	154545000	-1.46911	8.20303	5.46869
Zinc finger FYVE domain-containing protein 26 OS=Mus musculus GN=Zfyve26 PE=1 SV=2	ZFY26_MOUSE	1314.03	2709.81	#N/A	7500	-1.4687	6.01353	4.00902
Vitamin D-binding protein OS=Mus musculus GN=Gc PE=1 SV=2	VTDB_MOUSE	54	30959000	35302000	105906000	-1.46719	7.9993	5.33287
PITH domain-containing protein 1 OS=Mus musculus GN=Pithd1 PE=1 SV=1	PITH1_MOUSE	620.309	31862.8	7995.36	87949	-1.46479	7.61775	5.0785
Band 3 anion transport protein OS=Mus musculus GN=Slc4a1 PE=1 SV=1	B3AT_MOUSE	103	16195000	20410000	61230000	-1.46454	8.09288	5.39525
Hemopexin OS=Mus musculus GN=Hpx PE=1 SV=2	HEMO_MOUSE	51	48645000	38336000	115008000	-1.46443	8.39506	5.5967
Keratin, type II cytoskeletal 8 OS=Mus musculus GN=Krt8 PE=1 SV=4	K2C8_MOUSE	55	116000000	78515000	235545000	-1.46432	8.62389	5.74926
Tryptophan--tRNA ligase, cytoplasmic OS=Mus musculus GN=Wars PE=1 SV=2	SYWC_MOUSE	54	16784000	32359000	97077000	-1.45981	8.13563	5.42375
Vesicle-trafficking protein SEC22b OS=Mus musculus GN=Sec22b PE=1 SV=3	SC22B_MOUSE	25	17876000	18569000	55707000	-1.45434	7.9516	5.30107
E3 ubiquitin-protein ligase RNF213 OS=Mus musculus GN=Rnf213 PE=1 SV=2	RN213_MOUSE	585	17633000	4789500	14368500	-1.44738	7.88902	5.25934
UDP-N-acetylhexosamine pyrophosphorylase OS=Mus musculus GN=Uap1 PE=1 SV=1	UAP1_MOUSE	59	3938900	13173000	39519000	-1.44222	7.44946	4.96631
Histone H3.2 OS=Mus musculus GN=Hist1h3b PE=1 SV=2	H32_MOUSE	426.211	88036.6	21653	238184	-1.4359	8.27027	5.51351
Pyruvate dehydrogenase E1 component subunit beta, mitochondrial OS=Mus musculus GN=Pdhb PE=1 SV=1	ODPB_MOUSE	39	39153000	36852000	110556000	-1.43548	8.29123	5.52748
Carboxylic ester hydrolase OS=Mus musculus GN=Ces1b PE=1 SV=1	D3Z5G7_MOUSE	727.815	121457	29862.5	328487	-1.43539	8.47974	5.65316
S-formylglutathione hydrolase OS=Mus musculus GN=Esd PE=1 SV=1	ESTD_MOUSE	31	28098000	20308000	60924000	-1.43393	7.87567	5.25044
Ras suppressor protein 1 OS=Mus musculus GN=Rsu1 PE=1 SV=3	RSU1_MOUSE	32	17706000	19154000	57462000	-1.43389	7.84547	5.23031
40S ribosomal protein S16 OS=Mus musculus GN=Rps16 PE=1 SV=4	RS16_MOUSE	16	46572000	36754000	110262000	-1.43293	8.20157	5.46771
Collagen alpha-1(XI) chain OS=Mus musculus GN=Col11a1 PE=1 SV=2	COBA1_MOUSE	181	22136000	7240700	21722100	-1.42293	8.01691	5.34461
Calpain small subunit 1 OS=Mus musculus GN=Capns1 PE=1 SV=1	CPNS1_MOUSE	28	11016000	12506000	37518000	-1.42256	7.6435	5.09567
Alpha-2-HS-glycoprotein OS=Mus musculus GN=Ahsg PE=1 SV=1	FETUA_MOUSE	37	37962000	45975000	137925000	-1.42017	8.24348	5.49565
Janus kinase and microtubule-interacting protein 3 OS=Mus musculus GN=Jakmip3 PE=1 SV=2	JKIP3_MOUSE	99	16994000	15111000	45333000	-1.41554	7.79468	5.19645
Ras-related protein Rap-1b OS=Mus musculus GN=Rap1b PE=1 SV=2	RAP1B_MOUSE	553.958	60243.6	14598	160578	-1.41439	8.01606	5.34404
Gelsolin OS=Mus musculus GN=Gsn PE=1 SV=3	GELS_MOUSE	86	34790000	31326000	93978000	-1.41256	8.23442	5.48961
Rho-associated protein kinase 1 OS=Mus musculus GN=Rock1 PE=1 SV=1	ROCK1_MOUSE	435.223	48219.7	11606.5	127671	-1.40474	7.86786	5.24524
UPF0585 protein C16orf13 homolog OS=Mus musculus PE=1 SV=1	CP013_MOUSE	648.356	25426.8	6117.25	67289.8	-1.40404	7.45074	4.96716
GTP:AMP phosphotransferase AK3, mitochondrial OS=Mus musculus GN=Ak3 PE=1 SV=3	KAD3_MOUSE	25	18827000	28815000	86445000	-1.40221	7.93618	5.29079
Pyruvate dehydrogenase E1 component subunit alpha, somatic form, mitochondrial OS=Mus musculus GN=Pdha1 PE=1 SV=1	ODPA_MOUSE	43	33645000	26724000	80172000	-1.40107	8.04764	5.36509
Septin-11 OS=Mus musculus GN=Sept11 PE=1 SV=4	SEP11_MOUSE	50	34383000	49139000	147417000	-1.39813	8.19834	5.46556
L-lactate dehydrogenase B chain OS=Mus musculus GN=Ldhb PE=1 SV=2	LDHB_MOUSE	37	51088000	58875000	176625000	-1.39279	8.33245	5.55497
Cytochrome c, somatic OS=Mus musculus GN=Cycs PE=1 SV=2	CYC_MOUSE	12	23839000	33231000	99693000	-1.38597	7.80483	5.20322
Asporin OS=Mus musculus GN=Aspn PE=1 SV=1	ASPN_MOUSE	43	18598000	36064000	108192000	-1.38552	8.12672	5.41782
Acetyl-CoA carboxylase 1 OS=Mus musculus GN=Acaca PE=1 SV=1	ACACA_MOUSE	265	23393000	21549000	64647000	-1.3821	7.96275	5.3085
Collagen alpha-1(VI) chain OS=Mus musculus GN=Col6a1 PE=1 SV=1	CO6A1_MOUSE	108	47623000	81868000	245604000	-1.38183	8.27077	5.51385
Protein Prps1l3 OS=Mus musculus GN=Prps1l3 PE=3 SV=1	G3UXL2_MOUSE (+1)	35	23646000	20466000	61398000	-1.3766	7.92964	5.28643
Microsomal glutathione S-transferase 1 OS=Mus musculus GN=Mgst1 PE=1 SV=3	MGST1_MOUSE	18	27643000	23691000	71073000	-1.37517	7.84142	5.22761
Ras-related protein Ral-A OS=Mus musculus GN=Rala PE=1 SV=1	RALA_MOUSE	24	18297000	16927000	50781000	-1.37434	7.88584	5.25723
40S ribosomal protein S10 OS=Mus musculus GN=Rps10 PE=1 SV=1	RS10_MOUSE	19	27692000	23243000	69729000	-1.3742	8.02519	5.35013
Vacuolar protein sorting-associated protein 53 homolog OS=Mus musculus GN=Vps53 PE=1 SV=1	VPS53_MOUSE	94	9719400		2000000	-1.37097	7.58463	5.05642
Sodium/potassium-transporting ATPase subunit alpha-2 OS=Mus musculus GN=Atp1a2 PE=1 SV=1	AT1A2_MOUSE	112	28984000	30793000	92379000	-1.37036	8.04668	5.36446
Phosphatidylinositol 4-kinase alpha OS=Mus musculus GN=Pi4ka PE=1 SV=2	PI4KA_MOUSE	237	4477300		2000000	-1.36627	7.2126	4.8084
Ras-related protein Rap-1A OS=Mus musculus GN=Rap1a PE=1 SV=1	RAP1A_MOUSE	21	32059000	24429000	73287000	-1.36567	7.97363	5.31575
Protein Gm17296 OS=Mus musculus GN=Gm17296 PE=1 SV=1	E9Q368_MOUSE	176	6473200	5549400	16648200	-1.36282	7.36401	4.90934
Glyoxalase domain-containing protein 4 OS=Mus musculus GN=Glod4 PE=1 SV=1	GLOD4_MOUSE	33	18787000	19313000	57939000	-1.36131	7.89765	5.2651
Phosphoglucomutase-1 OS=Mus musculus GN=Pgm1 PE=1 SV=4	PGM1_MOUSE	61	25352000	38482000	115446000	-1.35869	8.1898	5.45987
3-hydroxyisobutyryl-CoA hydrolase, mitochondrial OS=Mus musculus GN=Hibch PE=1 SV=1	HIBCH_MOUSE	43	41516000	22363000	67089000	-1.35587	8.14665	5.4311
Cytoplasmic protein NCK1 OS=Mus musculus GN=Nck1 PE=1 SV=1	NCK1_MOUSE	756.346	37950.9	8817.81	96995.9	-1.35379	7.69524	5.13016
Galectin-1 OS=Mus musculus GN=Lgals1 PE=1 SV=3	LEG1_MOUSE	15	29620000	28569000	85707000	-1.35337	7.87963	5.25309
Fumarylacetoacetase OS=Mus musculus GN=Fah PE=1 SV=2	FAAA_MOUSE	46	12586000	22487000	67461000	-1.35292	7.84881	5.23254
40S ribosomal protein S19 OS=Mus musculus GN=Rps19 PE=1 SV=3	RS19_MOUSE	16	29391000	30343000	91029000	-1.35092	8.1678	5.4452
Ubiquinone biosynthesis monooxygenase COQ6, mitochondrial OS=Mus musculus GN=Coq6 PE=1 SV=3	COQ6_MOUSE	51	11446000	10987000	32961000	-1.34978	7.81838	5.21226
Protein Cald1 OS=Mus musculus GN=Cald1 PE=1 SV=1	E9QA15_MOUSE	89	9451500	17953000	53859000	-1.34929	7.67778	5.11852
Clathrin light chain A OS=Mus musculus GN=Clta PE=1 SV=2	CLCA_MOUSE	26	20636000	17516000	52548000	-1.34847	7.86442	5.24294
Prenylcysteine oxidase OS=Mus musculus GN=Pcyox1 PE=1 SV=1	PCYOX_MOUSE	56	29800000	29448000	88344000	-1.3425	7.92868	5.28579
Antithrombin-III OS=Mus musculus GN=Serpinc1 PE=1 SV=1	ANT3_MOUSE	52	34975000	36902000	110706000	-1.34112	8.20002	5.46668
Ig kappa chain V19-17 OS=Mus musculus GN=Igk-V19-17 PE=1 SV=1	KV5A1_MOUSE	16	11788000	9902000	29706000	-1.33344	7.61799	5.07866
Plasminogen OS=Mus musculus GN=Plg PE=1 SV=3	PLMN_MOUSE	91	21352000	29608000	88824000	-1.3243	8.00277	5.33518
Vinculin OS=Mus musculus GN=Vcl PE=1 SV=4	VINC_MOUSE	117	38820000	41886000	125658000	-1.31945	8.141	5.42733
Inter alpha-trypsin inhibitor, heavy chain 4 OS=Mus musculus GN=Itih4 PE=1 SV=2	ITIH4_MOUSE	105	24612000	23816000	71448000	-1.31903	7.93669	5.29113
Ubiquitin-like modifier-activating enzyme ATG7 OS=Mus musculus GN=Atg7 PE=1 SV=1	ATG7_MOUSE	690.866	40309.4	9128.13	100409	-1.31671	7.72253	5.14835
Dynamin-3 OS=Mus musculus GN=Dnm3 PE=1 SV=1	DYN3_MOUSE	97	16952000	14072000	42216000	-1.31633	7.77209	5.18139
Integrin-linked protein kinase OS=Mus musculus GN=Ilk PE=1 SV=2	ILK_MOUSE	51	11007000	20373000	61119000	-1.30685	8.19149	5.46099
Alcohol dehydrogenase [NADP(+)] OS=Mus musculus GN=Akr1a1 PE=1 SV=3	AK1A1_MOUSE	37	39972000	67617000	202851000	-1.30611	8.34622	5.56415
Obscurin OS=Mus musculus GN=Obscn PE=1 SV=2	OBSCN_MOUSE	966	10251000	8448500	25345500	-1.30596	7.55141	5.03427
Enoyl-CoA delta isomerase 1, mitochondrial OS=Mus musculus GN=Eci1 PE=1 SV=2	ECI1_MOUSE	32	22116000	19878000	59634000	-1.30518	7.94452	5.29635
Profilin-1 OS=Mus musculus GN=Pfn1 PE=1 SV=2	PROF1_MOUSE	15	35214000	45451000	136353000	-1.30251	8.21185	5.47457
Trinucleotide repeat-containing gene 6B protein OS=Mus musculus GN=Tnrc6b PE=1 SV=2	TNR6B_MOUSE	375.175	60852.3	13624.6	149871	-1.30033	7.98557	5.32371
Sarcoplasmic/endoplasmic reticulum calcium ATPase 3 OS=Mus musculus GN=Atp2a3 PE=1 SV=3	AT2A3_MOUSE	799.713	42749.8	9566.41	105230	-1.29956	7.75531	5.1702
Protein Phldb3 OS=Mus musculus GN=Phldb3 PE=4 SV=1	E9QAF4_MOUSE	565.308	30737.5	6864.26	75506.9	-1.29661	7.53946	5.02631
Very-long-chain enoyl-CoA reductase OS=Mus musculus GN=Tecr PE=1 SV=1	TECR_MOUSE	36	25034000	22033000	66099000	-1.2951	8.07632	5.38421
Palmdelphin OS=Mus musculus GN=Palmd PE=1 SV=1	PALMD_MOUSE	63	13514000	15413000	46239000	-1.29467	7.77852	5.18568
Transthyretin OS=Mus musculus GN=Ttr PE=1 SV=1	TTHY_MOUSE	16	26137000	24924000	74772000	-1.29435	7.80881	5.20587
Replication factor C subunit 1 OS=Mus musculus GN=Rfc1 PE=1 SV=2	RFC1_MOUSE	126	7977700	6513700	19541100	-1.29247	7.43963	4.95975
Nodal modulator 1 OS=Mus musculus GN=Nomo1 PE=1 SV=1	NOMO1_MOUSE	133	21809000	21575000	64725000	-1.29243	7.84361	5.22907
Neurofilament light polypeptide OS=Mus musculus GN=Nefl PE=1 SV=5	NFL_MOUSE	62	29139000	45277000	135831000	-1.29129	8.39999	5.59999
Fibrous sheath-interacting protein 2 OS=Mus musculus GN=Fsip2 PE=1 SV=3	FSIP2_MOUSE	785	13775000	11232000	33696000	-1.29053	7.67643	5.11762
Acetyl-Coenzyme A acetyltransferase 3 OS=Mus musculus GN=Acat3 PE=1 SV=1	Q80X81_MOUSE	41	18608000	15162000	45486000	-1.2895	7.80682	5.20454
V-type proton ATPase catalytic subunit A OS=Mus musculus GN=Atp6v1a PE=1 SV=2	VATA_MOUSE	68	28246000	26646000	79938000	-1.28805	7.97634	5.31756
Protein Zfp804b OS=Mus musculus GN=Zfp804b PE=4 SV=1	A0A0G2JGH6_MOUSE	152	3637200		2000000	-1.28601	7.08613	4.72409
Glutathione peroxidase 3 OS=Mus musculus GN=Gpx3 PE=1 SV=2	GPX3_MOUSE	25	17494000	11511000	34533000	-1.28325	7.82155	5.21436
V-type proton ATPase subunit B, brain isoform OS=Mus musculus GN=Atp6v1b2 PE=1 SV=1	VATB2_MOUSE	57	28532000	16451000	49353000	-1.27836	7.75925	5.17283
Trifunctional enzyme subunit beta, mitochondrial OS=Mus musculus GN=Hadhb PE=1 SV=1	ECHB_MOUSE	51	30197000	29541000	88623000	-1.27698	7.9545	5.303
Calcium-binding mitochondrial carrier protein Aralar2 OS=Mus musculus GN=Slc25a13 PE=1 SV=1	CMC2_MOUSE	74	25267000	20385000	61155000	-1.27522	7.93662	5.29108
Ig kappa chain V-V region HP 91A3 OS=Mus musculus PE=1 SV=1	KV5AF_MOUSE	962.461	7500	1642.91	18072	-1.26879	6.61165	4.40776
Ferritin light chain 1 OS=Mus musculus GN=Ftl1 PE=1 SV=2	FRIL1_MOUSE	21	32729000	27702000	83106000	-1.26749	8.19826	5.46551
CTTNBP2 N-terminal-like protein OS=Mus musculus GN=Cttnbp2nl PE=1 SV=1	CT2NL_MOUSE	70	10489000		2000000	-1.26531	7.57626	5.05084
Protein 1110002E22Rik OS=Mus musculus GN=1110002E22Rik PE=1 SV=1	E0CYV9_MOUSE	190	6638600	5312600	15937800	-1.2635	7.35365	4.90244
Sprouty-related, EVH1 domain-containing protein 1 OS=Mus musculus GN=Spred1 PE=1 SV=1	SPRE1_MOUSE	1034.92	3135.03	#N/A	7500	-1.25841	6.04011	4.02674
Ferritin heavy chain OS=Mus musculus GN=Fth1 PE=1 SV=2	FRIH_MOUSE	21	22093000	22688000	68064000	-1.25361	7.96322	5.30881
Toll-interacting protein OS=Mus musculus GN=Tollip PE=1 SV=1	TOLIP_MOUSE	747.343	35492.9	7681.77	84499.5	-1.25141	7.61873	5.07915
Transaldolase OS=Mus musculus GN=Taldo1 PE=1 SV=2	TALDO_MOUSE	37	50054000	40580000	121740000	-1.2502	8.46469	5.64312
Dynactin subunit 4 OS=Mus musculus GN=Dctn4 PE=1 SV=1	DCTN4_MOUSE	947.424	35844.1	7749.61	85245.7	-1.24989	7.62466	5.08311
Endoribonuclease Dicer OS=Mus musculus GN=Dicer1 PE=1 SV=3	DICER_MOUSE	217	8175500		2000000	-1.24756	7.44585	4.9639
Glutathione S-transferase P 1 OS=Mus musculus GN=Gstp1 PE=1 SV=2	GSTP1_MOUSE	24	23543000	29619000	88857000	-1.24147	7.93081	5.2872
Protein-glutamine gamma-glutamyltransferase 2 OS=Mus musculus GN=Tgm2 PE=1 SV=4	TGM2_MOUSE	77	35714000	31608000	94824000	-1.23847	8.1545	5.43633
Selenoprotein P OS=Mus musculus GN=Sepp1 PE=1 SV=3	SEPP1_MOUSE	1032.97	50405.1	10808.1	118889	-1.23797	7.84296	5.22864
PC4 and SFRS1-interacting protein OS=Mus musculus GN=Psip1 PE=1 SV=1	PSIP1_MOUSE	479.751	68443.9	14631.2	160943	-1.23356	8.04085	5.36057
Guanine nucleotide-binding protein subunit alpha-11 OS=Mus musculus GN=Gna11 PE=1 SV=1	GNA11_MOUSE	42	24969000	19511000	58533000	-1.22911	7.9217	5.28113
55 kDa erythrocyte membrane protein OS=Mus musculus GN=Mpp1 PE=1 SV=1	EM55_MOUSE	52	10927000	11324000	33972000	-1.22113	7.89767	5.26512
Arf-GAP with GTPase, ANK repeat and PH domain-containing protein 2 OS=Mus musculus GN=Agap2 PE=1 SV=1	AGAP2_MOUSE	125	8647400	6700300	20100900	-1.21692	7.45861	4.97241
Alpha-1-antitrypsin 1-1 OS=Mus musculus GN=Serpina1a PE=1 SV=4	A1AT1_MOUSE	734	121123	25569	281259	-1.21543	8.40696	5.60464
Aldose reductase OS=Mus musculus GN=Akr1b1 PE=1 SV=3	ALDR_MOUSE	36	36729000	52838000	158514000	-1.21472	8.45332	5.63555
Protein sidekick-1 OS=Mus musculus GN=Sdk1 PE=1 SV=1	SDK1_MOUSE	619.309	7500	1581.5	17396.5	-1.21383	6.59421	4.39614
Protein Gm10126 OS=Mus musculus GN=Gm10126 PE=4 SV=2	D3YYL7_MOUSE	460.758	42062.1	8852.89	97381.7	-1.21113	7.7166	5.1444
Glutamate dehydrogenase 1, mitochondrial OS=Mus musculus GN=Glud1 PE=1 SV=1	DHE3_MOUSE	61	47043000	50813000	152439000	-1.20671	8.218	5.47866
Mitochondrial fission 1 protein OS=Mus musculus GN=Fis1 PE=1 SV=1	FIS1_MOUSE	17	4358600	4959100	14877300	-1.2048	7.20958	4.80639
Glutathione S-transferase kappa 1 OS=Mus musculus GN=Gstk1 PE=1 SV=3	GSTK1_MOUSE	26	7151700	12247000	36741000	-1.20209	7.55151	5.03434
LisH domain and HEAT repeat-containing protein KIAA1468 OS=Mus musculus GN=Kiaa1468 PE=1 SV=1	K1468_MOUSE	135	7429600	1196500	3589500	-1.19511	7.23268	4.82179
EH domain-containing protein 3 OS=Mus musculus GN=Ehd3 PE=1 SV=2	EHD3_MOUSE	61	36666000	41585000	124755000	-1.19026	8.20285	5.46857
Leukocyte surface antigen CD47 OS=Mus musculus GN=Cd47 PE=1 SV=2	CD47_MOUSE	33	10634000	7576800	22730400	-1.1898	7.43012	4.95341
Serine/threonine-protein phosphatase 2A 65 kDa regulatory subunit A beta isoform OS=Mus musculus GN=Ppp2r1b PE=1 SV=2	2AAB_MOUSE	66	30720000	19233000	57699000	-1.18977	7.93024	5.28683
Rho guanine nucleotide exchange factor 1 OS=Mus musculus GN=Arhgef1 PE=1 SV=2	ARHG1_MOUSE	103	21522000	17486000	52458000	-1.18788	7.6936	5.12907
MICOS complex subunit Mic26 OS=Mus musculus GN=Apoo PE=1 SV=2	MIC26_MOUSE	833.424	28446.7	5873.72	64610.9	-1.18352	7.45313	4.96875
Spectrin beta chain, non-erythrocytic 1 OS=Mus musculus GN=Sptbn1 PE=1 SV=2	SPTB2_MOUSE	274	37164000	41486000	124458000	-1.1824	8.1063	5.4042
Afamin OS=Mus musculus GN=Afm PE=1 SV=2	AFAM_MOUSE	69	9391000	10715000	32145000	-1.18182	7.66469	5.10979
Fatty acid synthase OS=Mus musculus GN=Fasn PE=1 SV=2	FAS_MOUSE	272	62730000	47840000	143520000	-1.17923	8.31142	5.54094
40S ribosomal protein S21 OS=Mus musculus GN=Rps21 PE=1 SV=1	RS21_MOUSE	9	24592000	20379000	61137000	-1.1766	8.06253	5.37502
Calcineurin subunit B type 1 OS=Mus musculus GN=Ppp3r1 PE=1 SV=3	CANB1_MOUSE	594.316	84283.1	17238.3	189621	-1.1698	8.1564	5.4376
Serine hydroxymethyltransferase, cytosolic OS=Mus musculus GN=Shmt1 PE=1 SV=3	GLYC_MOUSE	53	40193000	36638000	109914000	-1.16774	8.12682	5.41788
Keratin, type I cytoskeletal 17 OS=Mus musculus GN=Krt17 PE=1 SV=3	K1C17_MOUSE	48	72967000	49064000	147192000	-1.16018	8.25571	5.5038
Alpha-1-antitrypsin 1-4 OS=Mus musculus GN=Serpina1d PE=1 SV=1	A1AT4_MOUSE	46	111080000	77043000	231129000	-1.15923	8.44924	5.63283
Calpain-2 catalytic subunit OS=Mus musculus GN=Capn2 PE=1 SV=4	CAN2_MOUSE	80	22511000	23092000	69276000	-1.1567	7.95286	5.30191
Serine/threonine-protein phosphatase 2A activator OS=Mus musculus GN=Ppp2r4 PE=1 SV=1	PTPA_MOUSE	37	15280000	17912000	53736000	-1.15308	7.86219	5.24146
Peroxisomal multifunctional enzyme type 2 OS=Mus musculus GN=Hsd17b4 PE=1 SV=3	DHB4_MOUSE	79	31333000	30999000	92997000	-1.15279	8.11531	5.41021
Cathepsin B OS=Mus musculus GN=Ctsb PE=1 SV=2	CATB_MOUSE	37	20245000	21355000	64065000	-1.15182	7.69336	5.12891
60S ribosomal protein L34 OS=Mus musculus GN=Rpl34 PE=1 SV=2	RL34_MOUSE	13	21884000	16051000	48153000	-1.13775	7.84533	5.23022
Protein unc-13 homolog A OS=Mus musculus GN=Unc13a PE=1 SV=3	UN13A_MOUSE	819.37	3417.77	#N/A	7500	-1.13384	6.0572	4.03813
Isocitrate dehydrogenase [NAD] subunit gamma 1, mitochondrial OS=Mus musculus GN=Idh3g PE=1 SV=1	IDHG1_MOUSE	43	26948000	20930000	62790000	-1.13369	8.20947	5.47298
Trans-L-3-hydroxyproline dehydratase OS=Mus musculus GN=L3hypdh PE=1 SV=1	T3HPD_MOUSE	38	13550000	9853800	29561400	-1.12542	7.63459	5.08973
Anoctamin-10 OS=Mus musculus GN=Ano10 PE=1 SV=1	ANO10_MOUSE	76	16820000	10208000	30624000	-1.12504	7.82499	5.21666
Succinyl-CoA:3-ketoacid coenzyme A transferase 1, mitochondrial OS=Mus musculus GN=Oxct1 PE=1 SV=1	SCOT1_MOUSE	56	30013000	26930000	80790000	-1.12329	7.88345	5.25563
Glucose-6-phosphate 1-dehydrogenase X OS=Mus musculus GN=G6pdx PE=1 SV=3	G6PD1_MOUSE	59	55084000	61636000	184908000	-1.12094	8.3475	5.565
WD repeat-containing protein 1 OS=Mus musculus GN=Wdr1 PE=1 SV=3	WDR1_MOUSE	66	35786000	21824000	65472000	-1.11074	8.03126	5.35417
Ras-related protein Rab-5B OS=Mus musculus GN=Rab5b PE=1 SV=1	RAB5B_MOUSE	24	15453000	13306000	39918000	-1.10493	7.6253	5.08353
Vesicle-associated membrane protein 3 OS=Mus musculus GN=Vamp3 PE=1 SV=1	VAMP3_MOUSE	11	4116900	3791700	11375100	-1.1039	7.5121	5.00806
UTP--glucose-1-phosphate uridylyltransferase OS=Mus musculus GN=Ugp2 PE=1 SV=3	UGPA_MOUSE	57	27763000	28571000	85713000	-1.10256	8.12041	5.4136
Dihydrolipoyllysine-residue succinyltransferase component of 2-oxoglutarate dehydrogenase complex, mitochondrial OS=Mus musculus GN=Dlst PE=1 SV=1	ODO2_MOUSE	49	30521000	23775000	71325000	-1.10147	7.98374	5.32249
Histone H2B type 1-F/J/L OS=Mus musculus GN=Hist1h2bf PE=1 SV=2	H2B1F_MOUSE	14	494030000	352220000	1056660000	-1.09684	9.19052	6.12702
Protein Dnah10 OS=Mus musculus GN=Dnah10 PE=1 SV=2	D3YYQ8_MOUSE	530	7514000	5353000	16059000	-1.09573	7.37241	4.91494
Adenosine kinase OS=Mus musculus GN=Adk PE=1 SV=2	ADK_MOUSE	40	28829000	21767000	65301000	-1.08839	7.96034	5.30689
Apolipoprotein E OS=Mus musculus GN=Apoe PE=1 SV=2	APOE_MOUSE	36	28999000	38523000	115569000	-1.08305	8.13863	5.42575
Isovaleryl-CoA dehydrogenase, mitochondrial OS=Mus musculus GN=Ivd PE=1 SV=1	IVD_MOUSE	46	22590000	35162000	105486000	-1.0747	8.11113	5.40742
Prefoldin subunit 2 OS=Mus musculus GN=Pfdn2 PE=1 SV=2	PFD2_MOUSE	17	14711000	10328000	30984000	-1.07463	7.65987	5.10658
NAD kinase 2, mitochondrial OS=Mus musculus GN=Nadk2 PE=1 SV=2	NAKD2_MOUSE	51	6061200	4236400	12709200	-1.0682	7.27347	4.84898
Spectrin alpha chain, non-erythrocytic 1 OS=Mus musculus GN=Sptan1 PE=1 SV=4	SPTN1_MOUSE	285	43928000	40109000	120327000	-1.06813	8.12171	5.41447
Adipocyte plasma membrane-associated protein OS=Mus musculus GN=Apmap PE=1 SV=1	APMAP_MOUSE	46	29154000	22897000	68691000	-1.06674	8.00305	5.33537
182 kDa tankyrase-1-binding protein OS=Mus musculus GN=Tnks1bp1 PE=1 SV=2	TB182_MOUSE	648.3	35579.9	6774.83	74523.1	-1.06663	7.5627	5.0418
Hypoxanthine-guanine phosphoribosyltransferase OS=Mus musculus GN=Hprt1 PE=1 SV=3	HPRT_MOUSE	25	37629000	23341000	70023000	-1.06202	8.0416	5.36107
Annexin A6 OS=Mus musculus GN=Anxa6 PE=1 SV=3	ANXA6_MOUSE	76	101090000	72787000	218361000	-1.06107	8.49671	5.66447
Lysozyme C-2 OS=Mus musculus GN=Lyz2 PE=1 SV=2	LYZ2_MOUSE	850.895	34274.4	6487.91	71367	-1.05813	7.53575	5.02383
NADPH:adrenodoxin oxidoreductase, mitochondrial OS=Mus musculus GN=Fdxr PE=1 SV=1	ADRO_MOUSE	54	14920000	10351000	31053000	-1.05749	7.6625	5.10834
Acyl-coenzyme A thioesterase 9, mitochondrial OS=Mus musculus GN=Acot9 PE=1 SV=1	ACOT9_MOUSE	51	16055000	15182000	45546000	-1.05694	8.00073	5.33382
Fatty acid-binding protein, epidermal OS=Mus musculus GN=Fabp5 PE=1 SV=3	FABP5_MOUSE	15	23287000	43766000	131298000	-1.0568	8.43955	5.62637
Malectin OS=Mus musculus GN=Mlec PE=1 SV=2	MLEC_MOUSE	32	18790000	12190000	36570000	-1.0533	7.93965	5.2931
Macrophage migration inhibitory factor OS=Mus musculus GN=Mif PE=1 SV=2	MIF_MOUSE	13	39492000	27288000	81864000	-1.05167	8.08406	5.38937
Hemojuvelin OS=Mus musculus GN=Hfe2 PE=1 SV=1	RGMC_MOUSE	45	8203400	5667800	17003400	-1.05153	7.40152	4.93435
Platelet-activating factor acetylhydrolase IB subunit beta OS=Mus musculus GN=Pafah1b2 PE=1 SV=2	PA1B2_MOUSE	26	19408000	11190000	33570000	-1.05058	7.83062	5.22041
Prolow-density lipoprotein receptor-related protein 1 OS=Mus musculus GN=Lrp1 PE=1 SV=1	LRP1_MOUSE	505	16244000	10849000	32547000	-1.04863	7.89559	5.26373
Tumor protein D54 OS=Mus musculus GN=Tpd52l2 PE=1 SV=1	TPD54_MOUSE	24	16772000	10862000	32586000	-1.04699	7.55978	5.03985
Myosin light polypeptide 6 OS=Mus musculus GN=Myl6 PE=1 SV=3	MYL6_MOUSE	17	37098000	50306000	150918000	-1.04107	8.23597	5.49065
Arf-GAP with Rho-GAP domain, ANK repeat and PH domain-containing protein 1 OS=Mus musculus GN=Arap1 PE=1 SV=2	ARAP1_MOUSE	162	7940600	5439000	16317000	-1.03906	7.38485	4.92323
GTP-binding protein Rheb OS=Mus musculus GN=Rheb PE=1 SV=1	RHEB_MOUSE	423.719	25120.3	4688.15	51569.6	-1.03767	7.32711	4.88474
Very long-chain specific acyl-CoA dehydrogenase, mitochondrial OS=Mus musculus GN=Acadvl PE=1 SV=3	ACADV_MOUSE	71	34872000	32580000	97740000	-1.03729	8.16308	5.44205
Neurolysin, mitochondrial OS=Mus musculus GN=Nln PE=1 SV=1	NEUL_MOUSE	80	23184000	22049000	66147000	-1.03331	8.00958	5.33972
EH domain-containing protein 4 OS=Mus musculus GN=Ehd4 PE=1 SV=1	EHD4_MOUSE	61	30499000	30979000	92937000	-1.03124	8.05035	5.3669
Magnesium-dependent phosphatase 1 OS=Mus musculus GN=Mdp1 PE=1 SV=1	MGDP1_MOUSE	19	7715400	5254100	15762300	-1.03067	7.37066	4.91377
Prothymosin alpha OS=Mus musculus GN=Ptma PE=1 SV=2	PTMA_MOUSE	12	3531900	2701200	8103600	-1.03032	7.4498	4.96653
H-2 class I histocompatibility antigen, L-D alpha chain OS=Mus musculus GN=H2-L PE=1 SV=2	HA1L_MOUSE	41	25817000	17562000	52686000	-1.0291	7.89489	5.26326
Adenylyl cyclase-associated protein 1 OS=Mus musculus GN=Cap1 PE=1 SV=4	CAP1_MOUSE	52	28583000	24058000	72174000	-1.02243	7.86432	5.24288
Glutaminase kidney isoform, mitochondrial OS=Mus musculus GN=Gls PE=1 SV=1	GLSK_MOUSE	755.818	60898.8	11245.2	123697	-1.02233	7.89933	5.26622
Formin-like protein 2 OS=Mus musculus GN=Fmnl2 PE=1 SV=2	FMNL2_MOUSE	123	10655000	7204800	21614400	-1.02046	7.50879	5.00586
Purine nucleoside phosphorylase OS=Mus musculus GN=Pnp PE=1 SV=2	PNPH_MOUSE	32	20757000	25054000	75162000	-1.02009	7.98657	5.32438
Complement factor H OS=Mus musculus GN=Cfh PE=1 SV=2	CFAH_MOUSE	139	22661000	12079000	36237000	-1.01975	7.81806	5.21204
Serotransferrin OS=Mus musculus GN=Tf PE=1 SV=1	TRFE_MOUSE	77	205480000	138630000	415890000	-1.0172	8.79335	5.86223
Ras-related protein Ral-B OS=Mus musculus GN=Ralb PE=1 SV=1	RALB_MOUSE	23	13491000	11759000	35277000	-1.01335	7.89764	5.26509
Exocyst complex component 5 OS=Mus musculus GN=Exoc5 PE=1 SV=2	EXOC5_MOUSE	82	6999400	4699300	14097900	-1.01018	7.32423	4.88282
Synaptosomal-associated protein 25 OS=Mus musculus GN=Snap25 PE=1 SV=1	SNP25_MOUSE	23	4216200	2829900	8489700	-1.00977	7.10401	4.736
Monoacylglycerol lipase ABHD6 OS=Mus musculus GN=Abhd6 PE=1 SV=1	ABHD6_MOUSE	38	9495800		2000000	-1.00543	7.41453	4.94302
MCG140437, isoform CRA_d OS=Mus musculus GN=Myh2 PE=1 SV=1	G3UW82_MOUSE	623.333	51960.1	9470.22	104172	-1.0035	7.79024	5.19349
Endophilin-B2 OS=Mus musculus GN=Sh3glb2 PE=1 SV=2	SHLB2_MOUSE	45	4834200	3226600	9679800	-1.0017	7.16179	4.77452
Syntaxin-4 OS=Mus musculus GN=Stx4 PE=1 SV=1	STX4_MOUSE	1105.86	57845	10529.3	115823	-1.00165	7.85958	5.23972
Ras-related protein Rab-11B OS=Mus musculus GN=Rab11b PE=1 SV=3	RB11B_MOUSE	24	30887000	25563000	76689000	-1.00067	8.03406	5.35604
Putative adenosylhomocysteinase 3 OS=Mus musculus GN=Ahcyl2 PE=1 SV=1	SAHH3_MOUSE	67	17388000	22940000	68820000	-0.999243	7.83331	5.22221
Dihydropteridine reductase OS=Mus musculus GN=Qdpr PE=1 SV=2	DHPR_MOUSE	26	13062000	17194000	51582000	-0.997383	7.66039	5.10692
Moesin OS=Mus musculus GN=Msn PE=1 SV=3	MOES_MOUSE	68	47172000	40308000	120924000	-0.996862	8.13838	5.42559
Eukaryotic translation initiation factor 5A-1 OS=Mus musculus GN=Eif5a PE=1 SV=2	IF5A1_MOUSE	17	41076000	25804000	77412000	-0.988479	8.09068	5.39378
Apolipoprotein A-IV OS=Mus musculus GN=Apoa4 PE=1 SV=3	APOA4_MOUSE	45	30433000	30767000	92301000	-0.987196	8.14074	5.42716
Peroxisomal coenzyme A diphosphatase NUDT7 OS=Mus musculus GN=Nudt7 PE=1 SV=2	NUDT7_MOUSE	451.732	55607.6	10020.6	110227	-0.987117	7.82951	5.21967
DNA polymerase zeta catalytic subunit OS=Mus musculus GN=Rev3l PE=1 SV=3	DPOLZ_MOUSE	351	19609000	12952000	38856000	-0.986621	7.7669	5.17793
Protein Col6a3 OS=Mus musculus GN=Col6a3 PE=1 SV=2	E9PWQ3_MOUSE	354	131230000	105070000	315210000	-0.982242	8.38475	5.58984
ADP-ribosylation factor GTPase-activating protein 2 OS=Mus musculus GN=Arfgap2 PE=1 SV=1	ARFG2_MOUSE	714.335	42114.5	7554.04	83094.4	-0.980435	7.64645	5.09764
Prelamin-A/C OS=Mus musculus GN=Lmna PE=1 SV=2	LMNA_MOUSE	74	58253000	69773000	209319000	-0.979436	8.31403	5.54268
Mitochondrial dicarboxylate carrier OS=Mus musculus GN=Slc25a10 PE=1 SV=2	DIC_MOUSE	32	23759000	22372000	67116000	-0.97898	8.13842	5.42561
Keratin, type II cytoskeletal 7 OS=Mus musculus GN=Krt7 PE=1 SV=1	K2C7_MOUSE	51	97183000	71093000	213279000	-0.975107	8.41905	5.6127
Dynactin subunit 1 OS=Mus musculus GN=Dctn1 PE=1 SV=3	DCTN1_MOUSE	142	19397000	15704000	47112000	-0.971235	7.7175	5.145
STE20-like serine/threonine-protein kinase OS=Mus musculus GN=Slk PE=1 SV=2	SLK_MOUSE	954.777	30828.1	5480.37	60284.1	-0.967533	7.43936	4.95958
Integrin alpha-6 OS=Mus musculus GN=Itga6 PE=1 SV=3	ITA6_MOUSE	122	21385000	17472000	52416000	-0.961636	7.79965	5.19977
Heat shock 70 kDa protein 4L OS=Mus musculus GN=Hspa4l PE=1 SV=2	HS74L_MOUSE	94	25007000	3800200	11400600	-0.961614	7.41393	4.94262
Keratin, type I cytoskeletal 16 OS=Mus musculus GN=Krt16 PE=1 SV=3	K1C16_MOUSE	52	72967000	47686000	143058000	-0.961077	8.29084	5.52723
Solute carrier family 35 member E3 OS=Mus musculus GN=Slc35e3 PE=2 SV=1	S35E3_MOUSE	877.426	3856.51	#N/A	7500	-0.959595	6.08287	4.05524
Guanine nucleotide-binding protein G(s) subunit alpha isoforms XLas OS=Mus musculus GN=Gnas PE=1 SV=1	GNAS1_MOUSE	122	42353000	24543000	73629000	-0.959462	8.05742	5.37161
Protein Ces1h OS=Mus musculus GN=Ces1h PE=4 SV=1	D3Z298_MOUSE	1027.45	33513.6	5921	65131	-0.958598	7.49111	4.99407
Carboxylesterase 1E OS=Mus musculus GN=Ces1e PE=1 SV=1	EST1E_MOUSE	1027.45	33513.6	5921	65131	-0.958598	7.49111	4.99407
Transmembrane 9 superfamily member 1 OS=Mus musculus GN=Tm9sf1 PE=2 SV=2	TM9S1_MOUSE	630.827	66049.4	11649.9	128149	-0.956204	7.93237	5.28825
Heat shock protein beta-1 OS=Mus musculus GN=Hspb1 PE=1 SV=3	HSPB1_MOUSE	23	19858000	12837000	38511000	-0.95555	7.76618	5.17745
N(G),N(G)-dimethylarginine dimethylaminohydrolase 2 OS=Mus musculus GN=Ddah2 PE=1 SV=1	DDAH2_MOUSE	30	17227000	20630000	61890000	-0.955378	7.77777	5.18518
Major vault protein OS=Mus musculus GN=Mvp PE=1 SV=4	MVP_MOUSE	96	20335000	19692000	59076000	-0.955368	7.73314	5.15543
von Willebrand factor A domain-containing protein 5A OS=Mus musculus GN=Vwa5a PE=1 SV=2	VMA5A_MOUSE	87	20990000	16625000	49875000	-0.952806	7.97553	5.31702
Hemoglobin subunit alpha OS=Mus musculus GN=Hba PE=1 SV=2	HBA_MOUSE	15	145720000	209870000	629610000	-0.949591	8.71882	5.81255
3-hydroxyisobutyrate dehydrogenase, mitochondrial OS=Mus musculus GN=Hibadh PE=1 SV=1	3HIDH_MOUSE	35	22091000	18441000	55323000	-0.949583	7.99883	5.33255
Protein Frmpd3 OS=Mus musculus GN=Frmpd3 PE=1 SV=1	A0A140LIW3_MOUSE	774.374	3883.54	#N/A	7500	-0.949518	6.08442	4.05628
Rapamycin-insensitive companion of mTOR OS=Mus musculus GN=Rictor PE=1 SV=2	RICTR_MOUSE	192	16555000	10647000	31941000	-0.948142	7.68571	5.1238
cAMP-dependent protein kinase catalytic subunit beta OS=Mus musculus GN=Prkacb PE=1 SV=2	KAPCB_MOUSE	41	35878000	23025000	69075000	-0.945064	8.02099	5.34733
Septin-7 OS=Mus musculus GN=Sept7 PE=1 SV=1	SEPT7_MOUSE	51	43373000	49139000	147417000	-0.944931	8.04887	5.36591
GDH/6PGL endoplasmic bifunctional protein OS=Mus musculus GN=H6pd PE=1 SV=2	G6PE_MOUSE	89	26220000	23346000	70038000	-0.942851	7.98551	5.32368
Syntaxin-12 OS=Mus musculus GN=Stx12 PE=1 SV=1	STX12_MOUSE	31	17160000	12371000	37113000	-0.939279	7.84916	5.23278
Cytoplasmic FMR1-interacting protein 1 OS=Mus musculus GN=Cyfip1 PE=1 SV=1	CYFP1_MOUSE	145	20648000	13853000	41559000	-0.937771	7.77585	5.1839
Dual specificity mitogen-activated protein kinase kinase 6 OS=Mus musculus GN=Map2k6 PE=1 SV=1	MP2K6_MOUSE	663.849	66587.9	11592.8	127521	-0.937401	7.93207	5.28805
Carboxylesterase 1C OS=Mus musculus GN=Ces1c PE=1 SV=4	EST1C_MOUSE	61	50262000	41730000	125190000	-0.936315	8.20801	5.47201
Leukotriene A-4 hydrolase OS=Mus musculus GN=Lta4h PE=1 SV=4	LKHA4_MOUSE	69	25253000	22271000	66813000	-0.935528	8.02032	5.34688
Succinate dehydrogenase [ubiquinone] flavoprotein subunit, mitochondrial OS=Mus musculus GN=Sdha PE=1 SV=1	SDHA_MOUSE	73	38223000	26830000	80490000	-0.930636	8.1559	5.43727
Haptoglobin OS=Mus musculus GN=Hp PE=1 SV=1	HPT_MOUSE	39	20413000	22544000	67632000	-0.930151	7.94986	5.29991
Trifunctional enzyme subunit alpha, mitochondrial OS=Mus musculus GN=Hadha PE=1 SV=1	ECHA_MOUSE	83	41043000	29867000	89601000	-0.927692	7.97752	5.31835
Ceruloplasmin OS=Mus musculus GN=Cp PE=1 SV=2	CERU_MOUSE	121	21641000	20269000	60807000	-0.927035	7.95827	5.30552
Bcl-2-like protein 13 OS=Mus musculus GN=Bcl2l13 PE=1 SV=2	B2L13_MOUSE	47	11751000	13081000	39243000	-0.924914	7.77982	5.18654
Sorting nexin-2 OS=Mus musculus GN=Snx2 PE=1 SV=2	SNX2_MOUSE	58	27843000	18705000	56115000	-0.923918	7.94753	5.29835
Ig gamma-2A chain C region, membrane-bound form OS=Mus musculus GN=Igh-1a PE=1 SV=3	GCAM_MOUSE	44	35832000	27095000	81285000	-0.923143	7.83944	5.22629
Electron transfer flavoprotein subunit alpha, mitochondrial OS=Mus musculus GN=Etfa PE=1 SV=2	ETFA_MOUSE	35	28612000	34667000	104001000	-0.920189	7.94993	5.29995
Superoxide dismutase [Mn], mitochondrial OS=Mus musculus GN=Sod2 PE=1 SV=3	SODM_MOUSE	25	31069000	22850000	68550000	-0.917937	7.96431	5.30954
Protein Ahnak2 (Fragment) OS=Mus musculus GN=Ahnak2 PE=1 SV=7	E9PYB0_MOUSE	183	17546000	2503600	7510800	-0.916386	7.33288	4.88859
14-3-3 protein theta OS=Mus musculus GN=Ywhaq PE=1 SV=1	1433T_MOUSE	28	164550000	116390000	349170000	-0.91565	8.34453	5.56302
ATP synthase subunit delta, mitochondrial OS=Mus musculus GN=Atp5d PE=1 SV=1	ATPD_MOUSE	18	18558000	14875000	44625000	-0.913745	7.73219	5.15479
Adenine phosphoribosyltransferase OS=Mus musculus GN=Aprt PE=1 SV=2	APT_MOUSE	20	25586000	21104000	63312000	-0.909392	8.06834	5.37889
Ig kappa chain V-III region PC 3741/TEPC 111 OS=Mus musculus PE=1 SV=1	KV3A8_MOUSE	12	16922000	10590000	31770000	-0.908765	7.68746	5.12497
Transketolase OS=Mus musculus GN=Tkt PE=1 SV=1	TKT_MOUSE	68	69308000	57835000	173505000	-0.908575	8.22394	5.48262
Plastin-2 OS=Mus musculus GN=Lcp1 PE=1 SV=4	PLSL_MOUSE	70	36727000	47969000	143907000	-0.902818	8.09487	5.39658
Integrin beta-1 OS=Mus musculus GN=Itgb1 PE=1 SV=1	ITB1_MOUSE	88	37085000	30534000	91602000	-0.90151	8.09485	5.39657
Methylcrotonoyl-CoA carboxylase subunit alpha, mitochondrial OS=Mus musculus GN=Mccc1 PE=1 SV=2	MCCA_MOUSE	79	22096000	16087000	48261000	-0.90077	7.85516	5.23678
Probable 2-oxoglutarate dehydrogenase E1 component DHKTD1, mitochondrial OS=Mus musculus GN=Dhtkd1 PE=1 SV=1	DHTK1_MOUSE	103	2000000	11017000	33051000	-0.896607	7.24942	4.83295
ADP-ribosylation factor 4 OS=Mus musculus GN=Arf4 PE=1 SV=2	ARF4_MOUSE	20	36744000	29003000	87009000	-0.894467	8.00459	5.33639
cAMP-dependent protein kinase catalytic subunit alpha OS=Mus musculus GN=Prkaca PE=1 SV=3	KAPCA_MOUSE	41	35878000	23025000	69075000	-0.894235	7.97521	5.31681
Phosphoglucomutase-2 OS=Mus musculus GN=Pgm2 PE=1 SV=1	PGM2_MOUSE	69	14209000	4702700	14108100	-0.894087	7.71642	5.14428
Ubiquitin-40S ribosomal protein S27a OS=Mus musculus GN=Rps27a PE=1 SV=2	RS27A_MOUSE	18	226180000	107350000	322050000	-0.893747	8.73122	5.82081
Centrosome-associated protein CEP250 OS=Mus musculus GN=Cep250 PE=1 SV=4	CP250_MOUSE	277	22938000	14192000	42576000	-0.892301	7.81633	5.21089
MCG5400 OS=Mus musculus GN=Myl12a PE=1 SV=1	Q6ZWQ9_MOUSE	20	26659000	39894000	119682000	-0.89163	8.06288	5.37525
Leukocyte elastase inhibitor A OS=Mus musculus GN=Serpinb1a PE=1 SV=1	ILEUA_MOUSE	43	11654000	11808000	35424000	-0.891528	7.86665	5.24443
Tubulin-folding cofactor B OS=Mus musculus GN=Tbcb PE=1 SV=2	TBCB_MOUSE	27	12889000	12277000	36831000	-0.890025	7.842	5.228
Myosin-10 OS=Mus musculus GN=Myh10 PE=1 SV=2	MYH10_MOUSE	229	53489000	38783000	116349000	-0.887927	8.10262	5.40174
Alpha-soluble NSF attachment protein OS=Mus musculus GN=Napa PE=1 SV=1	SNAA_MOUSE	33	17498000	11981000	35943000	-0.886655	7.92954	5.28636
Aminopeptidase N OS=Mus musculus GN=Anpep PE=1 SV=4	AMPN_MOUSE	110	16202000	10521000	31563000	-0.886546	7.65176	5.10117
Probable ATP-dependent RNA helicase DDX28 OS=Mus musculus GN=Ddx28 PE=2 SV=2	DDX28_MOUSE	60	10950000	6745200	20235600	-0.885965	7.49395	4.99597
Short-chain specific acyl-CoA dehydrogenase, mitochondrial OS=Mus musculus GN=Acads PE=1 SV=2	ACADS_MOUSE	45	31379000	27721000	83163000	-0.879653	8.15373	5.43582
Dolichol-phosphate mannosyltransferase subunit 1 OS=Mus musculus GN=Dpm1 PE=1 SV=1	DPM1_MOUSE	29	22007000	9359500	28078500	-0.876445	7.81189	5.20793
Glycerol-3-phosphate phosphatase OS=Mus musculus GN=Pgp PE=1 SV=1	PGP_MOUSE	35	19442000	10645000	31935000	-0.876377	7.67913	5.11942
L-lactate dehydrogenase A chain OS=Mus musculus GN=Ldha PE=1 SV=3	LDHA_MOUSE	36	104660000	75408000	226224000	-0.875765	8.50816	5.6721
A-kinase anchor protein 12 OS=Mus musculus GN=Akap12 PE=1 SV=1	AKA12_MOUSE	181	20122000	13619000	40857000	-0.871795	7.64912	5.09942
Guanine nucleotide-binding protein G(k) subunit alpha OS=Mus musculus GN=Gnai3 PE=1 SV=3	GNAI3_MOUSE	41	42353000	29382000	88146000	-0.871608	8.05697	5.37131
Cytochrome b-c1 complex subunit 1, mitochondrial OS=Mus musculus GN=Uqcrc1 PE=1 SV=2	QCR1_MOUSE	53	33206000	29280000	87840000	-0.870577	8.00126	5.33417
Alpha-1-antitrypsin 1-3 OS=Mus musculus GN=Serpina1c PE=1 SV=2	A1AT3_MOUSE	46	166880000	101640000	304920000	-0.86962	8.67376	5.78251
Beta-centractin OS=Mus musculus GN=Actr1b PE=1 SV=1	ACTY_MOUSE	42	36759000	17373000	52119000	-0.865739	8.2804	5.52027
Actin-related protein 2/3 complex subunit 3 OS=Mus musculus GN=Arpc3 PE=1 SV=3	ARPC3_MOUSE	21	13605000	10212000	30636000	-0.857136	7.61766	5.07844
Osteoclast-stimulating factor 1 OS=Mus musculus GN=Ostf1 PE=1 SV=2	OSTF1_MOUSE	24	12969000	9962900	29888700	-0.853415	7.71763	5.14509
Dipeptidyl peptidase 3 OS=Mus musculus GN=Dpp3 PE=1 SV=2	DPP3_MOUSE	83	36810000	19202000	57606000	-0.852056	7.70717	5.13812
Serpin B6 OS=Mus musculus GN=Serpinb6 PE=1 SV=1	SPB6_MOUSE	43	33302000	39254000	117762000	-0.851006	8.07329	5.38219
Phosphomevalonate kinase OS=Mus musculus GN=Pmvk PE=1 SV=3	PMVK_MOUSE	22	8770300	5270700	15812100	-0.850331	7.39062	4.92708
Unconventional myosin-IXb OS=Mus musculus GN=Myo9b PE=1 SV=2	MYO9B_MOUSE	239	1644300	7093900	21281700	-0.849154	7.10992	4.73995
Coagulation factor XIII A chain OS=Mus musculus GN=F13a1 PE=1 SV=3	F13A_MOUSE	83	30771000	26352000	79056000	-0.84697	8.05835	5.37223
Enhancer of rudimentary homolog OS=Mus musculus GN=Erh PE=1 SV=1	ERH_MOUSE	12	17983000	19464000	58392000	-0.846876	8.04521	5.36347
Histone H1.1 OS=Mus musculus GN=Hist1h1a PE=1 SV=2	H11_MOUSE	22	69153000	89099000	267297000	-0.846668	8.32054	5.54703
Perilipin-2 OS=Mus musculus GN=Plin2 PE=1 SV=2	PLIN2_MOUSE	632.325	82412.1	13413.7	147551	-0.840282	8.04249	5.36166
DNA damage-binding protein 1 OS=Mus musculus GN=Ddb1 PE=1 SV=2	DDB1_MOUSE	127	37986000	27349000	82047000	-0.839853	7.9969	5.33127
Small nuclear ribonucleoprotein Sm D3 OS=Mus musculus GN=Snrpd3 PE=1 SV=1	SMD3_MOUSE	14	28205000	16825000	50475000	-0.839618	7.89586	5.26391
F-actin-capping protein subunit alpha-2 OS=Mus musculus GN=Capza2 PE=1 SV=3	CAZA2_MOUSE	33	28800000	20549000	61647000	-0.838984	8.08212	5.38808
Pregnancy zone protein OS=Mus musculus GN=Pzp PE=1 SV=3	PZP_MOUSE	166	49874000	42915000	128745000	-0.836733	8.21446	5.47631
60S ribosomal protein L11 OS=Mus musculus GN=Rpl11 PE=1 SV=4	RL11_MOUSE	20	46124000	17580000	52740000	-0.835649	8.07591	5.38394
40S ribosomal protein S28 OS=Mus musculus GN=Rps28 PE=1 SV=1	RS28_MOUSE	8	21961000	20175000	60525000	-0.835647	8.22272	5.48181
Atlastin-3 OS=Mus musculus GN=Atl3 PE=1 SV=1	ATLA3_MOUSE	61	25574000	20597000	61791000	-0.830355	8.05144	5.36763
Proteasome subunit beta type-8 OS=Mus musculus GN=Psmb8 PE=1 SV=2	PSB8_MOUSE	30	2000000	14312000	42936000	-0.82858	7.40194	4.93463
Core histone macro-H2A.1 OS=Mus musculus GN=H2afy PE=1 SV=3	H2AY_MOUSE	40	47077000	13396000	40188000	-0.826858	8.00359	5.33573
Serine protease inhibitor A3N OS=Mus musculus GN=Serpina3n PE=1 SV=1	SPA3N_MOUSE	47	32364000	20340000	61020000	-0.824761	7.83717	5.22478
Glycogen phosphorylase, liver form OS=Mus musculus GN=Pygl PE=1 SV=4	PYGL_MOUSE	97	35512000	23227000	69681000	-0.823881	8.01509	5.3434
Serum paraoxonase/arylesterase 1 OS=Mus musculus GN=Pon1 PE=1 SV=2	PON1_MOUSE	40	21536000	12698000	38094000	-0.822813	7.77546	5.18364
Dolichyl-diphosphooligosaccharide--protein glycosyltransferase subunit DAD1 OS=Mus musculus GN=Dad1 PE=1 SV=3	DAD1_MOUSE	12	19641000	22916000	68748000	-0.822254	8.23498	5.48998
Protein Rpl23a-ps3 OS=Mus musculus GN=Rpl23a-ps3 PE=3 SV=1	A0A140T8M7_MOUSE (+1)	18	46664000	27501000	82503000	-0.822137	8.11115	5.40743
Coatomer subunit gamma-1 OS=Mus musculus GN=Copg1 PE=1 SV=1	COPG1_MOUSE	98	27850000	14390000	43170000	-0.821573	7.83329	5.22219
14-3-3 protein eta OS=Mus musculus GN=Ywhah PE=1 SV=2	1433F_MOUSE	28	164550000	116390000	349170000	-0.821247	8.31719	5.54479
Serine/threonine-protein phosphatase 2B catalytic subunit alpha isoform OS=Mus musculus GN=Ppp3ca PE=1 SV=1	PP2BA_MOUSE	59	13332000	7845900	23537700	-0.82008	7.56667	5.04445
Glutathione peroxidase 1 OS=Mus musculus GN=Gpx1 PE=1 SV=2	GPX1_MOUSE	22	28515000	17085000	51255000	-0.81972	8.03349	5.35566
Sec1 family domain-containing protein 1 OS=Mus musculus GN=Scfd1 PE=1 SV=1	SCFD1_MOUSE	72	22049000	6762800	20288400	-0.818289	7.72264	5.14842
NADH dehydrogenase [ubiquinone] 1 alpha subcomplex subunit 13 OS=Mus musculus GN=Ndufa13 PE=1 SV=3	NDUAD_MOUSE	17	19219000	7809900	23429700	-0.817771	7.72348	5.14898
3-ketoacyl-CoA thiolase A, peroxisomal OS=Mus musculus GN=Acaa1a PE=1 SV=1	THIKA_MOUSE	44	24743000	23365000	70095000	-0.816229	7.90396	5.26931
Lysophospholipid acyltransferase 5 OS=Mus musculus GN=Lpcat3 PE=1 SV=1	MBOA5_MOUSE	56	15923000		2000000	-0.815357	7.58987	5.05991
Drebrin-like protein OS=Mus musculus GN=Dbnl PE=1 SV=2	DBNL_MOUSE	49	18931000	12892000	38676000	-0.81483	7.62608	5.08405
Acidic leucine-rich nuclear phosphoprotein 32 family member A OS=Mus musculus GN=Anp32a PE=1 SV=1	AN32A_MOUSE	29	45515000	26731000	80193000	-0.811411	8.08213	5.38809
Peptidyl-prolyl cis-trans isomerase FKBP1A OS=Mus musculus GN=Fkbp1a PE=1 SV=2	FKB1A_MOUSE	657.836	114246	18226.4	200491	-0.811392	8.24692	5.49795
B-cell receptor-associated protein 31 OS=Mus musculus GN=Bcap31 PE=1 SV=4	BAP31_MOUSE	28	23010000	16597000	49791000	-0.809845	8.02518	5.35012
Nucleolar protein 3 OS=Mus musculus GN=Nol3 PE=1 SV=1	NOL3_MOUSE	985.962	14768.7	2350.87	25859.6	-0.808155	6.91324	4.60883
Annexin A4 OS=Mus musculus GN=Anxa4 PE=1 SV=4	ANXA4_MOUSE	36	35650000	29678000	89034000	-0.807365	8.19016	5.46011
Phosphatidylethanolamine-binding protein 1 OS=Mus musculus GN=Pebp1 PE=1 SV=3	PEBP1_MOUSE	21	46593000	25627000	76881000	-0.803399	8.3054	5.53693
Talin-1 OS=Mus musculus GN=Tln1 PE=1 SV=2	TLN1_MOUSE	270	35492000	26052000	78156000	-0.798637	7.95161	5.30107
Proteasome subunit beta type-2 OS=Mus musculus GN=Psmb2 PE=1 SV=1	PSB2_MOUSE	23	32249000	11707000	35121000	-0.798624	7.81539	5.21026
Isocitrate dehydrogenase [NAD] subunit alpha, mitochondrial OS=Mus musculus GN=Idh3a PE=1 SV=1	IDH3A_MOUSE	40	36847000	24639000	73917000	-0.796222	8.24082	5.49388
F-actin-capping protein subunit beta OS=Mus musculus GN=Capzb PE=1 SV=3	CAPZB_MOUSE	31	18426000	14588000	43764000	-0.79502	7.88152	5.25435
Poly(rC)-binding protein 2 OS=Mus musculus GN=Pcbp2 PE=1 SV=1	PCBP2_MOUSE	38	37035000	22147000	66441000	-0.792369	7.95654	5.30436
Obg-like ATPase 1 OS=Mus musculus GN=Ola1 PE=1 SV=1	OLA1_MOUSE	45	23233000	22365000	67095000	-0.791809	8.05537	5.37024
Ras-related protein Rab-1B OS=Mus musculus GN=Rab1b PE=1 SV=1	RAB1B_MOUSE	22	48139000	20941000	62823000	-0.789747	8.08782	5.39188
Citrate synthase, mitochondrial OS=Mus musculus GN=Cs PE=1 SV=1	CISY_MOUSE	52	56475000	39046000	117138000	-0.788479	8.16376	5.4425
BTB/POZ domain-containing protein KCTD12 OS=Mus musculus GN=Kctd12 PE=1 SV=1	KCD12_MOUSE	36	15012000	12145000	36435000	-0.786584	7.8993	5.2662
Alpha-2-antiplasmin OS=Mus musculus GN=Serpinf2 PE=1 SV=1	A2AP_MOUSE	55	26577000	17757000	53271000	-0.784644	8.08834	5.39223
14-3-3 protein beta/alpha OS=Mus musculus GN=Ywhab PE=1 SV=3	1433B_MOUSE	28	164550000	116390000	349170000	-0.782659	8.41526	5.61017
Retinol-binding protein 1 OS=Mus musculus GN=Rbp1 PE=1 SV=2	RET1_MOUSE	16	36687000	23391000	70173000	-0.782609	8.15419	5.43612
RNA-binding protein EWS OS=Mus musculus GN=Ewsr1 PE=1 SV=2	EWS_MOUSE	68	11474000	12898000	38694000	-0.782367	7.82366	5.21578
Ankyrin repeat and LEM domain-containing protein 2 OS=Mus musculus GN=Ankle2 PE=1 SV=2	ANKL2_MOUSE	106	10897000	6239500	18718500	-0.780534	7.47152	4.98101
Ig mu chain C region OS=Mus musculus GN=Ighm PE=1 SV=2	IGHM_MOUSE	50	40371000	35245000	105735000	-0.778687	8.09342	5.39561
Hydroxyacylglutathione hydrolase, mitochondrial OS=Mus musculus GN=Hagh PE=1 SV=2	GLO2_MOUSE	34	11740000	6711100	20133300	-0.778151	7.50343	5.00228
Aspartyl/asparaginyl beta-hydroxylase OS=Mus musculus GN=Asph PE=1 SV=1	ASPH_MOUSE	83	24947000	21680000	65040000	-0.777572	7.93717	5.29145
Protein Utrn OS=Mus musculus GN=Utrn PE=1 SV=1	E9Q6R7_MOUSE	393	27339000	15173000	45519000	-0.774535	7.79933	5.19955
Otolin-1 OS=Mus musculus GN=Otol1 PE=1 SV=2	OTOL1_MOUSE	480.74	93086.4	14463.7	159101	-0.773298	8.10258	5.40172
40S ribosomal protein S2 OS=Mus musculus GN=Rps2 PE=1 SV=3	RS2_MOUSE	31	67080000	38176000	114528000	-0.771746	8.25913	5.50609
Ribosomal protein L15 OS=Mus musculus GN=Gm10020 PE=3 SV=1	E9QAZ2_MOUSE (+1)	24	34738000	19766000	59298000	-0.771469	7.97329	5.31553
Activated RNA polymerase II transcriptional coactivator p15 OS=Mus musculus GN=Sub1 PE=1 SV=3	TCP4_MOUSE	14	10386000	8831000	26493000	-0.766874	8.00173	5.33449
Complement C3 OS=Mus musculus GN=C3 PE=1 SV=3	CO3_MOUSE	186	44571000	31619000	94857000	-0.766057	8.11004	5.40669
Protein Ankhd1 OS=Mus musculus GN=Ankhd1 PE=1 SV=1	E9PUR0_MOUSE	270	16653000	9424800	28274400	-0.763714	7.65251	5.10167
Phosphatidylinositol transfer protein alpha isoform OS=Mus musculus GN=Pitpna PE=1 SV=2	PIPNA_MOUSE	32	13720000	7262300	21786900	-0.762608	7.69089	5.12726
Tubulin-specific chaperone D OS=Mus musculus GN=Tbcd PE=1 SV=1	TBCD_MOUSE	133	11614000	9686200	29058600	-0.761608	7.64428	5.09619
Cytoplasmic aconitate hydratase OS=Mus musculus GN=Aco1 PE=1 SV=3	ACOC_MOUSE	98	34537000	26197000	78591000	-0.760958	8.05421	5.36948
Cleavage and polyadenylation factor subunit homolog (S. cerevisiae) OS=Mus musculus GN=Pcf11 PE=1 SV=1	G3X9Z4_MOUSE	173	11322000	18094000	54282000	-0.757784	7.85724	5.23816
Golgi phosphoprotein 3-like OS=Mus musculus GN=Golph3l PE=1 SV=1	GLP3L_MOUSE	795.401	67653.9	10380.3	114183	-0.755107	7.88952	5.25968
Succinate--CoA ligase [ADP/GDP-forming] subunit alpha, mitochondrial OS=Mus musculus GN=Suclg1 PE=1 SV=4	SUCA_MOUSE	36	27589000	26862000	80586000	-0.747578	7.15497	4.76998
Alcohol dehydrogenase class-3 OS=Mus musculus GN=Adh5 PE=1 SV=3	ADHX_MOUSE	40	29076000	24240000	72720000	-0.74521	7.84328	5.22885
Kininogen-1 OS=Mus musculus GN=Kng1 PE=1 SV=1	KNG1_MOUSE	73	49169000	35408000	106224000	-0.744796	8.2506	5.5004
26S proteasome non-ATPase regulatory subunit 1 OS=Mus musculus GN=Psmd1 PE=1 SV=1	PSMD1_MOUSE	106	24394000	12300000	36900000	-0.742752	7.96916	5.31277
Dynamin-2 OS=Mus musculus GN=Dnm2 PE=1 SV=2	DYN2_MOUSE	98	28030000	15710000	47130000	-0.742738	7.67119	5.11413
Ribose-phosphate pyrophosphokinase 2 OS=Mus musculus GN=Prps2 PE=1 SV=4	PRPS2_MOUSE	35	20679000	20466000	61398000	-0.741775	7.60364	5.06909
Histone H1.5 OS=Mus musculus GN=Hist1h1b PE=1 SV=2	H15_MOUSE	23	56604000	53260000	159780000	-0.74162	8.12562	5.41708
UDP-glucose:glycoprotein glucosyltransferase 1 OS=Mus musculus GN=Uggt1 PE=1 SV=4	UGGG1_MOUSE	176	26883000	18344000	55032000	-0.740987	7.82276	5.21517
Williams-Beuren syndrome chromosomal region 16 protein homolog OS=Mus musculus GN=Wbscr16 PE=2 SV=1	WBS16_MOUSE	455.574	62187.3	9431.83	103750	-0.738421	7.82992	5.21994
Microtubule-associated protein RP/EB family member 1 OS=Mus musculus GN=Mapre1 PE=1 SV=3	MARE1_MOUSE	30	21422000	13090000	39270000	-0.737852	7.95026	5.30017
Histone H1.2 OS=Mus musculus GN=Hist1h1c PE=1 SV=2	H12_MOUSE	21	171520000	89099000	267297000	-0.737586	8.41453	5.60969
Superoxide dismutase [Cu-Zn] OS=Mus musculus GN=Sod1 PE=1 SV=2	SODC_MOUSE	16	18501000	20208000	60624000	-0.736401	8.18809	5.45872
10 kDa heat shock protein, mitochondrial OS=Mus musculus GN=Hspe1 PE=1 SV=2	CH10_MOUSE	11	45649000	34242000	102726000	-0.734549	7.68469	5.12313
Dystonin OS=Mus musculus GN=Dst PE=1 SV=2	DYST_MOUSE	834	31310000	9122300	27366900	-0.7327	7.89648	5.26432
Replication protein A 14 kDa subunit OS=Mus musculus GN=Rpa3 PE=1 SV=1	RFA3_MOUSE	829.756	31882	4813.61	52949.7	-0.73188	7.39284	4.92856
Dehydrogenase/reductase SDR family member 1 OS=Mus musculus GN=Dhrs1 PE=1 SV=1	DHRS1_MOUSE	34	15866000	21261000	63783000	-0.731578	8.40681	5.60454
Putative phospholipase B-like 2 OS=Mus musculus GN=Plbd2 PE=1 SV=2	PLBL2_MOUSE	66	13260000	11154000	33462000	-0.731148	7.64864	5.09909
Plastin-3 OS=Mus musculus GN=Pls3 PE=1 SV=3	PLST_MOUSE	71	40296000	32126000	96378000	-0.7289	8.14233	5.42822
Glucose-6-phosphate isomerase OS=Mus musculus GN=Gpi PE=1 SV=4	G6PI_MOUSE	63	51337000	35590000	106770000	-0.726349	8.22137	5.48092
Fumarate hydratase, mitochondrial OS=Mus musculus GN=Fh PE=1 SV=3	FUMH_MOUSE	54	30973000	28056000	84168000	-0.719856	8.04254	5.36169
6-phosphogluconate dehydrogenase, decarboxylating OS=Mus musculus GN=Pgd PE=1 SV=3	6PGD_MOUSE	53	44762000	37530000	112590000	-0.719189	8.05923	5.37282
ADP-ribosylation factor 3 OS=Mus musculus GN=Arf3 PE=2 SV=2	ARF3_MOUSE	21	40838000	22369000	67107000	-0.716551	8.0332	5.35547
Arginase-1 OS=Mus musculus GN=Arg1 PE=1 SV=1	ARGI1_MOUSE	35	15264000	7781100	23343300	-0.715791	7.86537	5.24358
Hsc70-interacting protein OS=Mus musculus GN=St13 PE=1 SV=1	F10A1_MOUSE	42	27595000	22326000	66978000	-0.715332	8.07683	5.38455
Ras-related protein Rab-21 OS=Mus musculus GN=Rab21 PE=1 SV=4	RAB21_MOUSE	24	9326200	11923000	35769000	-0.714829	7.38601	4.924
Cytoplasmic dynein 1 light intermediate chain 2 OS=Mus musculus GN=Dync1li2 PE=1 SV=2	DC1L2_MOUSE	54	17712000	8619500	25858500	-0.713284	7.89337	5.26225
Isocitrate dehydrogenase [NAD] subunit, mitochondrial OS=Mus musculus GN=Idh3b PE=1 SV=1	Q91VA7_MOUSE	42	30768000	22035000	66105000	-0.712511	8.13616	5.42411
AP-2 complex subunit alpha-2 OS=Mus musculus GN=Ap2a2 PE=1 SV=2	AP2A2_MOUSE	104	36357000	18024000	54072000	-0.712158	8.05164	5.36776
Fructose-bisphosphate aldolase A OS=Mus musculus GN=Aldoa PE=1 SV=2	ALDOA_MOUSE	39	83826000	70113000	210339000	-0.711672	8.47286	5.64858
Protein PRRC2C OS=Mus musculus GN=Prrc2c PE=1 SV=3	PRC2C_MOUSE	311	10461000		2000000	-0.711093	7.57092	5.04728
H-2 class I histocompatibility antigen, K-B alpha chain OS=Mus musculus GN=H2-K1 PE=1 SV=1	HA1B_MOUSE	525.727	130645	19421.7	213639	-0.709521	8.30537	5.53692
Serine/threonine-protein phosphatase 2A 65 kDa regulatory subunit A alpha isoform OS=Mus musculus GN=Ppp2r1a PE=1 SV=3	2AAA_MOUSE	65	36191000	22756000	68268000	-0.709177	8.03271	5.35514
Ras-related protein Rab-14 OS=Mus musculus GN=Rab14 PE=1 SV=3	RAB14_MOUSE	24	30630000	9196200	27588600	-0.70895	7.9149	5.2766
Histone H1.4 OS=Mus musculus GN=Hist1h1e PE=1 SV=2	H14_MOUSE	22	167460000	89099000	267297000	-0.705224	8.42477	5.61652
45 kDa calcium-binding protein OS=Mus musculus GN=Sdf4 PE=1 SV=1	CAB45_MOUSE	410.196	68194.2	10102.2	111124	-0.704453	7.88044	5.25362
RNA-binding protein FUS OS=Mus musculus GN=Fus PE=1 SV=1	FUS_MOUSE	53	21707000	14085000	42255000	-0.704182	7.79497	5.19665
Intersectin-1 OS=Mus musculus GN=Itsn1 PE=1 SV=2	ITSN1_MOUSE	194	10242000		2000000	-0.703542	7.32306	4.88204
4-trimethylaminobutyraldehyde dehydrogenase OS=Mus musculus GN=Aldh9a1 PE=1 SV=1	AL9A1_MOUSE	54	48089000	35026000	105078000	-0.703246	8.06295	5.3753
Actin-related protein 2/3 complex subunit 1B OS=Mus musculus GN=Arpc1b PE=1 SV=4	ARC1B_MOUSE	41	24078000	22801000	68403000	-0.701466	8.0284	5.35227
Palladin OS=Mus musculus GN=Palld PE=1 SV=2	PALLD_MOUSE	529.777	85104.2	12566.7	138234	-0.699811	8.02344	5.34896
Cytochrome b-c1 complex subunit 2, mitochondrial OS=Mus musculus GN=Uqcrc2 PE=1 SV=1	QCR2_MOUSE	48	47741000	34049000	102147000	-0.695256	7.96348	5.30899
E3 ubiquitin-protein ligase MYCBP2 OS=Mus musculus GN=Mycbp2 PE=1 SV=2	MYCB2_MOUSE	518	14169000	2577700	7733100	-0.691501	7.60502	5.07001
Septin-2 OS=Mus musculus GN=Sept2 PE=1 SV=2	SEPT2_MOUSE	42	32412000	22249000	66747000	-0.680033	7.92565	5.28376
Creatine kinase B-type OS=Mus musculus GN=Ckb PE=1 SV=1	KCRB_MOUSE	43	18012000	17517000	52551000	-0.679586	8.03976	5.35984
Peroxiredoxin-2 OS=Mus musculus GN=Prdx2 PE=1 SV=3	PRDX2_MOUSE	22	106610000	74607000	223821000	-0.678756	8.24872	5.49914
NADP-dependent malic enzyme OS=Mus musculus GN=Me1 PE=1 SV=2	MAOX_MOUSE	64	32532000	20026000	60078000	-0.676211	7.93878	5.29252
Low molecular weight phosphotyrosine protein phosphatase OS=Mus musculus GN=Acp1 PE=1 SV=3	PPAC_MOUSE	18	15343000	16279000	48837000	-0.674192	7.50618	5.00412
Guanine nucleotide-binding protein G(I)/G(S)/G(T) subunit beta-2 OS=Mus musculus GN=Gnb2 PE=1 SV=3	GBB2_MOUSE	37	53332000	27393000	82179000	-0.673306	8.04356	5.36238
Murinoglobulin-1 OS=Mus musculus GN=Mug1 PE=1 SV=3	MUG1_MOUSE	165	32615000	24895000	74685000	-0.669538	7.88438	5.25625
SH3 domain-binding glutamic acid-rich-like protein OS=Mus musculus GN=Sh3bgrl PE=1 SV=1	SH3L1_MOUSE	13	13282000	10320000	30960000	-0.668476	7.70346	5.13564
Translocon-associated protein subunit gamma OS=Mus musculus GN=Ssr3 PE=1 SV=1	SSRG_MOUSE	854.413	70242	10144.2	111586	-0.667752	7.88949	5.25966
2-oxoglutarate dehydrogenase, mitochondrial OS=Mus musculus GN=Ogdh PE=1 SV=3	ODO1_MOUSE	116	31908000	34727000	104181000	-0.665864	8.09841	5.39894
Wiskott-Aldrich syndrome protein family member 2 OS=Mus musculus GN=Wasf2 PE=1 SV=1	WASF2_MOUSE	679.867	48729.9	7020.68	77227.4	-0.664306	7.65034	5.10022
Transforming growth factor-beta-induced protein ig-h3 OS=Mus musculus GN=Tgfbi PE=1 SV=1	BGH3_MOUSE	75	24960000	23969000	71907000	-0.663787	7.98256	5.3217
Calmodulin OS=Mus musculus GN=Calm1 PE=1 SV=2	CALM_MOUSE	17	34298000	21333000	63999000	-0.660603	8.11292	5.40861
Methylcrotonoyl-CoA carboxylase beta chain, mitochondrial OS=Mus musculus GN=Mccc2 PE=1 SV=1	MCCB_MOUSE	61	26715000	14394000	43182000	-0.658448	7.84371	5.22914
ATP-dependent 6-phosphofructokinase, muscle type OS=Mus musculus GN=Pfkm PE=1 SV=3	PFKAM_MOUSE	85	23294000	20420000	61260000	-0.658043	7.82836	5.21891
NADH-ubiquinone oxidoreductase 75 kDa subunit, mitochondrial OS=Mus musculus GN=Ndufs1 PE=1 SV=2	NDUS1_MOUSE	80	33386000	26089000	78267000	-0.656693	7.90669	5.27113
Protein Gm20425 OS=Mus musculus GN=Gm20425 PE=4 SV=1	E9Q035_MOUSE	108	205480000	138630000	415890000	-0.656021	8.68359	5.78906
Coatomer subunit beta' OS=Mus musculus GN=Copb2 PE=1 SV=2	COPB2_MOUSE	102	30851000	14567000	43701000	-0.654389	7.80927	5.20618
ADP/ATP translocase 1 OS=Mus musculus GN=Slc25a4 PE=1 SV=4	ADT1_MOUSE	33	77154000	40043000	120129000	-0.653805	8.20341	5.46894
Vacuolar protein sorting-associated protein 26A OS=Mus musculus GN=Vps26a PE=1 SV=1	VP26A_MOUSE	38	19743000	10708000	32124000	-0.653131	7.8642	5.2428
AP-2 complex subunit alpha-1 OS=Mus musculus GN=Ap2a1 PE=1 SV=1	AP2A1_MOUSE	108	33795000	17705000	53115000	-0.65231	7.93907	5.29271
Cullin-associated NEDD8-dissociated protein 1 OS=Mus musculus GN=Cand1 PE=1 SV=2	CAND1_MOUSE	136	36767000	18665000	55995000	-0.651041	8.00725	5.33817
Prothrombin OS=Mus musculus GN=F2 PE=1 SV=1	THRB_MOUSE	70	20374000	17200000	51600000	-0.649404	7.96768	5.31178
Keratin, type I cytoskeletal 28 OS=Mus musculus GN=Krt28 PE=1 SV=1	K1C28_MOUSE	554.258	121640	17332.4	190657	-0.64836	8.24185	5.49457
Cathepsin D OS=Mus musculus GN=Ctsd PE=1 SV=1	CATD_MOUSE	45	31351000	20400000	61200000	-0.647005	7.91023	5.27349
Phosphatidylinositol transfer protein beta isoform OS=Mus musculus GN=Pitpnb PE=1 SV=2	PIPNB_MOUSE	31	16805000	6196400	18589200	-0.645877	7.87969	5.25313
Enoyl-CoA hydratase, mitochondrial OS=Mus musculus GN=Echs1 PE=1 SV=1	ECHM_MOUSE	31	24077000	20408000	61224000	-0.644403	7.82421	5.21614
Torsin-3A OS=Mus musculus GN=Tor3a PE=1 SV=2	TOR3A_MOUSE	756.701	51660.4	7337.96	80717.6	-0.643824	7.68272	5.12182
Heterogeneous nuclear ribonucleoprotein H2 OS=Mus musculus GN=Hnrnph2 PE=1 SV=1	HNRH2_MOUSE	49	63829000	33200000	99600000	-0.641934	8.21333	5.47555
Serine/threonine-protein kinase OSR1 OS=Mus musculus GN=Oxsr1 PE=1 SV=1	OXSR1_MOUSE	58	15084000	7943300	23829900	-0.640903	7.73065	5.15377
Ubiquitin carboxyl-terminal hydrolase 5 OS=Mus musculus GN=Usp5 PE=1 SV=1	UBP5_MOUSE	96	28402000	17562000	52686000	-0.638231	7.91852	5.27902
Histone H1.3 OS=Mus musculus GN=Hist1h1d PE=1 SV=2	H13_MOUSE	22	171520000	89099000	267297000	-0.637995	8.43207	5.62138
Proteasome subunit alpha type-5 OS=Mus musculus GN=Psma5 PE=1 SV=1	PSA5_MOUSE	26	22654000	20989000	62967000	-0.633107	7.95974	5.30649
Dihydrolipoyllysine-residue acetyltransferase component of pyruvate dehydrogenase complex, mitochondrial OS=Mus musculus GN=Dlat PE=1 SV=2	ODP2_MOUSE	68	33893000	23861000	71583000	-0.632249	7.96612	5.31075
Tubulin alpha-1B chain OS=Mus musculus GN=Tuba1b PE=1 SV=2	TBA1B_MOUSE	50	498680000	256250000	768750000	-0.632072	8.85568	5.90378
Peripherin OS=Mus musculus GN=Prph PE=1 SV=2	PERI_MOUSE	655.799	220745	31093.7	342030	-0.631742	8.6255	5.75034
14-3-3 protein gamma OS=Mus musculus GN=Ywhag PE=1 SV=2	1433G_MOUSE	28	164550000	116390000	349170000	-0.63162	8.35839	5.57226
Beta-1,3-glucosyltransferase OS=Mus musculus GN=B3glct PE=1 SV=3	B3GLT_MOUSE	55	14298000	7372300	22116900	-0.629336	7.56128	5.04085
Transcription factor 12 OS=Mus musculus GN=Tcf12 PE=1 SV=2	HTF4_MOUSE	854.372	4849.07	#N/A	7500	-0.629183	6.13745	4.09163
cAMP-dependent protein kinase type II-alpha regulatory subunit OS=Mus musculus GN=Prkar2a PE=1 SV=2	KAP2_MOUSE	670.978	118990	16730.1	184031	-0.629107	8.22221	5.48147
Sarcoplasmic/endoplasmic reticulum calcium ATPase 2 OS=Mus musculus GN=Atp2a2 PE=1 SV=2	AT2A2_MOUSE	115	30995000	18423000	55269000	-0.628162	7.97281	5.31521
Ras-related protein Rab-18 OS=Mus musculus GN=Rab18 PE=1 SV=2	RAB18_MOUSE	23	19316000	5792400	17377200	-0.627874	7.81625	5.21083
Puromycin-sensitive aminopeptidase OS=Mus musculus GN=Npepps PE=1 SV=2	PSA_MOUSE	103	30697000	18455000	55365000	-0.626627	7.93005	5.2867
Desmin OS=Mus musculus GN=Des PE=1 SV=3	DESM_MOUSE	53	123010000	63259000	189777000	-0.62553	8.49525	5.6635
Keratin, type I cytoskeletal 14 OS=Mus musculus GN=Krt14 PE=1 SV=2	K1C14_MOUSE	53	72967000	47686000	143058000	-0.624555	8.27488	5.51659
Tubulin alpha-1A chain OS=Mus musculus GN=Tuba1a PE=1 SV=1	TBA1A_MOUSE	50	498680000	256250000	768750000	-0.6244	9.10292	6.06862
NADH dehydrogenase [ubiquinone] 1 alpha subcomplex subunit 9, mitochondrial OS=Mus musculus GN=Ndufa9 PE=1 SV=2	NDUA9_MOUSE	43	25566000	14997000	44991000	-0.624108	7.85051	5.23367
UDP-glucose 6-dehydrogenase OS=Mus musculus GN=Ugdh PE=1 SV=1	UGDH_MOUSE	55	29472000	19483000	58449000	-0.623145	8.03923	5.35949
Synaptonemal complex protein 1 OS=Mus musculus GN=Sycp1 PE=1 SV=2	SYCP1_MOUSE	417.198	57172.1	7999.86	87998.5	-0.622167	7.74282	5.16188
Eukaryotic translation initiation factor 4H OS=Mus musculus GN=Eif4h PE=1 SV=3	IF4H_MOUSE	27	22415000	14726000	44178000	-0.621864	7.9767	5.3178
Dipeptidyl peptidase 2 OS=Mus musculus GN=Dpp7 PE=1 SV=2	DPP2_MOUSE	664.312	57952.3	8075.54	88830.9	-0.616196	7.75001	5.16668
EF-hand domain-containing protein D2 OS=Mus musculus GN=Efhd2 PE=1 SV=1	EFHD2_MOUSE	27	21328000	8857500	26572500	-0.61568	7.79398	5.19599
Myristoylated alanine-rich C-kinase substrate OS=Mus musculus GN=Marcks PE=1 SV=2	MARCS_MOUSE	678.325	22263.3	3096.76	34064.3	-0.613592	7.12608	4.75072
Xaa-Pro dipeptidase OS=Mus musculus GN=Pepd PE=1 SV=3	PEPD_MOUSE	55	25308000	18470000	55410000	-0.612121	7.99846	5.33231
Proteasome activator complex subunit 1 OS=Mus musculus GN=Psme1 PE=1 SV=2	PSME1_MOUSE	29	30944000	15199000	45597000	-0.61036	7.8434	5.22894
Copine-3 OS=Mus musculus GN=Cpne3 PE=1 SV=2	CPNE3_MOUSE	60	32423000	17439000	52317000	-0.609355	7.83729	5.22486
NK-tumor recognition protein OS=Mus musculus GN=Nktr PE=1 SV=4	NKTR_MOUSE	408.217	21125.9	2928.94	32218.3	-0.608869	7.09063	4.72709
Rab GDP dissociation inhibitor alpha OS=Mus musculus GN=Gdi1 PE=1 SV=3	GDIA_MOUSE	51	43726000	21005000	63015000	-0.604616	7.94347	5.29565
Glutaryl-CoA dehydrogenase, mitochondrial OS=Mus musculus GN=Gcdh PE=1 SV=2	GCDH_MOUSE	49	19712000	17956000	53868000	-0.604415	7.79481	5.19654
Plasma membrane calcium-transporting ATPase 4 OS=Mus musculus GN=Atp2b4 PE=1 SV=1	AT2B4_MOUSE	740.763	66043.7	9106.63	100173	-0.601	7.83101	5.22067
Ester hydrolase C11orf54 homolog OS=Mus musculus PE=1 SV=1	CK054_MOUSE	35	32582000	13424000	40272000	-0.600664	8.00013	5.33342
Signal transducing adapter molecule 1 OS=Mus musculus GN=Stam PE=1 SV=3	STAM1_MOUSE	661.833	47438.1	6533.34	71866.8	-0.599279	7.61499	5.07666
Serine protease inhibitor A3K OS=Mus musculus GN=Serpina3k PE=1 SV=2	SPA3K_MOUSE	47	40340000	23289000	69867000	-0.598573	8.03322	5.35548
ADP/ATP translocase 2 OS=Mus musculus GN=Slc25a5 PE=1 SV=3	ADT2_MOUSE	33	90689000	50241000	150723000	-0.597595	8.27856	5.51904
60S acidic ribosomal protein P2 OS=Mus musculus GN=Rplp2 PE=1 SV=3	RLA2_MOUSE	12	80083000	40360000	121080000	-0.596217	8.35599	5.57066
Kinesin-like protein KIF22 OS=Mus musculus GN=Kif22 PE=2 SV=2	KIF22_MOUSE	73	13930000	7017900	21053700	-0.595879	7.54387	5.02924
Proteasome subunit beta type-6 OS=Mus musculus GN=Psmb6 PE=1 SV=3	PSB6_MOUSE	25	19984000	20959000	62877000	-0.592977	7.80549	5.20366
Ras GTPase-activating-like protein IQGAP1 OS=Mus musculus GN=Iqgap1 PE=1 SV=2	IQGA1_MOUSE	189	43198000	27121000	81363000	-0.591439	8.00661	5.33774
Acyl-protein thioesterase 1 OS=Mus musculus GN=Lypla1 PE=1 SV=1	LYPA1_MOUSE	25	13246000	6648600	19945800	-0.590528	7.52103	5.01402
4F2 cell-surface antigen heavy chain OS=Mus musculus GN=Slc3a2 PE=1 SV=1	4F2_MOUSE	58	43341000	15016000	45048000	-0.590142	7.99744	5.33163
Mitogen-activated protein kinase 1 OS=Mus musculus GN=Mapk1 PE=1 SV=3	MK01_MOUSE	41	38155000	23427000	70281000	-0.590057	7.9168	5.27787
Protein Tpm3-rs7 OS=Mus musculus GN=Tpm3-rs7 PE=3 SV=1	D3Z2H9_MOUSE	29	51012000	40501000	121503000	-0.589136	8.25093	5.50062
Annexin A5 OS=Mus musculus GN=Anxa5 PE=1 SV=1	ANXA5_MOUSE	36	222740000	66549000	199647000	-0.586909	8.56676	5.71117
Keratin, type I cytoskeletal 19 OS=Mus musculus GN=Krt19 PE=1 SV=1	K1C19_MOUSE	45	129230000	72069000	216207000	-0.586644	8.38305	5.5887
Cytochrome c oxidase subunit 4 isoform 1, mitochondrial OS=Mus musculus GN=Cox4i1 PE=1 SV=2	COX41_MOUSE	20	25645000	28971000	86913000	-0.586473	8.09386	5.3959
40S ribosomal protein S12 OS=Mus musculus GN=Rps12 PE=1 SV=2	RS12_MOUSE	15	35713000	35094000	105282000	-0.584787	8.04903	5.36602
Neutral alpha-glucosidase AB OS=Mus musculus GN=Ganab PE=1 SV=1	GANAB_MOUSE	107	40673000	23984000	71952000	-0.582725	8.04887	5.36591
Alpha-actinin-1 OS=Mus musculus GN=Actn1 PE=1 SV=1	ACTN1_MOUSE	103	45143000	38422000	115266000	-0.581309	8.14822	5.43215
Ubiquitin-conjugating enzyme E2 L3 OS=Mus musculus GN=Ube2l3 PE=1 SV=1	UB2L3_MOUSE	18	23116000	15771000	47313000	-0.579126	7.88379	5.25586
Dihydropyrimidinase-related protein 3 OS=Mus musculus GN=Dpysl3 PE=1 SV=1	DPYL3_MOUSE	875.4	54776.8	7436.55	81802.1	-0.578572	7.70308	5.13538
Poly(rC)-binding protein 1 OS=Mus musculus GN=Pcbp1 PE=1 SV=1	PCBP1_MOUSE	37	42498000	21150000	63450000	-0.578225	8.02509	5.35006
Isocitrate dehydrogenase [NADP], mitochondrial OS=Mus musculus GN=Idh2 PE=1 SV=3	IDHP_MOUSE	51	55879000	38148000	114444000	-0.577732	8.13252	5.42168
Programmed cell death protein 5 OS=Mus musculus GN=Pdcd5 PE=1 SV=3	PDCD5_MOUSE	14	8352600		2000000	-0.577405	7.17341	4.78227
ATP synthase subunit beta, mitochondrial OS=Mus musculus GN=Atp5b PE=1 SV=2	ATPB_MOUSE	56	100010000	61324000	183972000	-0.575985	8.29138	5.52759
PRA1 family protein 3 OS=Mus musculus GN=Arl6ip5 PE=1 SV=2	PRAF3_MOUSE	22	10733000	4916300	14748900	-0.575052	7.59799	5.06533
Acyl-CoA dehydrogenase family member 10 OS=Mus musculus GN=Acad10 PE=1 SV=1	ACD10_MOUSE	119	14250000	7072100	21216300	-0.574211	7.54982	5.03321
Myotrophin OS=Mus musculus GN=Mtpn PE=1 SV=2	MTPN_MOUSE	489.572	67660.4	9157.68	100735	-0.574174	7.83949	5.22633
Transgelin-2 OS=Mus musculus GN=Tagln2 PE=1 SV=4	TAGL2_MOUSE	22	34800000	26511000	79533000	-0.573868	8.144	5.42934
AH receptor-interacting protein OS=Mus musculus GN=Aip PE=1 SV=1	AIP_MOUSE	38	9586500	3166000	9498000	-0.573549	7.4617	4.97446
Lactoylglutathione lyase OS=Mus musculus GN=Glo1 PE=1 SV=3	LGUL_MOUSE	21	23276000	9203000	27609000	-0.573014	7.68269	5.12179
Reticulon-4 OS=Mus musculus GN=Rtn4 PE=1 SV=2	RTN4_MOUSE	127	29447000	25255000	75765000	-0.569136	7.87511	5.25007
Protein disulfide-isomerase TMX3 OS=Mus musculus GN=Tmx3 PE=1 SV=2	TMX3_MOUSE	52	16718000	5365600	16096800	-0.566839	7.60317	5.06878
Dihydropyrimidinase-related protein 2 OS=Mus musculus GN=Dpysl2 PE=1 SV=2	DPYL2_MOUSE	62	46531000	29248000	87744000	-0.56374	8.08324	5.38883
Peroxisomal acyl-coenzyme A oxidase 1 OS=Mus musculus GN=Acox1 PE=1 SV=5	ACOX1_MOUSE	75	19627000	26862000	80586000	-0.563709	8.10652	5.40435
AP-1 complex subunit sigma-1A OS=Mus musculus GN=Ap1s1 PE=1 SV=1	AP1S1_MOUSE	921.94	26301.8	3533.68	38870.5	-0.563511	7.22109	4.81406
Tubulin alpha-1C chain OS=Mus musculus GN=Tuba1c PE=1 SV=1	TBA1C_MOUSE	1174.01	230622	30960.7	340568	-0.562411	8.63517	5.75678
Annexin A7 OS=Mus musculus GN=Anxa7 PE=1 SV=2	ANXA7_MOUSE	50	36029000	22153000	66459000	-0.56144	8.01122	5.34081
ATP-dependent (S)-NAD(P)H-hydrate dehydratase OS=Mus musculus GN=Naxd PE=1 SV=1	NNRD_MOUSE	37	21364000	9134600	27403800	-0.561377	8.19512	5.46341
Clathrin heavy chain 1 OS=Mus musculus GN=Cltc PE=1 SV=3	CLH1_MOUSE	192	64996000	35985000	107955000	-0.561278	8.19407	5.46271
Vacuolar protein sorting-associated protein 35 OS=Mus musculus GN=Vps35 PE=1 SV=1	VPS35_MOUSE	92	40507000	26914000	80742000	-0.5581	7.98568	5.32379
ADP-ribosylation factor 5 OS=Mus musculus GN=Arf5 PE=1 SV=2	ARF5_MOUSE	21	39717000	19281000	57843000	-0.549837	7.97429	5.31619
Complement C4-B OS=Mus musculus GN=C4b PE=1 SV=3	CO4B_MOUSE	193	30571000	11747000	35241000	-0.548626	7.93687	5.29125
High mobility group protein B2 OS=Mus musculus GN=Hmgb2 PE=1 SV=3	HMGB2_MOUSE	24	39802000	23157000	69471000	-0.546945	8.14684	5.43123
Alpha-aminoadipic semialdehyde dehydrogenase OS=Mus musculus GN=Aldh7a1 PE=1 SV=4	AL7A1_MOUSE	59	36657000	15369000	46107000	-0.544526	7.98445	5.32296
Protein Kif13b OS=Mus musculus GN=Kif13b PE=1 SV=1	E9Q4K7_MOUSE	702.827	63753	8444.99	92894.8	-0.543105	7.79239	5.19492
Endophilin-B1 OS=Mus musculus GN=Sh3glb1 PE=1 SV=1	SHLB1_MOUSE	41	20507000	9953600	29860800	-0.542136	7.70215	5.13477
Palmitoyl-protein thioesterase 1 OS=Mus musculus GN=Ppt1 PE=1 SV=2	PPT1_MOUSE	34	20923000		2000000	-0.541	7.6098	5.0732
Osteopontin OS=Mus musculus GN=Spp1 PE=1 SV=1	OSTP_MOUSE	1005.94	5156.25	#N/A	7500	-0.540568	6.15346	4.10231
Chromobox protein homolog 1 OS=Mus musculus GN=Cbx1 PE=1 SV=1	CBX1_MOUSE	21	21497000	9999600	29998800	-0.537672	7.62244	5.08163
ATP-dependent RNA helicase DDX19A OS=Mus musculus GN=Ddx19a PE=1 SV=2	DD19A_MOUSE	653.307	89678.4	11833.4	130168	-0.537537	8.01318	5.34212
RNA-binding protein 3 OS=Mus musculus GN=Rbm3 PE=1 SV=1	RBM3_MOUSE	17	58488000	20652000	61956000	-0.535791	8.21233	5.47489
Chloride intracellular channel protein 4 OS=Mus musculus GN=Clic4 PE=1 SV=3	CLIC4_MOUSE	29	15542000	9893100	29679300	-0.535169	7.75727	5.17151
Adenylate kinase 2, mitochondrial OS=Mus musculus GN=Ak2 PE=1 SV=5	KAD2_MOUSE	26	37373000	24680000	74040000	-0.534218	7.96065	5.3071
ATP-dependent 6-phosphofructokinase, platelet type OS=Mus musculus GN=Pfkp PE=1 SV=1	PFKAP_MOUSE	85	29251000	18103000	54309000	-0.533333	7.9141	5.27606
Filamin-A OS=Mus musculus GN=Flna PE=1 SV=5	FLNA_MOUSE	281	43428000	24998000	74994000	-0.529337	8.07311	5.38208
Group XIIA secretory phospholipase A2 OS=Mus musculus GN=Pla2g12a PE=1 SV=2	PG12A_MOUSE	1221.59	5202.68	#N/A	7500	-0.527636	6.15584	4.1039
Nascent polypeptide-associated complex subunit alpha, muscle-specific form OS=Mus musculus GN=Naca PE=1 SV=2	NACAM_MOUSE	220	44677000	41495000	124485000	-0.526753	7.96854	5.31236
DnaJ homolog subfamily C member 5 OS=Mus musculus GN=Dnajc5 PE=1 SV=1	DNJC5_MOUSE	956.761	46495.5	6088.72	66975.9	-0.52655	7.58233	5.05489
Keratin, type I cytoskeletal 18 OS=Mus musculus GN=Krt18 PE=1 SV=5	K1C18_MOUSE	48	129230000	75021000	225063000	-0.523791	8.4385	5.62567
Rab GDP dissociation inhibitor beta OS=Mus musculus GN=Gdi2 PE=1 SV=1	GDIB_MOUSE	51	57168000	34008000	102024000	-0.52288	8.06855	5.37904
Ig kappa chain C region OS=Mus musculus PE=1 SV=1	IGKC_MOUSE	12	37318000	15536000	46608000	-0.522506	8.03673	5.35782
26S proteasome non-ATPase regulatory subunit 7 OS=Mus musculus GN=Psmd7 PE=1 SV=2	PSMD7_MOUSE	37	30845000	13496000	40488000	-0.52166	8.06116	5.37411
Protein ABHD14B OS=Mus musculus GN=Abhd14b PE=1 SV=1	ABHEB_MOUSE	22	6939300	11401000	34203000	-0.52127	7.11136	4.74091
Methylmalonyl-CoA mutase, mitochondrial OS=Mus musculus GN=Mut PE=1 SV=2	MUTA_MOUSE	83	28088000	12828000	38484000	-0.517469	7.92654	5.28436
Ras-related protein Rab-5C OS=Mus musculus GN=Rab5c PE=1 SV=2	RAB5C_MOUSE	23	24668000	15650000	46950000	-0.511091	7.78548	5.19032
Guanine nucleotide-binding protein G(I)/G(S)/G(T) subunit beta-1 OS=Mus musculus GN=Gnb1 PE=1 SV=3	GBB1_MOUSE	37	51300000	22145000	66435000	-0.509504	8.1144	5.4096
Transmembrane emp24 domain-containing protein 5 OS=Mus musculus GN=Tmed5 PE=1 SV=1	TMED5_MOUSE	26	18620000	8828500	26485500	-0.50835	7.65423	5.10282
Long-chain specific acyl-CoA dehydrogenase, mitochondrial OS=Mus musculus GN=Acadl PE=1 SV=2	ACADL_MOUSE	48	40656000	35314000	105942000	-0.506715	8.1605	5.44033
Adenylyltransferase and sulfurtransferase MOCS3 OS=Mus musculus GN=Mocs3 PE=1 SV=1	MOCS3_MOUSE	49	36529000	17282000	51846000	-0.50519	7.94633	5.29755
Alpha-centractin OS=Mus musculus GN=Actr1a PE=1 SV=1	ACTZ_MOUSE	43	36759000	22337000	67011000	-0.504178	8.16483	5.44322
Acetyl-CoA acetyltransferase, mitochondrial OS=Mus musculus GN=Acat1 PE=1 SV=1	THIL_MOUSE	45	37474000	28146000	84438000	-0.503846	8.09779	5.39853
26S proteasome non-ATPase regulatory subunit 5 OS=Mus musculus GN=Psmd5 PE=1 SV=4	PSMD5_MOUSE	56	41143000	22454000	67362000	-0.503019	7.78188	5.18792
Aldose 1-epimerase OS=Mus musculus GN=Galm PE=1 SV=1	GALM_MOUSE	38	16006000	13524000	40572000	-0.502521	7.73087	5.15391
14-3-3 protein epsilon OS=Mus musculus GN=Ywhae PE=1 SV=1	1433E_MOUSE	29	164550000	92326000	276978000	-0.501946	8.33525	5.55684
Ubiquinone biosynthesis protein COQ9, mitochondrial OS=Mus musculus GN=Coq9 PE=1 SV=1	COQ9_MOUSE	35	15472000	6047500	18142500	-0.501864	7.65055	5.10036
60 kDa heat shock protein, mitochondrial OS=Mus musculus GN=Hspd1 PE=1 SV=1	CH60_MOUSE	61	97338000	51089000	153267000	-0.500541	8.16365	5.44243
Protein Njmu-R1 OS=Mus musculus PE=1 SV=2	NJMU_MOUSE	607.77	26806.7	3445.7	37902.7	-0.499707	7.21645	4.81097
IQ motif and SEC7 domain-containing protein 3 OS=Mus musculus GN=Iqsec3 PE=1 SV=1	IQEC3_MOUSE	751.329	5326.35	#N/A	7500	-0.493743	6.16215	4.1081
Cytoplasmic dynein 1 heavy chain 1 OS=Mus musculus GN=Dync1h1 PE=1 SV=2	DYHC1_MOUSE	532	50680000	22380000	67140000	-0.492872	7.95319	5.30213
Calcium-regulated heat stable protein 1 OS=Mus musculus GN=Carhsp1 PE=1 SV=1	CHSP1_MOUSE	16	12061000	5647700	16943100	-0.490348	7.46246	4.97497
40S ribosomal protein S17 OS=Mus musculus GN=Rps17 PE=1 SV=2	RS17_MOUSE	16	45824000	26004000	78012000	-0.489455	8.1761	5.45073
Coatomer subunit delta OS=Mus musculus GN=Arcn1 PE=1 SV=2	COPD_MOUSE	57	25631000	9542500	28627500	-0.488204	7.78057	5.18705
AP-2 complex subunit beta OS=Mus musculus GN=Ap2b1 PE=1 SV=1	AP2B1_MOUSE	105	35902000	17804000	53412000	-0.485262	7.89132	5.26088
Thioredoxin OS=Mus musculus GN=Txn PE=1 SV=3	THIO_MOUSE	12	91687000	46154000	138462000	-0.482479	8.50025	5.66683
Collagen alpha-1(VII) chain OS=Mus musculus GN=Col7a1 PE=1 SV=3	CO7A1_MOUSE	1125.6	50866	6460.21	71062.3	-0.482382	7.62916	5.0861
Ornithine aminotransferase, mitochondrial OS=Mus musculus GN=Oat PE=1 SV=1	OAT_MOUSE	48	33767000	23167000	69501000	-0.48035	7.71691	5.14461
Dedicator of cytokinesis protein 11 OS=Mus musculus GN=Dock11 PE=1 SV=1	DOC11_MOUSE	238	15659000		2000000	-0.479867	7.43748	4.95832
Hepatoma-derived growth factor OS=Mus musculus GN=Hdgf PE=1 SV=2	HDGF_MOUSE	559.773	60296.2	7643.14	84074.5	-0.479601	7.73922	5.15948
Glutamate--cysteine ligase regulatory subunit OS=Mus musculus GN=Gclm PE=1 SV=1	GSH0_MOUSE	31	8051600	3741000	11223000	-0.479111	7.28499	4.85666
Guanine nucleotide-binding protein G(q) subunit alpha OS=Mus musculus GN=Gnaq PE=1 SV=4	GNAQ_MOUSE	42	25303000	19129000	57387000	-0.478103	8.02895	5.35263
Adapter molecule crk OS=Mus musculus GN=Crk PE=1 SV=1	CRK_MOUSE	34	16284000	6667500	20002500	-0.476127	7.6059	5.0706
Voltage-dependent anion-selective channel protein 1 OS=Mus musculus GN=Vdac1 PE=1 SV=3	VDAC1_MOUSE	32	144100000	36130000	108390000	-0.474285	8.19046	5.46031
Ubiquinol-cytochrome-c reductase complex assembly factor 2 OS=Mus musculus GN=Uqcc2 PE=1 SV=1	UQCC2_MOUSE	963.97	34200.7	4314.67	47461.4	-0.472726	7.36803	4.91202
Quinone oxidoreductase-like protein 2 OS=Mus musculus PE=1 SV=1	QORL2_MOUSE	38	10947000	5059500	15178500	-0.471494	7.41706	4.94471
Protein Gm20547 OS=Mus musculus GN=Gm20547 PE=3 SV=1	B8JJN0_MOUSE	142	12557000	5108600	15325800	-0.470076	7.70419	5.13612
Ezrin OS=Mus musculus GN=Ezr PE=1 SV=3	EZRI_MOUSE	69	54076000	40308000	120924000	-0.469172	8.14327	5.42885
F-actin-capping protein subunit alpha-1 OS=Mus musculus GN=Capza1 PE=1 SV=4	CAZA1_MOUSE	33	30158000	12686000	38058000	-0.467939	7.97155	5.31437
Inter-alpha-trypsin inhibitor heavy chain H2 OS=Mus musculus GN=Itih2 PE=1 SV=1	ITIH2_MOUSE	106	17598000	9906600	29719800	-0.467893	7.88389	5.25593
Ras-related protein Rab-7a OS=Mus musculus GN=Rab7a PE=1 SV=2	RAB7A_MOUSE	23	28832000	18218000	54654000	-0.466731	8.12085	5.4139
Peroxiredoxin-1 OS=Mus musculus GN=Prdx1 PE=1 SV=1	PRDX1_MOUSE	22	112950000	48536000	145608000	-0.466672	8.27388	5.51592
Histidine--tRNA ligase, cytoplasmic OS=Mus musculus GN=Hars PE=1 SV=2	SYHC_MOUSE	57	37375000	21671000	65013000	-0.464984	8.15578	5.43718
Ribosomal protein S6 kinase alpha-3 OS=Mus musculus GN=Rps6ka3 PE=1 SV=2	KS6A3_MOUSE	84	24445000	18443000	55329000	-0.464966	8.05786	5.37191
Importin subunit beta-1 OS=Mus musculus GN=Kpnb1 PE=1 SV=2	IMB1_MOUSE	97	51458000	18331000	54993000	-0.464885	7.93728	5.29152
Regulator of G-protein signaling 3 OS=Mus musculus GN=Rgs3 PE=1 SV=2	RGS3_MOUSE	106	11821000	5432400	16297200	-0.463272	7.44899	4.96599
Eukaryotic translation initiation factor 3 subunit G OS=Mus musculus GN=Eif3g PE=1 SV=2	EIF3G_MOUSE	36	25417000	16042000	48126000	-0.462084	7.91913	5.27942
Plectin OS=Mus musculus GN=Plec PE=1 SV=3	PLEC_MOUSE	534	55410000	30420000	91260000	-0.4606	8.03133	5.35422
NADH dehydrogenase [ubiquinone] flavoprotein 2, mitochondrial OS=Mus musculus GN=Ndufv2 PE=1 SV=2	NDUV2_MOUSE	27	20555000	12505000	37515000	-0.460385	7.87563	5.25042
Aspartyl aminopeptidase OS=Mus musculus GN=Dnpep PE=1 SV=2	DNPEP_MOUSE	52	47015000	23895000	71685000	-0.456842	8.02856	5.35238
Aminopeptidase B OS=Mus musculus GN=Rnpep PE=1 SV=2	AMPB_MOUSE	72	20275000	15973000	47919000	-0.456388	7.92125	5.28083
Eukaryotic initiation factor 4A-I OS=Mus musculus GN=Eif4a1 PE=1 SV=1	IF4A1_MOUSE	46	70086000	27114000	81342000	-0.450132	8.06846	5.37897
Uncharacterized protein C18orf25 homolog OS=Mus musculus PE=1 SV=1	CR025_MOUSE	998.457	5490.01	#N/A	7500	-0.450082	6.17041	4.11361
Transmembrane protein 43 OS=Mus musculus GN=Tmem43 PE=1 SV=1	TMM43_MOUSE	45	23954000	19615000	58845000	-0.449868	7.85987	5.23991
Fatty aldehyde dehydrogenase OS=Mus musculus GN=Aldh3a2 PE=1 SV=2	AL3A2_MOUSE	54	34939000	18319000	54957000	-0.44847	8.0142	5.3428
Keratin, type I cytoskeletal 13 OS=Mus musculus GN=Krt13 PE=1 SV=2	K1C13_MOUSE	560.776	133967	16614.2	182757	-0.448041	8.25102	5.50068
Syntaxin-binding protein 2 OS=Mus musculus GN=Stxbp2 PE=1 SV=1	STXB2_MOUSE	600.79	109288	13500.7	148508	-0.442409	8.11691	5.41127
Synaptosomal-associated protein 29 OS=Mus musculus GN=Snap29 PE=1 SV=1	SNP29_MOUSE	640.81	126498	15626.1	171887	-0.442347	8.21217	5.47478
Sodium/potassium-transporting ATPase subunit alpha-1 OS=Mus musculus GN=Atp1a1 PE=1 SV=1	AT1A1_MOUSE	113	37173000	20188000	60564000	-0.441272	7.94394	5.29596
Prolyl endopeptidase OS=Mus musculus GN=Prep PE=1 SV=1	PPCE_MOUSE	81	34406000	16373000	49119000	-0.439517	8.04873	5.36582
Succinate--CoA ligase [GDP-forming] subunit beta, mitochondrial OS=Mus musculus GN=Suclg2 PE=1 SV=3	SUCB2_MOUSE	47	33787000	18245000	54735000	-0.438213	7.89788	5.26525
Serine protease inhibitor A3M OS=Mus musculus GN=Serpina3m PE=1 SV=2	SPA3M_MOUSE	769.372	95994	11812.4	129937	-0.436793	8.03096	5.35398
Oxysterol-binding protein-related protein 11 OS=Mus musculus GN=Osbpl11 PE=1 SV=2	OSB11_MOUSE	84	7348400	3309100	9927300	-0.433971	7.23744	4.82496
Dolichyl-diphosphooligosaccharide--protein glycosyltransferase subunit 2 OS=Mus musculus GN=Rpn2 PE=1 SV=1	RPN2_MOUSE	69	62214000	26670000	80010000	-0.431422	7.96643	5.31095
T-complex protein 1 subunit gamma OS=Mus musculus GN=Cct3 PE=1 SV=1	TCPG_MOUSE	61	66033000	25575000	76725000	-0.430847	8.20885	5.47257
Astrocytic phosphoprotein PEA-15 OS=Mus musculus GN=Pea15 PE=1 SV=1	PEA15_MOUSE	15	6523100	2740200	8220600	-0.430763	7.40769	4.93846
Myosin-9 OS=Mus musculus GN=Myh9 PE=1 SV=4	MYH9_MOUSE	226	103280000	48703000	146109000	-0.428588	8.32586	5.55058
Elongation factor Tu OS=Mus musculus GN=Gm9755 PE=3 SV=1	D3YVN7_MOUSE (+1)	50	63910000	28664000	85992000	-0.428161	8.17581	5.45054
All-trans-retinol 13,14-reductase OS=Mus musculus GN=Retsat PE=1 SV=3	RETST_MOUSE	67	4683200	2096000	6288000	-0.425107	7.04025	4.6935
Myosin-11 OS=Mus musculus GN=Myh11 PE=1 SV=1	MYH11_MOUSE	227	95315000	38359000	115077000	-0.423503	8.13789	5.42526
2-oxoisovalerate dehydrogenase subunit alpha, mitochondrial OS=Mus musculus GN=Bckdha PE=1 SV=1	ODBA_MOUSE	50	17839000	14833000	44499000	-0.423188	7.883	5.25533
Histone H4 OS=Mus musculus GN=Hist1h4a PE=1 SV=2	H4_MOUSE	11	414490000	253860000	761580000	-0.422622	8.97174	5.98116
Apolipoprotein A-I OS=Mus musculus GN=Apoa1 PE=1 SV=2	APOA1_MOUSE	31	108350000	48991000	146973000	-0.422573	8.40598	5.60399
Nucleosome assembly protein 1-like 1 OS=Mus musculus GN=Nap1l1 PE=1 SV=2	NP1L1_MOUSE	45	51438000	27796000	83388000	-0.420242	8.15296	5.43531
H-2 class I histocompatibility antigen, Q10 alpha chain OS=Mus musculus GN=H2-Q10 PE=1 SV=3	HA10_MOUSE	912.387	140889	17104.9	188154	-0.417353	8.27588	5.51725
ATP-binding cassette sub-family E member 1 OS=Mus musculus GN=Abce1 PE=1 SV=1	ABCE1_MOUSE	67	31901000	17253000	51759000	-0.417006	7.81887	5.21258
Protein Brd1 OS=Mus musculus GN=Brd1 PE=1 SV=1	E9PZ26_MOUSE	133	12186000	3270800	9812400	-0.416449	8.02667	5.35111
Hydroxymethylglutaryl-CoA synthase, cytoplasmic OS=Mus musculus GN=Hmgcs1 PE=1 SV=1	HMCS1_MOUSE	58	3302100	18982000	56946000	-0.415839	7.56799	5.04533
Beta-enolase OS=Mus musculus GN=Eno3 PE=1 SV=3	ENOB_MOUSE	915.449	56537.9	6855.31	75408.4	-0.415507	7.6806	5.1204
Hexokinase-2 OS=Mus musculus GN=Hk2 PE=1 SV=1	HXK2_MOUSE	103	24817000	15531000	46593000	-0.413471	7.76792	5.17862
Adenosylhomocysteinase OS=Mus musculus GN=Ahcy PE=1 SV=3	SAHH_MOUSE	48	34894000	37678000	113034000	-0.411403	8.29492	5.52995
Guanine nucleotide-binding protein G(i) subunit alpha-2 OS=Mus musculus GN=Gnai2 PE=1 SV=5	GNAI2_MOUSE	40	42353000	30365000	91095000	-0.410799	8.01332	5.34221
Golgin subfamily A member 4 OS=Mus musculus GN=Golga4 PE=1 SV=2	GOGA4_MOUSE	258	2895400	10351000	31053000	-0.410135	7.30895	4.87263
Ubiquitin carboxyl-terminal hydrolase 14 OS=Mus musculus GN=Usp14 PE=1 SV=3	UBP14_MOUSE	56	32083000	13707000	41121000	-0.404253	8.01915	5.3461
Translationally-controlled tumor protein OS=Mus musculus GN=Tpt1 PE=1 SV=1	TCTP_MOUSE	19	53052000	13848000	41544000	-0.403292	7.94983	5.29989
Cytochrome c1, heme protein, mitochondrial OS=Mus musculus GN=Cyc1 PE=1 SV=1	CY1_MOUSE	35	30720000	17545000	52635000	-0.403251	7.89782	5.26522
HEAT repeat-containing protein 5A OS=Mus musculus GN=Heatr5a PE=1 SV=2	HTR5A_MOUSE	765.081	70317.6	8447.61	92923.7	-0.40216	7.81925	5.21283
Programmed cell death 6-interacting protein OS=Mus musculus GN=Pdcd6ip PE=1 SV=3	PDC6I_MOUSE	96	33007000	15023000	45069000	-0.402139	7.84079	5.22719
ATP-binding cassette sub-family A member 3 OS=Mus musculus GN=Abca3 PE=1 SV=3	ABCA3_MOUSE	192	22191000	10022000	30066000	-0.400488	6.95275	4.63517
40S ribosomal protein S26 OS=Mus musculus GN=Rps26 PE=1 SV=3	RS26_MOUSE	13	36489000	29706000	89118000	-0.398955	8.02742	5.35162
Coatomer subunit alpha OS=Mus musculus GN=Copa PE=1 SV=2	COPA_MOUSE	138	31339000	17667000	53001000	-0.39825	7.92947	5.28632
ATP synthase subunit alpha, mitochondrial OS=Mus musculus GN=Atp5a1 PE=1 SV=1	ATPA_MOUSE	60	226070000	136880000	410640000	-0.398202	8.51222	5.67482
Protein disulfide-isomerase A4 OS=Mus musculus GN=Pdia4 PE=1 SV=3	PDIA4_MOUSE	72	62791000	28762000	86286000	-0.395744	8.0846	5.38973
40S ribosomal protein S25 OS=Mus musculus GN=Rps25 PE=1 SV=1	RS25_MOUSE	14	49422000	34520000	103560000	-0.395521	7.95814	5.30542
Nucleoside diphosphate kinase A OS=Mus musculus GN=Nme1 PE=1 SV=1	NDKA_MOUSE	17	112190000	61501000	184503000	-0.394759	8.34561	5.56374
N-acetylglucosamine-6-sulfatase OS=Mus musculus GN=Gns PE=1 SV=1	GNS_MOUSE	676.327	74977.1	8935.33	98288.6	-0.390575	7.85807	5.23871
Twinfilin-1 OS=Mus musculus GN=Twf1 PE=1 SV=2	TWF1_MOUSE	40	21211000	11074000	33222000	-0.389796	7.7566	5.17107
Protein KHNYN OS=Mus musculus GN=Khnyn PE=2 SV=2	KHNYN_MOUSE	75	5698800	2487500	7462500	-0.389001	7.1193	4.7462
Protein SGT1 homolog OS=Mus musculus GN=Sugt1 PE=1 SV=3	SGT1_MOUSE	38	13065000	7971900	23915700	-0.388898	7.81525	5.21017
DnaJ homolog subfamily B member 6 OS=Mus musculus GN=Dnajb6 PE=1 SV=4	DNJB6_MOUSE	573.289	55878.5	6627.25	72899.8	-0.383623	7.66476	5.10984
Actin-related protein 3 OS=Mus musculus GN=Actr3 PE=1 SV=3	ARP3_MOUSE	47	53191000	23841000	71523000	-0.383617	8.18665	5.45777
Ribosome-binding protein 1 OS=Mus musculus GN=Rrbp1 PE=1 SV=2	RRBP1_MOUSE	173	36898000	18379000	55137000	-0.382666	7.93438	5.28959
Serine/threonine-protein phosphatase 2A catalytic subunit beta isoform OS=Mus musculus GN=Ppp2cb PE=1 SV=1	PP2AB_MOUSE	36	29240000	12701000	38103000	-0.381961	7.82829	5.21886
Dihydrolipoyl dehydrogenase, mitochondrial OS=Mus musculus GN=Dld PE=1 SV=2	DLDH_MOUSE	54	61220000	47640000	142920000	-0.381915	8.31655	5.54437
Protein Dnajc13 OS=Mus musculus GN=Dnajc13 PE=1 SV=1	D4AFX7_MOUSE	255	13136000	5338200	16014600	-0.38168	7.50785	5.00523
Serine/threonine-protein kinase TAO1 OS=Mus musculus GN=Taok1 PE=1 SV=1	TAOK1_MOUSE	116	26323000	11431000	34293000	-0.38159	7.78259	5.18839
GTP-binding protein SAR1b OS=Mus musculus GN=Sar1b PE=1 SV=1	SAR1B_MOUSE	22	32459000	15034000	45102000	-0.380307	7.89331	5.26221
40S ribosomal protein S14 OS=Mus musculus GN=Rps14 PE=1 SV=3	RS14_MOUSE	16	37299000	22780000	68340000	-0.377509	8.14238	5.42825
Calpain-1 catalytic subunit OS=Mus musculus GN=Capn1 PE=1 SV=1	CAN1_MOUSE	82	6805400	3722500	11167500	-0.376799	7.5814	5.05426
Endoplasmic reticulum aminopeptidase 1 OS=Mus musculus GN=Erap1 PE=1 SV=2	ERAP1_MOUSE	107	32342000	13867000	41601000	-0.375616	7.85138	5.23425
Glycogen phosphorylase, brain form OS=Mus musculus GN=Pygb PE=1 SV=3	PYGB_MOUSE	97	38862000	22325000	66975000	-0.375058	7.93691	5.29127
Ras-related protein Rab-25 OS=Mus musculus GN=Rab25 PE=1 SV=2	RAB25_MOUSE	956.471	5788.96	#N/A	7500	-0.373586	6.18524	4.12349
Ras-related protein Rab-1A OS=Mus musculus GN=Rab1A PE=1 SV=3	RAB1A_MOUSE	23	107910000	22866000	68598000	-0.372414	8.1991	5.46607
3-mercaptopyruvate sulfurtransferase OS=Mus musculus GN=Mpst PE=1 SV=3	THTM_MOUSE	33	20419000	22236000	66708000	-0.371826	7.99073	5.32715
Uroporphyrinogen decarboxylase OS=Mus musculus GN=Urod PE=1 SV=2	DCUP_MOUSE	41	16092000	6359400	19078200	-0.369215	7.51067	5.00711
Hypoxia up-regulated protein 1 OS=Mus musculus GN=Hyou1 PE=1 SV=1	HYOU1_MOUSE	111	38499000	19204000	57612000	-0.364137	7.87227	5.24818
Thioredoxin domain-containing protein 17 OS=Mus musculus GN=Txndc17 PE=1 SV=1	TXD17_MOUSE	14	7814000	13847000	41541000	-0.362146	7.22178	4.81452
Alpha-enolase OS=Mus musculus GN=Eno1 PE=1 SV=3	ENOA_MOUSE	47	178510000	110890000	332670000	-0.359415	8.63201	5.75467
TAR DNA-binding protein 43 OS=Mus musculus GN=Tardbp PE=1 SV=1	TADBP_MOUSE	45	29564000	15620000	46860000	-0.358731	7.88669	5.25779
Erlin-2 OS=Mus musculus GN=Erlin2 PE=1 SV=1	ERLN2_MOUSE	38	27221000	18076000	54228000	-0.357126	7.96206	5.30804
Alpha-N-acetylgalactosaminidase OS=Mus musculus GN=Naga PE=1 SV=2	NAGAB_MOUSE	47	14994000	6400500	19201500	-0.356834	7.53397	5.02265
Alanine--tRNA ligase, cytoplasmic OS=Mus musculus GN=Aars PE=1 SV=1	SYAC_MOUSE	107	21269000	7223800	21671400	-0.354066	7.77978	5.18652
NADH-cytochrome b5 reductase 3 OS=Mus musculus GN=Cyb5r3 PE=1 SV=3	NB5R3_MOUSE	34	57154000	35523000	106569000	-0.350513	8.21043	5.47362
Fascin OS=Mus musculus GN=Fscn1 PE=1 SV=4	FSCN1_MOUSE	55	34526000	19172000	57516000	-0.350337	7.70784	5.13856
Nuclear migration protein nudC OS=Mus musculus GN=Nudc PE=1 SV=1	NUDC_MOUSE	38	21825000	9877400	29632200	-0.349775	7.91475	5.2765
Ribonuclease inhibitor OS=Mus musculus GN=Rnh1 PE=1 SV=1	RINI_MOUSE	50	41534000	21895000	65685000	-0.348036	8.03976	5.35984
15 kDa selenoprotein OS=Mus musculus GN=Sep15 PE=1 SV=3	SEP15_MOUSE	879.461	54025.9	6246.49	68711.4	-0.346898	7.63346	5.08898
60S acidic ribosomal protein P0 OS=Mus musculus GN=Rplp0 PE=1 SV=3	RLA0_MOUSE	34	48538000	29988000	89964000	-0.342308	8.14909	5.43273
Proteasome subunit alpha type-7 OS=Mus musculus GN=Psma7 PE=1 SV=1	PSA7_MOUSE	28	32144000	21683000	65049000	-0.339919	7.95969	5.30646
Regulatory-associated protein of mTOR OS=Mus musculus GN=Rptor PE=1 SV=1	RPTOR_MOUSE	149	6347900	18350000	55050000	-0.339125	7.406	4.93733
Proteasome activator complex subunit 2 OS=Mus musculus GN=Psme2 PE=1 SV=4	PSME2_MOUSE	27	21158000	12280000	36840000	-0.335879	7.87413	5.24942
Fibrinogen alpha chain OS=Mus musculus GN=Fga PE=1 SV=1	FIBA_MOUSE	87	50903000	31702000	95106000	-0.334646	8.233	5.48867
NADH dehydrogenase [ubiquinone] iron-sulfur protein 3, mitochondrial OS=Mus musculus GN=Ndufs3 PE=1 SV=2	NDUS3_MOUSE	30	42021000	12067000	36201000	-0.330774	7.85986	5.2399
Rho GDP-dissociation inhibitor 2 OS=Mus musculus GN=Arhgdib PE=1 SV=3	GDIR2_MOUSE	23	15433000	9441800	28325400	-0.330355	7.48637	4.99091
MCG6895 OS=Mus musculus GN=2210016F16Rik PE=1 SV=1	G3X8U3_MOUSE	39	12397000	5441900	16325700	-0.330143	7.83469	5.22313
Peptidyl-prolyl cis-trans isomerase NIMA-interacting 4 OS=Mus musculus GN=Pin4 PE=1 SV=1	PIN4_MOUSE	702.318	64868.8	7407.83	81486.1	-0.329028	7.74811	5.16541
Glucosidase 2 subunit beta OS=Mus musculus GN=Prkcsh PE=1 SV=1	GLU2B_MOUSE	59	26278000	15588000	46764000	-0.327892	7.92637	5.28425
Succinate dehydrogenase [ubiquinone] iron-sulfur subunit, mitochondrial OS=Mus musculus GN=Sdhb PE=1 SV=1	SDHB_MOUSE	32	25994000	15905000	47715000	-0.326916	8.09476	5.39651
Sarcoplasmic/endoplasmic reticulum calcium ATPase 1 OS=Mus musculus GN=Atp2a1 PE=1 SV=1	AT2A1_MOUSE	684.657	102064	11626.9	127896	-0.325498	8.04248	5.36165
Argininosuccinate lyase OS=Mus musculus GN=Asl PE=1 SV=1	ARLY_MOUSE	52	44696000	24285000	72855000	-0.325424	8.06485	5.37656
Importin-7 OS=Mus musculus GN=Ipo7 PE=1 SV=2	IPO7_MOUSE	119	24369000	9224800	27674400	-0.324909	7.79223	5.19482
Microtubule-associated protein RP/EB family member 2 OS=Mus musculus GN=Mapre2 PE=1 SV=1	MARE2_MOUSE	775.41	80920.9	9203.89	101243	-0.323235	7.89069	5.26046
Ribosomal RNA processing protein 36 homolog OS=Mus musculus GN=Rrp36 PE=1 SV=1	RRP36_MOUSE	836.95	72797.3	8278.17	91059.9	-0.322931	7.8217	5.21447
Tyrosine--tRNA ligase, cytoplasmic OS=Mus musculus GN=Yars PE=1 SV=3	SYYC_MOUSE	59	22050000	13141000	39423000	-0.321368	7.91025	5.2735
60S ribosomal protein L28 OS=Mus musculus GN=Rpl28 PE=1 SV=2	RL28_MOUSE	16	31565000	19828000	59484000	-0.320106	8.02101	5.34734
Methionine adenosyltransferase 2 subunit beta OS=Mus musculus GN=Mat2b PE=1 SV=1	MAT2B_MOUSE	37	21069000	9245500	27736500	-0.319491	7.86091	5.2406
Serine/threonine-protein phosphatase 2A catalytic subunit alpha isoform OS=Mus musculus GN=Ppp2ca PE=1 SV=1	PP2AA_MOUSE	603.598	120550	13651.6	150168	-0.31694	8.14878	5.43252
Heat shock protein HSP 90-alpha OS=Mus musculus GN=Hsp90aa1 PE=1 SV=4	HS90A_MOUSE	85	105840000	66547000	199641000	-0.315846	8.50169	5.6678
Glycogenin-1 OS=Mus musculus GN=Gyg1 PE=1 SV=3	GLYG_MOUSE	37	8280100	7035500	21106500	-0.311463	6.95845	4.63897
Elongation factor 1-alpha 1 OS=Mus musculus GN=Eef1a1 PE=1 SV=3	EF1A1_MOUSE	50	418450000	92800000	278400000	-0.308912	8.51372	5.67582
Myosin-14 OS=Mus musculus GN=Myh14 PE=1 SV=1	MYH14_MOUSE	229	95315000	29657000	88971000	-0.308026	8.13721	5.42481
Syntaxin-6 OS=Mus musculus GN=Stx6 PE=1 SV=1	STX6_MOUSE	946.101	52141.4	5868.07	64548.8	-0.307961	7.60055	5.06703
Inorganic pyrophosphatase OS=Mus musculus GN=Ppa1 PE=1 SV=1	IPYR_MOUSE	33	28901000	19928000	59784000	-0.307349	8.11493	5.40995
Paxillin OS=Mus musculus GN=Pxn PE=1 SV=1	PAXI_MOUSE	757.362	69071.1	7756.65	85323.2	-0.304855	7.78295	5.18863
Apoptosis regulator BAX OS=Mus musculus GN=Bax PE=1 SV=1	BAX_MOUSE	768.353	32382.9	3635.66	39992.3	-0.30449	7.28938	4.85959
General vesicular transport factor p115 OS=Mus musculus GN=Uso1 PE=1 SV=2	USO1_MOUSE	107	21889000	9693000	29079000	-0.30407	7.7885	5.19234
Protein H2-Q4 OS=Mus musculus GN=H2-Q4 PE=1 SV=1	Q8HWB2_MOUSE	912.387	160857	18031.6	198348	-0.302256	8.33301	5.55534
Protein Dnah6 OS=Mus musculus GN=Dnah6 PE=1 SV=1	E9Q0B6_MOUSE	475	10223000	4200200	12600600	-0.301674	7.35838	4.90559
40S ribosomal protein S18 OS=Mus musculus GN=Rps18 PE=1 SV=3	RS18_MOUSE	18	58972000	28299000	84897000	-0.29961	8.21846	5.47897
Mitochondrial import receptor subunit TOM20 homolog OS=Mus musculus GN=Tomm20 PE=1 SV=1	TOM20_MOUSE	791.063	43313	4838.5	53223.5	-0.297262	7.47704	4.98469
Switch-associated protein 70 OS=Mus musculus GN=Swap70 PE=1 SV=2	SWP70_MOUSE	715.688	65567.7	7318.2	80500.2	-0.296008	7.74683	5.16455
NADH dehydrogenase [ubiquinone] iron-sulfur protein 4, mitochondrial OS=Mus musculus GN=Ndufs4 PE=1 SV=3	NDUS4_MOUSE	581.303	120388	13431.5	147747	-0.295434	8.14253	5.42835
Protein Rpl9-ps6 OS=Mus musculus GN=Rpl9-ps6 PE=4 SV=1	A0A140T8T4_MOUSE,RL9_MOUSE	962.175	57350.4	6397.18	70368.9	-0.295135	7.65939	5.10626
Thioredoxin reductase 1, cytoplasmic OS=Mus musculus GN=Txnrd1 PE=1 SV=3	TRXR1_MOUSE	67	34524000	7211300	21633900	-0.294521	7.64268	5.09512
ATP-dependent 6-phosphofructokinase, liver type OS=Mus musculus GN=Pfkl PE=1 SV=4	PFKAL_MOUSE	85	31561000	18356000	55068000	-0.293741	7.80235	5.20156
40S ribosomal protein S3a OS=Mus musculus GN=Rps3a PE=1 SV=3	RS3A_MOUSE	30	71195000	20686000	62058000	-0.292722	8.2888	5.52587
Endoplasmic reticulum resident protein 29 OS=Mus musculus GN=Erp29 PE=1 SV=2	ERP29_MOUSE	29	18723000	11205000	33615000	-0.289375	7.76296	5.17531
Aconitate hydratase, mitochondrial OS=Mus musculus GN=Aco2 PE=1 SV=1	ACON_MOUSE	85	55144000	35032000	105096000	-0.287398	8.21374	5.47582
SLIT-ROBO Rho GTPase-activating protein 1 OS=Mus musculus GN=Srgap1 PE=1 SV=2	SRGP1_MOUSE	121	9140300	3714100	11142300	-0.285734	7.30712	4.87142
Zinc finger protein 638 OS=Mus musculus GN=Znf638 PE=1 SV=2	ZN638_MOUSE	218	12389000	36071000	108213000	-0.283975	7.57574	5.05049
Voltage-dependent anion-selective channel protein 2 OS=Mus musculus GN=Vdac2 PE=1 SV=2	VDAC2_MOUSE	32	58019000	23123000	69369000	-0.283253	8.02467	5.34978
Calumenin OS=Mus musculus GN=Calu PE=1 SV=1	CALU_MOUSE	37	41982000	27465000	82395000	-0.283077	8.23741	5.49161
Protein AMBP OS=Mus musculus GN=Ambp PE=1 SV=2	AMBP_MOUSE	490.257	80934.6	8950.74	98458.2	-0.282754	7.88071	5.2538
Membrane magnesium transporter 1 OS=Mus musculus GN=Mmgt1 PE=1 SV=1	MMGT1_MOUSE	15	11598000	4698000	14094000	-0.281205	7.4098	4.93987
Retinol-binding protein 4 OS=Mus musculus GN=Rbp4 PE=1 SV=2	RET4_MOUSE	543.265	97277.1	10732.4	118056	-0.279304	7.99967	5.33311
Protein transport protein Sec23A OS=Mus musculus GN=Sec23a PE=1 SV=2	SC23A_MOUSE	86	27563000	11470000	34410000	-0.278891	7.74569	5.16379
Cytochrome b-c1 complex subunit Rieske, mitochondrial OS=Mus musculus GN=Uqcrfs1 PE=1 SV=1	UCRI_MOUSE	29	20340000	18906000	56718000	-0.276729	7.95702	5.30468
Inactive phospholipase C-like protein 2 OS=Mus musculus GN=Plcl2 PE=1 SV=2	PLCL2_MOUSE	745.407	6201.53	#N/A	7500	-0.274266	6.20515	4.13677
Serine/threonine-protein kinase MRCK beta OS=Mus musculus GN=Cdc42bpb PE=1 SV=2	MRCKB_MOUSE	790.883	62817.2	6897.56	75873.2	-0.27243	7.71307	5.14205
Autophagy protein 5 OS=Mus musculus GN=Atg5 PE=1 SV=1	ATG5_MOUSE	481.251	102210	11215.3	123368	-0.271435	8.02995	5.3533
Calreticulin OS=Mus musculus GN=Calr PE=1 SV=1	CALR_MOUSE	48	95431000	52551000	157653000	-0.270505	8.48929	5.65953
Protein Apol10b OS=Mus musculus GN=Apol10b PE=4 SV=1	G3X9K7_MOUSE	781.373	14284.1	1564.89	17213.8	-0.269155	6.74742	4.49828
Platelet-activating factor acetylhydrolase IB subunit alpha OS=Mus musculus GN=Pafah1b1 PE=1 SV=2	LIS1_MOUSE	47	12414000	10996000	32988000	-0.268263	7.82039	5.2136
Protein NDRG1 OS=Mus musculus GN=Ndrg1 PE=1 SV=1	NDRG1_MOUSE	43	29584000	9486600	28459800	-0.268034	8.04315	5.3621
Protein ABHD15 OS=Mus musculus GN=Abhd15 PE=1 SV=1	ABH15_MOUSE	1037.44	7500	819.024	9009.26	-0.264519	6.32659	4.21773
Angiopoietin-related protein 2 OS=Mus musculus GN=Angptl2 PE=2 SV=2	ANGL2_MOUSE	701.354	93985.9	10252.8	112781	-0.263004	7.97322	5.31548
Spermidine synthase OS=Mus musculus GN=Srm PE=1 SV=1	SPEE_MOUSE	34	36747000	16940000	50820000	-0.261336	7.98822	5.32548
Vigilin OS=Mus musculus GN=Hdlbp PE=1 SV=1	VIGLN_MOUSE	142	56309000	19513000	58539000	-0.25762	8.02438	5.34959
DNA replication licensing factor MCM3 OS=Mus musculus GN=Mcm3 PE=1 SV=2	MCM3_MOUSE	92	30528000	13279000	39837000	-0.255394	7.85209	5.23473
Proliferation-associated protein 2G4 OS=Mus musculus GN=Pa2g4 PE=1 SV=3	PA2G4_MOUSE	44	43652000	14885000	44655000	-0.252491	7.94147	5.29431
Myosin phosphatase Rho-interacting protein OS=Mus musculus GN=Mprip PE=1 SV=2	MPRIP_MOUSE	587.788	76532.8	8287.89	91166.8	-0.252431	7.8368	5.22453
Histone H2B type 1-P OS=Mus musculus GN=Hist1h2bp PE=1 SV=3	H2B1P_MOUSE	587.276	174977	18943.8	208382	-0.252061	8.37541	5.58361
Afadin OS=Mus musculus GN=Mllt4 PE=1 SV=3	AFAD_MOUSE	207	17675000	6151200	18453600	-0.251212	7.5531	5.0354
Cysteine-rich protein 2 OS=Mus musculus GN=Crip2 PE=1 SV=1	CRIP2_MOUSE	23	32620000	12945000	38835000	-0.245496	7.37579	4.91719
Prohibitin-2 OS=Mus musculus GN=Phb2 PE=1 SV=1	PHB2_MOUSE	33	53301000	32557000	97671000	-0.239529	8.19843	5.46562
Protein SET OS=Mus musculus GN=Set PE=1 SV=1	SET_MOUSE	33	34012000	22757000	68271000	-0.238873	8.11832	5.41221
ATP-citrate synthase OS=Mus musculus GN=Acly PE=1 SV=1	ACLY_MOUSE	120	45103000	22168000	66504000	-0.238699	8.03001	5.35334
Catenin alpha-1 OS=Mus musculus GN=Ctnna1 PE=1 SV=1	CTNA1_MOUSE	100	21072000	3862200	11586600	-0.236294	7.80101	5.20068
40S ribosomal protein S20 OS=Mus musculus GN=Rps20 PE=1 SV=1	RS20_MOUSE	13	62162000	29611000	88833000	-0.235206	8.19445	5.46297
Lamin-B2 OS=Mus musculus GN=Lmnb2 PE=1 SV=2	LMNB2_MOUSE	67	30515000	22719000	68157000	-0.235074	8.01394	5.34263
Heterogeneous nuclear ribonucleoproteins C1/C2 OS=Mus musculus GN=Hnrnpc PE=1 SV=1	HNRPC_MOUSE	34	36987000	16304000	48912000	-0.234459	8.10849	5.40566
Fibrinogen beta chain OS=Mus musculus GN=Fgb PE=1 SV=1	FIBB_MOUSE	55	73050000	41991000	125973000	-0.22862	8.41605	5.6107
60S ribosomal protein L5 OS=Mus musculus GN=Rpl5 PE=1 SV=3	RL5_MOUSE	34	47546000	16043000	48129000	-0.228505	8.21327	5.47552
Aldehyde dehydrogenase, mitochondrial OS=Mus musculus GN=Aldh2 PE=1 SV=1	ALDH2_MOUSE	57	95045000	52229000	156687000	-0.226588	8.38104	5.58736
Plasminogen receptor (KT) OS=Mus musculus GN=Plgrkt PE=1 SV=1	PLRKT_MOUSE	632.304	55728.3	5926.91	65196	-0.226374	7.62377	5.08251
Biglycan OS=Mus musculus GN=Bgn PE=1 SV=1	PGS1_MOUSE	42	42278000	33937000	101811000	-0.221075	8.34839	5.56559
GTP-binding protein SAR1a OS=Mus musculus GN=Sar1a PE=1 SV=1	SAR1A_MOUSE	22	33790000	13840000	41520000	-0.220868	7.87902	5.25268
Actin-related protein 2/3 complex subunit 2 OS=Mus musculus GN=Arpc2 PE=1 SV=3	ARPC2_MOUSE	34	39452000	8700400	26101200	-0.220788	7.96842	5.31228
14-3-3 protein zeta/delta OS=Mus musculus GN=Ywhaz PE=1 SV=1	1433Z_MOUSE	28	164550000	92326000	276978000	-0.220308	8.41636	5.6109
Nucleobindin-1 OS=Mus musculus GN=Nucb1 PE=1 SV=2	NUCB1_MOUSE	53	24242000	15746000	47238000	-0.219599	7.87816	5.25211
Protein Ankrd31 OS=Mus musculus GN=Ankrd31 PE=4 SV=1	A0A140LI88_MOUSE	196	13859000	5373300	16119900	-0.21802	7.47682	4.98454
60S ribosomal protein L23 OS=Mus musculus GN=Rpl23 PE=1 SV=1	RL23_MOUSE	15	40976000	34668000	104004000	-0.216435	7.33152	4.88768
Cytosolic non-specific dipeptidase OS=Mus musculus GN=Cndp2 PE=1 SV=1	CNDP2_MOUSE	53	41802000	22365000	67095000	-0.212655	8.15482	5.43655
Synaptobrevin homolog YKT6 OS=Mus musculus GN=Ykt6 PE=1 SV=1	YKT6_MOUSE	22	20541000	9380700	28142100	-0.209933	7.76534	5.1769
Heterogeneous nuclear ribonucleoprotein A0 OS=Mus musculus GN=Hnrnpa0 PE=1 SV=1	ROA0_MOUSE	31	31396000	17928000	53784000	-0.209273	8.19696	5.46464
Sorcin OS=Mus musculus GN=Sri PE=1 SV=1	SORCN_MOUSE	22	21966000	10805000	32415000	-0.209129	7.74478	5.16319
Multiple coagulation factor deficiency protein 2 homolog OS=Mus musculus GN=Mcfd2 PE=1 SV=1	MCFD2_MOUSE	664.953	66238.8	6954.53	76499.8	-0.207781	7.73181	5.15454
Heterogeneous nuclear ribonucleoproteins A2/B1 OS=Mus musculus GN=Hnrnpa2b1 PE=1 SV=2	ROA2_MOUSE	37	107550000	46134000	138402000	-0.20553	8.5272	5.6848
26S proteasome non-ATPase regulatory subunit 2 OS=Mus musculus GN=Psmd2 PE=1 SV=1	PSMD2_MOUSE	100	40934000	18056000	54168000	-0.205025	7.88676	5.25784
Clusterin OS=Mus musculus GN=Clu PE=1 SV=1	CLUS_MOUSE	52	26510000	11164000	33492000	-0.203804	7.98922	5.32615
NADH dehydrogenase [ubiquinone] iron-sulfur protein 6, mitochondrial OS=Mus musculus GN=Ndufs6 PE=1 SV=2	NDUS6_MOUSE	855.434	47582.7	4975.28	54728.1	-0.201843	7.51488	5.00992
Glyceraldehyde-3-phosphate dehydrogenase OS=Mus musculus GN=Gapdh PE=1 SV=2	G3P_MOUSE	36	328490000	72004000	216012000	-0.201726	8.40837	5.60558
C-Jun-amino-terminal kinase-interacting protein 4 OS=Mus musculus GN=Spag9 PE=1 SV=2	JIP4_MOUSE	774.355	25510.3	2655.11	29206.2	-0.195194	7.10718	4.73812
Sorting nexin-3 OS=Mus musculus GN=Snx3 PE=1 SV=3	SNX3_MOUSE	19	17969000	11070000	33210000	-0.192945	7.98334	5.32223
Small nuclear ribonucleoprotein Sm D2 OS=Mus musculus GN=Snrpd2 PE=1 SV=1	SMD2_MOUSE	14	27332000	13146000	39438000	-0.191812	7.93166	5.28777
Phosphatidate cytidylyltransferase 2 OS=Mus musculus GN=Cds2 PE=1 SV=1	CDS2_MOUSE	1013.01	45977.5	4773.66	52510.2	-0.191671	7.49007	4.99338
Geranylgeranyl transferase type-2 subunit beta OS=Mus musculus GN=Rabggtb PE=1 SV=2	PGTB2_MOUSE	884.394	83275.5	8645.06	95095.6	-0.191487	7.87699	5.25132
ATP-dependent RNA helicase DDX3X OS=Mus musculus GN=Ddx3x PE=1 SV=3	DDX3X_MOUSE	73	58230000	23967000	71901000	-0.189133	8.01303	5.34202
Protein phosphatase 1 regulatory subunit 7 OS=Mus musculus GN=Ppp1r7 PE=1 SV=2	PP1R7_MOUSE	41	36120000	14342000	43026000	-0.186984	7.84669	5.23113
V-type proton ATPase subunit E 1 OS=Mus musculus GN=Atp6v1e1 PE=1 SV=2	VATE1_MOUSE	26	21334000	13430000	40290000	-0.184959	7.95696	5.30464
Tetratricopeptide repeat protein 23-like OS=Mus musculus GN=Ttc23l PE=2 SV=1	TT23L_MOUSE	52	15040000	5684100	17052300	-0.181162	7.5064	5.00427
alpha-1,2-Mannosidase OS=Mus musculus GN=Man1c1 PE=1 SV=1	Q6NXK9_MOUSE	1325.95	6621.26	#N/A	7500	-0.179785	6.22481	4.14987
Hexokinase-1 OS=Mus musculus GN=Hk1 PE=1 SV=3	HXK1_MOUSE	108	30491000	11306000	33918000	-0.178997	7.78345	5.18897
Lysosome-associated membrane glycoprotein 2 OS=Mus musculus GN=Lamp2 PE=1 SV=2	LAMP2_MOUSE	46	31361000	11828000	35484000	-0.178197	7.82507	5.21671
Dr1-associated corepressor OS=Mus musculus GN=Drap1 PE=1 SV=3	NC2A_MOUSE	22	1771300		2000000	-0.175191	6.57649	4.38433
Brefeldin A-inhibited guanine nucleotide-exchange protein 1 OS=Mus musculus GN=Arfgef1 PE=1 SV=1	BIG1_MOUSE	209	10036000	2406700	7220100	-0.171208	7.49441	4.99628
Ubiquitin-like modifier-activating enzyme 1 OS=Mus musculus GN=Uba1 PE=1 SV=1	UBA1_MOUSE	118	78417000	31636000	94908000	-0.170666	8.15689	5.43793
Protein S100-A9 OS=Mus musculus GN=S100a9 PE=1 SV=3	S10A9_MOUSE	13	27430000	13142000	39426000	-0.169819	7.85194	5.23463
Vesicular integral-membrane protein VIP36 OS=Mus musculus GN=Lman2 PE=1 SV=2	LMAN2_MOUSE	40	34428000	17884000	53652000	-0.168205	8.2421	5.49473
CDK5 regulatory subunit-associated protein 3 OS=Mus musculus GN=Cdk5rap3 PE=1 SV=1	CK5P3_MOUSE	57	12775000		2000000	-0.167652	7.72807	5.15205
60S ribosomal protein L17 OS=Mus musculus GN=Rpl17 PE=1 SV=3	RL17_MOUSE	21	37259000	17116000	51348000	-0.166408	8.04765	5.3651
Chloride intracellular channel protein 1 OS=Mus musculus GN=Clic1 PE=1 SV=3	CLIC1_MOUSE	27	28997000	20516000	61548000	-0.165019	8.041	5.36067
Small acidic protein OS=Mus musculus GN=Smap PE=1 SV=1	SMAP_MOUSE	972.927	23574.7	2402.64	26429.1	-0.16489	7.0485	4.699
Transcription intermediary factor 1-beta OS=Mus musculus GN=Trim28 PE=1 SV=3	TIF1B_MOUSE	89	41724000	14572000	43716000	-0.163832	7.89756	5.26504
DNA repair protein RAD50 OS=Mus musculus GN=Rad50 PE=1 SV=1	RAD50_MOUSE	153	12320000		2000000	-0.162003	7.82713	5.21808
Rho GTPase-activating protein 1 OS=Mus musculus GN=Arhgap1 PE=1 SV=1	RHG01_MOUSE	50	27395000	13397000	40191000	-0.161052	7.96304	5.30869
Receptor tyrosine-protein kinase erbB-2 OS=Mus musculus GN=Erbb2 PE=1 SV=3	ERBB2_MOUSE	1409.32	6711.2	#N/A	7500	-0.160319	6.22895	4.15263
V-type proton ATPase subunit G 1 OS=Mus musculus GN=Atp6v1g1 PE=1 SV=3	VATG1_MOUSE	683.319	74710.6	7576.66	83343.3	-0.157754	7.79821	5.1988
NADH dehydrogenase [ubiquinone] 1 beta subcomplex subunit 4 OS=Mus musculus GN=Ndufb4 PE=1 SV=3	NDUB4_MOUSE	15	4356800	9940000	29820000	-0.156944	7.28316	4.85544
Heat shock 70 kDa protein 4 OS=Mus musculus GN=Hspa4 PE=1 SV=1	HSP74_MOUSE	94	38868000	20212000	60636000	-0.151946	7.88529	5.25686
Synaptic vesicle membrane protein VAT-1 homolog OS=Mus musculus GN=Vat1 PE=1 SV=3	VAT1_MOUSE	43	52029000	32689000	98067000	-0.150956	8.15013	5.43342
Protein Rps18-ps3 OS=Mus musculus GN=Rps18-ps3 PE=3 SV=1	A0A140T8T3_MOUSE	661.834	160314	16159.5	177754	-0.14898	8.29351	5.529
Peptidyl-prolyl cis-trans isomerase FKBP8 OS=Mus musculus GN=Fkbp8 PE=1 SV=2	FKBP8_MOUSE	874.392	46072.4	4640.02	51040.2	-0.147731	7.48091	4.98728
Transmembrane protein 87A OS=Mus musculus GN=Tmem87a PE=1 SV=1	TM87A_MOUSE	712.352	79182.6	7945.46	87400.1	-0.14245	7.83244	5.22163
Protein jagunal homolog 1 OS=Mus musculus GN=Jagn1 PE=1 SV=2	JAGN1_MOUSE	21	5691800	2091000	6273000	-0.140271	7.07791	4.7186
Polypyrimidine tract-binding protein 1 OS=Mus musculus GN=Ptbp1 PE=1 SV=2	PTBP1_MOUSE	56	58321000	16579000	49737000	-0.139017	8.191	5.46067
tRNA-splicing ligase RtcB homolog OS=Mus musculus GN=Rtcb PE=1 SV=1	RTCB_MOUSE	55	37888000	21839000	65517000	-0.13712	8.04222	5.36148
ATP synthase subunit d, mitochondrial OS=Mus musculus GN=Atp5h PE=1 SV=3	ATP5H_MOUSE (+1)	19	36087000	13092000	39276000	-0.122169	7.87716	5.25144
Thioredoxin domain-containing protein 12 OS=Mus musculus GN=Txndc12 PE=1 SV=1	TXD12_MOUSE	19	17625000	6385900	19157700	-0.120301	7.56564	5.04376
Phosphoserine aminotransferase OS=Mus musculus GN=Psat1 PE=1 SV=1	SERC_MOUSE	40	56821000	22343000	67029000	-0.117911	8.05707	5.37138
Heterogeneous nuclear ribonucleoprotein H OS=Mus musculus GN=Hnrnph1 PE=1 SV=3	HNRH1_MOUSE	49	93203000	33200000	99600000	-0.116165	8.09026	5.3935
Isoamyl acetate-hydrolyzing esterase 1 homolog OS=Mus musculus GN=Iah1 PE=1 SV=1	IAH1_MOUSE	925.437	60510.7	5961.67	65578.4	-0.116029	7.65102	5.10068
Lamin-B1 OS=Mus musculus GN=Lmnb1 PE=1 SV=3	LMNB1_MOUSE	67	58487000	27081000	81243000	-0.113413	8.07978	5.38652
Rho guanine nucleotide exchange factor 2 OS=Mus musculus GN=Arhgef2 PE=1 SV=4	ARHG2_MOUSE	112	19308000	36728000	110184000	-0.113395	7.53926	5.02617
GDP-L-fucose synthase OS=Mus musculus GN=Tsta3 PE=1 SV=3	FCL_MOUSE	36	18072000	11556000	34668000	-0.112949	7.88998	5.25999
Rab GTPase-activating protein 1 OS=Mus musculus GN=Rabgap1 PE=1 SV=1	RBGP1_MOUSE	735.846	69814.2	6857.92	75437.1	-0.111755	7.74318	5.16212
Ubiquitin conjugation factor E4 A OS=Mus musculus GN=Ube4a PE=1 SV=1	UBE4A_MOUSE	894.749	58344.1	5726.97	62996.6	-0.110688	7.62601	5.08401
Synaptosomal-associated protein 23 OS=Mus musculus GN=Snap23 PE=1 SV=1	SNP23_MOUSE	845.888	32433.3	3182.59	35008.5	-0.110229	7.24339	4.82893
Heat shock cognate 71 kDa protein OS=Mus musculus GN=Hspa8 PE=1 SV=1	HSP7C_MOUSE	71	220420000	60715000	182145000	-0.106043	8.41649	5.61099
Acyl-CoA dehydrogenase family member 11 OS=Mus musculus GN=Acad11 PE=1 SV=2	ACD11_MOUSE	87	15586000	20384000	61152000	-0.105064	7.29376	4.8625
Elongation factor 1-delta OS=Mus musculus GN=Eef1d PE=1 SV=3	EF1D_MOUSE	31	64849000	22224000	66672000	-0.105002	8.12337	5.41558
Bifunctional purine biosynthesis protein PURH OS=Mus musculus GN=Atic PE=1 SV=2	PUR9_MOUSE	64	48468000	21847000	65541000	-0.102802	7.98507	5.32338
Fibrinogen gamma chain OS=Mus musculus GN=Fgg PE=1 SV=1	FIBG_MOUSE	49	74366000	30009000	90027000	-0.101302	8.23715	5.49143
Brain-specific angiogenesis inhibitor 1-associated protein 2 OS=Mus musculus GN=Baiap2 PE=1 SV=2	BAIP2_MOUSE	713.4	56414	5499.03	60489.3	-0.100627	7.60174	5.06783
Peptidyl-prolyl cis-trans isomerase B OS=Mus musculus GN=Ppib PE=1 SV=2	PPIB_MOUSE	24	47289000	23698000	71094000	-0.0971203	8.27736	5.51824
Eukaryotic translation initiation factor 3 subunit B OS=Mus musculus GN=Eif3b PE=1 SV=1	EIF3B_MOUSE	91	31064000	14901000	44703000	-0.0919626	8.04566	5.36377
Tropomyosin alpha-4 chain OS=Mus musculus GN=Tpm4 PE=1 SV=3	TPM4_MOUSE	28	51792000	25174000	75522000	-0.0918192	8.17256	5.44837
Podocalyxin OS=Mus musculus GN=Podxl PE=1 SV=2	PODXL_MOUSE	665.768	82510.5	7992.03	87912.3	-0.0914878	7.84729	5.23153
Liprin-beta-1 OS=Mus musculus GN=Ppfibp1 PE=1 SV=3	LIPB1_MOUSE	554.936	89979.2	8690.65	95597.1	-0.0873766	7.90278	5.26852
Keratin, type I cytoskeletal 42 OS=Mus musculus GN=Krt42 PE=1 SV=1	K1C42_MOUSE	50	72967000	51851000	155553000	-0.0827313	8.58247	5.72165
Vasodilator-stimulated phosphoprotein OS=Mus musculus GN=Vasp PE=1 SV=4	VASP_MOUSE	605.247	35714.3	3436.94	37806.3	-0.082126	7.29961	4.86641
Torsin-1A OS=Mus musculus GN=Tor1a PE=1 SV=1	TOR1A_MOUSE	775.879	113614	10897.7	119875	-0.0773866	8.0524	5.36827
Ras-interacting protein 1 OS=Mus musculus GN=Rasip1 PE=1 SV=3	RAIN_MOUSE	919.796	54115.8	5184.91	57034	-0.0757739	7.56886	5.04591
T-complex protein 1 subunit zeta OS=Mus musculus GN=Cct6a PE=1 SV=3	TCPZ_MOUSE	58	62091000	23404000	70212000	-0.0749789	7.94459	5.29639
SHC-transforming protein 1 OS=Mus musculus GN=Shc1 PE=1 SV=3	SHC1_MOUSE	955.461	64948.3	6206.37	68270.1	-0.0719615	7.68685	5.12456
Tonsoku-like protein OS=Mus musculus GN=Tonsl PE=1 SV=2	TONSL_MOUSE	151	48466000	16900000	50700000	-0.0650127	7.99636	5.33091
Clustered mitochondria protein homolog OS=Mus musculus GN=Cluh PE=1 SV=2	CLU_MOUSE	844.9	49533.2	4705.21	51757.3	-0.0633658	7.50835	5.00557
U6 snRNA-associated Sm-like protein LSm3 OS=Mus musculus GN=Lsm3 PE=1 SV=2	LSM3_MOUSE	12	17753000		2000000	-0.0631264	7.32579	4.88386
40S ribosomal protein S15a OS=Mus musculus GN=Rps15a PE=1 SV=2	RS15A_MOUSE	15	65446000	18480000	55440000	-0.0623823	8.13407	5.42271
Xaa-Pro aminopeptidase 1 OS=Mus musculus GN=Xpnpep1 PE=1 SV=1	XPP1_MOUSE	70	27628000	10689000	32067000	-0.0611019	7.83888	5.22592
Acidic leucine-rich nuclear phosphoprotein 32 family member B OS=Mus musculus GN=Anp32b PE=1 SV=1	AN32B_MOUSE	31	61550000	26731000	80193000	-0.0596509	8.27767	5.51845
60S ribosomal protein L31 OS=Mus musculus GN=Rpl31 PE=1 SV=1	RL31_MOUSE	14	64128000	24399000	73197000	-0.0594096	8.16846	5.44564
Nucleoside diphosphate kinase OS=Mus musculus GN=Gm20390 PE=3 SV=1	E9PZF0_MOUSE	30	161180000	61501000	184503000	-0.0585769	8.55922	5.70615
Elongator complex protein 2 OS=Mus musculus GN=Elp2 PE=1 SV=1	ELP2_MOUSE	910.896	24558.7	2324.45	25568.9	-0.0581582	7.05012	4.70008
AP-1 complex subunit beta-1 OS=Mus musculus GN=Ap1b1 PE=1 SV=2	AP1B1_MOUSE	104	39864000	15090000	45270000	-0.0578736	7.86003	5.24002
Protein FAM192A OS=Mus musculus GN=Fam192a PE=1 SV=1	F192A_MOUSE	869.893	61406.5	5808.58	63894.4	-0.0572965	7.64693	5.09795
Carbonyl reductase [NADPH] 3 OS=Mus musculus GN=Cbr3 PE=1 SV=1	CBR3_MOUSE	31	16396000		2000000	-0.0560999	7.2841	4.85607
Ig gamma-1 chain C region, membrane-bound form OS=Mus musculus GN=Ighg1 PE=1 SV=2	IGH1M_MOUSE	43	72296000	27507000	82521000	-0.0557319	8.19651	5.46434
Inorganic pyrophosphatase 2, mitochondrial OS=Mus musculus GN=Ppa2 PE=1 SV=1	IPYR2_MOUSE	38	16759000	7055600	21166800	-0.0534774	7.75352	5.16901
Deoxynucleoside triphosphate triphosphohydrolase SAMHD1 OS=Mus musculus GN=Samhd1 PE=1 SV=2	SAMH1_MOUSE	73	28370000	6727700	20183100	-0.0516128	7.83081	5.22054
Isoleucine--tRNA ligase, mitochondrial OS=Mus musculus GN=Iars2 PE=1 SV=1	SYIM_MOUSE	113	24316000	10481000	31443000	-0.0508691	7.82492	5.21662
26S proteasome non-ATPase regulatory subunit 11 OS=Mus musculus GN=Psmd11 PE=1 SV=3	PSD11_MOUSE	47	45455000	18718000	56154000	-0.0497314	7.93987	5.29325
Serine/threonine-protein phosphatase PP1-gamma catalytic subunit OS=Mus musculus GN=Ppp1cc PE=1 SV=1	PP1G_MOUSE	37	28882000	9952800	29858400	-0.0479662	7.76894	5.17929
Coiled-coil domain-containing protein 93 OS=Mus musculus GN=Ccdc93 PE=1 SV=1	CCD93_MOUSE	810.91	95644.1	8979.12	98770.3	-0.0464013	7.93309	5.28873
Zinc finger protein 496 OS=Mus musculus GN=Znf496 PE=1 SV=1	ZN496_MOUSE	1004.97	7262.83	#N/A	7500	-0.0463588	6.25375	4.16917
Chromobox protein homolog 3 OS=Mus musculus GN=Cbx3 PE=1 SV=2	CBX3_MOUSE	21	33568000	11723000	35169000	-0.0462708	7.99075	5.32716
Thioredoxin domain-containing protein 5 OS=Mus musculus GN=Txndc5 PE=1 SV=2	TXND5_MOUSE	46	33320000	10494000	31482000	-0.0458662	7.71499	5.14333
Galactokinase OS=Mus musculus GN=Galk1 PE=1 SV=2	GALK1_MOUSE	42	38641000	12486000	37458000	-0.0428733	7.93465	5.28977
UBX domain-containing protein 1 OS=Mus musculus GN=Ubxn1 PE=1 SV=1	UBXN1_MOUSE	34	7663100	1644300	4932900	-0.0408575	7.3152	4.8768
Glia maturation factor beta OS=Mus musculus GN=Gmfb PE=1 SV=3	GMFB_MOUSE	17	21177000	5541200	16623600	-0.0404818	7.69368	5.12912
78 kDa glucose-regulated protein OS=Mus musculus GN=Hspa5 PE=1 SV=3	GRP78_MOUSE	72	186470000	58193000	174579000	-0.0402836	8.34323	5.56215
26S protease regulatory subunit 6B OS=Mus musculus GN=Psmc4 PE=1 SV=2	PRS6B_MOUSE	47	39455000	9237200	27711600	-0.0392082	7.85414	5.23609
Neurofibromin OS=Mus musculus GN=Nf1 PE=1 SV=1	NF1_MOUSE	320	6524000	2232800	6698400	-0.0380597	7.12131	4.74754
Probable ATP-dependent RNA helicase DDX5 OS=Mus musculus GN=Ddx5 PE=1 SV=2	DDX5_MOUSE	69	64630000	21748000	65244000	-0.0377328	8.18114	5.4541
High mobility group protein B1 OS=Mus musculus GN=Hmgb1 PE=1 SV=2	HMGB1_MOUSE	25	78721000	31532000	94596000	-0.036553	8.32344	5.54896
NADH dehydrogenase [ubiquinone] iron-sulfur protein 2, mitochondrial OS=Mus musculus GN=Ndufs2 PE=1 SV=1	NDUS2_MOUSE	53	40704000	15046000	45138000	-0.0328334	7.92827	5.28551
Peroxiredoxin-4 OS=Mus musculus GN=Prdx4 PE=1 SV=1	PRDX4_MOUSE	31	100380000	29609000	88827000	-0.0318653	8.11668	5.41112
Malate dehydrogenase, mitochondrial OS=Mus musculus GN=Mdh2 PE=1 SV=3	MDHM_MOUSE	36	147540000	60297000	180891000	-0.0248094	8.50553	5.67035
Tropomyosin alpha-1 chain OS=Mus musculus GN=Tpm1 PE=1 SV=1	TPM1_MOUSE	33	38922000	21042000	63126000	-0.0229706	8.19384	5.46256
Nucleophosmin OS=Mus musculus GN=Npm1 PE=1 SV=1	NPM_MOUSE	33	76822000	28805000	86415000	-0.0224566	8.45357	5.63571
Eukaryotic translation initiation factor 3 subunit C OS=Mus musculus GN=Eif3c PE=1 SV=1	EIF3C_MOUSE	106	27052000	20061000	60183000	-0.0217987	7.65257	5.10171
T-complex protein 1 subunit alpha OS=Mus musculus GN=Tcp1 PE=1 SV=3	TCPA_MOUSE	60	56964000	29630000	88890000	-0.021677	7.84716	5.23144
Protein Gm17669 OS=Mus musculus GN=Gm17669 PE=4 SV=1	F6QL70_MOUSE	17	43791000	14815000	44445000	-0.0213867	7.94565	5.2971
26S protease regulatory subunit 10B OS=Mus musculus GN=Psmc6 PE=1 SV=1	PRS10_MOUSE	44	46584000	12512000	37536000	-0.019282	7.92878	5.28585
T-complex protein 1 subunit eta OS=Mus musculus GN=Cct7 PE=1 SV=1	TCPH_MOUSE	60	57637000	23407000	70221000	-0.0152606	7.98031	5.32021
60S ribosomal protein L22 OS=Mus musculus GN=Rpl22 PE=1 SV=2	RL22_MOUSE	15	35033000	26984000	80952000	-0.0139683	7.78395	5.1893
Lon protease homolog, mitochondrial OS=Mus musculus GN=Lonp1 PE=1 SV=2	LONM_MOUSE	106	28480000	12093000	36279000	-0.0117561	7.7068	5.13786
T-lymphoma invasion and metastasis-inducing protein 1 OS=Mus musculus GN=Tiam1 PE=1 SV=1	TIAM1_MOUSE	178	15780000	5296000	15888000	-0.00984032	7.50062	5.00041
Neuropathy target esterase OS=Mus musculus GN=Pnpla6 PE=1 SV=2	PLPL6_MOUSE	1046.44	7450.84	#N/A	7500	-0.00948751	6.262	4.17467
Adenylate kinase isoenzyme 1 OS=Mus musculus GN=Ak1 PE=1 SV=1	KAD1_MOUSE	22	16707000	7025600	21076800	-0.00940772	7.67436	5.11624
eIF-2-alpha kinase activator GCN1 OS=Mus musculus GN=Gcn1 PE=1 SV=1	GCN1_MOUSE	293	26440000	8739800	26219400	-0.0091401	7.54363	5.02909
Dolichyl-diphosphooligosaccharide--protein glycosyltransferase subunit 1 OS=Mus musculus GN=Rpn1 PE=1 SV=1	RPN1_MOUSE	69	64497000	23662000	70986000	-0.00886342	8.115	5.41
Structural maintenance of chromosomes protein 1B OS=Mus musculus GN=Smc1b PE=1 SV=1	SMC1B_MOUSE	551.809	7475.37	#N/A	7500	-0.00474561	6.26307	4.17538
Neurofilament medium polypeptide OS=Mus musculus GN=Nefm PE=1 SV=4	NFM_MOUSE	670.659	301228	27397.1	301368	-0.000670467	8.67004	5.78003
Coactosin-like protein OS=Mus musculus GN=Cotl1 PE=1 SV=3	COTL1_MOUSE	16	22451000	5958700	17876100	2.14771e-05	7.97739	5.31826
ATP synthase subunit O, mitochondrial OS=Mus musculus GN=Atp5o PE=1 SV=1	ATPO_MOUSE	23	53393000	33813000	101439000	0.000610872	7.97841	5.31894
26S protease regulatory subunit 7 OS=Mus musculus GN=Psmc2 PE=1 SV=5	PRS7_MOUSE	49	36069000	16539000	49617000	0.0024526	7.93605	5.2907
Transitional endoplasmic reticulum ATPase OS=Mus musculus GN=Vcp PE=1 SV=4	TERA_MOUSE	89	103160000	29293000	87879000	0.0048751	8.20043	5.46696
Endoplasmin OS=Mus musculus GN=Hsp90b1 PE=1 SV=2	ENPL_MOUSE	92	113180000	40556000	121668000	0.00829426	8.33178	5.55452
Actin-related protein 2 OS=Mus musculus GN=Actr2 PE=1 SV=1	ARP2_MOUSE	45	36510000	13900000	41700000	0.00907072	7.9836	5.3224
Early endosome antigen 1 OS=Mus musculus GN=Eea1 PE=1 SV=2	EEA1_MOUSE	609.815	79136.7	7118.98	78308.8	0.0151722	7.7957	5.19713
Neudesin OS=Mus musculus GN=Nenf PE=1 SV=1	NENF_MOUSE	633.317	79122.2	7115.06	78265.7	0.0157031	7.79546	5.19697
LETM1 and EF-hand domain-containing protein 1, mitochondrial OS=Mus musculus GN=Letm1 PE=1 SV=1	LETM1_MOUSE	83	24002000	9025200	27075600	0.0172956	7.78314	5.18876
PDZ domain containing 8 OS=Mus musculus GN=Pdzd8 PE=1 SV=1	B9EJ80_MOUSE	806.364	49341.2	4431.47	48746.2	0.0175039	7.48742	4.99161
BAG family molecular chaperone regulator 3 OS=Mus musculus GN=Bag3 PE=1 SV=2	BAG3_MOUSE	707.365	104844	9400.53	103406	0.019926	7.97788	5.31858
60S ribosomal protein L35a OS=Mus musculus GN=Rpl35a PE=1 SV=2	RL35A_MOUSE	13	33051000	18505000	55515000	0.020363	8.14276	5.42851
Mitochondrial-processing peptidase subunit beta OS=Mus musculus GN=Pmpcb PE=1 SV=1	MPPB_MOUSE	55	22876000	14136000	42408000	0.0275669	7.65011	5.10007
2-oxoisovalerate dehydrogenase subunit beta, mitochondrial OS=Mus musculus GN=Bckdhb PE=1 SV=2	ODBB_MOUSE	43	11434000	5556300	16668900	0.0285232	7.66108	5.10738
Nucleosome assembly protein 1-like 4 OS=Mus musculus GN=Nap1l4 PE=1 SV=1	NP1L4_MOUSE	43	34887000	24335000	73005000	0.0286239	7.816	5.21067
Tubulin beta-3 chain OS=Mus musculus GN=Tubb3 PE=1 SV=1	TBB3_MOUSE	816.418	212141	18905.8	207964	0.0286939	8.43504	5.62336
Heterogeneous nuclear ribonucleoprotein F OS=Mus musculus GN=Hnrnpf PE=1 SV=3	HNRPF_MOUSE	46	99914000	33200000	99600000	0.0289404	8.06371	5.37581
40S ribosomal protein S3 OS=Mus musculus GN=Rps3 PE=1 SV=1	RS3_MOUSE	27	51449000	28025000	84075000	0.0325713	8.15617	5.43745
Nuclease-sensitive element-binding protein 1 OS=Mus musculus GN=Ybx1 PE=1 SV=3	YBOX1_MOUSE	36	35682000	14069000	42207000	0.0326216	7.91222	5.27481
Secretory carrier-associated membrane protein 1 OS=Mus musculus GN=Scamp1 PE=1 SV=1	SCAM1_MOUSE	38	14774000	4814500	14443500	0.0326401	7.46564	4.9771
Transcription elongation factor SPT6 OS=Mus musculus GN=Supt6h PE=1 SV=2	SPT6H_MOUSE	199	6157700	11258000	33774000	0.0338785	7.32886	4.88591
Fibronectin OS=Mus musculus GN=Fn1 PE=1 SV=4	FINC_MOUSE	273	132810000	29025000	87075000	0.0352615	8.1985	5.46567
Glycoprotein-N-acetylgalactosamine 3-beta-galactosyltransferase 1 OS=Mus musculus GN=C1galt1 PE=1 SV=1	C1GLT_MOUSE	624.275	7710.09	#N/A	7500	0.0398571	6.2732	4.18213
Ig kappa chain V-V region HP R16.7 OS=Mus musculus PE=1 SV=1	KV5AB_MOUSE,KV5AC_MOUSE	963.957	43764.2	3866.22	42528.4	0.0413225	7.40396	4.93597
Carbonyl reductase [NADPH] 2 OS=Mus musculus GN=Cbr2 PE=1 SV=1	CBR2_MOUSE	26	20190000	14142000	42426000	0.041413	7.18609	4.79072
Destrin OS=Mus musculus GN=Dstn PE=1 SV=3	DEST_MOUSE	19	44053000	25265000	75795000	0.0438923	7.95869	5.3058
Heterogeneous nuclear ribonucleoprotein K OS=Mus musculus GN=Hnrnpk PE=1 SV=1	HNRPK_MOUSE	51	107620000	43029000	129087000	0.0457539	8.37137	5.58091
Proline synthase co-transcribed bacterial homolog protein OS=Mus musculus GN=Prosc PE=1 SV=1	PROSC_MOUSE	30	13234000		2000000	0.0478224	7.73624	5.15749
Calcium/calmodulin-dependent protein kinase type 1 OS=Mus musculus GN=Camk1 PE=1 SV=1	KCC1A_MOUSE	42	13153000	4648500	13945500	0.0501341	7.57478	5.04986
Protein furry homolog OS=Mus musculus GN=Fry PE=1 SV=1	FRY_MOUSE	943.878	7780.86	#N/A	7500	0.0530386	6.27622	4.18415
Importin-5 OS=Mus musculus GN=Ipo5 PE=1 SV=3	IPO5_MOUSE	124	29307000	11948000	35844000	0.0534924	7.72644	5.15096
Protein disulfide-isomerase OS=Mus musculus GN=P4hb PE=1 SV=2	PDIA1_MOUSE	57	180590000	52243000	156729000	0.055403	8.45564	5.63709
Barrier-to-autointegration factor OS=Mus musculus GN=Banf1 PE=1 SV=1	BAF_MOUSE	10	23391000	7161800	21485400	0.0579297	8.05256	5.36838
RuvB-like 1 OS=Mus musculus GN=Ruvbl1 PE=1 SV=1	RUVB1_MOUSE	50	45534000	19371000	58113000	0.0616315	8.16973	5.44648
Cell division cycle protein 23 homolog OS=Mus musculus GN=Cdc23 PE=1 SV=2	CDC23_MOUSE	709.34	101857	8863.92	97503.1	0.0630305	7.94946	5.29964
Ataxin-10 OS=Mus musculus GN=Atxn10 PE=1 SV=2	ATX10_MOUSE	54	28512000	5908400	17725200	0.0638211	7.72526	5.15018
Receptor of activated protein C kinase 1 OS=Mus musculus GN=Rack1 PE=1 SV=3	RACK1_MOUSE	35	45509000	22664000	67992000	0.0653178	8.29205	5.52803
SUMO-activating enzyme subunit 2 OS=Mus musculus GN=Uba2 PE=1 SV=1	SAE2_MOUSE	71	23537000	5996900	17990700	0.0666895	7.66801	5.112
Asparagine synthetase [glutamine-hydrolyzing] OS=Mus musculus GN=Asns PE=1 SV=3	ASNS_MOUSE	64	27863000	8166800	24500400	0.0677044	7.78141	5.18761
Heat shock protein HSP 90-beta OS=Mus musculus GN=Hsp90ab1 PE=1 SV=3	HS90B_MOUSE	83	149680000	65015000	195045000	0.0688261	8.53249	5.68833
Receptor-interacting serine/threonine-protein kinase 3 OS=Mus musculus GN=Ripk3 PE=1 SV=2	RIPK3_MOUSE	493.715	126709	10981.4	120795	0.0689501	8.09037	5.39358
Sorting nexin-5 OS=Mus musculus GN=Snx5 PE=1 SV=1	SNX5_MOUSE	47	31120000	12223000	36669000	0.0693963	8.09783	5.39855
Glutathione reductase, mitochondrial OS=Mus musculus GN=Gsr PE=1 SV=3	GSHR_MOUSE	54	35194000	16145000	48435000	0.0705528	8.21107	5.47405
Spliceosome RNA helicase Ddx39b OS=Mus musculus GN=Ddx39b PE=1 SV=1	DX39B_MOUSE	49	71777000	20982000	62946000	0.0715832	8.06865	5.3791
T-complex protein 1 subunit epsilon OS=Mus musculus GN=Cct5 PE=1 SV=1	TCPE_MOUSE	60	61652000	19367000	58101000	0.071736	8.04977	5.36651
2',3'-cyclic-nucleotide 3'-phosphodiesterase OS=Mus musculus GN=Cnp PE=1 SV=3	CN37_MOUSE	47	12605000	3991000	11973000	0.0742114	7.39055	4.92703
ELAV-like protein 1 OS=Mus musculus GN=Elavl1 PE=1 SV=2	ELAV1_MOUSE	36	54383000	16694000	50082000	0.0746296	8.01678	5.34452
Glutaredoxin-3 OS=Mus musculus GN=Glrx3 PE=1 SV=1	GLRX3_MOUSE	38	25253000	8440700	25322100	0.0772445	7.76864	5.17909
DnaJ homolog subfamily A member 1 OS=Mus musculus GN=Dnaja1 PE=1 SV=1	DNJA1_MOUSE	45	23983000	11312000	33936000	0.078985	7.8277	5.21847
Tropomyosin alpha-3 chain OS=Mus musculus GN=Tpm3 PE=1 SV=3	TPM3_MOUSE	33	56432000	20657000	61971000	0.0808336	8.25926	5.50617
Histone H2A.Z OS=Mus musculus GN=H2afz PE=1 SV=2	H2AZ_MOUSE	457.601	281943	24217.8	266396	0.0818327	8.60857	5.73905
Thioredoxin-like protein 1 OS=Mus musculus GN=Txnl1 PE=1 SV=3	TXNL1_MOUSE	32	38451000	16720000	50160000	0.0833728	8.11331	5.40887
Nicotinamide phosphoribosyltransferase OS=Mus musculus GN=Nampt PE=1 SV=1	NAMPT_MOUSE	55	19788000	5060100	15180300	0.0843547	7.74342	5.16228
60S ribosomal protein L9 OS=Mus musculus GN=Rpl9 PE=2 SV=2	RL9_MOUSE	22	48205000	15134000	45402000	0.0864269	7.97131	5.31421
T-complex protein 1 subunit theta OS=Mus musculus GN=Cct8 PE=1 SV=3	TCPQ_MOUSE	60	52599000	27875000	83625000	0.0873202	8.15948	5.43965
RNA-binding protein Raly OS=Mus musculus GN=Raly PE=1 SV=3	RALY_MOUSE	33	31784000	8852600	26557800	0.089559	7.87601	5.25068
Protein dopey-2 OS=Mus musculus GN=Dopey2 PE=1 SV=3	DOP2_MOUSE	257	16010000	5009800	15029400	0.0911859	7.49191	4.99461
Vacuolar protein sorting-associated protein 29 OS=Mus musculus GN=Vps29 PE=1 SV=1	VPS29_MOUSE	20	19434000	6181400	18544200	0.0914297	7.67774	5.1185
Protein transport protein Sec31A OS=Mus musculus GN=Sec31a PE=1 SV=2	SC31A_MOUSE	134	30687000	6111600	18334800	0.0928559	7.76049	5.17366
Heterogeneous nuclear ribonucleoprotein M OS=Mus musculus GN=Hnrnpm PE=1 SV=3	HNRPM_MOUSE	78	48783000	22122000	66366000	0.0947829	7.989	5.326
Histone H2A OS=Mus musculus GN=Hist1h2al PE=3 SV=1	F8WIX8_MOUSE,H2A2A_MOUSE	637.334	568623	48394.6	532341	0.0951236	9.06266	6.04177
26S proteasome non-ATPase regulatory subunit 12 OS=Mus musculus GN=Psmd12 PE=1 SV=4	PSD12_MOUSE	53	36942000	13762000	41286000	0.0966949	7.92701	5.28467
Trans-Golgi network integral membrane protein 2 OS=Mus musculus GN=Tgoln2 PE=1 SV=1	TGON2_MOUSE	828.856	8020.89	#N/A	7500	0.0968717	6.28637	4.19092
Lysosome-associated membrane glycoprotein 1 OS=Mus musculus GN=Lamp1 PE=1 SV=2	LAMP1_MOUSE	44	15638000	3430900	10292700	0.0980167	7.58803	5.05869
Ubiquitin carboxyl-terminal hydrolase 36 OS=Mus musculus GN=Usp36 PE=1 SV=1	UBP36_MOUSE	120	4601800		2000000	0.0983491	7.39679	4.93119
T-complex protein 1 subunit beta OS=Mus musculus GN=Cct2 PE=1 SV=4	TCPB_MOUSE	57	47973000	23107000	69321000	0.0998841	8.08109	5.38739
Serine-protein kinase ATM OS=Mus musculus GN=Atm PE=1 SV=2	ATM_MOUSE	460.237	137201	11624.6	127871	0.101606	8.13504	5.42336
Signal transducer and activator of transcription 3 OS=Mus musculus GN=Stat3 PE=1 SV=2	STAT3_MOUSE	88	36885000	8046600	24139800	0.102278	7.62605	5.08403
D-3-phosphoglycerate dehydrogenase OS=Mus musculus GN=Phgdh PE=1 SV=3	SERA_MOUSE	57	57876000	36645000	109935000	0.102361	8.20527	5.47018
FACT complex subunit SPT16 OS=Mus musculus GN=Supt16h PE=1 SV=2	SP16H_MOUSE	120	28881000	10973000	32919000	0.103211	7.83096	5.22064
Histone H2A type 1-H OS=Mus musculus GN=Hist1h2ah PE=1 SV=3	H2A1H_MOUSE,H2A1_MOUSE,H2A3_MOUSE	434.561	557334	47116.3	518280	0.10481	9.04748	6.03166
UMP-CMP kinase OS=Mus musculus GN=Cmpk1 PE=1 SV=1	KCY_MOUSE	22	30542000	12160000	36480000	0.107722	7.76543	5.17695
Elongation factor 1-beta OS=Mus musculus GN=Eef1b PE=1 SV=5	EF1B_MOUSE	25	36801000	22793000	68379000	0.108863	8.04003	5.36002
Guanine nucleotide-binding protein subunit alpha-13 OS=Mus musculus GN=Gna13 PE=1 SV=1	GNA13_MOUSE	44	43029000	13297000	39891000	0.109246	7.91866	5.27911
ER membrane protein complex subunit 10 OS=Mus musculus GN=Emc10 PE=2 SV=2	EMC10_MOUSE	1268.29	8091.64	#N/A	7500	0.109542	6.28934	4.19289
Aflatoxin B1 aldehyde reductase member 2 OS=Mus musculus GN=Akr7a2 PE=1 SV=3	ARK72_MOUSE	41	21555000	6643800	19931400	0.11298	7.61791	5.0786
Perilipin-3 OS=Mus musculus GN=Plin3 PE=1 SV=1	PLIN3_MOUSE	47	37195000	14558000	43674000	0.114006	7.93708	5.29138
DnaJ homolog subfamily A member 2 OS=Mus musculus GN=Dnaja2 PE=1 SV=1	DNJA2_MOUSE	46	22574000	8554800	25664400	0.121179	7.70963	5.13975
60S ribosomal protein L13a OS=Mus musculus GN=Rpl13a PE=1 SV=4	RL13A_MOUSE	23	78047000	19244000	57732000	0.122502	8.01452	5.34302
26S protease regulatory subunit 8 OS=Mus musculus GN=Psmc5 PE=1 SV=1	PRS8_MOUSE	46	36919000	16264000	48792000	0.124338	8.03539	5.35693
3-keto-steroid reductase OS=Mus musculus GN=Hsd17b7 PE=1 SV=1	DHB7_MOUSE	591.745	90785.9	7564.31	83207.4	0.125756	7.8608	5.24053
Stomatin-like protein 2, mitochondrial OS=Mus musculus GN=Stoml2 PE=1 SV=1	STML2_MOUSE	38	20808000	6181500	18544500	0.12637	7.82957	5.21972
Periostin OS=Mus musculus GN=Postn PE=1 SV=2	POSTN_MOUSE	93	95415000	30784000	92352000	0.12983	8.18722	5.45814
Eukaryotic translation initiation factor 6 OS=Mus musculus GN=Eif6 PE=1 SV=2	IF6_MOUSE	27	23256000	6626900	19880700	0.130203	7.67984	5.11989
Protein NDRG3 OS=Mus musculus GN=Ndrg3 PE=1 SV=1	NDRG3_MOUSE	594.643	206440	17118.3	188301	0.132681	8.39447	5.59631
ATP-binding cassette sub-family B member 7, mitochondrial OS=Mus musculus GN=Abcb7 PE=1 SV=3	ABCB7_MOUSE	83	11283000	8264400	24793200	0.134558	7.10645	4.73763
GrpE protein homolog 1, mitochondrial OS=Mus musculus GN=Grpel1 PE=1 SV=1	GRPE1_MOUSE	24	28830000	9360900	28082700	0.135382	7.85668	5.23778
Serpin H1 OS=Mus musculus GN=Serpinh1 PE=1 SV=3	SERPH_MOUSE	47	117210000	29368000	88104000	0.135549	8.09633	5.39755
RNA-binding motif, single-stranded-interacting protein 2 OS=Mus musculus GN=Rbms2 PE=1 SV=1	RBMS2_MOUSE	967.928	12015.9	992.68	10919.5	0.138041	6.54076	4.36051
Eukaryotic translation initiation factor 2 subunit 3, X-linked OS=Mus musculus GN=Eif2s3x PE=1 SV=2	IF2G_MOUSE	51	42633000	15643000	46929000	0.13946	8.14911	5.43274
Dehydrogenase/reductase SDR family member 13 OS=Mus musculus GN=Dhrs13 PE=1 SV=1	DHR13_MOUSE	1211.53	8262.76	#N/A	7500	0.139733	6.29645	4.19763
MICOS complex subunit Mic60 OS=Mus musculus GN=Immt PE=1 SV=1	MIC60_MOUSE	84	42677000	18373000	55119000	0.140964	7.92229	5.28153
T-complex protein 1 subunit delta OS=Mus musculus GN=Cct4 PE=1 SV=3	TCPD_MOUSE	58	67073000	21424000	64272000	0.141384	8.00945	5.33963
Phosphoglycerate mutase 1 OS=Mus musculus GN=Pgam1 PE=1 SV=3	PGAM1_MOUSE	29	35801000	28032000	84096000	0.143609	7.87083	5.24722
Uridine diphosphate glucose pyrophosphatase OS=Mus musculus GN=Nudt14 PE=1 SV=1	NUD14_MOUSE	1191.59	8289.11	#N/A	7500	0.144327	6.29754	4.19836
Polyadenylate-binding protein 1 OS=Mus musculus GN=Pabpc1 PE=1 SV=2	PABP1_MOUSE	71	60045000	20666000	61998000	0.147301	8.10655	5.40437
Leucine-rich repeat-containing protein 59 OS=Mus musculus GN=Lrrc59 PE=1 SV=1	LRC59_MOUSE	35	96776000	28190000	84570000	0.147405	8.29538	5.53026
Protein Igkv12-41 (Fragment) OS=Mus musculus GN=Igkv12-41 PE=4 SV=1	A0A140T8Q1_MOUSE (+1)	13	23353000	7013600	21040800	0.150418	7.64732	5.09821
26S proteasome non-ATPase regulatory subunit 6 OS=Mus musculus GN=Psmd6 PE=1 SV=1	PSMD6_MOUSE	46	37008000	9817600	29452800	0.15087	7.94876	5.29917
ADP-ribosylation factor 1 OS=Mus musculus GN=Arf1 PE=1 SV=2	ARF1_MOUSE	823.889	135267	11066.2	121728	0.152156	8.11489	5.40992
Splicing factor 45 OS=Mus musculus GN=Rbm17 PE=1 SV=1	SPF45_MOUSE	45	6125000	10521000	31563000	0.15544	7.34598	4.89732
Importin subunit alpha-3 OS=Mus musculus GN=Kpna4 PE=1 SV=1	IMA3_MOUSE	58	10833000		2000000	0.155804	7.47448	4.98299
Histone H2A OS=Mus musculus GN=Hist1h2al PE=3 SV=1	F8WIX8_MOUSE	14	616920000	184340000	553020000	0.157752	9.06816	6.04544
Heterogeneous nuclear ribonucleoprotein D0 OS=Mus musculus GN=Hnrnpd PE=1 SV=2	HNRPD_MOUSE	38	44498000	13388000	40164000	0.1586	7.92062	5.28041
Protein phosphatase 1 regulatory subunit 12B OS=Mus musculus GN=Ppp1r12b PE=1 SV=2	MYPT2_MOUSE	855.339	8377.19	#N/A	7500	0.159577	6.30116	4.20077
Protein 2610020H08Rik OS=Mus musculus GN=2610020H08Rik PE=1 SV=1	D3YW29_MOUSE	86	32731000	9764400	29293200	0.160092	7.79256	5.19504
N6-adenosine-methyltransferase subunit METTL3 OS=Mus musculus GN=Mettl3 PE=1 SV=2	MTA70_MOUSE	1098.88	8393.49	#N/A	7500	0.16238	6.30183	4.20122
Heat shock 70 kDa protein 1A OS=Mus musculus GN=Hspa1a PE=1 SV=2	HS71A_MOUSE,HS71B_MOUSE	925.446	187339	15208	167288	0.163322	8.32466	5.54977
Small nuclear ribonucleoprotein F OS=Mus musculus GN=Snrpf PE=1 SV=1	RUXF_MOUSE	712.776	50364.8	4082.66	44909.3	0.165402	7.46846	4.97897
Transcriptional repressor protein YY1 OS=Mus musculus GN=Yy1 PE=1 SV=1	TYY1_MOUSE	1071.48	8444.29	#N/A	7500	0.171086	6.30391	4.20261
Heterogeneous nuclear ribonucleoprotein L OS=Mus musculus GN=Hnrnpl PE=1 SV=2	HNRPL_MOUSE	64	53757000	17167000	51501000	0.176762	8.08078	5.38719
Thioredoxin-related transmembrane protein 4 OS=Mus musculus GN=Tmx4 PE=1 SV=2	TMX4_MOUSE	646.632	141214	11335.2	124687	0.179575	8.13708	5.42472
Myb-binding protein 1A OS=Mus musculus GN=Mybbp1a PE=1 SV=2	MBB1A_MOUSE	152	40099000	6972100	20916300	0.18018	7.73107	5.15405
Rho GDP-dissociation inhibitor 1 OS=Mus musculus GN=Arhgdia PE=1 SV=3	GDIR1_MOUSE	23	55852000	34366000	103098000	0.181476	8.22468	5.48312
Multifunctional protein ADE2 OS=Mus musculus GN=Paics PE=1 SV=4	PUR6_MOUSE	47	38360000	13307000	39921000	0.182972	7.87149	5.24766
Coiled-coil domain-containing protein 18 OS=Mus musculus GN=Ccdc18 PE=1 SV=1	CCD18_MOUSE	170	4997800	1467100	4401300	0.183363	6.97309	4.64872
Peroxiredoxin-6 OS=Mus musculus GN=Prdx6 PE=1 SV=3	PRDX6_MOUSE	25	135280000	47184000	141552000	0.18421	8.29093	5.52729
AP-3 complex subunit beta-1 OS=Mus musculus GN=Ap3b1 PE=1 SV=2	AP3B1_MOUSE	123	26224000	7691000	23073000	0.184682	7.69282	5.12855
Carbamoyl-phosphate synthase [ammonia], mitochondrial OS=Mus musculus GN=Cps1 PE=1 SV=2	CPSM_MOUSE	165	73102000	22250000	66750000	0.185704	7.97989	5.31992
Gamma-soluble NSF attachment protein OS=Mus musculus GN=Napg PE=1 SV=1	SNAG_MOUSE	35	20670000	4681600	14044800	0.186273	7.46329	4.97553
Alpha-actinin-4 OS=Mus musculus GN=Actn4 PE=1 SV=1	ACTN4_MOUSE	105	115200000	39992000	119976000	0.188759	8.40083	5.60056
Glycine--tRNA ligase OS=Mus musculus GN=Gars PE=1 SV=1	SYG_MOUSE	82	58931000	14547000	43641000	0.191526	8.02345	5.34897
Elongation factor 2 OS=Mus musculus GN=Eef2 PE=1 SV=2	EF2_MOUSE	95	127730000	34660000	103980000	0.191839	8.18516	5.45677
60S ribosomal protein L12 OS=Mus musculus GN=Rpl12 PE=1 SV=2	RL12_MOUSE	18	51072000	25506000	76518000	0.194004	8.23428	5.48952
Proteasome subunit alpha type-3 OS=Mus musculus GN=Psma3 PE=1 SV=3	PSA3_MOUSE	28	35634000	17298000	51894000	0.195538	7.84559	5.23039
Lamina-associated polypeptide 2, isoforms alpha/zeta OS=Mus musculus GN=Tmpo PE=1 SV=4	LAP2A_MOUSE	75	17881000	5836300	17508900	0.197545	7.49988	4.99992
Interferon-activable protein 205-A OS=Mus musculus GN=Ifi205a PE=2 SV=1	IFI5A_MOUSE	673.808	61408.7	4867.05	53537.6	0.197892	7.59074	5.06049
Serine--tRNA ligase, cytoplasmic OS=Mus musculus GN=Sars PE=1 SV=3	SYSC_MOUSE	58	46176000	13153000	39459000	0.198535	8.01073	5.34049
Eukaryotic translation initiation factor 2 subunit 1 OS=Mus musculus GN=Eif2s1 PE=1 SV=3	IF2A_MOUSE	36	38364000	8362100	25086300	0.200889	7.87457	5.24972
CLIP-associating protein 2 OS=Mus musculus GN=Clasp2 PE=1 SV=1	CLAP2_MOUSE	744.344	45349.3	3577.98	39357.7	0.204433	7.39188	4.92792
COP9 signalosome complex subunit 1 OS=Mus musculus GN=Gps1 PE=1 SV=1	CSN1_MOUSE	53	40750000	5635700	16907100	0.204773	7.89721	5.26481
Nucleoplasmin-3 OS=Mus musculus GN=Npm3 PE=1 SV=3	NPM3_MOUSE	19	38534000	12730000	38190000	0.206364	7.77546	5.18364
Coatomer subunit beta OS=Mus musculus GN=Copb1 PE=1 SV=1	COPB_MOUSE	107	41712000	11315000	33945000	0.206456	7.90443	5.26962
Eukaryotic translation initiation factor 1A, X-chromosomal OS=Mus musculus GN=Eif1ax PE=2 SV=3	IF1AX_MOUSE,IF1A_MOUSE	640.312	180633	14223.6	156459	0.207276	8.29162	5.52775
UPF0587 protein C1orf123 homolog OS=Mus musculus PE=1 SV=1	CA123_MOUSE	18	11011000	3175400	9526200	0.208973	7.31254	4.87503
Solute carrier family 25 member 36 OS=Mus musculus GN=Slc25a36 PE=2 SV=1	S2536_MOUSE	1327.98	8682.1	#N/A	7500	0.211153	6.31355	4.20903
Eukaryotic translation initiation factor 5 OS=Mus musculus GN=Eif5 PE=1 SV=1	IF5_MOUSE	49	24394000	1905100	5715300	0.211227	7.9728	5.3152
Carnitine O-palmitoyltransferase 2, mitochondrial OS=Mus musculus GN=Cpt2 PE=1 SV=2	CPT2_MOUSE	74	28884000	30347000	91041000	0.211889	7.88798	5.25866
Transcriptional activator protein Pur-alpha OS=Mus musculus GN=Pura PE=1 SV=1	PURA_MOUSE	35	25866000	6204400	18613200	0.212618	7.8575	5.23833
Histidine-rich glycoprotein OS=Mus musculus GN=Hrg PE=1 SV=2	HRG_MOUSE	59	21427000	7916700	23750100	0.214969	7.62575	5.08384
40S ribosomal protein SA OS=Mus musculus GN=Rpsa PE=1 SV=4	RSSA_MOUSE	33	76059000	28876000	86628000	0.215888	8.30534	5.5369
Acidic leucine-rich nuclear phosphoprotein 32 family member E OS=Mus musculus GN=Anp32e PE=1 SV=2	AN32E_MOUSE	30	33585000	6140500	18421500	0.220159	7.75332	5.16888
Complement component C9 OS=Mus musculus GN=C9 PE=1 SV=2	CO9_MOUSE	710.378	33169.9	2582.64	28409	0.223526	7.18415	4.78943
Valacyclovir hydrolase OS=Mus musculus GN=Bphl PE=1 SV=1	BPHL_MOUSE	33	14925000	3788700	11366100	0.224209	7.71316	5.14211
Annexin A3 OS=Mus musculus GN=Anxa3 PE=1 SV=4	ANXA3_MOUSE	36	143610000	33342000	100026000	0.226947	8.30821	5.53881
60S ribosomal protein L3 OS=Mus musculus GN=Rpl3 PE=1 SV=3	RL3_MOUSE	46	45863000	24002000	72006000	0.229838	8.20162	5.46775
Peptidyl-prolyl cis-trans isomerase A OS=Mus musculus GN=Ppia PE=1 SV=2	PPIA_MOUSE	18	386250000	69344000	208032000	0.240974	8.55645	5.7043
26S proteasome non-ATPase regulatory subunit 8 OS=Mus musculus GN=Psmd8 PE=1 SV=2	PSMD8_MOUSE	40	22704000	3544800	10634400	0.24303	7.77081	5.18054
Cytochrome c oxidase subunit 5A, mitochondrial OS=Mus musculus GN=Cox5a PE=1 SV=2	COX5A_MOUSE	16	23143000	23527000	70581000	0.245661	7.43464	4.95643
Bifunctional glutamate/proline--tRNA ligase OS=Mus musculus GN=Eprs PE=1 SV=4	SYEP_MOUSE	170	43543000	11901000	35703000	0.247452	7.85658	5.23772
Pyruvate kinase PKM OS=Mus musculus GN=Pkm PE=1 SV=4	KPYM_MOUSE	58	228330000	52716000	158148000	0.247482	8.43683	5.62456
RNA-binding protein 8A OS=Mus musculus GN=Rbm8a PE=1 SV=3	RBM8A_MOUSE	958.407	69629.8	5315.65	58472.2	0.251955	7.66133	5.10756
A-kinase anchor protein 4 OS=Mus musculus GN=Akap4 PE=1 SV=1	AKAP4_MOUSE	703.327	8938.22	#N/A	7500	0.253097	6.32378	4.21585
60S ribosomal protein L18 OS=Mus musculus GN=Rpl18 PE=1 SV=3	RL18_MOUSE	22	72695000	16095000	48285000	0.253497	7.98341	5.32227
Thioredoxin reductase 2, mitochondrial OS=Mus musculus GN=Txnrd2 PE=1 SV=4	TRXR2_MOUSE	57	15785000	4411700	13235100	0.254185	7.4627	4.97513
Aspartate--tRNA ligase, cytoplasmic OS=Mus musculus GN=Dars PE=1 SV=2	SYDC_MOUSE	57	47060000	15280000	45840000	0.254448	7.99898	5.33266
Stathmin OS=Mus musculus GN=Stmn1 PE=1 SV=2	STMN1_MOUSE	17	6817000		2000000	0.257947	7.4847	4.9898
Thioredoxin-dependent peroxide reductase, mitochondrial OS=Mus musculus GN=Prdx3 PE=1 SV=1	PRDX3_MOUSE	28	52961000	17307000	51921000	0.258064	7.91816	5.27878
Nuclear pore complex protein Nup98-Nup96 OS=Mus musculus GN=Nup98 PE=1 SV=2	NUP98_MOUSE	197	15323000	4774300	14322900	0.262355	7.59872	5.06581
60S ribosomal protein L10 OS=Mus musculus GN=Rpl10 PE=1 SV=3	RL10_MOUSE	25	61557000	18434000	55302000	0.263285	8.07747	5.38498
Zinc finger CCCH domain-containing protein 18 OS=Mus musculus GN=Zc3h18 PE=1 SV=1	ZCH18_MOUSE	106	8759100	12695000	38085000	0.263965	7.38774	4.92516
Eukaryotic translation initiation factor 4B OS=Mus musculus GN=Eif4b PE=1 SV=1	IF4B_MOUSE	69	23177000	14792000	44376000	0.266081	7.73874	5.15916
40S ribosomal protein S27 OS=Mus musculus GN=Rps27 PE=1 SV=3	RS27_MOUSE	9	33437000	10060000	30180000	0.268695	7.95445	5.30297
Plasminogen activator inhibitor 1 OS=Mus musculus GN=Serpine1 PE=1 SV=1	PAI1_MOUSE	45	2414700		2000000	0.271844	6.6449	4.42993
Stress-70 protein, mitochondrial OS=Mus musculus GN=Hspa9 PE=1 SV=3	GRP75_MOUSE	73	103670000	29400000	88200000	0.272265	8.27804	5.51869
Mitochondrial amidoxime reducing component 2 OS=Mus musculus GN=Marc2 PE=1 SV=1	MARC2_MOUSE	38	24979000	7841900	23525700	0.273167	7.83791	5.22527
V-type proton ATPase subunit H OS=Mus musculus GN=Atp6v1h PE=1 SV=1	VATH_MOUSE	56	15060000	15406000	46218000	0.276244	7.87426	5.24951
Proteasome subunit alpha type-1 OS=Mus musculus GN=Psma1 PE=1 SV=1	PSA1_MOUSE	30	25516000	11512000	34536000	0.27988	7.85176	5.2345
ATP synthase subunit g, mitochondrial OS=Mus musculus GN=Atp5l PE=1 SV=1	ATP5L_MOUSE	11	21254000	5833700	17501100	0.280289	7.58833	5.05889
Leucine zipper putative tumor suppressor 2 OS=Mus musculus GN=Lzts2 PE=1 SV=3	LZTS2_MOUSE	73	7155300		2000000	0.281467	7.63329	5.08886
Transforming protein RhoA OS=Mus musculus GN=Rhoa PE=1 SV=1	RHOA_MOUSE	22	40507000	11055000	33165000	0.28264	7.84694	5.23129
Huntingtin OS=Mus musculus GN=Htt PE=1 SV=2	HD_MOUSE	345	4643800		2000000	0.282884	7.27436	4.84957
ATP synthase F(0) complex subunit C3, mitochondrial OS=Mus musculus GN=Atp5g3 PE=2 SV=1	AT5G3_MOUSE	15	7590900	2075700	6227100	0.28571	7.14045	4.7603
Nucleolin OS=Mus musculus GN=Ncl PE=1 SV=2	NUCL_MOUSE	77	134800000	35560000	106680000	0.286217	8.37939	5.58626
Bisphosphoglycerate mutase OS=Mus musculus GN=Bpgm PE=1 SV=2	PMGE_MOUSE	30	14288000	13983000	41949000	0.28935	7.32969	4.88646
Phosphoglycerate kinase 1 OS=Mus musculus GN=Pgk1 PE=1 SV=4	PGK1_MOUSE	45	138850000	34614000	103842000	0.290392	8.28387	5.52258
Coatomer subunit zeta-2 OS=Mus musculus GN=Copz2 PE=1 SV=1	COPZ2_MOUSE	988.993	42963.5	3188.81	35076.9	0.292591	7.33848	4.89232
5'-AMP-activated protein kinase subunit gamma-2 OS=Mus musculus GN=Prkag2 PE=1 SV=2	AAKG2_MOUSE	560.307	152698	11304.1	124346	0.296326	8.16382	5.44255
Ral GTPase-activating protein subunit alpha-2 OS=Mus musculus GN=Ralgapa2 PE=1 SV=2	RGPA2_MOUSE	470.206	55675.9	4116.88	45285.7	0.297998	7.50623	5.00416
40S ribosomal protein S6 OS=Mus musculus GN=Rps6 PE=1 SV=1	RS6_MOUSE	29	59462000	18588000	55764000	0.298298	8.15192	5.43462
Isochorismatase domain-containing protein 2A OS=Mus musculus GN=Isoc2a PE=1 SV=1	ISC2A_MOUSE	22	16366000	4427000	13281000	0.301338	7.47198	4.98132
Aspartate aminotransferase, mitochondrial OS=Mus musculus GN=Got2 PE=1 SV=1	AATM_MOUSE	47	119200000	38886000	116658000	0.303591	8.36008	5.57338
Beta-actin-like protein 2 OS=Mus musculus GN=Actbl2 PE=1 SV=1	ACTBL_MOUSE	42	552660000	121140000	363420000	0.304849	8.98919	5.9928
FERM domain-containing protein 8 OS=Mus musculus GN=Frmd8 PE=1 SV=2	FRMD8_MOUSE	1087.97	14839.3	1089.88	11988.7	0.30775	6.64288	4.42859
Annexin A11 OS=Mus musculus GN=Anxa11 PE=1 SV=2	ANX11_MOUSE	54	81418000	17879000	53637000	0.30839	8.05959	5.37306
Sepiapterin reductase OS=Mus musculus GN=Spr PE=1 SV=1	SPRE_MOUSE	28	26667000	15878000	47634000	0.312329	7.81314	5.20876
NADH dehydrogenase [ubiquinone] 1 beta subcomplex subunit 10 OS=Mus musculus GN=Ndufb10 PE=1 SV=3	NDUBA_MOUSE	21	20443000	4291900	12875700	0.312585	7.68058	5.12039
Transcription elongation factor A protein 1 OS=Mus musculus GN=Tcea1 PE=1 SV=2	TCEA1_MOUSE	34	25439000	3737800	11213400	0.31591	7.71725	5.14484
Maged2 protein OS=Mus musculus GN=Maged2 PE=1 SV=1	Q9ER67_MOUSE	65	8935000	5466300	16398900	0.317444	7.04724	4.69816
60S ribosomal protein L30 OS=Mus musculus GN=Rpl30 PE=1 SV=2	RL30_MOUSE	13	25176000	14075000	42225000	0.32069	7.23931	4.82621
Actin, cytoplasmic 2 OS=Mus musculus GN=Actg1 PE=1 SV=1	ACTG_MOUSE	589.31	527846	38352	421872	0.323313	8.96639	5.97759
Transcriptional activator protein Pur-beta OS=Mus musculus GN=Purb PE=1 SV=3	PURB_MOUSE	34	25395000	6675100	20025300	0.323827	7.7503	5.16687
Triosephosphate isomerase OS=Mus musculus GN=Tpi1 PE=1 SV=4	TPIS_MOUSE	32	98880000	42198000	126594000	0.324606	8.36143	5.57429
28 kDa heat- and acid-stable phosphoprotein OS=Mus musculus GN=Pdap1 PE=1 SV=1	HAP28_MOUSE	21	8850300		2000000	0.326829	7.21324	4.80882
Inosine triphosphate pyrophosphatase OS=Mus musculus GN=Itpa PE=1 SV=2	ITPA_MOUSE	22	16461000	4487200	13461600	0.329797	7.62514	5.08343
Protein ERGIC-53 OS=Mus musculus GN=Lman1 PE=1 SV=1	LMAN1_MOUSE	58	46175000	17132000	51396000	0.332288	8.19722	5.46481
GTP-binding nuclear protein Ran OS=Mus musculus GN=Ran PE=1 SV=3	RAN_MOUSE	24	63449000	31357000	94071000	0.335161	8.15503	5.43668
PHD finger protein 21A OS=Mus musculus GN=Phf21a PE=1 SV=2	PF21A_MOUSE	73	2523200		2000000	0.335255	6.65545	4.43696
Hsp90 co-chaperone Cdc37 OS=Mus musculus GN=Cdc37 PE=1 SV=1	CDC37_MOUSE	45	26198000	7381500	22144500	0.335858	7.69521	5.13014
Catechol O-methyltransferase OS=Mus musculus GN=Comt PE=1 SV=2	COMT_MOUSE	29	12779000	15470000	46410000	0.338733	7.4172	4.9448
Proteasome subunit beta type-4 OS=Mus musculus GN=Psmb4 PE=1 SV=1	PSB4_MOUSE	29	28349000	12325000	36975000	0.339088	7.18098	4.78732
Phosphatidylinositol 3-kinase catalytic subunit type 3 OS=Mus musculus GN=Pik3c3 PE=1 SV=1	PK3C3_MOUSE	868.933	48821.1	3500.64	38507	0.342381	7.41173	4.94115
Huntingtin-interacting protein 1 OS=Mus musculus GN=Hip1 PE=1 SV=2	HIP1_MOUSE	115	45727000	8346300	25038900	0.344817	7.7728	5.18187
Mitochondrial import inner membrane translocase subunit TIM50 OS=Mus musculus GN=Timm50 PE=1 SV=1	TIM50_MOUSE	40	38940000	13970000	41910000	0.347314	8.06229	5.37486
NEDD8-conjugating enzyme Ubc12 OS=Mus musculus GN=Ube2m PE=1 SV=1	UBC12_MOUSE	21	22289000	11388000	34164000	0.347453	7.8774	5.2516
Plexin-B2 OS=Mus musculus GN=Plxnb2 PE=1 SV=1	PLXB2_MOUSE	206	8615700	6436300	19308900	0.349117	7.12892	4.75261
Adenomatous polyposis coli protein 2 OS=Mus musculus GN=Apc2 PE=1 SV=1	APC2_MOUSE	243	5029100		2000000	0.351331	7.38549	4.92366
Dynactin subunit 2 OS=Mus musculus GN=Dctn2 PE=1 SV=3	DCTN2_MOUSE	44	42264000	14993000	44979000	0.353341	7.93981	5.29321
Striatin-3 OS=Mus musculus GN=Strn3 PE=1 SV=1	STRN3_MOUSE	1361.63	9591.49	#N/A	7500	0.354865	6.34917	4.23278
Asparagine--tRNA ligase, cytoplasmic OS=Mus musculus GN=Nars PE=1 SV=2	SYNC_MOUSE	64	27836000	19405000	58215000	0.354878	8.18481	5.45654
Protein Rpl7a-ps3 OS=Mus musculus GN=Rpl7a-ps3 PE=4 SV=1	A0A140T8L1_MOUSE,RL7A_MOUSE	673.369	102668	7297.89	80276.8	0.35493	7.89348	5.26232
Amine oxidase [flavin-containing] A OS=Mus musculus GN=Maoa PE=1 SV=3	AOFA_MOUSE	60	27264000	5930200	17790600	0.355079	7.85907	5.23938
Prohibitin OS=Mus musculus GN=Phb PE=1 SV=1	PHB_MOUSE	30	94850000	26074000	78222000	0.356577	8.3056	5.53707
Staphylococcal nuclease domain-containing protein 1 OS=Mus musculus GN=Snd1 PE=1 SV=1	SND1_MOUSE	102	61183000	17143000	51429000	0.360945	8.05514	5.37009
Olfactory receptor OS=Mus musculus GN=Olfr17 PE=3 SV=1	Q7TRM9_MOUSE	877.389	9636.46	#N/A	7500	0.361613	6.35088	4.23392
Eukaryotic initiation factor 4A-III OS=Mus musculus GN=Eif4a3 PE=1 SV=3	IF4A3_MOUSE	47	75918000	17389000	52167000	0.362789	8.08867	5.39245
GRIP and coiled-coil domain-containing protein 1 OS=Mus musculus GN=Gcc1 PE=1 SV=2	GCC1_MOUSE	897.704	9658.57	#N/A	7500	0.364919	6.35172	4.23448
COP9 signalosome complex subunit 7a OS=Mus musculus GN=Cops7a PE=1 SV=2	CSN7A_MOUSE	30	17495000	11645000	34935000	0.367363	7.24292	4.82861
Exosome complex component RRP4 OS=Mus musculus GN=Exosc2 PE=1 SV=1	EXOS2_MOUSE	663.657	67342.3	4726.74	51994.1	0.373164	7.61516	5.07677
DNA-(apurinic or apyrimidinic site) lyase OS=Mus musculus GN=Apex1 PE=1 SV=2	APEX1_MOUSE	35	23816000	4265800	12797400	0.374697	7.88527	5.25684
C-1-tetrahydrofolate synthase, cytoplasmic OS=Mus musculus GN=Mthfd1 PE=1 SV=4	C1TC_MOUSE	101	43865000	14396000	43188000	0.375085	7.97867	5.31912
Pyridoxal-dependent decarboxylase domain-containing protein 1 OS=Mus musculus GN=Pdxdc1 PE=1 SV=2	PDXD1_MOUSE	87	23400000	5703500	17110500	0.375124	7.77908	5.18605
Haloacid dehalogenase-like hydrolase domain-containing protein 2 OS=Mus musculus GN=Hdhd2 PE=1 SV=2	HDHD2_MOUSE	29	11781000	2157700	6473100	0.379051	7.31618	4.87745
E3 ubiquitin-protein ligase UBR2 OS=Mus musculus GN=Ubr2 PE=1 SV=2	UBR2_MOUSE	199	8327400	7285000	21855000	0.381352	7.19864	4.79909
ADP-ribosylation factor 2 OS=Mus musculus GN=Arf2 PE=1 SV=2	ARF2_MOUSE	823.889	163685	11413.9	125553	0.382621	8.19188	5.46126
Cytosol aminopeptidase OS=Mus musculus GN=Lap3 PE=1 SV=3	AMPL_MOUSE	56	63558000	29357000	88071000	0.382714	8.38376	5.58918
Acyl-CoA dehydrogenase family member 9, mitochondrial OS=Mus musculus GN=Acad9 PE=1 SV=2	ACAD9_MOUSE	69	40200000	19326000	57978000	0.387966	8.07229	5.38153
Glyoxylate reductase/hydroxypyruvate reductase OS=Mus musculus GN=Grhpr PE=1 SV=1	GRHPR_MOUSE	35	24447000	32001000	96003000	0.388065	7.61263	5.07508
Selenoprotein N OS=Mus musculus GN=Sepn1 PE=3 SV=2	SELN_MOUSE	1208.59	9820.27	#N/A	7500	0.388872	6.35783	4.23855
Heterogeneous nuclear ribonucleoprotein A/B OS=Mus musculus GN=Hnrnpab PE=1 SV=1	ROAA_MOUSE	31	62281000	23380000	70140000	0.392702	8.05989	5.37326
Ubiquitin-conjugating enzyme E2 H OS=Mus musculus GN=Ube2h PE=1 SV=1	UBE2H_MOUSE	21	13881000	15140000	45420000	0.393671	7.40981	4.93987
Protein Gm9242 OS=Mus musculus GN=Gm9242 PE=4 SV=1	J3QNY1_MOUSE	37	95223000	24152000	72456000	0.394205	8.22448	5.48299
Macrophage-capping protein OS=Mus musculus GN=Capg PE=1 SV=2	CAPG_MOUSE	39	38346000	20049000	60147000	0.394311	8.03553	5.35702
Endoplasmic reticulum resident protein 44 OS=Mus musculus GN=Erp44 PE=1 SV=1	ERP44_MOUSE	47	41201000	8441700	25325100	0.394485	7.99182	5.32788
Macrophage mannose receptor 1 OS=Mus musculus GN=Mrc1 PE=1 SV=2	MRC1_MOUSE	165	14422000	15132000	45396000	0.394508	7.40132	4.93421
Collagen alpha-2(XI) chain OS=Mus musculus GN=Col11a2 PE=2 SV=3	COBA2_MOUSE	172	26473000	7313500	21940500	0.39549	7.55088	5.03392
Protein SDE2 homolog OS=Mus musculus GN=Sde2 PE=1 SV=1	SDE2_MOUSE	766.345	9872.03	#N/A	7500	0.396456	6.35978	4.23985
Heterogeneous nuclear ribonucleoprotein Q OS=Mus musculus GN=Syncrip PE=1 SV=2	HNRPQ_MOUSE	70	54600000	15951000	47853000	0.397143	8.07102	5.38068
Filamin-B OS=Mus musculus GN=Flnb PE=1 SV=3	FLNB_MOUSE	278	107980000	18145000	54435000	0.3981	8.10602	5.40401
MICOS complex subunit Mic27 OS=Mus musculus GN=Apool PE=1 SV=1	MIC27_MOUSE	29	17619000	2071300	6213900	0.399171	7.62933	5.08622
Dolichyl-diphosphooligosaccharide--protein glycosyltransferase 48 kDa subunit OS=Mus musculus GN=Ddost PE=1 SV=2	OST48_MOUSE	49	61418000	17566000	52698000	0.399479	7.84054	5.22703
Protein canopy homolog 3 OS=Mus musculus GN=Cnpy3 PE=1 SV=1	CNPY3_MOUSE	987.449	65018	4480.42	49284.6	0.399702	7.58708	5.05806
Heme oxygenase 2 OS=Mus musculus GN=Hmox2 PE=1 SV=1	HMOX2_MOUSE	36	15550000	3261300	9783900	0.400746	7.48295	4.98863
Eukaryotic translation initiation factor 1 OS=Mus musculus GN=Eif1 PE=1 SV=2	EIF1_MOUSE	13	14840000		2000000	0.402019	7.66608	5.11072
Estrogen sulfotransferase, testis isoform OS=Mus musculus GN=Sult1e1 PE=1 SV=2	ST1E1_MOUSE	36	20842000	5243400	15730200	0.405957	7.56315	5.0421
40S ribosomal protein S4, X isoform OS=Mus musculus GN=Rps4x PE=1 SV=2	RS4X_MOUSE	30	94357000	28873000	86619000	0.407899	8.27688	5.51792
RalA-binding protein 1 OS=Mus musculus GN=Ralbp1 PE=1 SV=4	RBP1_MOUSE	1199.83	9968.45	#N/A	7500	0.410479	6.36338	4.24225
SUN domain-containing ossification factor OS=Mus musculus GN=Suco PE=1 SV=3	SUCO_MOUSE	1256.54	9976.11	#N/A	7500	0.411587	6.36367	4.24244
26S protease regulatory subunit 4 OS=Mus musculus GN=Psmc1 PE=1 SV=1	PRS4_MOUSE	49	47242000	12737000	38211000	0.412511	7.9911	5.3274
Stress-induced-phosphoprotein 1 OS=Mus musculus GN=Stip1 PE=1 SV=1	STIP1_MOUSE	63	43041000	14772000	44316000	0.415652	8.05541	5.37027
Protein RER1 OS=Mus musculus GN=Rer1 PE=1 SV=1	RER1_MOUSE	959.932	33338.5	2270.07	24970.7	0.416954	7.14861	4.76574
26S protease regulatory subunit 6A OS=Mus musculus GN=Psmc3 PE=1 SV=2	PRS6A_MOUSE	50	42734000	9767500	29302500	0.41891	7.91609	5.27739
MCG130675 OS=Mus musculus GN=Zbed5 PE=2 SV=1	B2RPU8_MOUSE	84	14230000	3547100	10641300	0.419261	7.3957	4.93047
NAD(P)H-hydrate epimerase OS=Mus musculus GN=Naxe PE=1 SV=1	NNRE_MOUSE	31	14493000	10351000	31053000	0.420884	7.24916	4.83277
MCG119397 OS=Mus musculus GN=Gm9774 PE=4 SV=1	A0A0A6YVU8_MOUSE (+1)	42	16158000	4020300	12060900	0.421911	7.45054	4.96703
Cathepsin Z OS=Mus musculus GN=Ctsz PE=1 SV=1	CATZ_MOUSE	34	16195000	20403000	61209000	0.424563	7.5201	5.0134
Microtubule-associated protein 1B OS=Mus musculus GN=Map1b PE=1 SV=2	MAP1B_MOUSE	1186.83	10068.6	#N/A	7500	0.424901	6.36711	4.24474
DENN domain-containing protein 4C OS=Mus musculus GN=Dennd4c PE=1 SV=1	DEN4C_MOUSE	211	21659000	3657800	10973400	0.426018	7.5713	5.04753
Transcriptional regulator ATRX OS=Mus musculus GN=Atrx PE=1 SV=3	ATRX_MOUSE	279	13172000	9527300	28581900	0.426591	7.29874	4.86582
Translocon-associated protein subunit alpha OS=Mus musculus GN=Ssr1 PE=1 SV=1	SSRA_MOUSE	32	34385000	10309000	30927000	0.42845	7.85817	5.23878
60S ribosomal protein L7a OS=Mus musculus GN=Rpl7a PE=1 SV=2	RL7A_MOUSE	30	103060000	25493000	76479000	0.430349	8.25416	5.50277
Multidrug resistance-associated protein 1 OS=Mus musculus GN=Abcc1 PE=1 SV=1	MRP1_MOUSE	1073.47	10110.5	#N/A	7500	0.430892	6.36866	4.24577
Transformation/transcription domain-associated protein OS=Mus musculus GN=Trrap PE=1 SV=2	TRRAP_MOUSE	292	9098400	10921000	32763000	0.4358	7.37733	4.91822
Constitutive coactivator of PPAR-gamma-like protein 1 OS=Mus musculus GN=FAM120A PE=1 SV=2	F120A_MOUSE	122	21117000		2000000	0.439154	7.20994	4.80663
Charged multivesicular body protein 1b-1 OS=Mus musculus GN=Chmp1b1 PE=1 SV=1	CH1B1_MOUSE (+1)	22	2712000		2000000	0.439357	6.67321	4.4488
Torsin-1B OS=Mus musculus GN=Tor1b PE=1 SV=2	TOR1B_MOUSE	766.405	117070	7818.67	86005.4	0.444876	7.96149	5.30766
Gasdermin-C OS=Mus musculus GN=Gsdmc PE=2 SV=1	GSDMC_MOUSE	53	2722700		2000000	0.445038	6.67419	4.44946
MICOS complex subunit Mic25 OS=Mus musculus GN=Chchd6 PE=1 SV=2	MIC25_MOUSE	30	11559000	2828300	8484900	0.446047	7.30198	4.86799
Zinc finger protein 703 OS=Mus musculus GN=Znf703 PE=1 SV=1	ZN703_MOUSE	59	2730800		2000000	0.449324	6.67493	4.44996
Transcription factor 25 OS=Mus musculus GN=Tcf25 PE=1 SV=2	TCF25_MOUSE	77	2739000		2000000	0.453649	6.67569	4.45046
Peflin OS=Mus musculus GN=Pef1 PE=1 SV=1	PEF1_MOUSE	29	6165900	1494500	4483500	0.459686	7.02733	4.68488
THO complex subunit 4 OS=Mus musculus GN=Alyref PE=1 SV=3	THOC4_MOUSE	27	25908000	24095000	72285000	0.462231	7.50161	5.00107
MCG142264, isoform CRA_b OS=Mus musculus GN=Akr1b10 PE=1 SV=1	G5E895_MOUSE	36	23763000	30666000	91998000	0.463758	7.62987	5.08658
Protein Mdn1 OS=Mus musculus GN=Mdn1 PE=1 SV=1	A2ANY6_MOUSE	630	17086000		2000000	0.464417	7.79059	5.19373
Peptidyl-prolyl cis-trans isomerase FKBP9 OS=Mus musculus GN=Fkbp9 PE=1 SV=1	FKBP9_MOUSE	63	34276000	5965600	17896800	0.466915	7.88213	5.25475
Actin, cytoplasmic 1 OS=Mus musculus GN=Actb PE=1 SV=1	ACTB_MOUSE	42	759950000	168950000	506850000	0.467581	9.01724	6.01149
Protein Usp35 OS=Mus musculus GN=Usp35 PE=1 SV=1	M0QWN7_MOUSE	112	2000000	6823100	20469300	0.467901	7.56715	5.04477
Extended synaptotagmin-2 OS=Mus musculus GN=Esyt2 PE=1 SV=1	ESYT2_MOUSE	94	14436000	3477100	10431300	0.468752	7.39563	4.93042
Glycerol-3-phosphate dehydrogenase 1-like protein OS=Mus musculus GN=Gpd1l PE=1 SV=2	GPD1L_MOUSE	38	9647800		2000000	0.468886	7.65982	5.10654
Peptidyl-prolyl cis-trans isomerase C OS=Mus musculus GN=Ppic PE=1 SV=1	PPIC_MOUSE	23	12664000	3726800	11180400	0.470952	7.41579	4.94386
Serine/threonine-protein phosphatase CPPED1 OS=Mus musculus GN=Cpped1 PE=1 SV=1	CPPED_MOUSE	35	4344400		2000000	0.479501	7.3025	4.86833
Homeobox protein Hox-A1 OS=Mus musculus GN=Hoxa1 PE=1 SV=2	HXA1_MOUSE	36	2789300		2000000	0.479903	6.68027	4.45351
STE20/SPS1-related proline-alanine-rich protein kinase OS=Mus musculus GN=Stk39 PE=1 SV=1	STK39_MOUSE	60	29132000	7762200	23286600	0.481283	7.52183	5.01455
Protein transport protein Sec23B OS=Mus musculus GN=Sec23b PE=1 SV=1	SC23B_MOUSE	86	34247000	4644400	13933200	0.48374	7.70999	5.14
60S acidic ribosomal protein P1 OS=Mus musculus GN=Rplp1 PE=1 SV=1	RLA1_MOUSE	11	55371000	4704900	14114700	0.484366	7.77862	5.18575
Plasminogen activator inhibitor 1 RNA-binding protein OS=Mus musculus GN=Serbp1 PE=1 SV=2	PAIRB_MOUSE	45	29062000	5611600	16834800	0.485731	7.81522	5.21015
H/ACA ribonucleoprotein complex subunit 2 OS=Mus musculus GN=Nhp2 PE=1 SV=1	NHP2_MOUSE	17	20480000		2000000	0.487355	7.69805	5.13203
Oxidation resistance protein 1 OS=Mus musculus GN=Oxr1 PE=1 SV=3	OXR1_MOUSE	867.868	71939.8	4661.72	51278.9	0.488424	7.63601	5.09068
Nuclear pore membrane glycoprotein 210 OS=Mus musculus GN=Nup210 PE=1 SV=2	PO210_MOUSE	204	17618000	21866000	65598000	0.488476	7.55683	5.03789
60S ribosomal protein L8 OS=Mus musculus GN=Rpl8 PE=1 SV=2	RL8_MOUSE	28	106840000	21366000	64098000	0.495093	8.17188	5.44792
Heterogeneous nuclear ribonucleoprotein A1 OS=Mus musculus GN=Hnrnpa1 PE=1 SV=2	ROA1_MOUSE	34	81851000	26669000	80007000	0.496286	8.45541	5.63694
N-acetylneuraminic acid synthase (Sialic acid synthase) OS=Mus musculus GN=Nans PE=1 SV=1	Q99J77_MOUSE	40	31967000	4026900	12080700	0.498019	7.95113	5.30076
Thrombospondin-1 OS=Mus musculus GN=Thbs1 PE=1 SV=1	TSP1_MOUSE	130	25900000	5969600	17908800	0.499187	7.77268	5.18179
Transportin-1 OS=Mus musculus GN=Tnpo1 PE=1 SV=2	TNPO1_MOUSE	102	27002000	5690800	17072400	0.503922	7.85006	5.23337
Kinesin-1 heavy chain OS=Mus musculus GN=Kif5b PE=1 SV=3	KINH_MOUSE	110	20847000	5355300	16065900	0.506408	7.53141	5.02094
Protein PBDC1 OS=Mus musculus GN=Pbdc1 PE=1 SV=1	PBDC1_MOUSE	22	13190000		2000000	0.510745	7.69913	5.13275
Transcription factor Sp1 OS=Mus musculus GN=Sp1 PE=1 SV=2	SP1_MOUSE	941.906	10687.1	#N/A	7500	0.510902	6.38964	4.25976
Integral membrane protein GPR180 OS=Mus musculus GN=Gpr180 PE=1 SV=1	GP180_MOUSE	1224.88	10700.6	#N/A	7500	0.512735	6.39013	4.26009
Keratin, type I cytoskeletal 24 OS=Mus musculus GN=Krt24 PE=2 SV=2	K1C24_MOUSE	54	72967000	47453000	142359000	0.513082	8.52565	5.68376
Heat shock-related 70 kDa protein 2 OS=Mus musculus GN=Hspa2 PE=1 SV=2	HSP72_MOUSE	70	212230000	49474000	148422000	0.515924	8.55709	5.70473
Tyrosine-protein kinase Fyn OS=Mus musculus GN=Fyn PE=1 SV=4	FYN_MOUSE	1318.28	10743.3	#N/A	7500	0.518475	6.39166	4.2611
N-acylglucosamine 2-epimerase OS=Mus musculus GN=Renbp PE=1 SV=3	RENBP_MOUSE	745.363	90949.1	5759.51	63354.6	0.521611	7.78256	5.18838
Serine/arginine-rich splicing factor 3 OS=Mus musculus GN=Srsf3 PE=1 SV=1	SRSF3_MOUSE	19	43247000	14229000	42687000	0.523074	8.17725	5.4515
26S proteasome non-ATPase regulatory subunit 3 OS=Mus musculus GN=Psmd3 PE=1 SV=3	PSMD3_MOUSE	61	43803000	11074000	33222000	0.523161	7.95959	5.30639
TIP41-like protein OS=Mus musculus GN=Tiprl PE=1 SV=1	TIPRL_MOUSE	31	13856000		2000000	0.526217	7.21844	4.81229
Caprin-1 OS=Mus musculus GN=Caprin1 PE=1 SV=2	CAPR1_MOUSE	78	42457000	5604800	16814400	0.526811	7.82369	5.21579
Immunoglobulin superfamily member 3 OS=Mus musculus GN=Igsf3 PE=1 SV=2	IGSF3_MOUSE	135	5925600		2000000	0.528482	7.43448	4.95632
Heat shock protein 75 kDa, mitochondrial OS=Mus musculus GN=Trap1 PE=1 SV=1	TRAP1_MOUSE	80	67660000	22368000	67104000	0.530191	8.48885	5.65923
Eukaryotic peptide chain release factor subunit 1 OS=Mus musculus GN=Etf1 PE=1 SV=4	ERF1_MOUSE	49	37238000	11408000	34224000	0.530913	7.76687	5.17791
Nucleotide exchange factor SIL1 OS=Mus musculus GN=Sil1 PE=1 SV=2	SIL1_MOUSE	52	39416000	26799000	80397000	0.534663	7.48754	4.99169
Cofilin-1 OS=Mus musculus GN=Cfl1 PE=1 SV=3	COF1_MOUSE	19	144370000	19937000	59811000	0.535184	8.11351	5.40901
Protein Sec16a OS=Mus musculus GN=Sec16a PE=1 SV=1	A2AIX1_MOUSE	256	13152000	16332000	48996000	0.53667	7.51282	5.00855
Eukaryotic translation elongation factor 1 epsilon-1 OS=Mus musculus GN=Eef1e1 PE=1 SV=1	MCA3_MOUSE	20	14745000	2498400	7495200	0.540901	7.76451	5.17634
Calcium-binding protein 39 OS=Mus musculus GN=Cab39 PE=1 SV=2	CAB39_MOUSE	40	17656000	2530000	7590000	0.541497	7.50617	5.00411
40S ribosomal protein S8 OS=Mus musculus GN=Rps8 PE=1 SV=2	RS8_MOUSE	24	59664000	12437000	37311000	0.543321	8.14335	5.4289
Phosphatidylinositol-glycan-specific phospholipase D OS=Mus musculus GN=Gpld1 PE=1 SV=1	PHLD_MOUSE	745.378	77656.3	4827.1	53098.1	0.548443	7.67468	5.11646
Centromere protein J OS=Mus musculus GN=Cenpj PE=2 SV=2	CENPJ_MOUSE	153	14969000	3410600	10231800	0.548918	7.40141	4.93428
Serine/arginine-rich splicing factor 2 OS=Mus musculus GN=Srsf2 PE=1 SV=4	SRSF2_MOUSE	25	81038000	22631000	67893000	0.548986	7.99171	5.32781
Sorbin and SH3 domain-containing protein 2 OS=Mus musculus GN=Sorbs2 PE=1 SV=2	SRBS2_MOUSE	132	17697000	3070400	9211200	0.549901	7.62071	5.08047
Transmembrane emp24 domain-containing protein 10 OS=Mus musculus GN=Tmed10 PE=1 SV=1	TMEDA_MOUSE	25	46545000	16156000	48468000	0.551055	7.62455	5.08303
Protein transport protein Sec61 subunit beta OS=Mus musculus GN=Sec61b PE=1 SV=3	SC61B_MOUSE	10	20902000	7406100	22218300	0.55953	7.11339	4.74226
NADH dehydrogenase [ubiquinone] 1 beta subcomplex subunit 5, mitochondrial OS=Mus musculus GN=Ndufb5 PE=1 SV=1	NDUB5_MOUSE	22	30623000	6709400	20128200	0.560622	7.87646	5.25098
Kinesin-like protein KIF15 OS=Mus musculus GN=Kif15 PE=1 SV=1	KIF15_MOUSE	160	6564900	8759100	26277300	0.560739	7.40488	4.93659
Nuclear GTPase SLIP-GC OS=Mus musculus GN=Nuggc PE=3 SV=1	SLIP_MOUSE	576.745	11071	#N/A	7500	0.561823	6.40325	4.26884
ER membrane protein complex subunit 4 OS=Mus musculus GN=Emc4 PE=1 SV=1	EMC4_MOUSE	828.4	84669	5200.04	57200.4	0.565808	7.72783	5.15189
Proteolipid protein 2 OS=Mus musculus GN=Plp2 PE=1 SV=1	PLP2_MOUSE	17	10833000	2432200	7296600	0.567814	7.93978	5.29319
U3 small nucleolar ribonucleoprotein protein MPP10 OS=Mus musculus GN=Mphosph10 PE=1 SV=2	MPP10_MOUSE	79	14360000		2000000	0.567924	7.62767	5.08511
Kinectin OS=Mus musculus GN=Ktn1 PE=1 SV=1	KTN1_MOUSE	153	19266000	4785400	14356200	0.568082	7.60037	5.06692
Myosin-4 OS=Mus musculus GN=Myh4 PE=2 SV=1	MYH4_MOUSE	223	9997000		2000000	0.569807	7.4218	4.94787
BRCA1-associated RING domain protein 1 OS=Mus musculus GN=Bard1 PE=2 SV=1	BARD1_MOUSE	547.285	11188.5	#N/A	7500	0.577054	6.40736	4.27157
Nuclear pore complex protein Nup85 OS=Mus musculus GN=Nup85 PE=1 SV=1	NUP85_MOUSE	75	21450000	32126000	96378000	0.579073	7.72377	5.14918
Eukaryotic translation initiation factor 3 subunit L OS=Mus musculus GN=Eif3l PE=1 SV=1	EIF3L_MOUSE	67	44172000	18928000	56784000	0.581406	7.49794	4.99863
Charged multivesicular body protein 5 OS=Mus musculus GN=Chmp5 PE=1 SV=1	CHMP5_MOUSE	25	8951400		2000000	0.581433	7.31706	4.87804
Glycolipid transfer protein OS=Mus musculus GN=Gltp PE=1 SV=3	GLTP_MOUSE	24	18502000	16641000	49923000	0.583007	7.46026	4.97351
Heterogeneous nuclear ribonucleoprotein A3 OS=Mus musculus GN=Hnrnpa3 PE=1 SV=1	ROA3_MOUSE	40	95223000	22282000	66846000	0.585303	8.37451	5.58301
Tripeptidyl-peptidase 1 OS=Mus musculus GN=Tpp1 PE=1 SV=2	TPP1_MOUSE	61	23487000	7905300	23715900	0.585895	7.12968	4.75312
Arginine/serine-rich coiled-coil protein 2 OS=Mus musculus GN=Rsrc2 PE=2 SV=1	RSRC2_MOUSE	896.347	11270	#N/A	7500	0.587529	6.4102	4.27346
Protein Fam184a OS=Mus musculus GN=Fam184a PE=1 SV=1	E9PW83_MOUSE	133	28998000	6407200	19221600	0.593225	7.68322	5.12215
26S proteasome non-ATPase regulatory subunit 13 OS=Mus musculus GN=Psmd13 PE=1 SV=1	PSD13_MOUSE	43	46616000	16651000	49953000	0.594552	8.14984	5.43322
Protein MRVI1 OS=Mus musculus GN=Mrvi1 PE=1 SV=2	MRVI1_MOUSE	97	3023100		2000000	0.596029	6.70097	4.46731
Actin-related protein 10 OS=Mus musculus GN=Actr10 PE=1 SV=2	ARP10_MOUSE	46	16762000	3118500	9355500	0.597376	7.60902	5.07268
Eukaryotic translation initiation factor 3 subunit D OS=Mus musculus GN=Eif3d PE=1 SV=2	EIF3D_MOUSE	64	31852000	4182600	12547800	0.598366	7.78819	5.19212
Protein FAM208B OS=Mus musculus GN=Fam208b PE=1 SV=2	F208B_MOUSE	264	20198000	4439300	13317900	0.600846	7.52525	5.01683
Ras-related C3 botulinum toxin substrate 1 OS=Mus musculus GN=Rac1 PE=1 SV=1	RAC1_MOUSE	21	26432000	14677000	44031000	0.603608	8.21434	5.47623
Feline leukemia virus subgroup C receptor-related protein 2 OS=Mus musculus GN=Flvcr2 PE=1 SV=2	FLVC2_MOUSE	862.363	11401.3	#N/A	7500	0.604239	6.41474	4.27649
Protein disulfide-isomerase A3 OS=Mus musculus GN=Pdia3 PE=1 SV=2	PDIA3_MOUSE	57	168290000	48673000	146019000	0.60616	8.49493	5.66329
Iron-sulfur cluster assembly 1 homolog, mitochondrial OS=Mus musculus GN=Isca1 PE=2 SV=1	ISCA1_MOUSE	824.395	11431.6	#N/A	7500	0.608065	6.41578	4.27719
Cation-dependent mannose-6-phosphate receptor OS=Mus musculus GN=M6pr PE=1 SV=1	MPRD_MOUSE	31	28601000	3921300	11763900	0.610787	8.09871	5.39914
Ras GTPase-activating protein-binding protein 1 OS=Mus musculus GN=G3bp1 PE=1 SV=1	G3BP1_MOUSE	52	38016000	6537700	19613100	0.611002	7.87387	5.24925
Sialin OS=Mus musculus GN=Slc17a5 PE=1 SV=2	S17A5_MOUSE	1043.47	11475.2	#N/A	7500	0.613561	6.41728	4.27819
Ras-related protein Rab-10 OS=Mus musculus GN=Rab10 PE=1 SV=1	RAB10_MOUSE	23	48139000	20926000	62778000	0.613939	7.90582	5.27055
Inositol 1,4,5-trisphosphate receptor type 2 OS=Mus musculus GN=Itpr2 PE=1 SV=4	ITPR2_MOUSE	307	18888000	8273300	24819900	0.617186	7.1855	4.79034
Membrane-associated progesterone receptor component 1 OS=Mus musculus GN=Pgrmc1 PE=1 SV=4	PGRC1_MOUSE	22	17240000	4233100	12699300	0.617313	7.47801	4.98534
Serine/threonine-protein phosphatase 2A 56 kDa regulatory subunit alpha isoform OS=Mus musculus GN=Ppp2r5a PE=1 SV=1	2A5A_MOUSE	56	6992400	12625000	37875000	0.618258	7.5863	5.05753
Fructose-bisphosphate aldolase C OS=Mus musculus GN=Aldoc PE=1 SV=4	ALDOC_MOUSE	39	74957000	18463000	55389000	0.618565	8.25454	5.50302
Phosphatidylinositol-binding clathrin assembly protein OS=Mus musculus GN=Picalm PE=1 SV=1	PICAL_MOUSE	72	19927000	6438100	19314300	0.620957	7.73511	5.15674
Ubiquitin-associated protein 2-like OS=Mus musculus GN=Ubap2l PE=1 SV=1	UBP2L_MOUSE	117	7352600		2000000	0.6211	7.29522	4.86348
Glutathione S-transferase theta 3 OS=Mus musculus GN=Gstt3 PE=1 SV=1	Q99L20_MOUSE	27	15204000	8763400	26290200	0.623452	7.24621	4.83081
Angiotensin-converting enzyme OS=Mus musculus GN=Ace PE=1 SV=3	ACE_MOUSE	151	9870900		2000000	0.625585	7.40557	4.93704
Cytochrome b-c1 complex subunit 6, mitochondrial OS=Mus musculus GN=Uqcrh PE=1 SV=2	QCR6_MOUSE	894.432	104120	6126.33	67389.6	0.627651	7.85143	5.23429
RNA-binding protein with multiple splicing OS=Mus musculus GN=Rbpms PE=1 SV=2	RBPMS_MOUSE	872.903	44425.4	2607.84	28686.2	0.631028	7.29598	4.86399
60S ribosomal protein L6 OS=Mus musculus GN=Rpl6 PE=1 SV=3	RL6_MOUSE	34	67955000	19505000	58515000	0.633467	8.18722	5.45815
Heterogeneous nuclear ribonucleoprotein R OS=Mus musculus GN=Hnrnpr PE=1 SV=1	Q8VHM5_MOUSE	71	74524000	13993000	41979000	0.634225	8.00913	5.33942
Coiled-coil domain-containing protein 97 OS=Mus musculus GN=Ccdc97 PE=1 SV=1	CCD97_MOUSE	1281.06	11676.9	#N/A	7500	0.638695	6.42417	4.28278
C-type mannose receptor 2 OS=Mus musculus GN=Mrc2 PE=1 SV=3	MRC2_MOUSE	167	11079000	6260000	18780000	0.645245	7.17746	4.78497
Pre-mRNA-splicing factor ATP-dependent RNA helicase DHX15 OS=Mus musculus GN=Dhx15 PE=1 SV=2	DHX15_MOUSE	91	55672000	10082000	30246000	0.645284	7.98467	5.32311
Peroxisomal acyl-coenzyme A oxidase 2 OS=Mus musculus GN=Acox2 PE=1 SV=2	ACOX2_MOUSE	77	6451300	9841300	29523900	0.648931	7.50045	5.0003
Unconventional myosin-XIX OS=Mus musculus GN=Myo19 PE=2 SV=1	MYO19_MOUSE	1217.29	11773.4	#N/A	7500	0.650569	6.42744	4.28496
ATP-dependent RNA helicase DDX54 OS=Mus musculus GN=Ddx54 PE=1 SV=1	DDX54_MOUSE	98	18650000	14032000	42096000	0.652171	7.41145	4.94097
Plasma membrane calcium-transporting ATPase 1 OS=Mus musculus GN=Atp2b1 PE=1 SV=1	AT2B1_MOUSE	135	13986000	1311200	3933600	0.652256	7.63738	5.09159
ATP-dependent RNA helicase DDX1 OS=Mus musculus GN=Ddx1 PE=1 SV=1	DDX1_MOUSE	83	46151000	9610900	28832700	0.652331	7.8396	5.2264
Enoyl-CoA hydratase domain-containing protein 2, mitochondrial OS=Mus musculus GN=Echdc2 PE=1 SV=2	ECHD2_MOUSE	32	13043000	12394000	37182000	0.653469	7.43623	4.95749
Paternally-expressed gene 3 protein OS=Mus musculus GN=Peg3 PE=1 SV=1	PEG3_MOUSE	768.326	11815.2	#N/A	7500	0.655686	6.42885	4.2859
Tubulin gamma-2 chain OS=Mus musculus GN=Tubg2 PE=1 SV=1	TBG2_MOUSE	51	24507000	5182000	15546000	0.65665	7.60264	5.06842
Trimethyllysine dioxygenase, mitochondrial OS=Mus musculus GN=Tmlhe PE=1 SV=2	TMLH_MOUSE	50	17650000	3729700	11189100	0.657574	7.45998	4.97332
Ubiquitin-fold modifier-conjugating enzyme 1 OS=Mus musculus GN=Ufc1 PE=1 SV=1	UFC1_MOUSE	19	12039000	6596400	19789200	0.657646	7.18777	4.79185
Enoyl-CoA delta isomerase 2, mitochondrial OS=Mus musculus GN=Eci2 PE=1 SV=2	ECI2_MOUSE	43	27148000	2662900	7988700	0.664187	7.76741	5.17827
Probable ATP-dependent RNA helicase DDX10 OS=Mus musculus GN=Ddx10 PE=1 SV=2	DDX10_MOUSE	101	19760000		2000000	0.668193	7.67674	5.11783
EG627828 protein OS=Mus musculus GN=Gm6793 PE=1 SV=1	B2RXM2_MOUSE	541.919	317026	18130.8	199439	0.668655	8.56956	5.71304
Spectrin alpha chain, erythrocytic 1 OS=Mus musculus GN=Spta1 PE=1 SV=3	SPTA1_MOUSE	280	13549000		2000000	0.669413	7.64492	5.09661
Golgi phosphoprotein 3 OS=Mus musculus GN=Golph3 PE=1 SV=1	GOLP3_MOUSE	34	12708000	1237900	3713700	0.672483	7.70515	5.13676
Selenocysteine lyase OS=Mus musculus GN=Scly PE=1 SV=1	SCLY_MOUSE	47	14431000	16766000	50298000	0.67545	7.55825	5.03883
Calnexin OS=Mus musculus GN=Canx PE=1 SV=1	CALX_MOUSE	67	92523000	18636000	55908000	0.67566	8.23694	5.4913
E3 ubiquitin-protein ligase UBR4 OS=Mus musculus GN=Ubr4 PE=1 SV=1	UBR4_MOUSE	572	21494000		2000000	0.678804	7.60142	5.06761
Ran-binding protein 10 OS=Mus musculus GN=Ranbp10 PE=1 SV=2	RBP10_MOUSE	1094.49	12006.3	#N/A	7500	0.678829	6.43526	4.29017
Torsin-2A OS=Mus musculus GN=Tor2a PE=1 SV=1	TOR2A_MOUSE	36	3910400		2000000	0.681319	7.5755	5.05033
Twinfilin-2 OS=Mus musculus GN=Twf2 PE=1 SV=1	TWF2_MOUSE	39	6500800		2000000	0.681547	7.46222	4.97481
OTU domain-containing protein 7B OS=Mus musculus GN=Otud7b PE=1 SV=1	OTU7B_MOUSE	660.631	12065.6	#N/A	7500	0.685937	6.43724	4.29149
Leucine--tRNA ligase, cytoplasmic OS=Mus musculus GN=Lars PE=1 SV=2	SYLC_MOUSE	134	27888000	4075100	12225300	0.691099	7.71175	5.14117
Protein Cenpf OS=Mus musculus GN=Cenpf PE=1 SV=1	E9Q3P4_MOUSE	342	10659000	9191100	27573300	0.691463	7.36434	4.90956
Lys-63-specific deubiquitinase BRCC36 OS=Mus musculus GN=Brcc3 PE=1 SV=1	BRCC3_MOUSE	33	7653200	5693000	17079000	0.692427	7.22864	4.81909
Protein Trip11 OS=Mus musculus GN=Trip11 PE=1 SV=1	E9Q512_MOUSE	226	10068000	8999900	26999700	0.695956	7.36964	4.91309
DET1- and DDB1-associated protein 1 OS=Mus musculus GN=Dda1 PE=1 SV=1	DDA1_MOUSE	864.881	12156.5	#N/A	7500	0.696764	6.44026	4.29351
Protein Shroom4 OS=Mus musculus GN=Shroom4 PE=1 SV=1	SHRM4_MOUSE	784.389	12174.8	#N/A	7500	0.698936	6.44087	4.29391
Cold shock domain-containing protein E1 OS=Mus musculus GN=Csde1 PE=1 SV=1	CSDE1_MOUSE	89	21529000	4246400	12739200	0.70297	7.73297	5.15531
Protein SEC13 homolog OS=Mus musculus GN=Sec13 PE=1 SV=3	SEC13_MOUSE	36	23681000	4388400	13165200	0.706637	7.61404	5.07602
Calcium/calmodulin-dependent protein kinase type 1D OS=Mus musculus GN=Camk1d PE=1 SV=2	KCC1D_MOUSE	1069.45	75214.2	4189.11	46080.2	0.706858	7.62576	5.08384
Myosin regulatory light polypeptide 9 OS=Mus musculus GN=Myl9 PE=1 SV=3	MYL9_MOUSE	1163.51	131377	7308.28	80391	0.708603	7.98879	5.32586
Golgin subfamily A member 2 OS=Mus musculus GN=Golga2 PE=1 SV=3	GOGA2_MOUSE	113	3302700		2000000	0.723646	6.7245	4.483
Proline-rich AKT1 substrate 1 OS=Mus musculus GN=Akt1s1 PE=1 SV=1	AKTS1_MOUSE	1113.42	12411.2	#N/A	7500	0.72668	6.44865	4.2991
Serum response factor-binding protein 1 OS=Mus musculus GN=Srfbp1 PE=1 SV=1	SRFB1_MOUSE	825.861	12416.6	#N/A	7500	0.727308	6.44882	4.29922
60S ribosomal protein L13 OS=Mus musculus GN=Rpl13 PE=1 SV=3	RL13_MOUSE	24	57633000	21615000	64845000	0.727864	8.23527	5.49018
Tubulin-specific chaperone cofactor E-like protein OS=Mus musculus GN=Tbcel PE=1 SV=1	TBCEL_MOUSE	48	3314000		2000000	0.728574	6.72542	4.48361
Transmembrane anterior posterior transformation protein 1 OS=Mus musculus GN=Tapt1 PE=1 SV=2	TAPT1_MOUSE	1264.62	12428.4	#N/A	7500	0.728672	6.44921	4.29947
Putative hexokinase HKDC1 OS=Mus musculus GN=Hkdc1 PE=2 SV=1	HKDC1_MOUSE	102	15197000	3041300	9123900	0.736064	7.38598	4.92399
WD repeat-containing protein 3 OS=Mus musculus GN=Wdr3 PE=1 SV=1	WDR3_MOUSE	106	14577000	10371000	31113000	0.737221	7.3668	4.9112
C2 domain-containing protein 5 OS=Mus musculus GN=C2cd5 PE=1 SV=2	C2CD5_MOUSE	1169.21	12555.2	#N/A	7500	0.743323	6.45334	4.30223
Vacuolar protein-sorting-associated protein 36 OS=Mus musculus GN=Vps36 PE=1 SV=1	VPS36_MOUSE	44	8096500		2000000	0.747493	7.4844	4.9896
Leucyl-cystinyl aminopeptidase OS=Mus musculus GN=Lnpep PE=1 SV=1	LCAP_MOUSE	117	11316000	8148400	24445200	0.749302	7.32164	4.88109
SWI/SNF complex subunit SMARCC2 OS=Mus musculus GN=Smarcc2 PE=1 SV=2	SMRC2_MOUSE	133	14158000		2000000	0.75344	7.57179	5.04786
E3 ubiquitin-protein ligase UBR5 OS=Mus musculus GN=Ubr5 PE=1 SV=2	UBR5_MOUSE	308	12274000	8222600	24667800	0.756453	7.31133	4.87422
E3 ubiquitin-protein ligase HUWE1 OS=Mus musculus GN=Huwe1 PE=1 SV=5	HUWE1_MOUSE	483	18320000	9931600	29794800	0.759083	7.31195	4.87463
Coronin-1A OS=Mus musculus GN=Coro1a PE=1 SV=5	COR1A_MOUSE	51	19636000	21999000	65997000	0.76003	7.64281	5.09521
Protein Numa1 OS=Mus musculus GN=Numa1 PE=1 SV=1	E9Q7G0_MOUSE	236	20201000	4602200	13806600	0.760276	7.47336	4.98224
Transmembrane 9 superfamily member 2 OS=Mus musculus GN=Tm9sf2 PE=1 SV=1	TM9S2_MOUSE	75	15943000		2000000	0.765368	7.58337	5.05558
Cullin-2 OS=Mus musculus GN=Cul2 PE=1 SV=2	CUL2_MOUSE	608.794	84141.8	4499.16	49490.8	0.765664	7.68887	5.12591
Actin, alpha cardiac muscle 1 OS=Mus musculus GN=Actc1 PE=1 SV=1	ACTC_MOUSE	42	697690000	155090000	465270000	0.765686	9.15549	6.10366
40S ribosomal protein S11 OS=Mus musculus GN=Rps11 PE=1 SV=3	RS11_MOUSE	18	46765000	6433500	19300500	0.771231	8.19835	5.46556
Nucleolar protein 56 OS=Mus musculus GN=Nop56 PE=1 SV=2	NOP56_MOUSE	64	63923000	5066200	15198600	0.774714	7.87718	5.25145
Vacuolar protein-sorting-associated protein 25 OS=Mus musculus GN=Vps25 PE=1 SV=1	VPS25_MOUSE	21	12238000	3160500	9481500	0.777094	6.96115	4.64077
Rho guanine nucleotide exchange factor 12 OS=Mus musculus GN=Arhgef12 PE=1 SV=2	ARHGC_MOUSE	814.346	12867.4	#N/A	7500	0.778763	6.4634	4.30894
KH domain-containing, RNA-binding, signal transduction-associated protein 1 OS=Mus musculus GN=Khdrbs1 PE=1 SV=2	KHDR1_MOUSE	48	29972000	4484900	13454700	0.779259	8.02565	5.35043
ADP-sugar pyrophosphatase OS=Mus musculus GN=Nudt5 PE=1 SV=1	NUDT5_MOUSE	24	24741000	4800500	14401500	0.780685	7.59265	5.06177
Transcription factor p65 OS=Mus musculus GN=Rela PE=1 SV=1	TF65_MOUSE	60	1217500		2000000	0.785457	6.73711	4.49141
Arrestin domain-containing protein 1 OS=Mus musculus GN=Arrdc1 PE=1 SV=2	ARRD1_MOUSE	46	3451000		2000000	0.787014	6.73648	4.49098
Titin OS=Mus musculus GN=Ttn PE=1 SV=1	TITIN_MOUSE	3906	31965000	7280100	21840300	0.787888	7.13352	4.75568
Pyruvate dehydrogenase protein X component, mitochondrial OS=Mus musculus GN=Pdhx PE=1 SV=1	ODPX_MOUSE	54	15783000	5917600	17752800	0.788299	7.14828	4.76552
Translation initiation factor eIF-2B subunit alpha OS=Mus musculus GN=Eif2b1 PE=1 SV=1	EI2BA_MOUSE	34	8890500		2000000	0.788833	7.21597	4.81065
Dual specificity mitogen-activated protein kinase kinase 2 OS=Mus musculus GN=Map2k2 PE=1 SV=2	MP2K2_MOUSE	44	18400000	5191400	15574200	0.789839	7.66607	5.11071
Methyl-CpG-binding domain protein 2 OS=Mus musculus GN=Mbd2 PE=2 SV=2	MBD2_MOUSE	1241.31	12986.5	#N/A	7500	0.792056	6.4672	4.31147
Ubiquitin-like-conjugating enzyme ATG3 OS=Mus musculus GN=Atg3 PE=1 SV=1	ATG3_MOUSE	658.826	254118	13336	146696	0.792669	8.40441	5.60294
Acyl-coenzyme A thioesterase 8 OS=Mus musculus GN=Acot8 PE=1 SV=1	ACOT8_MOUSE	755.333	44416.8	2329.48	25624.3	0.793594	7.26803	4.84535
Squalene synthase OS=Mus musculus GN=Fdft1 PE=1 SV=2	FDFT_MOUSE	626.776	84269.1	4418.64	48605	0.793898	7.68516	5.12344
Bifunctional lysine-specific demethylase and histidyl-hydroxylase NO66 OS=Mus musculus GN=No66 PE=1 SV=2	NO66_MOUSE	442.236	58084.2	3040.76	33448.4	0.796209	7.44236	4.96158
Serine/threonine-protein kinase LMTK2 OS=Mus musculus GN=Lmtk2 PE=1 SV=3	LMTK2_MOUSE	1109.2	13036.7	#N/A	7500	0.797616	6.4688	4.31253
Tubulin alpha-4A chain OS=Mus musculus GN=Tuba4a PE=1 SV=1	TBA4A_MOUSE	50	498680000	43008000	129024000	0.801616	8.72957	5.81972
Shootin-1 OS=Mus musculus GN=Shtn1 PE=1 SV=1	SHOT1_MOUSE	876.05	13085.4	#N/A	7500	0.802996	6.47034	4.31356
Phospholipid hydroperoxide glutathione peroxidase, nuclear OS=Mus musculus GN=Gpx4 PE=1 SV=3	GPX42_MOUSE	29	11624000	6550400	19651200	0.807534	7.24707	4.83138
Paired mesoderm homeobox protein 1 OS=Mus musculus GN=Prrx1 PE=1 SV=1	PRRX1_MOUSE	964.111	13143.3	#N/A	7500	0.809365	6.47217	4.31478
60S ribosomal protein L14 OS=Mus musculus GN=Rpl14 PE=1 SV=3	RL14_MOUSE	24	76158000	19084000	57252000	0.810001	8.18642	5.45761
Glycerol-3-phosphate dehydrogenase, mitochondrial OS=Mus musculus GN=Gpd2 PE=1 SV=2	GPDM_MOUSE	81	39470000	1840000	5520000	0.811323	7.92149	5.28099
Delta-aminolevulinic acid dehydratase OS=Mus musculus GN=Alad PE=1 SV=1	HEM2_MOUSE	36	18351000	1644100	4932300	0.813665	7.67392	5.11595
NHL repeat-containing protein 2 OS=Mus musculus GN=Nhlrc2 PE=1 SV=1	NHLC2_MOUSE	78	13308000		2000000	0.813934	7.238	4.82534
Cdc42 effector protein 4 OS=Mus musculus GN=Cdc42ep4 PE=1 SV=1	BORG4_MOUSE	38	12919000		2000000	0.820785	7.31863	4.87909
Putative deoxyribonuclease TATDN1 OS=Mus musculus GN=Tatdn1 PE=1 SV=1	TATD1_MOUSE	945.482	52976.8	2722.88	29951.7	0.822723	7.37806	4.9187
Metaxin-2 OS=Mus musculus GN=Mtx2 PE=1 SV=1	MTX2_MOUSE	30	8837600	5887600	17662800	0.822976	7.26339	4.84226
Glycine cleavage system H protein, mitochondrial OS=Mus musculus GN=Gcsh PE=1 SV=2	GCSH_MOUSE	1183.97	13304	#N/A	7500	0.826899	6.47722	4.31815
Protein Golgb1 OS=Mus musculus GN=Golgb1 PE=1 SV=1	E9PVZ8_MOUSE	370	25449000	18501000	55503000	0.827122	7.53217	5.02145
ELKS/Rab6-interacting/CAST family member 1 OS=Mus musculus GN=Erc1 PE=1 SV=1	RB6I2_MOUSE	128	9614600		2000000	0.830876	7.41897	4.94598
MARCKS-related protein OS=Mus musculus GN=Marcksl1 PE=1 SV=2	MRP_MOUSE	1084.15	13345.7	#N/A	7500	0.831411	6.47852	4.31902
Pyruvate kinase PKLR OS=Mus musculus GN=Pklr PE=1 SV=1	KPYR_MOUSE	62	169520000	31290000	93870000	0.83726	8.64003	5.76002
Cytochrome c oxidase subunit 2 OS=Mus musculus GN=Mtco2 PE=1 SV=1	COX2_MOUSE	26	28761000	26817000	80451000	0.838225	7.67351	5.11567
Ras-related protein Rab-5A OS=Mus musculus GN=Rab5a PE=1 SV=1	RAB5A_MOUSE	24	17923000	15045000	45135000	0.838976	7.52393	5.01596
A-kinase anchor protein 17B OS=Mus musculus GN=Akap17b PE=1 SV=2	AK17B_MOUSE	406.717	13416.4	#N/A	7500	0.839035	6.48073	4.32049
Protein phosphatase 1 regulatory subunit 12A OS=Mus musculus GN=Ppp1r12a PE=1 SV=2	MYPT1_MOUSE	115	10438000	5436300	16308900	0.841392	7.20443	4.80295
m7GpppX diphosphatase OS=Mus musculus GN=Dcps PE=1 SV=1	DCPS_MOUSE	39	29580000	1605700	4817100	0.842907	7.85246	5.23497
Myoferlin OS=Mus musculus GN=Myof PE=1 SV=2	MYOF_MOUSE	233	13632000	13471000	40413000	0.842963	7.53975	5.0265
Cytoplasmic dynein 1 intermediate chain 2 OS=Mus musculus GN=Dync1i2 PE=1 SV=1	DC1I2_MOUSE	68	11946000	16390000	49170000	0.846363	7.66601	5.11067
Transmembrane emp24 domain-containing protein 3 OS=Mus musculus GN=Tmed3 PE=1 SV=1	TMED3_MOUSE	25	12390000	2281800	6845400	0.855969	7.2841	4.85607
Transformer-2 protein homolog beta OS=Mus musculus GN=Tra2b PE=1 SV=1	TRA2B_MOUSE	34	27736000	3653200	10959600	0.856595	7.69547	5.13032
DNA repair protein REV1 OS=Mus musculus GN=Rev1 PE=1 SV=1	REV1_MOUSE	137	7717700	19060000	57180000	0.858923	7.86567	5.24378
CDP-diacylglycerol--inositol 3-phosphatidyltransferase OS=Mus musculus GN=Cdipt PE=1 SV=1	CDIPT_MOUSE	24	12794000	2349500	7048500	0.860079	7.2976	4.86506
Protein unc-45 homolog A OS=Mus musculus GN=Unc45a PE=1 SV=2	UN45A_MOUSE	760.854	85141.7	4260.55	46866.1	0.861323	7.6809	5.1206
Protein FAM45A OS=Mus musculus GN=Fam45a PE=1 SV=2	FA45A_MOUSE	985.184	136504	6809.21	74901.3	0.86588	7.98767	5.32512
S-phase kinase-associated protein 1 OS=Mus musculus GN=Skp1 PE=1 SV=3	SKP1_MOUSE	19	12379000		2000000	0.868809	7.46005	4.97336
AP-1 complex subunit mu-1 OS=Mus musculus GN=Ap1m1 PE=1 SV=3	AP1M1_MOUSE	49	21268000	3683100	11049300	0.872106	7.77291	5.18194
Polyribonucleotide 5'-hydroxyl-kinase Clp1 OS=Mus musculus GN=Clp1 PE=1 SV=1	CLP1_MOUSE	760.858	13743.6	#N/A	7500	0.873797	6.49084	4.32723
Inactive ubiquitin carboxyl-terminal hydrolase 54 OS=Mus musculus GN=Usp54 PE=1 SV=2	UBP54_MOUSE	747.353	13744.3	#N/A	7500	0.873871	6.49086	4.32724
Mitochondrial 2-oxoglutarate/malate carrier protein OS=Mus musculus GN=Slc25a11 PE=1 SV=3	M2OM_MOUSE	34	24637000	8649400	25948200	0.873957	7.25092	4.83395
Dedicator of cytokinesis protein 1 OS=Mus musculus GN=Dock1 PE=1 SV=3	DOCK1_MOUSE	215	11303000		2000000	0.884389	7.39038	4.92692
Transmembrane protein 106C OS=Mus musculus GN=Tmem106c PE=2 SV=1	T106C_MOUSE	1085.5	13858.9	#N/A	7500	0.88585	6.49437	4.32958
Acyl-CoA synthetase family member 2, mitochondrial OS=Mus musculus GN=Acsf2 PE=1 SV=1	ACSF2_MOUSE	68	25581000	16767000	50301000	0.895088	7.51547	5.01031
Inositol monophosphatase 1 OS=Mus musculus GN=Impa1 PE=1 SV=1	IMPA1_MOUSE	30	28946000	17791000	53373000	0.895979	7.51531	5.01021
Glucocorticoid receptor OS=Mus musculus GN=Nr3c1 PE=1 SV=1	GCR_MOUSE	959.958	21001.9	1025.42	11279.6	0.896801	6.76343	4.50895
Dehydrogenase/reductase SDR family member 7B OS=Mus musculus GN=Dhrs7b PE=1 SV=1	DRS7B_MOUSE	35	17569000		2000000	0.89754	7.54658	5.03105
NCK-interacting protein with SH3 domain OS=Mus musculus GN=Nckipsd PE=1 SV=2	SPN90_MOUSE	79	15378000	30781000	92343000	0.898077	7.9271	5.28473
SH3 and multiple ankyrin repeat domains protein 3 OS=Mus musculus GN=Shank3 PE=1 SV=3	SHAN3_MOUSE	413.227	356938	17373.8	191112	0.901257	8.60823	5.73882
Dual specificity mitogen-activated protein kinase kinase 1 OS=Mus musculus GN=Map2k1 PE=1 SV=2	MP2K1_MOUSE	765.395	117907	5713.11	62844.2	0.907791	7.88562	5.25708
Microtubule-associated protein 6 OS=Mus musculus GN=Map6 PE=1 SV=2	MAP6_MOUSE	96	3753900		2000000	0.90839	6.75996	4.50664
WD repeat and FYVE domain-containing protein 3 OS=Mus musculus GN=Wdfy3 PE=1 SV=1	WDFY3_MOUSE	1207.91	14113.1	#N/A	7500	0.912072	6.50208	4.33472
Kinesin-like protein KIF21B OS=Mus musculus GN=Kif21b PE=1 SV=2	KI21B_MOUSE	186	35939000	6365900	19097700	0.912151	7.74065	5.16043
Ras-related GTP-binding protein A OS=Mus musculus GN=Rraga PE=1 SV=1	RRAGA_MOUSE	37	6575300		2000000	0.912181	7.52938	5.01959
Activator of 90 kDa heat shock protein ATPase homolog 1 OS=Mus musculus GN=Ahsa1 PE=1 SV=2	AHSA1_MOUSE	38	44209000	6570300	19710900	0.918705	7.90636	5.27091
Tropomyosin beta chain OS=Mus musculus GN=Tpm2 PE=1 SV=1	TPM2_MOUSE	666.824	259956	12493.8	137432	0.919547	8.39882	5.59922
ATP-dependent Clp protease proteolytic subunit, mitochondrial OS=Mus musculus GN=Clpp PE=1 SV=1	CLPP_MOUSE	30	8749000		2000000	0.920253	7.52907	5.01938
Telomeric repeat-binding factor 2-interacting protein 1 OS=Mus musculus GN=Terf2ip PE=1 SV=1	TE2IP_MOUSE	1017.83	14194.4	#N/A	7500	0.920359	6.50452	4.33635
Ribosomal biogenesis protein LAS1L OS=Mus musculus GN=Las1l PE=1 SV=1	LAS1L_MOUSE	89	10869000		2000000	0.920701	6.62603	4.41736
Heterogeneous nuclear ribonucleoprotein U, isoform CRA_b OS=Mus musculus GN=Gm28062 PE=4 SV=1	G3XA10_MOUSE (+1)	87	159990000	28145000	84435000	0.922069	8.38815	5.5921
28S ribosomal protein S18b, mitochondrial OS=Mus musculus GN=Mrps18b PE=1 SV=1	RT18B_MOUSE	29	4002600		2000000	0.925054	6.631	4.42067
Ubiquitin-conjugating enzyme E2 N OS=Mus musculus GN=Ube2n PE=1 SV=1	UBE2N_MOUSE	17	25273000	19703000	59109000	0.925248	7.60045	5.06697
Peptidyl-tRNA hydrolase 2, mitochondrial OS=Mus musculus GN=Ptrh2 PE=1 SV=1	PTH2_MOUSE	20	20668000	1358400	4075200	0.929082	7.55641	5.03761
TRPM8 channel-associated factor 1 OS=Mus musculus GN=Tcaf1 PE=2 SV=1	TCAF1_MOUSE	788.856	14288	#N/A	7500	0.929846	6.50733	4.33822
CCR4-NOT transcription complex subunit 2 OS=Mus musculus GN=Cnot2 PE=1 SV=2	CNOT2_MOUSE	1197.79	14293	#N/A	7500	0.930346	6.50748	4.33832
MICOS complex subunit Mic19 OS=Mus musculus GN=Chchd3 PE=1 SV=1	MIC19_MOUSE	26	21634000	12451000	37353000	0.932063	7.43852	4.95902
CST complex subunit CTC1 OS=Mus musculus GN=Ctc1 PE=1 SV=2	CTC1_MOUSE	1016.19	14315.1	#N/A	7500	0.93258	6.50814	4.33876
Thiosulfate sulfurtransferase OS=Mus musculus GN=Tst PE=1 SV=3	THTR_MOUSE	33	23692000	25467000	76401000	0.932615	7.7356	5.15706
60S ribosomal protein L26 OS=Mus musculus GN=Rpl26 PE=1 SV=1	RL26_MOUSE	17	58780000	7901800	23705400	0.936922	8.08648	5.39099
U2 small nuclear ribonucleoprotein auxiliary factor 35 kDa subunit-related protein 1 OS=Mus musculus GN=Zrsr1 PE=1 SV=1	U2AFL_MOUSE	1322.9	14392.6	#N/A	7500	0.940363	6.51045	4.3403
Importin-8 OS=Mus musculus GN=Ipo8 PE=1 SV=3	IPO8_MOUSE	117	10959000		2000000	0.942818	7.30855	4.87237
Tumor susceptibility gene 101 protein OS=Mus musculus GN=Tsg101 PE=1 SV=2	TS101_MOUSE	573.288	133948	6333.34	69666.7	0.943131	7.96321	5.30881
AP-1 complex subunit gamma-1 OS=Mus musculus GN=Ap1g1 PE=1 SV=3	AP1G1_MOUSE	91	24870000	1803600	5410800	0.965873	7.67319	5.11546
Nitric oxide synthase, inducible OS=Mus musculus GN=Nos2 PE=1 SV=1	NOS2_MOUSE	131	7042700	1201400	3604200	0.96645	7.02722	4.68482
AP-1 complex subunit gamma-like 2 OS=Mus musculus GN=Ap1g2 PE=1 SV=2	AP1G2_MOUSE	88	17980000		2000000	0.969247	7.73715	5.1581
Lamin-B receptor OS=Mus musculus GN=Lbr PE=1 SV=2	LBR_MOUSE	71	21026000		2000000	0.970897	7.74801	5.16534
Tubulin beta-5 chain OS=Mus musculus GN=Tubb5 PE=1 SV=1	TBB5_MOUSE	50	588920000	51152000	153456000	0.971829	8.66824	5.77883
Biogenesis of lysosome-related organelles complex 1 subunit 6 OS=Mus musculus GN=Bloc1s6 PE=1 SV=1	BL1S6_MOUSE	20	3926200		2000000	0.973134	6.77278	4.51518
Integrator complex subunit 5 OS=Mus musculus GN=Ints5 PE=2 SV=1	INT5_MOUSE	108	6195700		2000000	0.973977	6.62657	4.41771
Protein Pdzd2 OS=Mus musculus GN=Pdzd2 PE=1 SV=1	E9Q1M1_MOUSE	297	6756200	1144200	3432600	0.97691	7.00812	4.67208
SWI/SNF-related matrix-associated actin-dependent regulator of chromatin subfamily D member 2 OS=Mus musculus GN=Smarcd2 PE=1 SV=2	SMRD2_MOUSE	59	18650000		2000000	0.978355	7.75234	5.16823
RING finger protein unkempt homolog OS=Mus musculus GN=Unk PE=1 SV=1	UNK_MOUSE	88	3945000		2000000	0.980025	6.77415	4.5161
Regulator of telomere elongation helicase 1 OS=Mus musculus GN=Rtel1 PE=1 SV=2	RTEL1_MOUSE	134	18463000	3119300	9357900	0.98038	7.44437	4.96291
Splicing factor 3B subunit 6 OS=Mus musculus GN=Sf3b6 PE=1 SV=1	SF3B6_MOUSE	15	3954400		2000000	0.983459	6.77484	4.51656
Elongation factor Tu OS=Mus musculus GN=Gm9755 PE=3 SV=1	D3YVN7_MOUSE	593.315	167350	7693.02	84623.2	0.98374	8.10203	5.40135
Serine hydroxymethyltransferase OS=Mus musculus GN=Shmt2 PE=1 SV=1	Q9CZN7_MOUSE	56	37798000	30802000	92406000	0.987726	7.73302	5.15534
MCG2065, isoform CRA_c OS=Mus musculus GN=Gltscr2 PE=1 SV=1	Q8BK35_MOUSE	1071	14874.6	#N/A	7500	0.987888	6.52463	4.34976
Protein FAM83H OS=Mus musculus GN=Fam83h PE=1 SV=1	FA83H_MOUSE	707.833	14880.3	#N/A	7500	0.988441	6.5248	4.34987
Coatomer subunit zeta-1 OS=Mus musculus GN=Copz1 PE=1 SV=1	COPZ1_MOUSE	20	19504000	2364500	7093500	0.991023	7.70338	5.13558
Cysteine desulfurase, mitochondrial OS=Mus musculus GN=Nfs1 PE=1 SV=3	NFS1_MOUSE	51	13151000	2205100	6615300	0.991294	7.29593	4.86395
SPATS2-like protein OS=Mus musculus GN=Spats2l PE=2 SV=2	SPS2L_MOUSE	708.033	14913.5	#N/A	7500	0.991656	6.52576	4.35051
Glycerol-3-phosphate acyltransferase 1, mitochondrial OS=Mus musculus GN=Gpam PE=1 SV=2	GPAT1_MOUSE	893.83	14919.7	#N/A	7500	0.992256	6.52594	4.35063
60S ribosomal protein L4 OS=Mus musculus GN=Rpl4 PE=1 SV=3	RL4_MOUSE	47	149760000	26587000	79761000	0.993234	8.33669	5.55779
Epidermal retinol dehydrogenase 2 OS=Mus musculus GN=Sdr16c5 PE=2 SV=1	RDHE2_MOUSE	34	3984400		2000000	0.994362	6.77702	4.51801
Protein FAM63A OS=Mus musculus GN=Fam63a PE=1 SV=1	FA63A_MOUSE	585.264	14949.3	#N/A	7500	0.995115	6.5268	4.3512
Small ubiquitin-related modifier 2 OS=Mus musculus GN=Sumo2 PE=1 SV=1	SUMO2_MOUSE	11	18572000	29599000	88797000	0.995614	7.89765	5.2651
Actin-related protein 2/3 complex subunit 4 OS=Mus musculus GN=Arpc4 PE=1 SV=3	ARPC4_MOUSE	20	31407000	21747000	65241000	1.00077	7.62588	5.08392
LIM domain and actin-binding protein 1 OS=Mus musculus GN=Lima1 PE=1 SV=3	LIMA1_MOUSE	84	8451100		2000000	1.00294	7.33506	4.89004
Actin-related protein 2/3 complex subunit 5 OS=Mus musculus GN=Arpc5 PE=1 SV=3	ARPC5_MOUSE	16	13943000	7144100	21432300	1.00343	7.32264	4.88176
Peptidyl-prolyl cis-trans isomerase NIMA-interacting 1 OS=Mus musculus GN=Pin1 PE=1 SV=1	PIN1_MOUSE	18	14027000		2000000	1.00358	7.52851	5.01901
Vesicle transport through interaction with t-SNAREs homolog 1B OS=Mus musculus GN=Vti1b PE=1 SV=1	VTI1B_MOUSE	27	8845500		2000000	1.00539	7.26004	4.84003
ATP synthase subunit e, mitochondrial OS=Mus musculus GN=Atp5i PE=1 SV=2	ATP5I_MOUSE	8	28751000	19655000	58965000	1.00725	8.51935	5.67957
Homocysteine-responsive endoplasmic reticulum-resident ubiquitin-like domain member 1 protein OS=Mus musculus GN=Herpud1 PE=1 SV=1	HERP1_MOUSE	905.389	15093.9	#N/A	7500	1.009	6.53099	4.35399
Rho guanine nucleotide exchange factor 28 OS=Mus musculus GN=Arhgef28 PE=1 SV=1	ARG28_MOUSE	799.837	15138.2	#N/A	7500	1.01323	6.53226	4.35484
Multimerin-1 OS=Mus musculus GN=Mmrn1 PE=1 SV=2	MMRN1_MOUSE	404.676	15141	#N/A	7500	1.0135	6.53234	4.3549
Thioredoxin-related transmembrane protein 1 OS=Mus musculus GN=Tmx1 PE=1 SV=1	TMX1_MOUSE	31	13939000		2000000	1.01698	7.58808	5.05872
Protein Dnah14 OS=Mus musculus GN=Dnah14 PE=1 SV=1	A0A140LIJ4_MOUSE	517	17732000	2919200	8757600	1.01775	7.42308	4.94872
Cell division control protein 42 homolog OS=Mus musculus GN=Cdc42 PE=1 SV=2	CDC42_MOUSE	21	61132000	9950100	29850300	1.01937	8.02177	5.34785
COP9 signalosome complex subunit 4 OS=Mus musculus GN=Cops4 PE=1 SV=1	CSN4_MOUSE	46	30383000	4063500	12190500	1.02064	7.6416	5.0944
Cancer-related nucleoside-triphosphatase homolog OS=Mus musculus GN=Ntpcr PE=1 SV=1	NTPCR_MOUSE	21	4068400		2000000	1.02446	6.78307	4.52205
Acetoacetyl-CoA synthetase OS=Mus musculus GN=Aacs PE=1 SV=1	AACS_MOUSE	75	25480000	13693000	41079000	1.02552	7.48197	4.98798
Rho-related GTP-binding protein RhoG OS=Mus musculus GN=Rhog PE=1 SV=1	RHOG_MOUSE	21	21266000	3639300	10917900	1.02559	7.26531	4.84354
Transportin-3 OS=Mus musculus GN=Tnpo3 PE=1 SV=1	TNPO3_MOUSE	104	17158000	8911700	26735100	1.02705	7.38252	4.92168
Transmembrane emp24 domain-containing protein 2 OS=Mus musculus GN=Tmed2 PE=1 SV=1	TMED2_MOUSE	23	15057000	8560700	25682100	1.02708	7.39201	4.928
DnaJ homolog subfamily A member 3, mitochondrial OS=Mus musculus GN=Dnaja3 PE=1 SV=1	DNJA3_MOUSE	52	18837000		2000000	1.02737	7.62343	5.08229
Probable tRNA N6-adenosine threonylcarbamoyltransferase OS=Mus musculus GN=Osgep PE=1 SV=2	OSGEP_MOUSE	36	17802000		2000000	1.02737	7.40852	4.93902
Protein diaphanous homolog 1 OS=Mus musculus GN=Diaph1 PE=1 SV=1	DIAP1_MOUSE	139	17455000	8814900	26444700	1.02805	7.37504	4.91669
Coiled-coil domain-containing protein 88B OS=Mus musculus GN=Ccdc88b PE=1 SV=2	CC88B_MOUSE	167	7339300	10865000	32595000	1.02864	7.67423	5.11615
Protein kinase C iota type OS=Mus musculus GN=Prkci PE=1 SV=3	KPCI_MOUSE	1024.49	15310.7	#N/A	7500	1.02958	6.53721	4.35814
Ribosome maturation protein SBDS OS=Mus musculus GN=Sbds PE=1 SV=4	SBDS_MOUSE	29	15224000	18348000	55044000	1.03025	7.73443	5.15629
Phosducin-like protein 3 OS=Mus musculus GN=Pdcl3 PE=1 SV=1	PDCL3_MOUSE	28	7407100		2000000	1.03036	7.5598	5.03987
Protein Gm9493 OS=Mus musculus GN=Gm9493 PE=4 SV=1	F6SVV1_MOUSE,RS7_MOUSE	1116.56	196322	8735.91	96095	1.03069	8.199	5.466
Signal recognition particle 54 kDa protein OS=Mus musculus GN=Srp54 PE=1 SV=2	SRP54_MOUSE	56	44593000	4093400	12280200	1.03155	7.8687	5.2458
3'(2'),5'-bisphosphate nucleotidase 1 OS=Mus musculus GN=Bpnt1 PE=1 SV=2	BPNT1_MOUSE	33	39935000	19107000	57321000	1.03218	7.53423	5.02282
HCLS1-binding protein 3 OS=Mus musculus GN=Hs1bp3 PE=1 SV=2	H1BP3_MOUSE	44	16485000		2000000	1.03524	7.4644	4.97627
Pre-mRNA-processing factor 6 OS=Mus musculus GN=Prpf6 PE=1 SV=1	PRP6_MOUSE	107	21429000	20591000	61773000	1.03707	7.70528	5.13685
Protein Dnah11 OS=Mus musculus GN=Dnah11 PE=1 SV=2	E9Q7N9_MOUSE	516	75285000	28089000	84267000	1.03805	7.57578	5.05052
Serine/threonine-protein kinase 38 OS=Mus musculus GN=Stk38 PE=1 SV=1	STK38_MOUSE	54	11752000		2000000	1.03966	7.40878	4.93919
Cytochrome b-c1 complex subunit 8 OS=Mus musculus GN=Uqcrq PE=1 SV=3	QCR8_MOUSE	10	17163000	2778900	8336700	1.04175	7.40654	4.93769
AFG3-like protein 2 OS=Mus musculus GN=Afg3l2 PE=1 SV=1	AFG32_MOUSE	90	27461000	15579000	46737000	1.04412	7.52832	5.01888
Tubulin beta-4B chain OS=Mus musculus GN=Tubb4b PE=1 SV=1	TBB4B_MOUSE	50	588920000	49225000	147675000	1.04599	8.68594	5.79063
Protein Hook homolog 2 OS=Mus musculus GN=Hook2 PE=1 SV=3	HOOK2_MOUSE	83	8389800	9099800	27299400	1.04607	7.56188	5.04126
Serine/arginine-rich splicing factor 1 OS=Mus musculus GN=Srsf1 PE=1 SV=3	SRSF1_MOUSE	28	69018000	8726700	26180100	1.04621	8.14797	5.43198
Succinate-semialdehyde dehydrogenase, mitochondrial OS=Mus musculus GN=Aldh5a1 PE=1 SV=1	SSDH_MOUSE	56	20285000	10116000	30348000	1.04861	7.4105	4.94034
Very-long-chain 3-oxoacyl-CoA reductase OS=Mus musculus GN=Hsd17b12 PE=1 SV=1	DHB12_MOUSE	35	24762000	15641000	46923000	1.04959	7.55398	5.03599
Tubulin beta-6 chain OS=Mus musculus GN=Tubb6 PE=1 SV=1	TBB6_MOUSE	50	395680000	26085000	78255000	1.05525	8.5652	5.71013
NADH dehydrogenase [ubiquinone] 1 beta subcomplex subunit 11, mitochondrial OS=Mus musculus GN=Ndufb11 PE=1 SV=2	NDUBB_MOUSE	17	15142000	6642000	19926000	1.05582	7.29769	4.86513
Hydrocephalus-inducing protein OS=Mus musculus GN=Hydin PE=1 SV=2	HYDIN_MOUSE	582	4160300		2000000	1.05669	6.7896	4.5264
Surfeit locus protein 4 OS=Mus musculus GN=Surf4 PE=1 SV=1	SURF4_MOUSE	30	14205000		2000000	1.05809	7.32553	4.88368
Ras-related protein Rap-2b OS=Mus musculus GN=Rap2b PE=1 SV=1	RAP2B_MOUSE	947.455	58280.8	2542.8	27970.8	1.0591	7.40365	4.93577
Nucleoprotein TPR OS=Mus musculus GN=Tpr PE=1 SV=1	TPR_MOUSE	274	29873000	1723100	5169300	1.06019	7.61936	5.07957
5'(3')-deoxyribonucleotidase, cytosolic type OS=Mus musculus GN=Nt5c PE=1 SV=1	NT5C_MOUSE	23	17847000	9519600	28558800	1.06162	7.41574	4.94383
Iron-sulfur protein NUBPL OS=Mus musculus GN=Nubpl PE=1 SV=2	NUBPL_MOUSE	1047.97	15691.3	#N/A	7500	1.06501	6.54799	4.36533
Crooked neck-like protein 1 OS=Mus musculus GN=Crnkl1 PE=1 SV=1	CRNL1_MOUSE	83	17197000	11818000	35454000	1.06749	7.5188	5.01253
ADP-ribosylation factor 6 OS=Mus musculus GN=Arf6 PE=1 SV=2	ARF6_MOUSE	20	20898000	3513300	10539900	1.06794	7.78313	5.18875
Serine/threonine-protein kinase D3 OS=Mus musculus GN=Prkd3 PE=1 SV=1	KPCD3_MOUSE	633.688	15741.7	#N/A	7500	1.06963	6.5494	4.36627
Dystroglycan OS=Mus musculus GN=Dag1 PE=1 SV=4	DAG1_MOUSE	1057.2	62542.1	2707.3	29780.3	1.07047	7.44796	4.96531
Golgin subfamily A member 3 OS=Mus musculus GN=Golga3 PE=1 SV=3	GOGA3_MOUSE	167	7979900	3627300	10881900	1.07129	7.1789	4.78593
MAP7 domain-containing protein 2 OS=Mus musculus GN=Map7d2 PE=1 SV=1	MA7D2_MOUSE	86	11485000	8816700	26450100	1.07263	7.48238	4.98825
ADP-ribosylation factor-like protein 8B OS=Mus musculus GN=Arl8b PE=1 SV=1	ARL8B_MOUSE	22	22374000		2000000	1.07465	7.87852	5.25234
Trafficking protein particle complex subunit 12 OS=Mus musculus GN=Trappc12 PE=1 SV=2	TPC12_MOUSE	813.859	15800.4	#N/A	7500	1.075	6.55105	4.36736
Chromobox protein homolog 6 OS=Mus musculus GN=Cbx6 PE=1 SV=2	CBX6_MOUSE	44	4228000		2000000	1.07998	6.79435	4.52957
MCG55033 OS=Mus musculus GN=Gm10250 PE=4 SV=1	G3X9L6_MOUSE	837.076	130425	5608.22	61690.4	1.0801	7.92534	5.28356
3-hydroxyacyl-CoA dehydrogenase type-2 OS=Mus musculus GN=Hsd17b10 PE=1 SV=4	HCD2_MOUSE	27	72234000	12885000	38655000	1.08532	7.49202	4.99468
Oxysterol-binding protein-related protein 8 OS=Mus musculus GN=Osbpl8 PE=1 SV=1	OSBL8_MOUSE	101	9679700		2000000	1.08759	7.36568	4.91046
Transcription elongation factor B polypeptide 2 OS=Mus musculus GN=Tceb2 PE=1 SV=1	ELOB_MOUSE	13	16556000		2000000	1.08791	7.75022	5.16681
DnaJ homolog subfamily C member 16 OS=Mus musculus GN=Dnajc16 PE=1 SV=2	DJC16_MOUSE	747.856	15980.8	#N/A	7500	1.09137	6.55607	4.37071
Cytochrome b-c1 complex subunit 7 OS=Mus musculus GN=Uqcrb PE=1 SV=3	QCR7_MOUSE	14	22549000	2071000	6213000	1.0948	7.8512	5.23413
Histone H1.0 OS=Mus musculus GN=H1f0 PE=2 SV=4	H10_MOUSE	21	38762000	25236000	75708000	1.09578	7.68309	5.12206
Potassium channel subfamily K member 1 OS=Mus musculus GN=Kcnk1 PE=1 SV=2	KCNK1_MOUSE	1074.46	16053.2	#N/A	7500	1.0979	6.55808	4.37205
Mitogen-activated protein kinase kinase kinase kinase 4 OS=Mus musculus GN=Map4k4 PE=1 SV=1	M4K4_MOUSE	864.406	16122.1	#N/A	7500	1.10408	6.55998	4.37332
Alpha-1,2-mannosyltransferase ALG9 OS=Mus musculus GN=Alg9 PE=2 SV=1	ALG9_MOUSE	671.322	16126.2	#N/A	7500	1.10445	6.56009	4.37339
Actin-related protein 2/3 complex subunit 5-like protein OS=Mus musculus GN=Arpc5l PE=1 SV=1	ARP5L_MOUSE	17	12965000		2000000	1.10484	7.44857	4.96572
Redox-regulatory protein FAM213A OS=Mus musculus GN=Fam213a PE=1 SV=2	F213A_MOUSE	24	21601000	13572000	40716000	1.10705	7.54521	5.03014
5'-AMP-activated protein kinase subunit beta-1 OS=Mus musculus GN=Prkab1 PE=1 SV=2	AAKB1_MOUSE	30	4312100		2000000	1.10839	6.80017	4.53345
Dynamin-1-like protein OS=Mus musculus GN=Dnm1l PE=1 SV=2	DNM1L_MOUSE	83	24675000	15638000	46914000	1.10979	7.57897	5.05265
Triple functional domain protein OS=Mus musculus GN=Trio PE=1 SV=3	TRIO_MOUSE	940.399	16199.4	#N/A	7500	1.11098	6.56211	4.37474
Valine--tRNA ligase OS=Mus musculus GN=Vars PE=1 SV=1	SYVC_MOUSE	140	58488000	8573000	25719000	1.11164	7.81842	5.21228
Importin subunit alpha-4 OS=Mus musculus GN=Kpna3 PE=1 SV=1	IMA4_MOUSE	58	15969000		2000000	1.11179	7.46713	4.97808
Cleavage and polyadenylation specificity factor subunit 1 OS=Mus musculus GN=Cpsf1 PE=1 SV=1	CPSF1_MOUSE	161	18066000		2000000	1.11268	7.40029	4.93353
TBC1 domain family member 13 OS=Mus musculus GN=Tbc1d13 PE=1 SV=1	TBC13_MOUSE	991.446	16225	#N/A	7500	1.11326	6.56281	4.37521
Calcium/calmodulin-dependent protein kinase type II subunit delta OS=Mus musculus GN=Camk2d PE=1 SV=1	KCC2D_MOUSE	56	20073000		2000000	1.11356	7.64882	5.09921
28S ribosomal protein S26, mitochondrial OS=Mus musculus GN=Mrps26 PE=1 SV=1	RT26_MOUSE	23	17724000	2729300	8187900	1.11414	7.4135	4.94233
Protein C10 OS=Mus musculus GN=Grcc10 PE=1 SV=1	C10_MOUSE	13	4332700		2000000	1.11527	6.80159	4.53439
Exocyst complex component 4 OS=Mus musculus GN=Exoc4 PE=1 SV=2	EXOC4_MOUSE	869.39	16268.5	#N/A	7500	1.11712	6.564	4.376
[truncated: 2,793 more rows]

## Sheet: FT pSTY
Identified Proteins (3415/3443)	Accession Number	Molecular Weight	BT	MG	norm MG	calc BT/MG	BT/MG	Log2(norm BT/MG)	Accession Number	aveif Log2(norm BT/MG)	log10(Intensity)	aveif Log10(Intensity)
Tubulin beta-1 chain OS=Mus musculus GN=Tubb1 PE=1 SV=1	TBB1_MOUSE	50 kDa	197650000		2000000	INF		6.6268	TBB1_MOUSE	6.6268	8.30027	8.30027
Heat shock 70 kDa protein 1A OS=Mus musculus GN=Hspa1a PE=1 SV=2	HS71A_MOUSE (+1)	70 kDa	126100000		2000000	INF		5.97842	HS71A_MOUSE	5.97842	8.10755	8.10755
Heat shock 70 kDa protein 1-like OS=Mus musculus GN=Hspa1l PE=1 SV=4	HS71L_MOUSE	71 kDa	125720000		2000000	INF		5.97407	HS71L_MOUSE	5.97407	8.10626	8.10626
Polyadenylate-binding protein OS=Mus musculus GN=Pabpc6 PE=1 SV=1	Q9D4E6_MOUSE	71 kDa	60045000		2000000	INF		4.90797	Q9D4E6_MOUSE	4.90797	7.79271	7.79271
60S ribosomal protein L24 OS=Mus musculus GN=Rpl24 PE=1 SV=2	RL24_MOUSE	18 kDa	45517000		2000000	INF		4.50833	RL24_MOUSE	4.69865	7.67685	7.85933
C-terminal-binding protein 2 OS=Mus musculus GN=Ctbp2 PE=1 SV=2	CTBP2_MOUSE	49 kDa	23446000		2000000	INF		3.55127	CTBP2_MOUSE	4.63663	7.40562	7.90709
rRNA 2'-O-methyltransferase fibrillarin OS=Mus musculus GN=Fbl PE=1 SV=2	FBRL_MOUSE	34 kDa	61802000		2000000	INF		4.94958	FBRL_MOUSE	4.63576	7.80483	7.80038
Polyadenylate-binding protein OS=Mus musculus GN=Gm10110 PE=3 SV=1	D3Z5M2_MOUSE (+1)	68 kDa	48241000		2000000	INF		4.59219	D3Z5M2_MOUSE	4.59219	7.70106	7.70106
Myosin-7B OS=Mus musculus GN=Myh7b PE=3 SV=1	MYH7B_MOUSE	222 kDa	205960000	2853400	8560200	72	72.1806	4.58858	MYH7B_MOUSE	4.58858	8.33147	8.33147
Poly [ADP-ribose] polymerase 1 OS=Mus musculus GN=Parp1 PE=1 SV=3	PARP1_MOUSE	113 kDa	45450000		2000000	INF		4.50621	PARP1_MOUSE	4.5045	7.67624	7.77508
Ephrin type-B receptor 4 OS=Mus musculus GN=Ephb4 PE=1 SV=2	EPHB4_MOUSE	109 kDa	44588000		2000000	INF		4.47858	EPHB4_MOUSE	4.47858	7.66827	7.66827
DNA topoisomerase 1 OS=Mus musculus GN=Top1 PE=1 SV=2	TOP1_MOUSE	91 kDa	51086000		2000000	INF		4.67486	TOP1_MOUSE	4.40993	7.72498	7.72252
Aquaporin-5 OS=Mus musculus GN=Aqp5 PE=1 SV=1	AQP5_MOUSE	28 kDa	25308000		2000000	INF		3.66152	AQP5_MOUSE	4.35807	7.43629	7.77529
RNA-binding protein 39 OS=Mus musculus GN=Rbm39 PE=1 SV=2	RBM39_MOUSE	59 kDa	36176000		2000000	INF		4.17696	RBM39_MOUSE	4.3472	7.58179	7.73102
Mitotic checkpoint protein BUB3 OS=Mus musculus GN=Bub3 PE=1 SV=2	BUB3_MOUSE	37 kDa	34417000		2000000	INF		4.10505	BUB3_MOUSE	4.33984	7.5613	7.73316
Probable ATP-dependent RNA helicase DDX6 OS=Mus musculus GN=Ddx6 PE=1 SV=1	DDX6_MOUSE	54 kDa	30721000		2000000	INF		3.94115	DDX6_MOUSE	4.30077	7.51483	7.72853
Histone deacetylase 1 OS=Mus musculus GN=Hdac1 PE=1 SV=1	HDAC1_MOUSE	55 kDa	31957000		2000000	INF		3.99806	HDAC1_MOUSE	4.2966	7.53093	7.72242
N-acylneuraminate cytidylyltransferase OS=Mus musculus GN=Cmas PE=1 SV=2	NEUA_MOUSE	48 kDa	57310000		2000000	INF		4.84071	NEUA_MOUSE	4.22664	7.77313	7.63407
Ribosomal L1 domain-containing protein 1 OS=Mus musculus GN=Rsl1d1 PE=1 SV=1	RL1D1_MOUSE	50 kDa	43301000		2000000	INF		4.43633	RL1D1_MOUSE	4.19997	7.65611	7.64946
Cleavage and polyadenylation specificity factor subunit 5 OS=Mus musculus GN=Nudt21 PE=1 SV=1	CPSF5_MOUSE	26 kDa	25609000		2000000	INF		3.67858	CPSF5_MOUSE	4.18668	7.44105	7.69911
DnaJ homolog subfamily C member 8 OS=Mus musculus GN=Dnajc8 PE=1 SV=2	DNJC8_MOUSE	30 kDa	34922000		2000000	INF		4.12606	DNJC8_MOUSE	4.17492	7.56729	7.66053
Nucleolar GTP-binding protein 1 OS=Mus musculus GN=Gtpbp4 PE=1 SV=3	NOG1_MOUSE	74 kDa	35602000		2000000	INF		4.15389	NOG1_MOUSE	4.16567	7.57521	7.65458
Beta-2-glycoprotein 1 OS=Mus musculus GN=Apoh PE=1 SV=1	APOH_MOUSE	39 kDa	25984000		2000000	INF		3.69955	APOH_MOUSE	4.16077	7.44691	7.68623
28S ribosomal protein S29, mitochondrial OS=Mus musculus GN=Dap3 PE=1 SV=1	RT29_MOUSE	45 kDa	23840000		2000000	INF		3.57531	RT29_MOUSE	4.15677	7.41229	7.69419
mRNA export factor OS=Mus musculus GN=Rae1 PE=1 SV=1	RAE1L_MOUSE	41 kDa	28101000		2000000	INF		3.81255	RAE1L_MOUSE	4.1564	7.47858	7.6757
C-terminal-binding protein 1 OS=Mus musculus GN=Ctbp1 PE=1 SV=2	CTBP1_MOUSE	48 kDa	21544000		2000000	INF		3.42921	CTBP1_MOUSE	4.14791	7.37188	7.70196
Inosine-5'-monophosphate dehydrogenase 1 OS=Mus musculus GN=Impdh1 PE=1 SV=2	IMDH1_MOUSE	55 kDa	35397000		2000000	INF		4.14556	IMDH1_MOUSE	4.14556	7.57284	7.57284
Bifunctional lysine-specific demethylase and histidyl-hydroxylase MINA OS=Mus musculus GN=Mina PE=1 SV=2	MINA_MOUSE	54 kDa	25950000		2000000	INF		3.69766	MINA_MOUSE	4.14275	7.44638	7.67857
60S ribosomal protein L36 OS=Mus musculus GN=Rpl36-ps3 PE=3 SV=1	A0A140T8K6_MOUSE	12 kDa	44497000		2000000	INF		4.47564	A0A140T8K6_MOUSE	4.13606	7.66742	7.61979
Pre-mRNA-splicing factor 38A OS=Mus musculus GN=Prpf38a PE=1 SV=1	PR38A_MOUSE	37 kDa	14294000		2000000	INF		2.83734	PR38A_MOUSE	4.12303	7.21203	7.74103
Pre-mRNA-processing factor 19 OS=Mus musculus GN=Prpf19 PE=1 SV=1	PRP19_MOUSE	55 kDa	64400000		2000000	INF		5.00899	PRP19_MOUSE	4.11345	7.82217	7.57715
tRNA pseudouridine synthase A, mitochondrial OS=Mus musculus GN=Pus1 PE=1 SV=2	TRUA_MOUSE	48 kDa	32138000		2000000	INF		4.00621	TRUA_MOUSE	4.0886	7.53324	7.63221
Endoplasmic reticulum-Golgi intermediate compartment protein 3 OS=Mus musculus GN=Ergic3 PE=1 SV=1	ERGI3_MOUSE	43 kDa	29908000		2000000	INF		3.90246	ERGI3_MOUSE	4.08617	7.5039	7.63873
U1 small nuclear ribonucleoprotein 70 kDa OS=Mus musculus GN=Snrnp70 PE=1 SV=2	RU17_MOUSE	52 kDa	34657000		2000000	INF		4.11507	RU17_MOUSE	4.08575	7.56416	7.62321
Serine/arginine-rich splicing factor 10 OS=Mus musculus GN=Srsf10 PE=1 SV=2	SRS10_MOUSE	31 kDa	24667000		2000000	INF		3.62451	SRS10_MOUSE	4.08202	7.42597	7.6579
Acylglycerol kinase, mitochondrial OS=Mus musculus GN=Agk PE=1 SV=1	AGK_MOUSE	47 kDa	23712000		2000000	INF		3.56755	AGK_MOUSE	4.06842	7.41014	7.65642
60S ribosomal protein L32 OS=Mus musculus GN=Rpl32 PE=1 SV=2	RL32_MOUSE	16 kDa	50248000		2000000	INF		4.65099	RL32_MOUSE	4.05428	7.71807	7.57433
Vitronectin OS=Mus musculus GN=Vtn PE=1 SV=2	VTNC_MOUSE	55 kDa	33446000		2000000	INF		4.06376	VTNC_MOUSE	4.053	7.54957	7.6129
Filamin-binding LIM protein 1 OS=Mus musculus GN=Fblim1 PE=1 SV=2	FBLI1_MOUSE	41 kDa	36596000		2000000	INF		4.19361	FBLI1_MOUSE	4.03298	7.58654	7.59535
Importin subunit alpha-1 OS=Mus musculus GN=Kpna2 PE=1 SV=2	IMA1_MOUSE	58 kDa	36248000		2000000	INF		4.17983	IMA1_MOUSE	4.02285	7.58261	7.59202
Non-POU domain-containing octamer-binding protein OS=Mus musculus GN=Nono PE=1 SV=3	NONO_MOUSE	55 kDa	47969000		2000000	INF		4.58403	NONO_MOUSE	4.01683	7.6987	7.563
Inositol monophosphatase 3 OS=Mus musculus GN=Impad1 PE=1 SV=1	IMPA3_MOUSE	39 kDa	16783000		2000000	INF		3.06893	IMPA3_MOUSE	4.01461	7.27376	7.67338
Probable ATP-dependent RNA helicase DDX56 OS=Mus musculus GN=Ddx56 PE=2 SV=1	DDX56_MOUSE	61 kDa	25606000		2000000	INF		3.67841	DDX56_MOUSE	4.01442	7.441	7.62459
Threonine--tRNA ligase, cytoplasmic OS=Mus musculus GN=Tars PE=1 SV=2	SYTC_MOUSE	83 kDa	34913000		2000000	INF		4.12569	SYTC_MOUSE	3.98942	7.56718	7.58161
CASP8-associated protein 2 OS=Mus musculus GN=Casp8ap2 PE=1 SV=2	C8AP2_MOUSE	219 kDa	11718000		2000000	INF		2.55065	C8AP2_MOUSE	3.97652	7.13729	7.70226
Equilibrative nucleoside transporter 1 OS=Mus musculus GN=Slc29a1 PE=1 SV=3	S29A1_MOUSE	50 kDa	46672000		2000000	INF		4.54449	S29A1_MOUSE	3.95825	7.68728	7.54128
28S ribosomal protein S22, mitochondrial OS=Mus musculus GN=Mrps22 PE=1 SV=1	RT22_MOUSE	41 kDa	26257000		2000000	INF		3.71463	RT22_MOUSE	3.9507	7.45113	7.59453
Nucleolar RNA helicase 2 OS=Mus musculus GN=Ddx21 PE=1 SV=3	DDX21_MOUSE	94 kDa	40070000		2000000	INF		4.32445	DDX21_MOUSE	3.9463	7.62397	7.55024
Procollagen-lysine,2-oxoglutarate 5-dioxygenase 1 OS=Mus musculus GN=Plod1 PE=1 SV=1	PLOD1_MOUSE	84 kDa	37882000		2000000	INF		4.24344	PLOD1_MOUSE	3.94176	7.60078	7.55365
116 kDa U5 small nuclear ribonucleoprotein component OS=Mus musculus GN=Eftud2 PE=1 SV=1	U5S1_MOUSE	109 kDa	61247000		2000000	INF		4.93657	U5S1_MOUSE	3.93683	7.80104	7.5099
Putative RNA-binding protein Luc7-like 1 OS=Mus musculus GN=Luc7l PE=1 SV=2	LUC7L_MOUSE	44 kDa	30610000		2000000	INF		3.93593	LUC7L_MOUSE	3.93475	7.51335	7.57171
Arginine and glutamate-rich protein 1 OS=Mus musculus GN=Arglu1 PE=1 SV=2	ARGL1_MOUSE	33 kDa	26417000		2000000	INF		3.72339	ARGL1_MOUSE	3.93382	7.45358	7.58666
UPF0160 protein MYG1, mitochondrial OS=Mus musculus GN=Myg1 PE=1 SV=1	MYG1_MOUSE	43 kDa	21748000		2000000	INF		3.44281	MYG1_MOUSE	3.93144	7.37563	7.60691
Methylosome protein 50 OS=Mus musculus GN=Wdr77 PE=1 SV=1	MEP50_MOUSE	37 kDa	23153000		2000000	INF		3.53313	MEP50_MOUSE	3.92957	7.40059	7.59913
Nucleoporin Nup43 OS=Mus musculus GN=Nup43 PE=1 SV=2	NUP43_MOUSE	42 kDa	19753000		2000000	INF		3.304	NUP43_MOUSE	3.92652	7.33752	7.61573
Lysosome membrane protein 2 OS=Mus musculus GN=Scarb2 PE=1 SV=3	SCRB2_MOUSE	54 kDa	22518000		2000000	INF		3.49301	SCRB2_MOUSE	3.9228	7.38949	7.5993
Probable histidine--tRNA ligase, mitochondrial OS=Mus musculus GN=Hars2 PE=1 SV=1	SYHM_MOUSE	57 kDa	30034000		2000000	INF		3.90852	SYHM_MOUSE	3.90852	7.50561	7.50561
Heterogeneous nuclear ribonucleoprotein U-like protein 1 OS=Mus musculus GN=Hnrnpul1 PE=1 SV=1	HNRL1_MOUSE	96 kDa	32923000		2000000	INF		4.04102	HNRL1_MOUSE	3.90515	7.54311	7.5519
Histone deacetylase 2 OS=Mus musculus GN=Hdac2 PE=1 SV=1	HDAC2_MOUSE	55 kDa	27280000		2000000	INF		3.76977	HDAC2_MOUSE	3.89348	7.46657	7.56607
ATPase family AAA domain-containing protein 3 OS=Mus musculus GN=Atad3 PE=1 SV=1	ATAD3_MOUSE	67 kDa	41525000		2000000	INF		4.37591	ATAD3_MOUSE	3.89158	7.63874	7.52427
V-type proton ATPase subunit C 2 OS=Mus musculus GN=Atp6v1c2 PE=1 SV=1	VATC2_MOUSE	48 kDa	22890000		2000000	INF		3.51665	VATC2_MOUSE	3.87927	7.39602	7.57879
Long-chain-fatty-acid--CoA ligase 5 OS=Mus musculus GN=Acsl5 PE=1 SV=1	ACSL5_MOUSE	76 kDa	29370000		2000000	INF		3.87627	ACSL5_MOUSE	3.87627	7.49651	7.49651
Rho-related GTP-binding protein RhoC OS=Mus musculus GN=Rhoc PE=1 SV=2	RHOC_MOUSE	22 kDa	40507000		2000000	INF		4.3401	RHOC_MOUSE	3.87613	7.62846	7.52014
39S ribosomal protein L38, mitochondrial OS=Mus musculus GN=Mrpl38 PE=1 SV=2	RM38_MOUSE	45 kDa	24737000		2000000	INF		3.6286	RM38_MOUSE	3.86297	7.42711	7.56342
Casein kinase II subunit alpha OS=Mus musculus GN=Csnk2a1 PE=1 SV=2	CSK21_MOUSE	45 kDa	26580000		2000000	INF		3.73227	CSK21_MOUSE	3.86059	7.45606	7.55481
Unconventional myosin-XV OS=Mus musculus GN=Myo15a PE=1 SV=2	MYO15_MOUSE	396 kDa	29000000		2000000	INF		3.85798	MYO15_MOUSE	3.85798	7.49136	7.49136
Nuclear cap-binding protein subunit 1 OS=Mus musculus GN=Ncbp1 PE=1 SV=2	NCBP1_MOUSE	92 kDa	25246000		2000000	INF		3.65798	NCBP1_MOUSE	3.85642	7.4353	7.55845
RNA demethylase ALKBH5 OS=Mus musculus GN=Alkbh5 PE=1 SV=2	ALKB5_MOUSE	44 kDa	28962000		2000000	INF		3.85609	ALKB5_MOUSE	3.85609	7.49083	7.49083
Pyrroline-5-carboxylate reductase 1, mitochondrial OS=Mus musculus GN=Pycr1 PE=1 SV=1	P5CR1_MOUSE	32 kDa	28767000		2000000	INF		3.84634	P5CR1_MOUSE	3.84634	7.48809	7.48809
U3 small nucleolar ribonucleoprotein protein IMP4 OS=Mus musculus GN=Imp4 PE=2 SV=1	IMP4_MOUSE	34 kDa	18688000		2000000	INF		3.22404	IMP4_MOUSE	3.82831	7.31572	7.57965
BH3-interacting domain death agonist OS=Mus musculus GN=Bid PE=1 SV=2	BID_MOUSE	22 kDa	22986000		2000000	INF		3.52268	BID_MOUSE	3.82814	7.3977	7.55644
tRNA (guanine-N(7)-)-methyltransferase OS=Mus musculus GN=Mettl1 PE=1 SV=1	TRMB_MOUSE	31 kDa	11841000		2000000	INF		2.56572	TRMB_MOUSE	3.82749	7.14117	7.63533
STIP1 homology and U box-containing protein 1 OS=Mus musculus GN=Stub1 PE=1 SV=1	CHIP_MOUSE	35 kDa	17548000		2000000	INF		3.13323	CHIP_MOUSE	3.82466	7.2911	7.58539
MAGUK p55 subfamily member 6 OS=Mus musculus GN=Mpp6 PE=1 SV=1	MPP6_MOUSE	63 kDa	20273000		2000000	INF		3.34149	MPP6_MOUSE	3.82283	7.34778	7.56803
WD40 repeat-containing protein SMU1 OS=Mus musculus GN=Smu1 PE=2 SV=2	SMU1_MOUSE	58 kDa	29624000		2000000	INF		3.88869	SMU1_MOUSE	3.82203	7.50002	7.52743
39S ribosomal protein L37, mitochondrial OS=Mus musculus GN=Mrpl37 PE=1 SV=1	RM37_MOUSE	48 kDa	23166000		2000000	INF		3.53394	RM37_MOUSE	3.82128	7.40081	7.55267
Ubiquitin carboxyl-terminal hydrolase isozyme L5 OS=Mus musculus GN=Uchl5 PE=1 SV=2	UCHL5_MOUSE	38 kDa	28450000		2000000	INF		3.83036	UCHL5_MOUSE	3.82054	7.48359	7.53087
5'-nucleotidase domain containing 2 OS=Mus musculus GN=Nt5dc2 PE=1 SV=1	Q91X76_MOUSE	46 kDa	23978000		2000000	INF		3.58364	Q91X76_MOUSE	3.81285	7.41461	7.54538
Glia-derived nexin OS=Mus musculus GN=Serpine2 PE=1 SV=2	GDN_MOUSE	44 kDa	28042000		2000000	INF		3.80952	GDN_MOUSE	3.80952	7.47773	7.47773
Tumor suppressor ARF OS=Mus musculus GN=Cdkn2a PE=1 SV=1	ARF_MOUSE	19 kDa	15139000		2000000	INF		2.9202	ARF_MOUSE	3.80496	7.23399	7.59448
Isoleucine--tRNA ligase, cytoplasmic OS=Mus musculus GN=Iars PE=1 SV=2	SYIC_MOUSE	144 kDa	41875000		2000000	INF		4.38802	SYIC_MOUSE	3.79554	7.64222	7.48415
FRAS1-related extracellular matrix protein 1 OS=Mus musculus GN=Frem1 PE=1 SV=1	FREM1_MOUSE	245 kDa	27724000		2000000	INF		3.79306	FREM1_MOUSE	3.79306	7.47311	7.47311
Mitochondrial import receptor subunit TOM70 OS=Mus musculus GN=Tomm70 PE=1 SV=2	TOM70_MOUSE	68 kDa	28065000		2000000	INF		3.8107	TOM70_MOUSE	3.79197	7.47806	7.52021
Sphingosine-1-phosphate lyase 1 OS=Mus musculus GN=Sgpl1 PE=1 SV=1	SGPL1_MOUSE	64 kDa	20464000		2000000	INF		3.35502	SGPL1_MOUSE	3.78962	7.35149	7.55273
Polymerase delta-interacting protein 2 OS=Mus musculus GN=Poldip2 PE=1 SV=1	PDIP2_MOUSE	42 kDa	17950000		2000000	INF		3.16591	PDIP2_MOUSE	3.7883	7.29994	7.56704
DNA replication licensing factor MCM6 OS=Mus musculus GN=Mcm6 PE=1 SV=1	MCM6_MOUSE	93 kDa	40764000		2000000	INF		4.34922	MCM6_MOUSE	3.78384	7.63108	7.48171
H/ACA ribonucleoprotein complex subunit 4 OS=Mus musculus GN=Dkc1 PE=1 SV=4	DKC1_MOUSE	57 kDa	25664000		2000000	INF		3.68167	DKC1_MOUSE	3.76848	7.44191	7.51943
Heterogeneous nuclear ribonucleoprotein L-like OS=Mus musculus GN=Hnrnpll PE=1 SV=3	HNRLL_MOUSE	64 kDa	27101000		2000000	INF		3.76027	HNRLL_MOUSE	3.76824	7.46391	7.51376
28S ribosomal protein S27, mitochondrial OS=Mus musculus GN=Mrps27 PE=1 SV=2	RT27_MOUSE	48 kDa	29207000		2000000	INF		3.86824	RT27_MOUSE	3.76083	7.49425	7.50317
Procollagen-lysine,2-oxoglutarate 5-dioxygenase 3 OS=Mus musculus GN=Plod3 PE=1 SV=1	PLOD3_MOUSE	85 kDa	33135000		2000000	INF		4.05028	PLOD3_MOUSE	3.75842	7.54574	7.49003
RNA-binding protein 8A OS=Mus musculus GN=Rbm8a2 PE=3 SV=1	A0A0N4SUH6_MOUSE (+1)	20 kDa	26847000		2000000	INF		3.74669	A0A0N4SUH6_MOUSE	3.74669	7.4601	7.4601
Glycerol kinase OS=Mus musculus GN=Gk PE=1 SV=2	GLPK_MOUSE	61 kDa	23645000		2000000	INF		3.56346	GLPK_MOUSE	3.74374	7.409	7.51751
DNA replication licensing factor MCM5 OS=Mus musculus GN=Mcm5 PE=1 SV=1	MCM5_MOUSE	82 kDa	38668000		2000000	INF		4.27307	MCM5_MOUSE	3.74077	7.60925	7.46877
Proteasome activator complex subunit 3 OS=Mus musculus GN=Psme3 PE=1 SV=1	PSME3_MOUSE	30 kDa	35082000		2000000	INF		4.13266	PSME3_MOUSE	3.73117	7.56916	7.47351
Geranylgeranyl transferase type-2 subunit alpha OS=Mus musculus GN=Rabggta PE=1 SV=1	PGTA_MOUSE	65 kDa	20611000		2000000	INF		3.36534	PGTA_MOUSE	3.72445	7.35432	7.52408
Leucine-rich repeat-containing protein 47 OS=Mus musculus GN=Lrrc47 PE=1 SV=1	LRC47_MOUSE	64 kDa	26297000		2000000	INF		3.71683	LRC47_MOUSE	3.72039	7.45174	7.49669
Phospholipase D3 OS=Mus musculus GN=Pld3 PE=1 SV=1	PLD3_MOUSE	54 kDa	26335000		2000000	INF		3.71891	PLD3_MOUSE	3.71891	7.45232	7.45232
U4/U6 small nuclear ribonucleoprotein Prp4 OS=Mus musculus GN=Prpf4 PE=1 SV=1	PRP4_MOUSE	58 kDa	26453000		2000000	INF		3.72536	PRP4_MOUSE	3.7154	7.45413	7.494
Eukaryotic translation initiation factor 3 subunit E OS=Mus musculus GN=Eif3e PE=1 SV=1	EIF3E_MOUSE	52 kDa	41086000		2000000	INF		4.36057	EIF3E_MOUSE	3.71126	7.63434	7.45161
La-related protein 7 OS=Mus musculus GN=Larp7 PE=1 SV=2	LARP7_MOUSE	65 kDa	22012000		2000000	INF		3.46022	LARP7_MOUSE	3.70919	7.38043	7.51046
Bcl-2-associated transcription factor 1 OS=Mus musculus GN=Bclaf1 PE=1 SV=2	BCLF1_MOUSE	106 kDa	46562000	8880200	26640600	5.2	5.24335	0.805526	BCLF1_MOUSE	2.17579	7.86453	7.66592
YTH domain-containing family protein 2 OS=Mus musculus GN=Ythdf2 PE=1 SV=1	YTHD2_MOUSE	62 kDa	23443000		2000000	INF		3.55109	YTHD2_MOUSE	3.69952	7.40557	7.49971
Aminoacylase-1 OS=Mus musculus GN=Acy1 PE=1 SV=1	ACY1_MOUSE	46 kDa	19072000		2000000	INF		3.25338	ACY1_MOUSE	3.69738	7.32371	7.52111
NADH dehydrogenase [ubiquinone] complex I, assembly factor 7 OS=Mus musculus GN=Ndufaf7 PE=1 SV=4	NDUF7_MOUSE	48 kDa	18455000		2000000	INF		3.20594	NDUF7_MOUSE	3.69562	7.3108	7.52405
Procollagen-lysine,2-oxoglutarate 5-dioxygenase 2 OS=Mus musculus GN=Plod2 PE=1 SV=2	PLOD2_MOUSE	84 kDa	24163000		2000000	INF		3.59473	PLOD2_MOUSE	3.69149	7.41769	7.49318
UV excision repair protein RAD23 homolog B OS=Mus musculus GN=Rad23b PE=1 SV=2	RD23B_MOUSE	44 kDa	32595000		2000000	INF		4.02658	RD23B_MOUSE	3.69081	7.53901	7.46365
Translin OS=Mus musculus GN=Tsn PE=1 SV=1	TSN_MOUSE	26 kDa	18655000		2000000	INF		3.22149	TSN_MOUSE	3.68937	7.31503	7.52016
Eukaryotic translation initiation factor 4E OS=Mus musculus GN=Eif4e PE=1 SV=1	IF4E_MOUSE	25 kDa	20265000		2000000	INF		3.34092	IF4E_MOUSE	3.68402	7.34762	7.50871
Bifunctional UDP-N-acetylglucosamine 2-epimerase/N-acetylmannosamine kinase OS=Mus musculus GN=Gne PE=1 SV=1	GLCNE_MOUSE	79 kDa	31532000		2000000	INF		3.97874	GLCNE_MOUSE	3.68163	7.52546	7.46294
CREB/ATF bZIP transcription factor OS=Mus musculus GN=Crebzf PE=1 SV=2	ZHANG_MOUSE	38 kDa	6447800		2000000	INF		1.68881	ZHANG_MOUSE	1.68881	6.92674	6.92674
Replication factor C subunit 2 OS=Mus musculus GN=Rfc2 PE=1 SV=1	RFC2_MOUSE	39 kDa	14370000		2000000	INF		2.84499	RFC2_MOUSE	3.6779	7.21405	7.54572
Collagen alpha-5(VI) chain OS=Mus musculus GN=Col6a5 PE=1 SV=4	CO6A5_MOUSE	290 kDa	19621000		2000000	INF		3.29433	CO6A5_MOUSE	3.67771	7.33488	7.50957
Pentatricopeptide repeat-containing protein 1, mitochondrial OS=Mus musculus GN=Ptcd1 PE=2 SV=2	PTCD1_MOUSE	78 kDa	14023000		2000000	INF		2.80972	PTCD1_MOUSE	3.6773	7.20474	7.54844
28S ribosomal protein S9, mitochondrial OS=Mus musculus GN=Mrps9 PE=1 SV=3	RT09_MOUSE	45 kDa	18202000		2000000	INF		3.18603	RT09_MOUSE	3.67593	7.30539	7.51718
Protein FAM98A OS=Mus musculus GN=Fam98a PE=1 SV=1	FA98A_MOUSE	55 kDa	24266000		2000000	INF		3.60086	FA98A_MOUSE	3.67177	7.41939	7.48445
Protein Red OS=Mus musculus GN=Ik PE=1 SV=2	RED_MOUSE	66 kDa	21430000		2000000	INF		3.42156	RED_MOUSE	3.67151	7.36977	7.49736
Probable rRNA-processing protein EBP2 OS=Mus musculus GN=Ebna1bp2 PE=2 SV=1	EBP2_MOUSE	35 kDa	20398000		2000000	INF		3.35036	EBP2_MOUSE	3.65754	7.35021	7.49675
Beta-hexosaminidase subunit beta OS=Mus musculus GN=Hexb PE=1 SV=2	HEXB_MOUSE	61 kDa	25225000		2000000	INF		3.65678	HEXB_MOUSE	3.65678	7.43497	7.43497
Uridine 5'-monophosphate synthase OS=Mus musculus GN=Umps PE=1 SV=3	UMPS_MOUSE	52 kDa	21102000		2000000	INF		3.39931	UMPS_MOUSE	3.65631	7.36365	7.49257
Protein RCC2 OS=Mus musculus GN=Rcc2 PE=1 SV=1	RCC2_MOUSE	56 kDa	43298000		2000000	INF		4.43623	RCC2_MOUSE	3.65538	7.65608	7.42496
THO complex subunit 3 OS=Mus musculus GN=Thoc3 PE=2 SV=1	THOC3_MOUSE	39 kDa	14611000		2000000	INF		2.86898	THOC3_MOUSE	3.65227	7.2204	7.53264
Delta-1-pyrroline-5-carboxylate synthase OS=Mus musculus GN=Aldh18a1 PE=1 SV=2	P5CS_MOUSE	87 kDa	37776000		2000000	INF		4.2394	P5CS_MOUSE	3.65216	7.59962	7.43485
Transformer-2 protein homolog alpha OS=Mus musculus GN=Tra2a PE=1 SV=1	TRA2A_MOUSE	32 kDa	26524000		2000000	INF		3.72923	TRA2A_MOUSE	3.65049	7.45521	7.46661
ATP-binding cassette sub-family A member 1 OS=Mus musculus GN=Abca1 PE=1 SV=4	ABCA1_MOUSE	254 kDa	25070000		2000000	INF		3.64789	ABCA1_MOUSE	3.64789	7.43249	7.43249
Probable 28S rRNA (cytosine-C(5))-methyltransferase OS=Mus musculus GN=Nop2 PE=1 SV=1	NOP2_MOUSE	87 kDa	41379000		2000000	INF		4.37083	NOP2_MOUSE	3.64065	7.63728	7.42272
Splicing factor 3B subunit 1 OS=Mus musculus GN=Sf3b1 PE=1 SV=1	SF3B1_MOUSE	146 kDa	28085000		2000000	INF		3.81173	SF3B1_MOUSE	3.63278	7.47835	7.4537
Protein Fubp3 OS=Mus musculus GN=Fubp3 PE=1 SV=1	Q3TIX6_MOUSE	62 kDa	31715000		2000000	INF		3.98709	Q3TIX6_MOUSE	3.63209	7.52782	7.44206
NAD-dependent malic enzyme, mitochondrial OS=Mus musculus GN=Me2 PE=1 SV=1	MAOM_MOUSE	66 kDa	25835000		2000000	INF		3.69125	MAOM_MOUSE	3.63022	7.44459	7.46076
Glycine amidinotransferase, mitochondrial OS=Mus musculus GN=Gatm PE=1 SV=1	GATM_MOUSE	48 kDa	20266000		2000000	INF		3.34099	GATM_MOUSE	3.6248	7.34764	7.48357
RNA-binding protein 25 OS=Mus musculus GN=Rbm25 PE=1 SV=2	RBM25_MOUSE	100 kDa	22757000		2000000	INF		3.50824	RBM25_MOUSE	3.62425	7.3937	7.4711
28S ribosomal protein S30, mitochondrial OS=Mus musculus GN=Mrps30 PE=1 SV=1	RT30_MOUSE	50 kDa	17290000		2000000	INF		3.11187	RT30_MOUSE	3.6132	7.28533	7.49619
Dihydrofolate reductase OS=Mus musculus GN=Dhfr PE=1 SV=3	DYR_MOUSE	22 kDa	22672000		2000000	INF		3.50284	DYR_MOUSE	3.6081	7.3922	7.4647
Replication factor C subunit 5 OS=Mus musculus GN=Rfc5 PE=1 SV=1	RFC5_MOUSE	38 kDa	17060000		2000000	INF		3.09255	RFC5_MOUSE	3.60711	7.28012	7.49511
LanC-like protein 1 OS=Mus musculus GN=Lancl1 PE=1 SV=1	LANC1_MOUSE	45 kDa	24291000		2000000	INF		3.60235	LANC1_MOUSE	3.60235	7.41981	7.41981
Dynein heavy chain 17, axonemal OS=Mus musculus GN=Dnah17 PE=1 SV=2	DYH17_MOUSE	512 kDa	24205000		2000000	INF		3.59723	DYH17_MOUSE	3.59723	7.41838	7.41838
Pescadillo homolog OS=Mus musculus GN=Pes1 PE=1 SV=1	PESC_MOUSE	68 kDa	34614000		2000000	INF		4.11328	PESC_MOUSE	3.59335	7.56365	7.41858
Eukaryotic translation initiation factor 5B OS=Mus musculus GN=Eif5b PE=1 SV=2	IF2P_MOUSE	138 kDa	28968000		2000000	INF		3.85639	IF2P_MOUSE	3.5903	7.49091	7.43327
Replication factor C subunit 4 OS=Mus musculus GN=Rfc4 PE=1 SV=1	RFC4_MOUSE	40 kDa	24804000		2000000	INF		3.6325	RFC4_MOUSE	3.58964	7.4282	7.4479
Translocation protein SEC63 homolog OS=Mus musculus GN=Sec63 PE=1 SV=4	SEC63_MOUSE	88 kDa	25724000		2000000	INF		3.68504	SEC63_MOUSE	3.5878	7.44286	7.44356
ATP-dependent RNA helicase DDX42 OS=Mus musculus GN=Ddx42 PE=1 SV=3	DDX42_MOUSE	102 kDa	20882000		2000000	INF		3.38419	DDX42_MOUSE	3.58666	7.35949	7.46427
Pentatricopeptide repeat domain-containing protein 3, mitochondrial OS=Mus musculus GN=Ptcd3 PE=1 SV=2	PTCD3_MOUSE	78 kDa	29726000		2000000	INF		3.89365	PTCD3_MOUSE	3.5866	7.50142	7.42936
Splicing factor 3A subunit 1 OS=Mus musculus GN=Sf3a1 PE=1 SV=1	SF3A1_MOUSE	89 kDa	25239000		2000000	INF		3.65758	SF3A1_MOUSE	3.58609	7.43519	7.44471
Ubiquitin fusion degradation protein 1 homolog OS=Mus musculus GN=Ufd1l PE=1 SV=2	UFD1_MOUSE	34 kDa	21218000		2000000	INF		3.40722	UFD1_MOUSE	3.58517	7.36582	7.46197
Mitochondrial import receptor subunit TOM34 OS=Mus musculus GN=Tomm34 PE=1 SV=1	TOM34_MOUSE	34 kDa	23921000		2000000	INF		3.58021	TOM34_MOUSE	3.58021	7.41365	7.41365
Nuclear receptor coactivator 5 OS=Mus musculus GN=Ncoa5 PE=1 SV=1	NCOA5_MOUSE	65 kDa	22292000		2000000	INF		3.47845	NCOA5_MOUSE	3.5755	7.38546	7.45278
Guanine nucleotide-binding protein-like 1 OS=Mus musculus GN=Gnl1 PE=1 SV=4	GNL1_MOUSE	69 kDa	23823000		2000000	INF		3.57428	GNL1_MOUSE	3.57428	7.41201	7.41201
DNA replication licensing factor MCM4 OS=Mus musculus GN=Mcm4 PE=1 SV=1	MCM4_MOUSE	97 kDa	38703000		2000000	INF		4.27437	MCM4_MOUSE	3.56277	7.60963	7.3971
Clathrin interactor 1 OS=Mus musculus GN=Clint1 PE=1 SV=2	EPN4_MOUSE	69 kDa	27506000		2000000	INF		3.78167	EPN4_MOUSE	3.56006	7.46991	7.42569
Nuclear pore glycoprotein p62 OS=Mus musculus GN=Nup62 PE=1 SV=2	NUP62_MOUSE	53 kDa	18190000		2000000	INF		3.18507	NUP62_MOUSE	3.558	7.30514	7.46704
Methionine--tRNA ligase, cytoplasmic OS=Mus musculus GN=Mars PE=1 SV=1	SYMC_MOUSE	101 kDa	27653000		2000000	INF		3.78936	SYMC_MOUSE	3.55651	7.47207	7.42373
pre-rRNA processing protein FTSJ3 OS=Mus musculus GN=Ftsj3 PE=1 SV=1	SPB1_MOUSE	96 kDa	23310000		2000000	INF		3.54288	SPB1_MOUSE	3.55469	7.40329	7.43955
5'-3' exoribonuclease 2 OS=Mus musculus GN=Xrn2 PE=1 SV=1	XRN2_MOUSE	109 kDa	20361000		2000000	INF		3.34774	XRN2_MOUSE	3.55216	7.34949	7.45242
Fibulin-2 OS=Mus musculus GN=Fbln2 PE=1 SV=2	FBLN2_MOUSE	132 kDa	23993000		2000000	INF		3.58454	FBLN2_MOUSE	3.54895	7.41486	7.43429
RNA 3'-terminal phosphate cyclase OS=Mus musculus GN=RtcA PE=1 SV=2	RTCA_MOUSE	39 kDa	17310000		2000000	INF		3.11353	RTCA_MOUSE	3.54875	7.28578	7.46862
Lipase maturation factor 2 OS=Mus musculus GN=Lmf2 PE=1 SV=1	LMF2_MOUSE	80 kDa	23396000		2000000	INF		3.54819	LMF2_MOUSE	3.54819	7.40477	7.40477
Mitochondrial import receptor subunit TOM40 homolog OS=Mus musculus GN=Tomm40 PE=1 SV=3	TOM40_MOUSE	38 kDa	23371000		2000000	INF		3.54665	TOM40_MOUSE	3.54665	7.40434	7.40434
Polyribonucleotide nucleotidyltransferase 1, mitochondrial OS=Mus musculus GN=Pnpt1 PE=1 SV=1	PNPT1_MOUSE	86 kDa	23205000		2000000	INF		3.53636	PNPT1_MOUSE	3.54643	7.40149	7.43657
Regulator of chromosome condensation OS=Mus musculus GN=Rcc1 PE=1 SV=1	RCC1_MOUSE	45 kDa	24584000		2000000	INF		3.61965	RCC1_MOUSE	3.54507	7.42462	7.43028
Apoptosis facilitator Bcl-2-like protein 14 OS=Mus musculus GN=Bcl2l14 PE=1 SV=1	B2L14_MOUSE	37 kDa	23961000		2000000	INF		3.58262	B2L14_MOUSE	3.54416	7.41432	7.43243
MCG18410, isoform CRA_a OS=Mus musculus GN=Ddx23 PE=1 SV=1	D3Z0M9_MOUSE	95 kDa	30265000		2000000	INF		3.91958	D3Z0M9_MOUSE	3.5438	7.50873	7.41027
Aminomethyltransferase, mitochondrial OS=Mus musculus GN=Amt PE=1 SV=1	GCST_MOUSE	44 kDa	21358000		2000000	INF		3.4167	GCST_MOUSE	3.54239	7.36844	7.44333
Stromal interaction molecule 1 OS=Mus musculus GN=Stim1 PE=1 SV=2	STIM1_MOUSE	78 kDa	18146000		2000000	INF		3.18158	STIM1_MOUSE	3.54086	7.30419	7.46005
DNA replication licensing factor MCM2 OS=Mus musculus GN=Mcm2 PE=1 SV=3	MCM2_MOUSE	102 kDa	24183000		2000000	INF		3.59592	MCM2_MOUSE	3.53884	7.41802	7.42932
U3 small nucleolar RNA-associated protein 15 homolog OS=Mus musculus GN=Utp15 PE=1 SV=1	UTP15_MOUSE	59 kDa	21399000		2000000	INF		3.41947	UTP15_MOUSE	3.53812	7.3692	7.44134
Ribosome production factor 2 homolog OS=Mus musculus GN=Rpf2 PE=2 SV=2	RPF2_MOUSE	35 kDa	20121000		2000000	INF		3.33063	RPF2_MOUSE	3.53771	7.3448	7.4476
Histone acetyltransferase type B catalytic subunit OS=Mus musculus GN=Hat1 PE=1 SV=1	HAT1_MOUSE	49 kDa	21579000		2000000	INF		3.43156	HAT1_MOUSE	3.53747	7.37253	7.44021
Metastasis-associated protein MTA2 OS=Mus musculus GN=Mta2 PE=1 SV=1	MTA2_MOUSE	75 kDa	28002000		2000000	INF		3.80746	MTA2_MOUSE	3.53673	7.47715	7.41446
RNA-binding protein NOB1 OS=Mus musculus GN=Nob1 PE=1 SV=1	NOB1_MOUSE	45 kDa	16143000		2000000	INF		3.01284	NOB1_MOUSE	3.53642	7.25871	7.47125
Lymphokine-activated killer T-cell-originated protein kinase OS=Mus musculus GN=Pbk PE=1 SV=1	TOPK_MOUSE	37 kDa	13087000		2000000	INF		2.71006	TOPK_MOUSE	3.5342	7.1786	7.4951
DNA mismatch repair protein Msh2 OS=Mus musculus GN=Msh2 PE=1 SV=1	MSH2_MOUSE	104 kDa	26062000		2000000	INF		3.70388	MSH2_MOUSE	3.53397	7.44812	7.42006
RNA-binding protein 14 OS=Mus musculus GN=Rbm14 PE=1 SV=1	RBM14_MOUSE	69 kDa	23134000		2000000	INF		3.53194	RBM14_MOUSE	3.53194	7.40026	7.40026
U1 small nuclear ribonucleoprotein A OS=Mus musculus GN=Snrpa PE=1 SV=3	SNRPA_MOUSE	32 kDa	24028000		2000000	INF		3.58664	SNRPA_MOUSE	3.52922	7.41544	7.42596
Transmembrane protein 214 OS=Mus musculus GN=Tmem214 PE=1 SV=1	TM214_MOUSE	76 kDa	23084000		2000000	INF		3.52882	TM214_MOUSE	3.52882	7.3994	7.3994
Eukaryotic translation initiation factor 2A OS=Mus musculus GN=Eif2a PE=1 SV=2	EIF2A_MOUSE	64 kDa	25824000		2000000	INF		3.69064	EIF2A_MOUSE	3.52712	7.44442	7.41812
Translocation protein SEC62 OS=Mus musculus GN=Sec62 PE=1 SV=1	SEC62_MOUSE	46 kDa	26458000		2000000	INF		3.72563	SEC62_MOUSE	3.51981	7.4542	7.41281
Ras-related protein Rab-4B OS=Mus musculus GN=Rab4b PE=1 SV=2	RAB4B_MOUSE	24 kDa	27235000		2000000	INF		3.76739	RAB4B_MOUSE	3.51859	7.4659	7.40961
39S ribosomal protein L20, mitochondrial OS=Mus musculus GN=Mrpl20 PE=1 SV=1	RM20_MOUSE	18 kDa	12451000		2000000	INF		2.63819	RM20_MOUSE	3.51679	7.1599	7.49373
Replication factor C subunit 3 OS=Mus musculus GN=Rfc3 PE=1 SV=1	RFC3_MOUSE	41 kDa	15219000		2000000	INF		2.9278	RFC3_MOUSE	3.51454	7.23601	7.4687
N-alpha-acetyltransferase 15, NatA auxiliary subunit OS=Mus musculus GN=Naa15 PE=1 SV=1	NAA15_MOUSE	101 kDa	27596000		2000000	INF		3.78639	NAA15_MOUSE	3.51339	7.47123	7.40626
Niban-like protein 1 OS=Mus musculus GN=Fam129b PE=1 SV=2	NIBL1_MOUSE	85 kDa	21966000		2000000	INF		3.4572	NIBL1_MOUSE	3.51135	7.3796	7.4275
Structural maintenance of chromosomes protein 1A OS=Mus musculus GN=Smc1a PE=1 SV=4	SMC1A_MOUSE	143 kDa	23877000		2000000	INF		3.57755	SMC1A_MOUSE	3.50383	7.41291	7.41608
CCA tRNA nucleotidyltransferase 1, mitochondrial OS=Mus musculus GN=Trnt1 PE=1 SV=1	TRNT1_MOUSE	50 kDa	26353000	2021300	6063900	13	13.0376	2.11965	TRNT1_MOUSE	3.50017	7.51077	7.77448
Thymidylate synthase OS=Mus musculus GN=Tyms PE=1 SV=1	TYSY_MOUSE	35 kDa	25868000		2000000	INF		3.6931	TYSY_MOUSE	3.49947	7.44511	7.40659
Cingulin OS=Mus musculus GN=Cgn PE=1 SV=1	CING_MOUSE	136 kDa	19448000		2000000	INF		3.28155	CING_MOUSE	3.49853	7.33139	7.43474
Nucleolar complex protein 4 homolog OS=Mus musculus GN=Noc4l PE=2 SV=1	NOC4L_MOUSE	59 kDa	22568000		2000000	INF		3.49621	NOC4L_MOUSE	3.49621	7.39037	7.39037
U3 small nucleolar RNA-associated protein 18 homolog OS=Mus musculus GN=Utp18 PE=1 SV=1	UTP18_MOUSE	61 kDa	27075000		2000000	INF		3.75889	UTP18_MOUSE	3.49566	7.46352	7.40078
Selenide, water dikinase 1 OS=Mus musculus GN=Sephs1 PE=1 SV=1	SPS1_MOUSE	43 kDa	18338000		2000000	INF		3.19676	SPS1_MOUSE	3.49366	7.30831	7.43898
Lysosomal alpha-glucosidase OS=Mus musculus GN=Gaa PE=1 SV=2	LYAG_MOUSE	106 kDa	28948000		2000000	INF		3.85539	LYAG_MOUSE	3.49239	7.49063	7.39339
Tyrosine-protein kinase BAZ1B OS=Mus musculus GN=Baz1b PE=1 SV=2	BAZ1B_MOUSE	171 kDa	22502000		2000000	INF		3.49198	BAZ1B_MOUSE	3.48778	7.3892	7.41528
RNA 3'-terminal phosphate cyclase-like protein OS=Mus musculus GN=Rcl1 PE=2 SV=1	RCL1_MOUSE	41 kDa	22429000		2000000	INF		3.48729	RCL1_MOUSE	3.48729	7.38791	7.38791
SNW domain-containing protein 1 OS=Mus musculus GN=Snw1 PE=1 SV=3	SNW1_MOUSE	61 kDa	25410000		2000000	INF		3.66732	SNW1_MOUSE	3.4855	7.43791	7.40255
Kinesin-like protein KIF2A OS=Mus musculus GN=Kif2a PE=1 SV=2	KIF2A_MOUSE	80 kDa	17194000		2000000	INF		3.10383	KIF2A_MOUSE	3.48269	7.28317	7.44138
40S ribosomal protein S23 OS=Mus musculus GN=Rps23 PE=1 SV=3	RS23_MOUSE	16 kDa	43207000		2000000	INF		4.43319	RS23_MOUSE	3.48244	7.65521	7.35744
Centrosomal protein of 162 kDa OS=Mus musculus GN=Cep162 PE=1 SV=2	CE162_MOUSE	161 kDa	22262000		2000000	INF		3.47651	CE162_MOUSE	3.47651	7.38493	7.38493
Pre-mRNA-processing factor 40 homolog A OS=Mus musculus GN=Prpf40a PE=1 SV=1	PR40A_MOUSE	108 kDa	22229000		2000000	INF		3.47437	PR40A_MOUSE	3.47483	7.38434	7.41113
Polypyrimidine tract-binding protein 2 OS=Mus musculus GN=Ptbp2 PE=1 SV=2	PTBP2_MOUSE	57 kDa	23351000		2000000	INF		3.54541	PTBP2_MOUSE	3.4744	7.404	7.4061
DDB1- and CUL4-associated factor 7 OS=Mus musculus GN=Dcaf7 PE=1 SV=1	DCAF7_MOUSE	39 kDa	22215000		2000000	INF		3.47346	DCAF7_MOUSE	3.47346	7.38408	7.38408
Trifunctional purine biosynthetic protein adenosine-3 OS=Mus musculus GN=Gart PE=1 SV=3	PUR2_MOUSE	108 kDa	27867000		2000000	INF		3.80049	PUR2_MOUSE	3.47343	7.47519	7.38911
Prolyl 4-hydroxylase subunit alpha-2 OS=Mus musculus GN=P4ha2 PE=1 SV=1	P4HA2_MOUSE	61 kDa	21004000		2000000	INF		3.39259	P4HA2_MOUSE	3.47264	7.3618	7.41594
Splicing factor 3A subunit 3 OS=Mus musculus GN=Sf3a3 PE=1 SV=2	SF3A3_MOUSE	59 kDa	29300000		2000000	INF		3.87283	SF3A3_MOUSE	3.46896	7.49554	7.38284
Nucleolar complex protein 3 homolog OS=Mus musculus GN=Noc3l PE=2 SV=2	NOC3L_MOUSE	93 kDa	17032000		2000000	INF		3.09018	NOC3L_MOUSE	3.46548	7.27948	7.43515
39S ribosomal protein L21, mitochondrial OS=Mus musculus GN=Mrpl21 PE=1 SV=1	RM21_MOUSE	23 kDa	22088000		2000000	INF		3.46519	RM21_MOUSE	3.46519	7.3818	7.3818
Dual specificity mitogen-activated protein kinase kinase 4 OS=Mus musculus GN=Map2k4 PE=1 SV=2	MP2K4_MOUSE	44 kDa	14044000		2000000	INF		2.81188	MP2K4_MOUSE	3.46451	7.20531	7.45674
Replication protein A 70 kDa DNA-binding subunit OS=Mus musculus GN=Rpa1 PE=1 SV=1	RFA1_MOUSE	69 kDa	23057000		2000000	INF		3.52713	RFA1_MOUSE	3.464	7.39893	7.40305
28S ribosomal protein S34, mitochondrial OS=Mus musculus GN=Mrps34 PE=1 SV=1	RT34_MOUSE	26 kDa	23412000		2000000	INF		3.54918	RT34_MOUSE	3.46367	7.40504	7.40142
Transferrin receptor protein 1 OS=Mus musculus GN=Tfrc PE=1 SV=1	TFR1_MOUSE	86 kDa	30060000		2000000	INF		3.90977	TFR1_MOUSE	3.46045	7.50596	7.37719
Calcium-binding mitochondrial carrier protein Aralar1 OS=Mus musculus GN=Slc25a12 PE=1 SV=1	CMC1_MOUSE	75 kDa	22566000		2000000	INF		3.49608	CMC1_MOUSE	3.45854	7.39033	7.4029
Inositol 1,4,5-trisphosphate receptor type 3 OS=Mus musculus GN=Itpr3 PE=1 SV=3	ITPR3_MOUSE	304 kDa	19331000	411360	1234080	47	46.9929	3.96941	ITPR3_MOUSE	3.4563	7.31313	7.26717
CDK5 regulatory subunit-associated protein 2 OS=Mus musculus GN=Cdk5rap2 PE=1 SV=3	CK5P2_MOUSE	206 kDa	21575000		2000000	INF		3.43129	CK5P2_MOUSE	3.45489	7.37245	7.40585
Postmeiotic segregation increased 1 (S. cerevisiae) OS=Mus musculus GN=Pms1 PE=1 SV=1	Q8K119_MOUSE	104 kDa	25653000		2000000	INF		3.68106	Q8K119_MOUSE	3.4546	7.44174	7.38902
Mitochondrial chaperone BCS1 OS=Mus musculus GN=Bcs1l PE=1 SV=1	BCS1_MOUSE	47 kDa	15778000		2000000	INF		2.97984	BCS1_MOUSE	3.45056	7.24988	7.43737
Prostaglandin E synthase 2 OS=Mus musculus GN=Ptges2 PE=1 SV=3	PGES2_MOUSE	43 kDa	21942000		2000000	INF		3.45562	PGES2_MOUSE	3.44981	7.37916	7.40207
SUN domain-containing protein 1 OS=Mus musculus GN=Sun1 PE=1 SV=2	SUN1_MOUSE	102 kDa	18905000		2000000	INF		3.2407	SUN1_MOUSE	3.44956	7.32025	7.41722
Phosphoribosyl pyrophosphate synthase-associated protein 1 OS=Mus musculus GN=Prpsap1 PE=1 SV=1	KPRA_MOUSE	39 kDa	21826000		2000000	INF		3.44798	KPRA_MOUSE	3.44798	7.37705	7.37705
KRR1 small subunit processome component homolog OS=Mus musculus GN=Krr1 PE=2 SV=1	KRR1_MOUSE	44 kDa	21812000		2000000	INF		3.44705	KRR1_MOUSE	3.44705	7.3768	7.3768
39S ribosomal protein L39, mitochondrial OS=Mus musculus GN=Mrpl39 PE=1 SV=4	RM39_MOUSE	39 kDa	19368000		2000000	INF		3.2756	RM39_MOUSE	3.44639	7.32976	7.41336
Casein kinase I isoform delta OS=Mus musculus GN=Csnk1d PE=1 SV=2	KC1D_MOUSE	47 kDa	23757000		2000000	INF		3.57028	KC1D_MOUSE	3.44632	7.4109	7.39288
Serine/threonine-protein kinase 26 OS=Mus musculus GN=Stk26 PE=1 SV=1	STK26_MOUSE	47 kDa	38336000		2000000	INF		4.26063	STK26_MOUSE	3.44456	7.60569	7.35141
39S ribosomal protein L45, mitochondrial OS=Mus musculus GN=Mrpl45 PE=1 SV=1	RM45_MOUSE	35 kDa	14185000		2000000	INF		2.82629	RM45_MOUSE	3.44278	7.20911	7.4463
Piwi-like protein 2 OS=Mus musculus GN=Piwil2 PE=1 SV=2	PIWL2_MOUSE	109 kDa	21743000		2000000	INF		3.44248	PIWL2_MOUSE	3.44248	7.37554	7.37554
RNA-binding protein 10 OS=Mus musculus GN=Rbm10 PE=1 SV=1	RBM10_MOUSE	103 kDa	15111000		2000000	INF		2.91753	RBM10_MOUSE	3.44207	7.23328	7.43868
Phosphatidate cytidylyltransferase, mitochondrial OS=Mus musculus GN=Tamm41 PE=1 SV=2	TAM41_MOUSE	38 kDa	17590000		2000000	INF		3.13668	TAM41_MOUSE	3.44205	7.29203	7.42177
Protein Ddx19b OS=Mus musculus GN=Ddx19b PE=1 SV=1	Q8BZY3_MOUSE	56 kDa	21735000		2000000	INF		3.44195	Q8BZY3_MOUSE	3.44195	7.37539	7.37539
Thy-1 membrane glycoprotein OS=Mus musculus GN=Thy1 PE=1 SV=1	THY1_MOUSE	18 kDa	19801000		2000000	INF		3.3075	THY1_MOUSE	3.4405	7.33848	7.4086
Monocyte differentiation antigen CD14 OS=Mus musculus GN=Cd14 PE=1 SV=1	CD14_MOUSE	39 kDa	20428000		2000000	INF		3.35248	CD14_MOUSE	3.43888	7.35079	7.40473
Peroxisomal targeting signal 1 receptor OS=Mus musculus GN=Pex5 PE=1 SV=2	PEX5_MOUSE	71 kDa	16599000		2000000	INF		3.05302	PEX5_MOUSE	3.43765	7.26949	7.42625
60 kDa SS-A/Ro ribonucleoprotein OS=Mus musculus GN=Trove2 PE=1 SV=1	RO60_MOUSE	60 kDa	16476000		2000000	INF		3.04229	RO60_MOUSE	3.43742	7.26661	7.42698
Serine/threonine-protein phosphatase PGAM5, mitochondrial OS=Mus musculus GN=Pgam5 PE=1 SV=1	PGAM5_MOUSE	32 kDa	16592000		2000000	INF		3.05242	PGAM5_MOUSE	3.4373	7.26933	7.42615
Lanosterol 14-alpha demethylase OS=Mus musculus GN=Cyp51a1 PE=1 SV=1	CP51A_MOUSE	57 kDa	20629000		2000000	INF		3.3666	CP51A_MOUSE	3.43542	7.35467	7.4023
UPF0568 protein C14orf166 homolog OS=Mus musculus PE=1 SV=1	CN166_MOUSE	28 kDa	36385000	982260	2946780	37	37.0421	3.62613	CN166_MOUSE	3.43417	7.59474	7.46839
Paraspeckle component 1 OS=Mus musculus GN=Pspc1 PE=1 SV=1	PSPC1_MOUSE	59 kDa	31492000		2000000	INF		3.97691	PSPC1_MOUSE	3.43248	7.52494	7.36208
Heat shock protein 105 kDa OS=Mus musculus GN=Hsph1 PE=1 SV=2	HS105_MOUSE	96 kDa	27759000		2000000	INF		3.79488	HS105_MOUSE	3.43063	7.47362	7.37214
Thyroid adenoma-associated protein homolog OS=Mus musculus GN=Thada PE=1 SV=1	THADA_MOUSE	217 kDa	21552000		2000000	INF		3.42975	THADA_MOUSE	3.42975	7.37203	7.37203
Vacuolar protein sorting-associated protein 4B OS=Mus musculus GN=Vps4b PE=1 SV=2	VPS4B_MOUSE	49 kDa	26906000		2000000	INF		3.74986	VPS4B_MOUSE	3.42894	7.46099	7.37424
Probable U3 small nucleolar RNA-associated protein 11 OS=Mus musculus GN=Utp11 PE=2 SV=1	UTP11_MOUSE	31 kDa	10305000		2000000	INF		2.36527	UTP11_MOUSE	3.42237	7.09008	7.47696
Protein Rbm15 OS=Mus musculus GN=Rbm15 PE=1 SV=1	Q0VBL3_MOUSE	106 kDa	22463000		2000000	INF		3.48948	Q0VBL3_MOUSE	3.41878	7.38851	7.38697
Calcineurin B homologous protein 3 OS=Mus musculus GN=Tesc PE=1 SV=2	CHP3_MOUSE	25 kDa	19742000		2000000	INF		3.3032	CHP3_MOUSE	3.41701	7.3373	7.39914
Neutrophil gelatinase-associated lipocalin OS=Mus musculus GN=Lcn2 PE=1 SV=1	NGAL_MOUSE	23 kDa	21332000		2000000	INF		3.41495	NGAL_MOUSE	3.41495	7.36795	7.36795
PDZ and LIM domain protein 4 OS=Mus musculus GN=Pdlim4 PE=1 SV=3	PDLI4_MOUSE	36 kDa	29716000		2000000	INF		3.89317	PDLI4_MOUSE	3.4145	7.50128	7.35977
Hsp70-binding protein 1 OS=Mus musculus GN=Hspbp1 PE=1 SV=1	HPBP1_MOUSE	39 kDa	12377000		2000000	INF		2.62959	HPBP1_MOUSE	3.41192	7.15767	7.4494
F-box-like/WD repeat-containing protein TBL1X OS=Mus musculus GN=Tbl1x PE=1 SV=2	TBL1X_MOUSE	57 kDa	10227000		2000000	INF		2.35431	TBL1X_MOUSE	3.40819	7.08732	7.47182
Telomere-associated protein RIF1 OS=Mus musculus GN=Rif1 PE=1 SV=2	RIF1_MOUSE	266 kDa	81829000	2569500	7708500	32	31.8463	3.40809	RIF1_MOUSE	3.40809	7.952	7.952
Protein Pigg OS=Mus musculus GN=Pigg PE=1 SV=1	D3Z3Y1_MOUSE	109 kDa	21200000		2000000	INF		3.40599	D3Z3Y1_MOUSE	3.40599	7.36549	7.36549
Glypican-3 OS=Mus musculus GN=Gpc3 PE=2 SV=1	GPC3_MOUSE	65 kDa	19348000		2000000	INF		3.27411	GPC3_MOUSE	3.40482	7.32936	7.39614
GDP-mannose 4,6 dehydratase OS=Mus musculus GN=Gmds PE=1 SV=1	GMDS_MOUSE	42 kDa	34932000		2000000	INF		4.12648	GMDS_MOUSE	3.40357	7.5674	7.34243
Mannose-1-phosphate guanyltransferase beta OS=Mus musculus GN=Gmppb PE=1 SV=1	GMPPB_MOUSE	40 kDa	21159000		2000000	INF		3.4032	GMPPB_MOUSE	3.4032	7.36472	7.36472
Adenylate kinase 4, mitochondrial OS=Mus musculus GN=Ak4 PE=1 SV=1	KAD4_MOUSE	25 kDa	24457000		2000000	INF		3.61218	KAD4_MOUSE	3.40127	7.42254	7.37172
Peptidyl-prolyl cis-trans isomerase FKBP10 OS=Mus musculus GN=Fkbp10 PE=1 SV=2	FKB10_MOUSE	65 kDa	27936000		2000000	INF		3.80405	FKB10_MOUSE	3.39635	7.47619	7.3578
Nuclear protein localization protein 4 homolog OS=Mus musculus GN=Nploc4 PE=1 SV=3	NPL4_MOUSE	68 kDa	31204000		2000000	INF		3.96366	NPL4_MOUSE	3.3963	7.52119	7.34848
Protein Gm27029 OS=Mus musculus GN=Gm27029 PE=4 SV=1	A2A4P4_MOUSE (+1)	61 kDa	21051000		2000000	INF		3.39582	A2A4P4_MOUSE	3.39582	7.36269	7.36269
Caspase-1 OS=Mus musculus GN=Casp1 PE=1 SV=1	CASP1_MOUSE	46 kDa	11259000		2000000	INF		2.49301	CASP1_MOUSE	3.39547	7.12251	7.45406
Alkyldihydroxyacetonephosphate synthase, peroxisomal OS=Mus musculus GN=Agps PE=1 SV=1	ADAS_MOUSE	72 kDa	16707000		2000000	INF		3.06238	ADAS_MOUSE	3.39419	7.272	7.40726
Fibroblast growth factor 11 OS=Mus musculus GN=Fgf11 PE=2 SV=1	FGF11_MOUSE	25 kDa	21016000		2000000	INF		3.39342	FGF11_MOUSE	3.39342	7.36203	7.36203
Nuclear factor 1 B-type OS=Mus musculus GN=Nfib PE=1 SV=2	NFIB_MOUSE	64 kDa	16066000		2000000	INF		3.00594	NFIB_MOUSE	3.39313	7.25686	7.4111
Nuclear valosin-containing protein-like OS=Mus musculus GN=Nvl PE=1 SV=1	NVL_MOUSE	94 kDa	16474000		2000000	INF		3.04212	NVL_MOUSE	3.38898	7.26656	7.4066
Polypeptide N-acetylgalactosaminyltransferase 2 OS=Mus musculus GN=Galnt2 PE=1 SV=1	GALT2_MOUSE	65 kDa	23837000		2000000	INF		3.57513	GALT2_MOUSE	3.3887	7.41224	7.369
28S ribosomal protein S7, mitochondrial OS=Mus musculus GN=Mrps7 PE=1 SV=1	RT07_MOUSE	28 kDa	20931000		2000000	INF		3.38757	RT07_MOUSE	3.38757	7.36042	7.36042
Beta-glucuronidase OS=Mus musculus GN=Gusb PE=1 SV=2	BGLR_MOUSE	74 kDa	22775000		2000000	INF		3.50938	BGLR_MOUSE	3.38381	7.39401	7.3713
Arginyl-tRNA--protein transferase 1 OS=Mus musculus GN=Ate1 PE=1 SV=2	ATE1_MOUSE	59 kDa	19027000		2000000	INF		3.24998	ATE1_MOUSE	3.38189	7.32278	7.38834
Structural maintenance of chromosomes protein 2 OS=Mus musculus GN=Smc2 PE=1 SV=2	SMC2_MOUSE	134 kDa	19805000		2000000	INF		3.30779	SMC2_MOUSE	3.38175	7.33856	7.38419
Protein Sf3b2 OS=Mus musculus GN=Sf3b2 PE=1 SV=1	Q3UJB0_MOUSE	98 kDa	23060000		2000000	INF		3.52732	Q3UJB0_MOUSE	3.37637	7.39898	7.36708
Dephospho-CoA kinase domain-containing protein OS=Mus musculus GN=Dcakd PE=1 SV=1	DCAKD_MOUSE	26 kDa	40658000		2000000	INF		4.34547	DCAKD_MOUSE	3.37399	7.63	7.32014
LIM and cysteine-rich domains protein 1 OS=Mus musculus GN=Lmcd1 PE=1 SV=1	LMCD1_MOUSE	41 kDa	25171000		2000000	INF		3.65369	LMCD1_MOUSE	3.37396	7.43411	7.35801
Protein transport protein Sec61 subunit alpha isoform 1 OS=Mus musculus GN=Sec61a1 PE=1 SV=2	S61A1_MOUSE	52 kDa	27043000		2000000	INF		3.75718	S61A1_MOUSE	3.37353	7.46304	7.35147
U4/U6.U5 tri-snRNP-associated protein 2 OS=Mus musculus GN=Usp39 PE=1 SV=2	SNUT2_MOUSE	65 kDa	22165000		2000000	INF		3.47021	SNUT2_MOUSE	3.37326	7.38319	7.36958
60S ribosome subunit biogenesis protein NIP7 homolog OS=Mus musculus GN=Nip7 PE=1 SV=1	NIP7_MOUSE	20 kDa	20678000		2000000	INF		3.37002	NIP7_MOUSE	3.37002	7.3556	7.3556
AP-1 complex subunit mu-2 OS=Mus musculus GN=Ap1m2 PE=1 SV=3	AP1M2_MOUSE	48 kDa	20665000		2000000	INF		3.36912	AP1M2_MOUSE	3.36912	7.35536	7.35536
Sorting nexin-12 OS=Mus musculus GN=Snx12 PE=1 SV=1	SNX12_MOUSE	19 kDa	15825000		2000000	INF		2.98413	SNX12_MOUSE	3.36772	7.25103	7.40208
Exocyst complex component 8 OS=Mus musculus GN=Exoc8 PE=1 SV=1	EXOC8_MOUSE	81 kDa	18589000		2000000	INF		3.21638	EXOC8_MOUSE	3.36537	7.31364	7.38388
Growth factor receptor-bound protein 2 OS=Mus musculus GN=Grb2 PE=1 SV=1	GRB2_MOUSE	25 kDa	19476000		2000000	INF		3.28363	GRB2_MOUSE	3.35854	7.33195	7.37628
Carbonic anhydrase 6 OS=Mus musculus GN=Ca6 PE=1 SV=3	CAH6_MOUSE	36 kDa	12569000		2000000	INF		2.6518	CAH6_MOUSE	3.35533	7.16343	7.42337
U3 small nucleolar RNA-associated protein 4 homolog OS=Mus musculus GN=Utp4 PE=2 SV=3	UTP4_MOUSE	77 kDa	17442000		2000000	INF		3.12449	UTP4_MOUSE	3.35419	7.28874	7.3859
Cyclin-dependent kinase 4 OS=Mus musculus GN=Cdk4 PE=1 SV=1	CDK4_MOUSE	34 kDa	19051000		2000000	INF		3.25179	CDK4_MOUSE	3.35344	7.32327	7.37642
Mitogen-activated protein kinase 14 OS=Mus musculus GN=Mapk14 PE=1 SV=3	MK14_MOUSE	41 kDa	14018000		2000000	INF		2.80921	MK14_MOUSE	3.35217	7.20461	7.4092
Nuclear pore complex protein Nup107 OS=Mus musculus GN=Nup107 PE=1 SV=1	NU107_MOUSE	107 kDa	20786000		2000000	INF		3.37754	NU107_MOUSE	3.35172	7.35767	7.36699
H/ACA ribonucleoprotein complex subunit 1 OS=Mus musculus GN=Gar1 PE=1 SV=1	GAR1_MOUSE	23 kDa	21043000		2000000	INF		3.39527	GAR1_MOUSE	3.35154	7.36254	7.36572
Bifunctional methylenetetrahydrofolate dehydrogenase/cyclohydrolase, mitochondrial OS=Mus musculus GN=Mthfd2 PE=1 SV=1	MTDC_MOUSE	38 kDa	12115000		2000000	INF		2.59872	MTDC_MOUSE	3.34884	7.14968	7.42504
Glutaminyl-tRNA synthetase OS=Mus musculus GN=Qars PE=1 SV=1	Q8BML9_MOUSE	88 kDa	27383000	1135200	3405600	24	24.1217	3.0073	Q8BML9_MOUSE	3.34869	7.48839	7.50791
Protein Nav2 OS=Mus musculus GN=Nav2 PE=1 SV=1	E9Q842_MOUSE	262 kDa	20329000		2000000	INF		3.34547	E9Q842_MOUSE	3.34547	7.34887	7.34887
ER membrane protein complex subunit 8 OS=Mus musculus GN=Emc8 PE=1 SV=1	EMC8_MOUSE	23 kDa	16267000		2000000	INF		3.02388	EMC8_MOUSE	3.34394	7.26167	7.38909
Coatomer subunit gamma-2 OS=Mus musculus GN=Copg2 PE=1 SV=1	COPG2_MOUSE	98 kDa	21927000		2000000	INF		3.45464	COPG2_MOUSE	3.34301	7.37889	7.35826
GTPase Era, mitochondrial OS=Mus musculus GN=Eral1 PE=2 SV=1	ERAL1_MOUSE	48 kDa	11686000		2000000	INF		2.54671	ERAL1_MOUSE	3.34236	7.13628	7.42668
Kinesin light chain 3 OS=Mus musculus GN=Klc3 PE=1 SV=1	KLC3_MOUSE	56 kDa	10911000		2000000	INF		2.44771	KLC3_MOUSE	3.34013	7.11096	7.43425
NADH dehydrogenase [ubiquinone] 1 alpha subcomplex subunit 8 OS=Mus musculus GN=Ndufa8 PE=1 SV=3	NDUA8_MOUSE	20 kDa	29746000		2000000	INF		3.89462	NDUA8_MOUSE	3.34002	7.50169	7.33013
ATP-binding cassette sub-family G member 2 OS=Mus musculus GN=Abcg2 PE=1 SV=1	ABCG2_MOUSE	73 kDa	29616000		2000000	INF		3.8883	ABCG2_MOUSE	3.33568	7.49991	7.32877
Cartilage-associated protein OS=Mus musculus GN=Crtap PE=1 SV=3	CRTAP_MOUSE	46 kDa	20173000		2000000	INF		3.33435	CRTAP_MOUSE	3.33435	7.34582	7.34582
MCG14442 OS=Mus musculus GN=Eif2b3 PE=1 SV=1	B1AUN2_MOUSE	50 kDa	9482400		2000000	INF		2.24525	B1AUN2_MOUSE	3.33352	7.06003	7.44948
U5 small nuclear ribonucleoprotein 40 kDa protein OS=Mus musculus GN=Snrnp40 PE=1 SV=1	SNR40_MOUSE	39 kDa	30696000		2000000	INF		3.93998	SNR40_MOUSE	3.33294	7.51449	7.32483
Catenin alpha-2 OS=Mus musculus GN=Ctnna2 PE=1 SV=3	CTNA2_MOUSE	105 kDa	18712000		2000000	INF		3.22589	CTNA2_MOUSE	3.33177	7.31622	7.36929
RNA-binding protein 5 OS=Mus musculus GN=Rbm5 PE=1 SV=1	RBM5_MOUSE	92 kDa	18508000		2000000	INF		3.21008	RBM5_MOUSE	3.33162	7.31192	7.37035
WD repeat-containing protein 46 OS=Mus musculus GN=Wdr46 PE=2 SV=1	WDR46_MOUSE	69 kDa	31018000		2000000	INF		3.95503	WDR46_MOUSE	3.3312	7.51875	7.32332
NADH dehydrogenase [ubiquinone] 1 beta subcomplex subunit 9 OS=Mus musculus GN=Ndufb9 PE=1 SV=3	NDUB9_MOUSE	22 kDa	11093000		2000000	INF		2.47158	NDUB9_MOUSE	3.33104	7.11704	7.42828
Protein MAL2 OS=Mus musculus GN=Mal2 PE=1 SV=1	MAL2_MOUSE	19 kDa	20081000		2000000	INF		3.32776	MAL2_MOUSE	3.32776	7.34402	7.34402
Calcium load-activated calcium channel OS=Mus musculus GN=Tmco1 PE=1 SV=1	TMCO1_MOUSE	21 kDa	19565000		2000000	INF		3.2902	TMCO1_MOUSE	3.32462	7.33375	7.36184
Histone-binding protein RBBP4 OS=Mus musculus GN=Rbbp4 PE=1 SV=5	RBBP4_MOUSE	48 kDa	57963000		2000000	INF		4.85706	RBBP4_MOUSE	3.32307	7.77788	7.84882
Probable ATP-dependent RNA helicase DDX27 OS=Mus musculus GN=Ddx27 PE=1 SV=3	DDX27_MOUSE	86 kDa	26095000		2000000	INF		3.7057	DDX27_MOUSE	3.32151	7.44863	7.33374
Methionine aminopeptidase 2 OS=Mus musculus GN=Metap2 PE=1 SV=1	MAP2_MOUSE	53 kDa	36335000		2000000	INF		4.18329	MAP2_MOUSE	3.321	7.5836	7.30764
Casein kinase I isoform alpha OS=Mus musculus GN=Csnk1a1 PE=1 SV=2	KC1A_MOUSE	39 kDa	22722000		2000000	INF		3.50602	KC1A_MOUSE	3.31695	7.39308	7.34431
Endoplasmic reticulum-Golgi intermediate compartment protein 2 OS=Mus musculus GN=Ergic2 PE=1 SV=1	ERGI2_MOUSE	42 kDa	14645000		2000000	INF		2.87234	ERGI2_MOUSE	3.31679	7.22128	7.3893
Pre-mRNA-splicing factor SPF27 OS=Mus musculus GN=Bcas2 PE=1 SV=1	SPF27_MOUSE	26 kDa	19892000		2000000	INF		3.31412	SPF27_MOUSE	3.31412	7.34029	7.34029
Protein TBRG4 OS=Mus musculus GN=Tbrg4 PE=1 SV=1	TBRG4_MOUSE	72 kDa	24691000		2000000	INF		3.62591	TBRG4_MOUSE	3.31339	7.42636	7.33533
Nucleolar complex protein 2 homolog OS=Mus musculus GN=Noc2l PE=1 SV=2	NOC2L_MOUSE	85 kDa	19871000		2000000	INF		3.31259	NOC2L_MOUSE	3.31259	7.33987	7.33987
Lactadherin OS=Mus musculus GN=Mfge8 PE=1 SV=3	MFGM_MOUSE	51 kDa	15848000		2000000	INF		2.98623	MFGM_MOUSE	3.31232	7.25159	7.3787
Lipopolysaccharide-responsive and beige-like anchor protein OS=Mus musculus GN=Lrba PE=1 SV=1	LRBA_MOUSE	317 kDa	18273000		2000000	INF		3.19164	LRBA_MOUSE	3.30886	7.30692	7.36224
Breast cancer type 1 susceptibility protein homolog OS=Mus musculus GN=Brca1 PE=1 SV=3	BRCA1_MOUSE	199 kDa	19805000		2000000	INF		3.30779	BRCA1_MOUSE	3.30779	7.33856	7.33856
Oxygen-dependent coproporphyrinogen-III oxidase, mitochondrial OS=Mus musculus GN=Cpox PE=1 SV=2	HEM6_MOUSE	50 kDa	13289000		2000000	INF		2.73216	HEM6_MOUSE	3.30727	7.18438	7.39639
Protein Gm11214 (Fragment) OS=Mus musculus GN=Gm11214 PE=1 SV=1	V9GX06_MOUSE	20 kDa	45627000		2000000	INF		4.51182	V9GX06_MOUSE	3.30709	7.67785	7.28807
Synaptonemal complex protein SC65 OS=Mus musculus GN=P3h4 PE=2 SV=1	SC65_MOUSE	51 kDa	19771000		2000000	INF		3.30531	SC65_MOUSE	3.30531	7.33788	7.33788
Endoribonuclease LACTB2 OS=Mus musculus GN=Lactb2 PE=1 SV=1	LACB2_MOUSE	33 kDa	13195000	445350	1336050	30	29.6284	3.30395	LACB2_MOUSE	3.30395	7.1623	7.1623
Protein prune homolog OS=Mus musculus GN=Prune PE=1 SV=1	PRUNE_MOUSE	50 kDa	15876000		2000000	INF		2.98878	PRUNE_MOUSE	3.30357	7.25227	7.37486
Cullin-3 OS=Mus musculus GN=Cul3 PE=1 SV=1	CUL3_MOUSE	89 kDa	21067000		2000000	INF		3.39691	CUL3_MOUSE	3.30215	7.36299	7.34541
Activity-dependent neuroprotector homeobox protein OS=Mus musculus GN=Adnp PE=1 SV=2	ADNP_MOUSE	124 kDa	14731000		2000000	INF		2.88078	ADNP_MOUSE	3.30196	7.22352	7.38241
Calcium-binding mitochondrial carrier protein SCaMC-1 OS=Mus musculus GN=Slc25a24 PE=1 SV=1	SCMC1_MOUSE	53 kDa	17955000		2000000	INF		3.16631	SCMC1_MOUSE	3.29837	7.30005	7.35971
Calmodulin-binding transcription activator 1 OS=Mus musculus GN=Camta1 PE=2 SV=1	CMTA1_MOUSE	184 kDa	19674000		2000000	INF		3.29822	CMTA1_MOUSE	3.29822	7.33594	7.33594
N-acetylneuraminate lyase OS=Mus musculus GN=Npl PE=1 SV=1	NPL_MOUSE	35 kDa	13764000		2000000	INF		2.78283	NPL_MOUSE	3.29769	7.19767	7.38829
Protein DEK OS=Mus musculus GN=Dek PE=1 SV=1	DEK_MOUSE	43 kDa	20049000		2000000	INF		3.32546	DEK_MOUSE	3.29707	7.34339	7.34812
Glucosylceramidase OS=Mus musculus GN=Gba PE=1 SV=1	GLCM_MOUSE	58 kDa	19641000		2000000	INF		3.2958	GLCM_MOUSE	3.2958	7.33528	7.33528
mRNA turnover protein 4 homolog OS=Mus musculus GN=Mrto4 PE=1 SV=1	MRT4_MOUSE	28 kDa	20131000		2000000	INF		3.33135	MRT4_MOUSE	3.29519	7.345	7.34696
Transcription elongation regulator 1 OS=Mus musculus GN=Tcerg1 PE=1 SV=2	TCRG1_MOUSE	124 kDa	22361000		2000000	INF		3.48291	TCRG1_MOUSE	3.29378	7.3867	7.33641
Erlin-1 OS=Mus musculus GN=Erlin1 PE=1 SV=1	ERLN1_MOUSE	39 kDa	19607000		2000000	INF		3.2933	ERLN1_MOUSE	3.2933	7.33459	7.33459
Calmodulin-regulated spectrin-associated protein 2 OS=Mus musculus GN=Camsap2 PE=1 SV=3	CAMP2_MOUSE	164 kDa	19586000		2000000	INF		3.29175	CAMP2_MOUSE	3.29175	7.33417	7.33417
1-phosphatidylinositol 4,5-bisphosphate phosphodiesterase eta-1 OS=Mus musculus GN=Plch1 PE=2 SV=1	PLCH1_MOUSE	188 kDa	19582000		2000000	INF		3.29146	PLCH1_MOUSE	3.29146	7.33409	7.33409
High mobility group protein B3 OS=Mus musculus GN=Hmgb3 PE=1 SV=3	HMGB3_MOUSE	23 kDa	26339000		2000000	INF		3.71913	HMGB3_MOUSE	3.28994	7.45238	7.32038
SUMO-conjugating enzyme UBC9 OS=Mus musculus GN=Ube2i PE=1 SV=1	UBC9_MOUSE	18 kDa	22308000		2000000	INF		3.47949	UBC9_MOUSE	3.28976	7.38575	7.335
RAC-alpha serine/threonine-protein kinase OS=Mus musculus GN=Akt1 PE=1 SV=2	AKT1_MOUSE	56 kDa	12900000		2000000	INF		2.6893	AKT1_MOUSE	3.28947	7.17319	7.39233
Far upstream element-binding protein 1 OS=Mus musculus GN=Fubp1 PE=1 SV=1	FUBP1_MOUSE	69 kDa	36368000		2000000	INF		4.1846	FUBP1_MOUSE	3.2883	7.58397	7.29513
Beta-galactosidase OS=Mus musculus GN=Glb1 PE=1 SV=1	BGAL_MOUSE	73 kDa	19954000		2000000	INF		3.31861	BGAL_MOUSE	3.28608	7.34151	7.34409
Transmembrane protein 14C OS=Mus musculus GN=Tmem14c PE=1 SV=1	TM14C_MOUSE	12 kDa	19466000		2000000	INF		3.28288	TM14C_MOUSE	3.28288	7.33175	7.33175
GDP-fucose protein O-fucosyltransferase 1 OS=Mus musculus GN=Pofut1 PE=1 SV=1	OFUT1_MOUSE	45 kDa	14316000		2000000	INF		2.83956	OFUT1_MOUSE	3.28148	7.21261	7.37701
Phosphoserine phosphatase OS=Mus musculus GN=Psph PE=1 SV=1	SERB_MOUSE	25 kDa	28902000		2000000	INF		3.8531	SERB_MOUSE	3.28048	7.48999	7.30904
Mitochondrial Rho GTPase 1 OS=Mus musculus GN=Rhot1 PE=1 SV=1	MIRO1_MOUSE	72 kDa	18877000		2000000	INF		3.23856	MIRO1_MOUSE	3.27977	7.31967	7.34698
28S ribosomal protein S5, mitochondrial OS=Mus musculus GN=Mrps5 PE=1 SV=1	RT05_MOUSE	48 kDa	19598000		2000000	INF		3.29263	RT05_MOUSE	3.27543	7.33441	7.3415
Sister chromatid cohesion protein PDS5 homolog B OS=Mus musculus GN=Pds5b PE=1 SV=1	PDS5B_MOUSE	164 kDa	23374000		2000000	INF		3.54683	PDS5B_MOUSE	3.27542	7.40439	7.32498
UDP-N-acetylglucosamine--peptide N-acetylglucosaminyltransferase 110 kDa subunit OS=Mus musculus GN=Ogt PE=1 SV=2	OGT1_MOUSE	117 kDa	20388000		2000000	INF		3.34965	OGT1_MOUSE	3.27518	7.35002	7.33757
Acetyl-coenzyme A synthetase 2-like, mitochondrial OS=Mus musculus GN=Acss1 PE=1 SV=1	ACS2L_MOUSE	75 kDa	23458000		2000000	INF		3.55201	ACS2L_MOUSE	3.27394	7.40582	7.32406
Cartilage oligomeric matrix protein OS=Mus musculus GN=Comp PE=1 SV=2	COMP_MOUSE	82 kDa	17337000		2000000	INF		3.11578	COMP_MOUSE	3.27184	7.28639	7.35236
Oxidoreductase NAD-binding domain-containing protein 1 OS=Mus musculus GN=Oxnad1 PE=1 SV=2	OXND1_MOUSE	35 kDa	14842000		2000000	INF		2.89161	OXND1_MOUSE	3.27085	7.22639	7.36855
WD repeat-containing protein 5 OS=Mus musculus GN=Wdr5 PE=1 SV=1	WDR5_MOUSE	37 kDa	18245000		2000000	INF		3.18943	WDR5_MOUSE	3.27061	7.30632	7.34663
Glutamine--fructose-6-phosphate aminotransferase [isomerizing] 2 OS=Mus musculus GN=Gfpt2 PE=1 SV=3	GFPT2_MOUSE	77 kDa	30836000		2000000	INF		3.94654	GFPT2_MOUSE	3.27041	7.51635	7.3001
Lysocardiolipin acyltransferase 1 OS=Mus musculus GN=Lclat1 PE=1 SV=2	LCLT1_MOUSE	44 kDa	19290000		2000000	INF		3.26978	LCLT1_MOUSE	3.26978	7.32818	7.32818
Integrin alpha-IIb OS=Mus musculus GN=Itga2b PE=1 SV=2	ITA2B_MOUSE	113 kDa	22349000		2000000	INF		3.48214	ITA2B_MOUSE	3.26965	7.38648	7.32671
ATP-dependent RNA helicase DDX18 OS=Mus musculus GN=Ddx18 PE=1 SV=1	DDX18_MOUSE	74 kDa	30375000		2000000	INF		3.92481	DDX18_MOUSE	3.26958	7.51021	7.30092
Polypeptide N-acetylgalactosaminyltransferase 3 OS=Mus musculus GN=Galnt3 PE=1 SV=3	GALT3_MOUSE	73 kDa	19287000		2000000	INF		3.26956	GALT3_MOUSE	3.26956	7.32811	7.32811
mRNA cap guanine-N7 methyltransferase OS=Mus musculus GN=Rnmt PE=1 SV=1	MCES_MOUSE	53 kDa	17165000		2000000	INF		3.1014	MCES_MOUSE	3.26939	7.28251	7.35237
Nucleoporin SEH1 OS=Mus musculus GN=Seh1l PE=2 SV=1	SEH1_MOUSE	40 kDa	17574000		2000000	INF		3.13537	SEH1_MOUSE	3.26846	7.29168	7.34956
Protein Fryl OS=Mus musculus GN=Fryl PE=1 SV=1	F8VQ05_MOUSE	338 kDa	17242000		2000000	INF		3.10786	F8VQ05_MOUSE	3.26808	7.28425	7.35137
Semaphorin-3B OS=Mus musculus GN=Sema3b PE=2 SV=2	SEM3B_MOUSE	83 kDa	19180000		2000000	INF		3.26153	SEM3B_MOUSE	3.26677	7.32593	7.34007
DnaJ homolog subfamily C member 9 OS=Mus musculus GN=Dnajc9 PE=1 SV=2	DNJC9_MOUSE	30 kDa	15716000		2000000	INF		2.97416	DNJC9_MOUSE	3.26596	7.24837	7.36027
Signal peptidase complex subunit 2 OS=Mus musculus GN=Spcs2 PE=1 SV=1	SPCS2_MOUSE	25 kDa	18425000		2000000	INF		3.20359	SPCS2_MOUSE	3.26518	7.31016	7.34342
Ribonucleoside-diphosphate reductase subunit M2 OS=Mus musculus GN=Rrm2 PE=1 SV=1	RIR2_MOUSE	45 kDa	19175000		2000000	INF		3.26115	RIR2_MOUSE	3.26115	7.32582	7.32582
Ectonucleotide pyrophosphatase/phosphodiesterase family member 1 OS=Mus musculus GN=Enpp1 PE=1 SV=4	ENPP1_MOUSE	103 kDa	18452000		2000000	INF		3.20571	ENPP1_MOUSE	3.25912	7.31074	7.34078
Peptidyl-prolyl cis-trans isomerase D OS=Mus musculus GN=Ppid PE=1 SV=3	PPID_MOUSE	41 kDa	34377000		2000000	INF		4.10337	PPID_MOUSE	3.25885	7.56083	7.69065
Regulation of nuclear pre-mRNA domain-containing protein 1B OS=Mus musculus GN=Rprd1b PE=1 SV=2	RPR1B_MOUSE	37 kDa	18013000		2000000	INF		3.17097	RPR1B_MOUSE	3.25861	7.30131	7.34299
Small nuclear ribonucleoprotein-associated protein N OS=Mus musculus GN=Snrpn PE=2 SV=1	RSMN_MOUSE	25 kDa	19137000		2000000	INF		3.25829	RSMN_MOUSE	3.25829	7.32504	7.32504
Phosphoribosylformylglycinamidine synthase OS=Mus musculus GN=Pfas PE=1 SV=1	PUR4_MOUSE	145 kDa	19433000		2000000	INF		3.28044	PUR4_MOUSE	3.25753	7.33108	7.33501
Ribosome biogenesis protein BOP1 OS=Mus musculus GN=Bop1 PE=1 SV=1	BOP1_MOUSE	83 kDa	20899000		2000000	INF		3.38536	BOP1_MOUSE	3.25454	7.35982	7.32683
Exosome complex component RRP41 OS=Mus musculus GN=Exosc4 PE=1 SV=3	EXOS4_MOUSE	26 kDa	20211000		2000000	INF		3.33707	EXOS4_MOUSE	3.25335	7.34657	7.32952
Serine/threonine-protein phosphatase 4 regulatory subunit 3B OS=Mus musculus GN=Ppp4r3b PE=1 SV=2	P4R3B_MOUSE	94 kDa	15701000		2000000	INF		2.97278	P4R3B_MOUSE	3.25211	7.248	7.35461
Ribosome biogenesis regulatory protein homolog OS=Mus musculus GN=Rrs1 PE=1 SV=1	RRS1_MOUSE	42 kDa	17163000		2000000	INF		3.10123	RRS1_MOUSE	3.25076	7.28246	7.3447
Symplekin OS=Mus musculus GN=Sympk PE=1 SV=1	SYMPK_MOUSE	142 kDa	15426000		2000000	INF		2.94729	SYMPK_MOUSE	3.2495	7.2412	7.35543
Vacuolar protein sorting-associated protein 51 homolog OS=Mus musculus GN=Vps51 PE=1 SV=2	VPS51_MOUSE	86 kDa	14470000		2000000	INF		2.85499	VPS51_MOUSE	3.24619	7.21669	7.36104
Superkiller viralicidic activity 2-like 2 OS=Mus musculus GN=Skiv2l2 PE=1 SV=1	SK2L2_MOUSE	118 kDa	22347000	782660	2347980	29	28.5526	3.25059	SK2L2_MOUSE	3.2447	7.39261	7.36663
Melanotransferrin OS=Mus musculus GN=Meltf PE=2 SV=1	TRFM_MOUSE	81 kDa	18770000		2000000	INF		3.23036	TRFM_MOUSE	3.24064	7.31744	7.33152
Ankyrin repeat domain 34A OS=Mus musculus GN=Ankrd34a PE=1 SV=1	B2RW11_MOUSE	52 kDa	18867000		2000000	INF		3.23779	B2RW11_MOUSE	3.23779	7.31946	7.31946
Nuclear pore complex protein Nup155 OS=Mus musculus GN=Nup155 PE=1 SV=1	NU155_MOUSE	155 kDa	20676000		2000000	INF		3.36989	NU155_MOUSE	3.23371	7.35557	7.31941
Poly(rC)-binding protein 4 OS=Mus musculus GN=Pcbp4 PE=1 SV=1	PCBP4_MOUSE	41 kDa	18813000		2000000	INF		3.23366	PCBP4_MOUSE	3.23366	7.31833	7.31833
Pericentrin OS=Mus musculus GN=Pcnt PE=1 SV=2	PCNT_MOUSE	329 kDa	18802000		2000000	INF		3.23281	PCNT_MOUSE	3.23281	7.31811	7.31811
Ribosomal RNA small subunit methyltransferase NEP1 OS=Mus musculus GN=Emg1 PE=1 SV=1	NEP1_MOUSE	27 kDa	18395000		2000000	INF		3.20124	NEP1_MOUSE	3.23145	7.30952	7.32976
Deoxyribose-phosphate aldolase OS=Mus musculus GN=Dera PE=1 SV=1	DEOC_MOUSE	35 kDa	17754000		2000000	INF		3.15007	DEOC_MOUSE	3.23118	7.29566	7.33319
CAP-Gly domain-containing linker protein 1 OS=Mus musculus GN=Clip1 PE=1 SV=1	CLIP1_MOUSE	156 kDa	15773000		2000000	INF		2.97939	CLIP1_MOUSE	3.23013	7.24976	7.39648
39S ribosomal protein L44, mitochondrial OS=Mus musculus GN=Mrpl44 PE=1 SV=3	RM44_MOUSE	38 kDa	18739000		2000000	INF		3.22797	RM44_MOUSE	3.22797	7.31679	7.31679
COP9 signalosome complex subunit 6 OS=Mus musculus GN=Cops6 PE=1 SV=1	CSN6_MOUSE	36 kDa	18721000		2000000	INF		3.22659	CSN6_MOUSE	3.22659	7.31641	7.31641
Nucleolysin TIAR OS=Mus musculus GN=Tial1 PE=1 SV=1	TIAR_MOUSE	43 kDa	9085900		2000000	INF		2.18363	TIAR_MOUSE	3.22362	7.04477	7.40782
Prolyl 4-hydroxylase subunit alpha-1 OS=Mus musculus GN=P4ha1 PE=1 SV=2	P4HA1_MOUSE	61 kDa	26901000		2000000	INF		3.74959	P4HA1_MOUSE	3.22116	7.46091	7.29154
Ankyrin repeat domain-containing protein 54 OS=Mus musculus GN=Ankrd54 PE=1 SV=1	ANR54_MOUSE	32 kDa	18650000		2000000	INF		3.2211	ANR54_MOUSE	3.2211	7.31492	7.31492
U3 small nucleolar RNA-interacting protein 2 OS=Mus musculus GN=Rrp9 PE=1 SV=1	U3IP2_MOUSE	52 kDa	21939000	1013000	3039000	22	21.6575	2.85183	U3IP2_MOUSE	3.22013	7.39756	7.44126
Cytosolic acyl coenzyme A thioester hydrolase OS=Mus musculus GN=Acot7 PE=1 SV=2	BACH_MOUSE	43 kDa	18615000		2000000	INF		3.21839	BACH_MOUSE	3.21839	7.31418	7.31418
Pumilio homolog 3 OS=Mus musculus GN=Pum3 PE=1 SV=2	PUM3_MOUSE	73 kDa	16490000		2000000	INF		3.04352	PUM3_MOUSE	3.21644	7.26694	7.33468
U2 snRNP-associated SURP motif-containing protein OS=Mus musculus GN=U2surp PE=1 SV=3	SR140_MOUSE	118 kDa	19442000		2000000	INF		3.2811	SR140_MOUSE	3.21622	7.33127	7.31815
Protein Gm973 OS=Mus musculus GN=Gm973 PE=4 SV=1	E9Q295_MOUSE	121 kDa	18478000		2000000	INF		3.20774	E9Q295_MOUSE	3.20774	7.31129	7.31129
DNA-directed RNA polymerase III subunit RPC2 OS=Mus musculus GN=Polr3b PE=1 SV=2	RPC2_MOUSE	128 kDa	9561100		2000000	INF		2.25718	RPC2_MOUSE	3.20608	7.063	7.39367
Putative helicase MOV-10 OS=Mus musculus GN=Mov10 PE=1 SV=2	MOV10_MOUSE	114 kDa	14176000		2000000	INF		2.82538	MOV10_MOUSE	3.20575	7.20887	7.34643
Zinc phosphodiesterase ELAC protein 2 OS=Mus musculus GN=Elac2 PE=1 SV=1	RNZ2_MOUSE	93 kDa	17401000		2000000	INF		3.1211	RNZ2_MOUSE	3.20572	7.28782	7.32477
Neutrophilic granule protein OS=Mus musculus GN=Ngp PE=1 SV=1	NGP_MOUSE	19 kDa	18117000		2000000	INF		3.17927	NGP_MOUSE	3.20556	7.30356	7.32069
DDB1- and CUL4-associated factor 13 OS=Mus musculus GN=Dcaf13 PE=2 SV=2	DCA13_MOUSE	51 kDa	21897000		2000000	INF		3.45266	DCA13_MOUSE	3.20507	7.37834	7.30263
Pre-rRNA-processing protein TSR1 homolog OS=Mus musculus GN=Tsr1 PE=1 SV=1	TSR1_MOUSE	92 kDa	15203000		2000000	INF		2.92628	TSR1_MOUSE	3.20484	7.2356	7.33845
Versican core protein OS=Mus musculus GN=Vcan PE=1 SV=2	CSPG2_MOUSE	367 kDa	13176000		2000000	INF		2.71984	CSPG2_MOUSE	3.20409	7.18116	7.35393
Probable ATP-dependent RNA helicase DDX46 OS=Mus musculus GN=Ddx46 PE=1 SV=2	DDX46_MOUSE	117 kDa	17818000		2000000	INF		3.15526	DDX46_MOUSE	3.20334	7.29706	7.32143
Translation initiation factor eIF-2B subunit delta OS=Mus musculus GN=Eif2b4 PE=1 SV=2	EI2BD_MOUSE	58 kDa	18412000		2000000	INF		3.20257	EI2BD_MOUSE	3.20257	7.30989	7.30989
Desmoglein-2 OS=Mus musculus GN=Dsg2 PE=1 SV=3	DSG2_MOUSE	122 kDa	16752000		2000000	INF		3.06626	DSG2_MOUSE	3.20022	7.27305	7.32638
Proteasome activator complex subunit 4 OS=Mus musculus GN=Psme4 PE=1 SV=1	PSME4_MOUSE	211 kDa	19085000		2000000	INF		3.25437	PSME4_MOUSE	3.1978	7.32397	7.31246
Procollagen galactosyltransferase 1 OS=Mus musculus GN=Colgalt1 PE=1 SV=2	GT251_MOUSE	71 kDa	32302000		2000000	INF		4.01355	GT251_MOUSE	3.19701	7.53532	7.26862
Protein phosphatase 1G OS=Mus musculus GN=Ppm1g PE=1 SV=3	PPM1G_MOUSE	59 kDa	19435000		2000000	INF		3.28059	PPM1G_MOUSE	3.19362	7.33112	7.30903
Solute carrier family 12 member 1 OS=Mus musculus GN=Slc12a1 PE=1 SV=2	S12A1_MOUSE	120 kDa	18253000		2000000	INF		3.19006	S12A1_MOUSE	3.19006	7.30649	7.30649
X-ray repair cross-complementing protein 6 OS=Mus musculus GN=Xrcc6 PE=1 SV=5	XRCC6_MOUSE	69 kDa	20179000		2000000	INF		3.33478	XRCC6_MOUSE	3.18895	7.34594	7.30362
G-rich sequence factor 1 OS=Mus musculus GN=Grsf1 PE=1 SV=2	GRSF1_MOUSE	53 kDa	25564000		2000000	INF		3.67604	GRSF1_MOUSE	3.18886	7.44034	7.28301
Protein LYRIC OS=Mus musculus GN=Mtdh PE=1 SV=1	LYRIC_MOUSE	64 kDa	21933000		2000000	INF		3.45503	LYRIC_MOUSE	3.18882	7.379	7.29599
Fatty acyl-CoA reductase 1 OS=Mus musculus GN=Far1 PE=1 SV=1	FACR1_MOUSE	59 kDa	18223000		2000000	INF		3.18769	FACR1_MOUSE	3.18769	7.30585	7.30585
Creatine kinase U-type, mitochondrial OS=Mus musculus GN=Ckmt1 PE=1 SV=1	KCRU_MOUSE	47 kDa	30706000		2000000	INF		3.94045	KCRU_MOUSE	3.18539	7.51463	7.26774
Notchless protein homolog 1 OS=Mus musculus GN=Nle1 PE=1 SV=4	NLE1_MOUSE	53 kDa	26200000		2000000	INF		3.71149	NLE1_MOUSE	3.1851	7.45025	7.27957
Receptor-type tyrosine-protein phosphatase F OS=Mus musculus GN=Ptprf PE=1 SV=1	PTPRF_MOUSE	211 kDa	13043000		2000000	INF		2.7052	PTPRF_MOUSE	3.18448	7.17733	7.34687
Tenascin-N OS=Mus musculus GN=Tnn PE=1 SV=2	TENN_MOUSE	173 kDa	18171000		2000000	INF		3.18357	TENN_MOUSE	3.18357	7.30473	7.30473
Fermitin family homolog 3 OS=Mus musculus GN=Fermt3 PE=1 SV=1	URP2_MOUSE	76 kDa	25040000		2000000	INF		3.64616	URP2_MOUSE	3.18327	7.43201	7.2825
SUN domain-containing protein 2 OS=Mus musculus GN=Sun2 PE=1 SV=3	SUN2_MOUSE	82 kDa	18054000		2000000	INF		3.17425	SUN2_MOUSE	3.18183	7.3022	7.31136
V-type proton ATPase subunit D OS=Mus musculus GN=Atp6v1d PE=1 SV=1	VATD_MOUSE	28 kDa	18109000		2000000	INF		3.17863	VATD_MOUSE	3.17863	7.30339	7.30339
X-ray repair cross-complementing protein 5 OS=Mus musculus GN=Xrcc5 PE=1 SV=4	XRCC5_MOUSE	83 kDa	14477000		2000000	INF		2.85569	XRCC5_MOUSE	3.17532	7.21688	7.33148
Transmembrane emp24 domain-containing protein 1 OS=Mus musculus GN=Tmed1 PE=1 SV=1	TMED1_MOUSE	25 kDa	12578000		2000000	INF		2.65283	TMED1_MOUSE	3.17261	7.1637	7.34605
Transmembrane 9 superfamily member 3 OS=Mus musculus GN=Tm9sf3 PE=1 SV=1	TM9S3_MOUSE	68 kDa	20344000		2000000	INF		3.34653	TM9S3_MOUSE	3.17251	7.34916	7.29625
Dapper homolog 1 OS=Mus musculus GN=Dact1 PE=1 SV=1	DACT1_MOUSE	84 kDa	17940000		2000000	INF		3.16511	DACT1_MOUSE	3.16511	7.29973	7.29973
SWI/SNF-related matrix-associated actin-dependent regulator of chromatin subfamily E member 1 OS=Mus musculus GN=Smarce1 PE=1 SV=1	SMCE1_MOUSE	47 kDa	17946000		2000000	INF		3.16559	SMCE1_MOUSE	3.16175	7.29986	7.30378
Ribosome biogenesis protein NSA2 homolog OS=Mus musculus GN=Nsa2 PE=2 SV=1	NSA2_MOUSE	30 kDa	16261000		2000000	INF		3.02334	NSA2_MOUSE	3.16084	7.26152	7.31326
Structural maintenance of chromosomes protein 4 OS=Mus musculus GN=Smc4 PE=1 SV=1	SMC4_MOUSE	147 kDa	16120000		2000000	INF		3.01078	SMC4_MOUSE	3.15923	7.25816	7.3135
7-methylguanosine phosphate-specific 5'-nucleotidase OS=Mus musculus GN=Nt5c3b PE=1 SV=3	5NT3B_MOUSE	34 kDa	24400000		2000000	INF		3.60881	5NT3B_MOUSE	3.1582	7.4216	7.27479
Elongator complex protein 3 OS=Mus musculus GN=Elp3 PE=1 SV=1	ELP3_MOUSE	62 kDa	16779000		2000000	INF		3.06858	ELP3_MOUSE	3.15736	7.27367	7.30866
Craniofacial development protein 1 OS=Mus musculus GN=Cfdp1 PE=1 SV=1	CFDP1_MOUSE	33 kDa	15621000		2000000	INF		2.96541	CFDP1_MOUSE	3.15705	7.24603	7.31585
Heat shock 70 kDa protein 14 OS=Mus musculus GN=Hspa14 PE=1 SV=2	HSP7E_MOUSE	55 kDa	17569000		2000000	INF		3.13496	HSP7E_MOUSE	3.15639	7.29157	7.30369
Nucleolar protein 58 OS=Mus musculus GN=Nop58 PE=1 SV=1	NOP58_MOUSE	60 kDa	48207000		2000000	INF		4.59117	NOP58_MOUSE	3.15622	7.70076	7.66806
Serine/threonine-protein kinase VRK1 OS=Mus musculus GN=Vrk1 PE=1 SV=2	VRK1_MOUSE	50 kDa	17826000		2000000	INF		3.15591	VRK1_MOUSE	3.15591	7.29724	7.29724
Probable threonine--tRNA ligase 2, cytoplasmic OS=Mus musculus GN=Tarsl2 PE=1 SV=1	SYTC2_MOUSE	91 kDa	17821000		2000000	INF		3.15551	SYTC2_MOUSE	3.15551	7.29713	7.29713
Uncharacterized protein C17orf62 homolog OS=Mus musculus PE=1 SV=2	CQ062_MOUSE	21 kDa	13458000		2000000	INF		2.75039	CQ062_MOUSE	3.15548	7.18915	7.33125
Splicing factor 3B subunit 4 OS=Mus musculus GN=Sf3b4 PE=1 SV=1	SF3B4_MOUSE	44 kDa	15201000		2000000	INF		2.92609	SF3B4_MOUSE	3.15521	7.23555	7.31795
DNA primase large subunit OS=Mus musculus GN=Prim2 PE=1 SV=1	PRI2_MOUSE	58 kDa	12514000		2000000	INF		2.64547	PRI2_MOUSE	3.15391	7.16179	7.33881
Carboxypeptidase D OS=Mus musculus GN=Cpd PE=1 SV=2	CBPD_MOUSE	152 kDa	22800000		2000000	INF		3.51096	CBPD_MOUSE	3.15289	7.39445	7.27836
Leucine-rich repeat-containing protein 40 OS=Mus musculus GN=Lrrc40 PE=1 SV=2	LRC40_MOUSE	68 kDa	14551000		2000000	INF		2.86305	LRC40_MOUSE	3.15262	7.21882	7.32153
Mannose-P-dolichol utilization defect 1 protein OS=Mus musculus GN=Mpdu1 PE=1 SV=1	MPU1_MOUSE	26 kDa	17783000		2000000	INF		3.15243	MPU1_MOUSE	3.15243	7.29629	7.29629
Epithelial splicing regulatory protein 1 OS=Mus musculus GN=Esrp1 PE=1 SV=2	ESRP1_MOUSE	76 kDa	19801000		2000000	INF		3.3075	ESRP1_MOUSE	3.15088	7.33848	7.29006
U2 small nuclear ribonucleoprotein A' OS=Mus musculus GN=Snrpa1 PE=1 SV=2	RU2A_MOUSE	28 kDa	30678000		2000000	INF		3.93913	RU2A_MOUSE	3.14753	7.51426	7.25345
Protein Crocc2 OS=Mus musculus GN=Crocc2 PE=1 SV=2	F6XLV1_MOUSE	187 kDa	17709000		2000000	INF		3.14641	F6XLV1_MOUSE	3.14641	7.29466	7.29466
Thymidylate kinase OS=Mus musculus GN=Dtymk PE=1 SV=2	KTHY_MOUSE	24 kDa	19522000		2000000	INF		3.28703	KTHY_MOUSE	3.145	7.33288	7.28902
Cholesterol side-chain cleavage enzyme, mitochondrial OS=Mus musculus GN=Cyp11a1 PE=1 SV=1	CP11A_MOUSE	60 kDa	17648000		2000000	INF		3.14143	CP11A_MOUSE	3.14143	7.29332	7.29332
ATPase WRNIP1 OS=Mus musculus GN=Wrnip1 PE=1 SV=2	WRIP1_MOUSE	72 kDa	17571000		2000000	INF		3.13512	WRIP1_MOUSE	3.13512	7.29161	7.29161
CCR4-NOT transcription complex subunit 1 OS=Mus musculus GN=Cnot1 PE=1 SV=2	CNOT1_MOUSE	267 kDa	16305000		2000000	INF		3.02724	CNOT1_MOUSE	3.13474	7.26257	7.30231
E3 ubiquitin-protein ligase TRIM33 OS=Mus musculus GN=Trim33 PE=1 SV=2	TRI33_MOUSE	124 kDa	11644000		2000000	INF		2.54151	TRI33_MOUSE	3.13018	7.13494	7.33722
28S ribosomal protein S35, mitochondrial OS=Mus musculus GN=Mrps35 PE=1 SV=2	RT35_MOUSE	36 kDa	16449000		2000000	INF		3.03993	RT35_MOUSE	3.12978	7.26597	7.2994
Low-density lipoprotein receptor-related protein 6 OS=Mus musculus GN=Lrp6 PE=1 SV=1	LRP6_MOUSE	180 kDa	12309000		2000000	INF		2.62164	LRP6_MOUSE	3.12963	7.15561	7.33055
Histone PARylation factor 1 OS=Mus musculus GN=C4orf27 PE=1 SV=1	HPF1_MOUSE	39 kDa	11653000		2000000	INF		2.54263	HPF1_MOUSE	3.1283	7.13523	7.33635
Sarcolemmal membrane-associated protein OS=Mus musculus GN=Slmap PE=1 SV=2	SLMAP_MOUSE	97 kDa	18489000		2000000	INF		3.2086	SLMAP_MOUSE	3.12647	7.31152	7.28665
Beta-1,4 N-acetylgalactosaminyltransferase 1 OS=Mus musculus GN=B4galnt1 PE=1 SV=1	B4GN1_MOUSE	59 kDa	17440000		2000000	INF		3.12433	B4GN1_MOUSE	3.12433	7.2887	7.2887
U4/U6 small nuclear ribonucleoprotein Prp3 OS=Mus musculus GN=Prpf3 PE=1 SV=1	PRPF3_MOUSE	77 kDa	10768000		2000000	INF		2.42868	PRPF3_MOUSE	3.12425	7.10612	7.34405
WD repeat-containing protein 55 OS=Mus musculus GN=Wdr55 PE=1 SV=2	WDR55_MOUSE	43 kDa	17435000		2000000	INF		3.12391	WDR55_MOUSE	3.12391	7.28858	7.28858
V-type proton ATPase 116 kDa subunit a isoform 1 OS=Mus musculus GN=Atp6v0a1 PE=1 SV=3	VPP1_MOUSE	96 kDa	15113000		2000000	INF		2.91772	VPP1_MOUSE	3.12388	7.23333	7.30567
Protein RRP5 homolog OS=Mus musculus GN=Pdcd11 PE=1 SV=2	RRP5_MOUSE	208 kDa	19924000		2000000	INF		3.31644	RRP5_MOUSE	3.12353	7.34092	7.27855
Protein Pus7 OS=Mus musculus GN=Pus7 PE=1 SV=1	B7ZNL8_MOUSE	75 kDa	16003000		2000000	INF		3.00027	B7ZNL8_MOUSE	3.11874	7.25534	7.29767
NADH dehydrogenase [ubiquinone] iron-sulfur protein 5 OS=Mus musculus GN=Ndufs5 PE=1 SV=3	NDUS5_MOUSE	13 kDa	12733000		2000000	INF		2.6705	NDUS5_MOUSE	3.11798	7.16829	7.32184
Collagen alpha-2(IX) chain OS=Mus musculus GN=Col9a2 PE=2 SV=1	CO9A2_MOUSE	65 kDa	23357000		2000000	INF		3.54578	CO9A2_MOUSE	3.11297	7.4041	7.26067
DNA ligase 1 OS=Mus musculus GN=Lig1 PE=1 SV=2	DNLI1_MOUSE	102 kDa	17340000		2000000	INF		3.11603	DNLI1_MOUSE	3.11215	7.28646	7.28702
RRP15-like protein OS=Mus musculus GN=Rrp15 PE=1 SV=2	RRP15_MOUSE	31 kDa	17268000		2000000	INF		3.11003	RRP15_MOUSE	3.11003	7.28484	7.28484
WW domain-binding protein 11 OS=Mus musculus GN=Wbp11 PE=1 SV=2	WBP11_MOUSE	70 kDa	18058000		2000000	INF		3.17457	WBP11_MOUSE	3.10734	7.30229	7.28119
Lysine-specific histone demethylase 1A OS=Mus musculus GN=Kdm1a PE=1 SV=2	KDM1A_MOUSE	93 kDa	10351000		2000000	INF		2.3717	KDM1A_MOUSE	3.10419	7.0917	7.3404
Casein kinase II subunit beta OS=Mus musculus GN=Csnk2b PE=1 SV=1	CSK2B_MOUSE	25 kDa	21324000		2000000	INF		3.41441	CSK2B_MOUSE	3.1038	7.3678	7.26472
Regulation of nuclear pre-mRNA domain-containing protein 1A OS=Mus musculus GN=Rprd1a PE=1 SV=1	RPR1A_MOUSE	36 kDa	17186000		2000000	INF		3.10316	RPR1A_MOUSE	3.10316	7.28298	7.28298
Structural maintenance of chromosomes flexible hinge domain-containing protein 1 OS=Mus musculus GN=Smchd1 PE=1 SV=2	SMHD1_MOUSE	226 kDa	15799000		2000000	INF		2.98176	SMHD1_MOUSE	3.10268	7.2504	7.29242
DNA ligase 3 OS=Mus musculus GN=Lig3 PE=1 SV=2	DNLI3_MOUSE	113 kDa	17072000		2000000	INF		3.09356	DNLI3_MOUSE	3.10268	7.2804	7.28471
39S ribosomal protein L40, mitochondrial OS=Mus musculus GN=Mrpl40 PE=1 SV=2	RM40_MOUSE	24 kDa	19701000		2000000	INF		3.3002	RM40_MOUSE	3.10261	7.33648	7.27123
DNA-directed RNA polymerase II subunit RPB1 OS=Mus musculus GN=Polr2a PE=1 SV=3	RPB1_MOUSE	217 kDa	17170000		2000000	INF		3.10182	RPB1_MOUSE	3.10172	7.28262	7.28376
SCY1-like protein 2 OS=Mus musculus GN=Scyl2 PE=1 SV=1	SCYL2_MOUSE	103 kDa	17153000		2000000	INF		3.10039	SCYL2_MOUSE	3.10039	7.28224	7.28224
THO complex subunit 5 homolog OS=Mus musculus GN=Thoc5 PE=1 SV=2	THOC5_MOUSE	79 kDa	16410000		2000000	INF		3.0365	THOC5_MOUSE	3.09875	7.26505	7.28701
Interferon regulatory factor 2-binding protein 2 OS=Mus musculus GN=Irf2bp2 PE=1 SV=1	I2BP2_MOUSE	59 kDa	17116000		2000000	INF		3.09727	I2BP2_MOUSE	3.09727	7.2814	7.2814
1-phosphatidylinositol 4,5-bisphosphate phosphodiesterase gamma-2 OS=Mus musculus GN=Plcg2 PE=1 SV=1	PLCG2_MOUSE	148 kDa	16882000		2000000	INF		3.07741	PLCG2_MOUSE	3.09422	7.27605	7.28238
HEAT repeat containing 1 OS=Mus musculus GN=Heatr1 PE=1 SV=1	G3X9B1_MOUSE	242 kDa	24807000		2000000	INF		3.63268	G3X9B1_MOUSE	3.09131	7.42825	7.24748
DNA-directed RNA polymerase II subunit RPB2 OS=Mus musculus GN=Polr2b PE=1 SV=2	RPB2_MOUSE	134 kDa	14994000		2000000	INF		2.90631	RPB2_MOUSE	3.088	7.2303	7.29178
Intron-binding protein aquarius OS=Mus musculus GN=Aqr PE=1 SV=2	AQR_MOUSE	170 kDa	19353000		2000000	INF		3.27449	AQR_MOUSE	3.0869	7.32946	7.26658
Sulfatase-modifying factor 2 OS=Mus musculus GN=Sumf2 PE=1 SV=2	SUMF2_MOUSE	35 kDa	16983000		2000000	INF		3.08602	SUMF2_MOUSE	3.08602	7.27836	7.27836
Coiled-coil domain-containing protein 22 OS=Mus musculus GN=Ccdc22 PE=1 SV=1	CCD22_MOUSE	71 kDa	14459000		2000000	INF		2.8539	CCD22_MOUSE	3.08597	7.2164	7.29475
Ppfia1 protein OS=Mus musculus GN=Ppfia1 PE=1 SV=1	B2RXQ2_MOUSE	143 kDa	11087000		2000000	INF		2.4708	B2RXQ2_MOUSE	3.08472	7.11684	7.32393
Sister chromatid cohesion protein PDS5 homolog A OS=Mus musculus GN=Pds5a PE=1 SV=3	PDS5A_MOUSE	150 kDa	23602000		2000000	INF		3.56084	PDS5A_MOUSE	3.08282	7.40827	7.2481
Tyrosine-protein phosphatase non-receptor type 6 OS=Mus musculus GN=Ptpn6 PE=1 SV=2	PTN6_MOUSE	68 kDa	18756000		2000000	INF		3.22928	PTN6_MOUSE	3.08233	7.31714	7.26761
SWI/SNF complex subunit SMARCC1 OS=Mus musculus GN=Smarcc1 PE=1 SV=2	SMRC1_MOUSE	123 kDa	20293000		2000000	INF		3.34291	SMRC1_MOUSE	3.08142	7.34817	7.26018
Cytosolic 5'-nucleotidase 3A OS=Mus musculus GN=Nt5c3a PE=1 SV=4	5NT3A_MOUSE	37 kDa	10671000		2000000	INF		2.41562	5NT3A_MOUSE	3.08051	7.10281	7.32673
Secernin-2 OS=Mus musculus GN=Scrn2 PE=1 SV=1	SCRN2_MOUSE	47 kDa	12302000		2000000	INF		2.62082	SCRN2_MOUSE	3.07998	7.1554	7.30991
Transcription activator BRG1 OS=Mus musculus GN=Smarca4 PE=1 SV=1	SMCA4_MOUSE	181 kDa	16772000		2000000	INF		3.06798	SMCA4_MOUSE	3.07902	7.27351	7.27687
Chromosome transmission fidelity protein 18 homolog OS=Mus musculus GN=Chtf18 PE=1 SV=2	CTF18_MOUSE	108 kDa	16893000		2000000	INF		3.07835	CTF18_MOUSE	3.07835	7.2763	7.2763
Lysophosphatidylcholine acyltransferase 1 OS=Mus musculus GN=Lpcat1 PE=1 SV=1	PCAT1_MOUSE	60 kDa	19446000		2000000	INF		3.2814	PCAT1_MOUSE	3.0753	7.33135	7.26154
60S ribosomal protein L7-like 1 OS=Mus musculus GN=Rpl7l1 PE=1 SV=1	RL7L_MOUSE	29 kDa	16850000		2000000	INF		3.07468	RL7L_MOUSE	3.07468	7.27531	7.27531
Nucleolar protein 14 OS=Mus musculus GN=Nop14 PE=1 SV=2	NOP14_MOUSE	99 kDa	16567000		2000000	INF		3.05024	NOP14_MOUSE	3.07315	7.26874	7.2757
RNA polymerase-associated protein CTR9 homolog OS=Mus musculus GN=Ctr9 PE=1 SV=2	CTR9_MOUSE	133 kDa	18719000		2000000	INF		3.22643	CTR9_MOUSE	3.06872	7.31637	7.26236
Phosphoribosyl pyrophosphate synthase-associated protein 2 OS=Mus musculus GN=Prpsap2 PE=1 SV=1	KPRB_MOUSE	41 kDa	16780000		2000000	INF		3.06867	KPRB_MOUSE	3.06867	7.2737	7.2737
Ribonucleoprotein PTB-binding 1 OS=Mus musculus GN=Raver1 PE=1 SV=2	RAVR1_MOUSE	79 kDa	16753000		2000000	INF		3.06635	RAVR1_MOUSE	3.06635	7.27307	7.27307
Protein lin-7 homolog C OS=Mus musculus GN=Lin7c PE=1 SV=2	LIN7C_MOUSE	22 kDa	14632000		2000000	INF		2.87106	LIN7C_MOUSE	3.06444	7.22094	7.28468
CDGSH iron-sulfur domain-containing protein 2 OS=Mus musculus GN=Cisd2 PE=1 SV=1	CISD2_MOUSE	15 kDa	16716000		2000000	INF		3.06316	CISD2_MOUSE	3.06316	7.27221	7.27221
Pleckstrin OS=Mus musculus GN=Plek PE=1 SV=1	PLEK_MOUSE	40 kDa	12813000		2000000	INF		2.67954	PLEK_MOUSE	3.06315	7.17064	7.29838
Proline-, glutamic acid- and leucine-rich protein 1 OS=Mus musculus GN=Pelp1 PE=1 SV=2	PELP1_MOUSE	118 kDa	32923000		2000000	INF		4.04102	PELP1_MOUSE	3.05761	7.54311	7.21555
Protein Wdr36 OS=Mus musculus GN=Wdr36 PE=1 SV=1	Q3TAQ9_MOUSE	100 kDa	16004000		2000000	INF		3.00036	Q3TAQ9_MOUSE	3.05275	7.25537	7.27085
Splicing factor U2AF 65 kDa subunit OS=Mus musculus GN=U2af2 PE=1 SV=3	U2AF2_MOUSE	54 kDa	51625000		2000000	INF		4.69	U2AF2_MOUSE	3.05176	7.72937	7.77385
Aldehyde dehydrogenase family 16 member A1 OS=Mus musculus GN=Aldh16a1 PE=1 SV=2	A16A1_MOUSE	85 kDa	16572000		2000000	INF		3.05068	A16A1_MOUSE	3.05068	7.26886	7.26886
EMILIN-1 OS=Mus musculus GN=Emilin1 PE=1 SV=1	EMIL1_MOUSE	108 kDa	8990700		2000000	INF		2.16843	EMIL1_MOUSE	3.04792	7.04103	7.33424
NEDD8-activating enzyme E1 regulatory subunit OS=Mus musculus GN=Nae1 PE=1 SV=1	ULA1_MOUSE	60 kDa	13921000		2000000	INF		2.79919	ULA1_MOUSE	3.04764	7.20197	7.28303
DnaJ homolog subfamily C member 2 OS=Mus musculus GN=Dnajc2 PE=1 SV=2	DNJC2_MOUSE	72 kDa	17799000		2000000	INF		3.15372	DNJC2_MOUSE	3.04647	7.29664	7.25813
BRI3-binding protein OS=Mus musculus GN=Bri3bp PE=1 SV=1	BRI3B_MOUSE	28 kDa	25731000		2000000	INF		3.68544	BRI3B_MOUSE	3.04647	7.44297	7.22757
SET and MYND domain-containing protein 5 OS=Mus musculus GN=Smyd5 PE=1 SV=2	SMYD5_MOUSE	47 kDa	16523000		2000000	INF		3.0464	SMYD5_MOUSE	3.0464	7.26771	7.26771
Inter-alpha-trypsin inhibitor heavy chain H3 OS=Mus musculus GN=Itih3 PE=1 SV=3	ITIH3_MOUSE	99 kDa	15040000		2000000	INF		2.91073	ITIH3_MOUSE	3.04627	7.23147	7.27445
Probable leucine--tRNA ligase, mitochondrial OS=Mus musculus GN=Lars2 PE=1 SV=1	SYLM_MOUSE	101 kDa	16502000		2000000	INF		3.04457	SYLM_MOUSE	3.04457	7.26722	7.26722
Glycerophosphodiester phosphodiesterase domain-containing protein 1 OS=Mus musculus GN=Gdpd1 PE=1 SV=1	GDPD1_MOUSE	36 kDa	16467000		2000000	INF		3.04151	GDPD1_MOUSE	3.04151	7.2664	7.2664
Mast/stem cell growth factor receptor Kit OS=Mus musculus GN=Kit PE=1 SV=3	KIT_MOUSE	109 kDa	16465000		2000000	INF		3.04133	KIT_MOUSE	3.04133	7.26635	7.26635
Magnesium transporter protein 1 OS=Mus musculus GN=Magt1 PE=1 SV=1	MAGT1_MOUSE	38 kDa	16447000		2000000	INF		3.03975	MAGT1_MOUSE	3.03975	7.26593	7.26593
Nucleoporin NUP53 OS=Mus musculus GN=Nup35 PE=1 SV=2	NUP53_MOUSE	35 kDa	16439000		2000000	INF		3.03905	NUP53_MOUSE	3.03905	7.26574	7.26574
Elongation factor Ts, mitochondrial OS=Mus musculus GN=Tsfm PE=1 SV=1	EFTS_MOUSE	35 kDa	16130000		2000000	INF		3.01167	EFTS_MOUSE	3.03867	7.2584	7.26439
Protein Gm14569 OS=Mus musculus GN=Gm14569 PE=4 SV=1	E9Q0C6_MOUSE	181 kDa	16416000		2000000	INF		3.03703	E9Q0C6_MOUSE	3.03703	7.2652	7.2652
Anamorsin OS=Mus musculus GN=Ciapin1 PE=1 SV=1	CPIN1_MOUSE	33 kDa	15732000		2000000	INF		2.97563	CPIN1_MOUSE	3.03546	7.24876	7.26555
60S ribosomal protein L22-like 1 OS=Mus musculus GN=Rpl22l1 PE=1 SV=1	RL22L_MOUSE	14 kDa	15398000		2000000	INF		2.94467	RL22L_MOUSE	3.03399	7.2405	7.26709
Periodic tryptophan protein 1 homolog OS=Mus musculus GN=Pwp1 PE=1 SV=1	PWP1_MOUSE	56 kDa	11657000		2000000	INF		2.54312	PWP1_MOUSE	3.03114	7.13536	7.29574
Minor histocompatibility antigen H13 OS=Mus musculus GN=Hm13 PE=1 SV=1	HM13_MOUSE	42 kDa	19714000		2000000	INF		3.30115	HM13_MOUSE	3.02973	7.33674	7.24231
THO complex subunit 2 OS=Mus musculus GN=Thoc2 PE=1 SV=1	THOC2_MOUSE	183 kDa	17565000		2000000	INF		3.13463	THOC2_MOUSE	3.02926	7.29148	7.25249
Lysosomal alpha-mannosidase OS=Mus musculus GN=Man2b1 PE=1 SV=4	MA2B1_MOUSE	115 kDa	16307000		2000000	INF		3.02742	MA2B1_MOUSE	3.02742	7.26262	7.26262
L-fucose kinase OS=Mus musculus GN=Fuk PE=1 SV=1	FUK_MOUSE	119 kDa	12962000		2000000	INF		2.69622	FUK_MOUSE	3.02739	7.17499	7.28236
Muscleblind-like protein 1 OS=Mus musculus GN=Mbnl1 PE=1 SV=1	MBNL1_MOUSE	37 kDa	16304000		2000000	INF		3.02715	MBNL1_MOUSE	3.02715	7.26255	7.26255
Protein disulfide-isomerase A5 OS=Mus musculus GN=Pdia5 PE=1 SV=1	PDIA5_MOUSE	59 kDa	18426000		2000000	INF		3.20367	PDIA5_MOUSE	3.02704	7.31018	7.24723
Transducin beta-like protein 3 OS=Mus musculus GN=Tbl3 PE=2 SV=1	TBL3_MOUSE	88 kDa	15658000		2000000	INF		2.96883	TBL3_MOUSE	3.02653	7.24694	7.26241
Unconventional myosin-VIIa OS=Mus musculus GN=Myo7a PE=1 SV=2	MYO7A_MOUSE	255 kDa	18354000		2000000	INF		3.19802	MYO7A_MOUSE	3.02616	7.30865	7.24723
Cleavage and polyadenylation specificity factor subunit 6 OS=Mus musculus GN=Cpsf6 PE=1 SV=1	CPSF6_MOUSE	59 kDa	25441000		2000000	INF		3.66908	CPSF6_MOUSE	3.02464	7.4384	7.22011
Molybdenum cofactor sulfurase OS=Mus musculus GN=Mocos PE=1 SV=1	MOCOS_MOUSE	95 kDa	16267000		2000000	INF		3.02388	MOCOS_MOUSE	3.02388	7.26167	7.26167
Class E basic helix-loop-helix protein 22 OS=Mus musculus GN=Bhlhe22 PE=1 SV=1	BHE22_MOUSE	35 kDa	16236000		2000000	INF		3.02112	BHE22_MOUSE	3.02112	7.26093	7.26093
Cation-independent mannose-6-phosphate receptor OS=Mus musculus GN=Igf2r PE=1 SV=1	MPRI_MOUSE	274 kDa	23071000		2000000	INF		3.52801	MPRI_MOUSE	3.01963	7.39917	7.22549
Transmembrane protein 33 OS=Mus musculus GN=Tmem33 PE=1 SV=1	TMM33_MOUSE	28 kDa	16194000		2000000	INF		3.01739	TMM33_MOUSE	3.01739	7.25993	7.25993
Exportin-5 OS=Mus musculus GN=Xpo5 PE=1 SV=1	XPO5_MOUSE	137 kDa	24995000		2000000	INF		3.64357	XPO5_MOUSE	3.01726	7.43128	7.21859
Protein Urb2 OS=Mus musculus GN=Urb2 PE=1 SV=1	E9Q7L1_MOUSE	172 kDa	18013000		2000000	INF		3.17097	E9Q7L1_MOUSE	3.01657	7.30131	7.24513
Protein Sec24b OS=Mus musculus GN=Sec24b PE=1 SV=1	Q80ZX0_MOUSE	136 kDa	14115000		2000000	INF		2.81916	Q80ZX0_MOUSE	3.01603	7.20723	7.26866
DEAH (Asp-Glu-Ala-His) box polypeptide 37 OS=Mus musculus GN=Dhx37 PE=1 SV=1	Q6NZL1_MOUSE	128 kDa	16168000		2000000	INF		3.01507	Q6NZL1_MOUSE	3.01507	7.25931	7.25931
Tyrosine--tRNA ligase, mitochondrial OS=Mus musculus GN=Yars2 PE=1 SV=2	SYYM_MOUSE	53 kDa	8556200		2000000	INF		2.09697	SYYM_MOUSE	3.01396	7.02351	7.32624
Teashirt homolog 1 OS=Mus musculus GN=Tshz1 PE=1 SV=2	TSH1_MOUSE	119 kDa	16150000		2000000	INF		3.01346	TSH1_MOUSE	3.01346	7.25888	7.25888
Unconventional myosin-Va OS=Mus musculus GN=Myo5a PE=1 SV=2	MYO5A_MOUSE	216 kDa	15445000		2000000	INF		2.94907	MYO5A_MOUSE	3.01314	7.24167	7.25835
N-alpha-acetyltransferase 50 OS=Mus musculus GN=Naa50 PE=1 SV=1	NAA50_MOUSE	19 kDa	13638000		2000000	INF		2.76956	NAA50_MOUSE	3.013	7.19418	7.27102
Cleavage stimulation factor subunit 1 OS=Mus musculus GN=Cstf1 PE=1 SV=1	CSTF1_MOUSE	48 kDa	18722000		2000000	INF		3.22666	CSTF1_MOUSE	3.01189	7.31643	7.23981
Translation initiation factor eIF-2B subunit epsilon OS=Mus musculus GN=Eif2b5 PE=1 SV=1	EI2BE_MOUSE	80 kDa	20901000		2000000	INF		3.3855	EI2BE_MOUSE	3.01162	7.35985	7.23029
Vacuolar protein sorting-associated protein 45 OS=Mus musculus GN=Vps45 PE=1 SV=1	VPS45_MOUSE	65 kDa	16129000		2000000	INF		3.01159	VPS45_MOUSE	3.01159	7.25837	7.25837
Calcium homeostasis endoplasmic reticulum protein OS=Mus musculus GN=Cherp PE=1 SV=1	CHERP_MOUSE	106 kDa	11243000		2000000	INF		2.49096	CHERP_MOUSE	3.01143	7.12199	7.29171
RNA cytidine acetyltransferase OS=Mus musculus GN=Nat10 PE=1 SV=1	NAT10_MOUSE	115 kDa	17077000		2000000	INF		3.09398	NAT10_MOUSE	3.01024	7.28051	7.24752
[Pyruvate dehydrogenase (acetyl-transferring)] kinase isozyme 3, mitochondrial OS=Mus musculus GN=Pdk3 PE=1 SV=1	PDK3_MOUSE	48 kDa	22820000		2000000	INF		3.51223	PDK3_MOUSE	3.00937	7.3948	7.2224
Mitogen-activated protein kinase kinase kinase 9 OS=Mus musculus GN=Map3k9 PE=2 SV=2	M3K9_MOUSE	119 kDa	16085000		2000000	INF		3.00764	M3K9_MOUSE	3.00764	7.25732	7.25732
Nuclear pore complex protein Nup214 OS=Mus musculus GN=Nup214 PE=1 SV=2	NU214_MOUSE	213 kDa	14087000		2000000	INF		2.81629	NU214_MOUSE	3.00562	7.20648	7.26462
Acyl-coenzyme A thioesterase 13 OS=Mus musculus GN=Acot13 PE=1 SV=1	ACO13_MOUSE	15 kDa	16056000		2000000	INF		3.00504	ACO13_MOUSE	3.00504	7.25662	7.25662
U3 small nucleolar ribonucleoprotein protein IMP3 OS=Mus musculus GN=Imp3 PE=2 SV=1	IMP3_MOUSE	22 kDa	20260000		2000000	INF		3.34056	IMP3_MOUSE	3.00226	7.34753	7.22923
Oligoribonuclease, mitochondrial OS=Mus musculus GN=Rexo2 PE=1 SV=2	ORN_MOUSE	27 kDa	21504000		2000000	INF		3.42653	ORN_MOUSE	2.99988	7.37114	7.22342
Wings apart-like protein homolog OS=Mus musculus GN=Wapl PE=1 SV=2	WAPL_MOUSE	134 kDa	18079000		2000000	INF		3.17624	WAPL_MOUSE	2.99952	7.30274	7.23804
Putative RNA-binding protein 15B OS=Mus musculus GN=Rbm15b PE=1 SV=2	RB15B_MOUSE	97 kDa	15984000		2000000	INF		2.99856	RB15B_MOUSE	2.99856	7.25489	7.25489
ATP-binding cassette sub-family D member 3 OS=Mus musculus GN=Abcd3 PE=1 SV=2	ABCD3_MOUSE	75 kDa	21791000		2000000	INF		3.44566	ABCD3_MOUSE	2.99836	7.37641	7.22178
39S ribosomal protein L22, mitochondrial OS=Mus musculus GN=Mrpl22 PE=1 SV=1	RM22_MOUSE	24 kDa	15951000		2000000	INF		2.99557	RM22_MOUSE	2.99557	7.25409	7.25409
Heparan sulfate 2-O-sulfotransferase 1 OS=Mus musculus GN=Hs2st1 PE=1 SV=2	HS2ST_MOUSE	42 kDa	12047000		2000000	INF		2.5906	HS2ST_MOUSE	2.99435	7.14758	7.2768
Golgi resident protein GCP60 OS=Mus musculus GN=Acbd3 PE=1 SV=3	GCP60_MOUSE	60 kDa	18306000		2000000	INF		3.19424	GCP60_MOUSE	2.99159	7.30762	7.23379
WD repeat-containing protein 6 OS=Mus musculus GN=Wdr6 PE=1 SV=1	WDR6_MOUSE	122 kDa	15895000		2000000	INF		2.9905	WDR6_MOUSE	2.9905	7.25273	7.25273
Renin receptor OS=Mus musculus GN=Atp6ap2 PE=1 SV=2	RENR_MOUSE	39 kDa	17344000		2000000	INF		3.11636	RENR_MOUSE	2.99047	7.28655	7.23822
Dynein assembly factor 5, axonemal OS=Mus musculus GN=Dnaaf5 PE=1 SV=1	DAAF5_MOUSE	94 kDa	13723000		2000000	INF		2.77852	DAAF5_MOUSE	2.98807	7.19654	7.2602
Merlin OS=Mus musculus GN=Nf2 PE=1 SV=2	MERL_MOUSE	70 kDa	15857000		2000000	INF		2.98705	MERL_MOUSE	2.98705	7.25181	7.25181
Proteasome assembly chaperone 3 OS=Mus musculus GN=Psmg3 PE=1 SV=1	PSMG3_MOUSE	13 kDa	15845000		2000000	INF		2.98596	PSMG3_MOUSE	2.98596	7.25152	7.25152
Protein syndesmos OS=Mus musculus GN=Nudt16l1 PE=1 SV=2	SDOS_MOUSE	23 kDa	15796000		2000000	INF		2.98149	SDOS_MOUSE	2.98149	7.25032	7.25032
Caspase-3 OS=Mus musculus GN=Casp3 PE=1 SV=1	CASP3_MOUSE	31 kDa	9181000		2000000	INF		2.19865	CASP3_MOUSE	2.9803	7.04848	7.30305
Probable ATP-dependent RNA helicase DDX49 OS=Mus musculus GN=Ddx49 PE=2 SV=1	DDX49_MOUSE	54 kDa	15780000		2000000	INF		2.98003	DDX49_MOUSE	2.98003	7.24993	7.24993
2-amino-3-ketobutyrate coenzyme A ligase, mitochondrial OS=Mus musculus GN=Gcat PE=1 SV=2	KBL_MOUSE	45 kDa	15773000		2000000	INF		2.97939	KBL_MOUSE	2.97939	7.24976	7.24976
Serine protease HTRA2, mitochondrial OS=Mus musculus GN=Htra2 PE=1 SV=2	HTRA2_MOUSE	49 kDa	15753000		2000000	INF		2.97755	HTRA2_MOUSE	2.97755	7.24927	7.24927
Growth arrest and DNA damage-inducible proteins-interacting protein 1 OS=Mus musculus GN=Gadd45gip1 PE=1 SV=1	G45IP_MOUSE	26 kDa	14517000		2000000	INF		2.85967	G45IP_MOUSE	2.9768	7.21793	7.24986
Protein Lct OS=Mus musculus GN=Lct PE=1 SV=1	F8VPT3_MOUSE	218 kDa	15744000		2000000	INF		2.97673	F8VPT3_MOUSE	2.97673	7.24905	7.24905
LanC-like protein 2 OS=Mus musculus GN=Lancl2 PE=1 SV=1	LANC2_MOUSE	51 kDa	18073000		2000000	INF		3.17576	LANC2_MOUSE	2.97547	7.30261	7.22857
Chromodomain-helicase-DNA-binding protein 7 OS=Mus musculus GN=Chd7 PE=1 SV=1	CHD7_MOUSE	334 kDa	13019000		2000000	INF		2.70255	CHD7_MOUSE	2.9739	7.17664	7.25996
Pre-mRNA-splicing factor SYF1 OS=Mus musculus GN=Xab2 PE=1 SV=1	SYF1_MOUSE	100 kDa	9019000		2000000	INF		2.17297	SYF1_MOUSE	2.97181	7.04214	7.30171
Prosaposin OS=Mus musculus GN=Psap PE=1 SV=2	SAP_MOUSE	61 kDa	15674000		2000000	INF		2.9703	SAP_MOUSE	2.9703	7.24733	7.24733
Beta-catenin-like protein 1 OS=Mus musculus GN=Ctnnbl1 PE=1 SV=1	CTBL1_MOUSE	65 kDa	14087000		2000000	INF		2.81629	CTBL1_MOUSE	2.96941	7.20648	7.24992
Mini-chromosome maintenance complex-binding protein OS=Mus musculus GN=Mcmbp PE=1 SV=1	MCMBP_MOUSE	73 kDa	10127000		2000000	INF		2.34013	MCMBP_MOUSE	2.96847	7.08375	7.2861
RNA-binding protein Nova-1 OS=Mus musculus GN=Nova1 PE=1 SV=2	NOVA1_MOUSE	52 kDa	15645000		2000000	INF		2.96763	NOVA1_MOUSE	2.96763	7.24662	7.24662
Bystin OS=Mus musculus GN=Bysl PE=1 SV=3	BYST_MOUSE	50 kDa	15552000		2000000	INF		2.95903	BYST_MOUSE	2.96693	7.24433	7.23909
39S ribosomal protein L16, mitochondrial OS=Mus musculus GN=Mrpl16 PE=1 SV=1	RM16_MOUSE	29 kDa	15627000		2000000	INF		2.96597	RM16_MOUSE	2.96597	7.24618	7.24618
28S ribosomal protein S2, mitochondrial OS=Mus musculus GN=Mrps2 PE=1 SV=1	RT02_MOUSE	32 kDa	58071000		2000000	INF		4.85975	RT02_MOUSE	2.96268	7.77866	7.16342
Isopentenyl-diphosphate Delta-isomerase 1 OS=Mus musculus GN=Idi1 PE=1 SV=1	IDI1_MOUSE	26 kDa	16262000		2000000	INF		3.02343	IDI1_MOUSE	2.96025	7.26155	7.23218
Serine/threonine-protein phosphatase 4 regulatory subunit 3A OS=Mus musculus GN=Ppp4r3a PE=1 SV=1	P4R3A_MOUSE	94 kDa	20557000		2000000	INF		3.36156	P4R3A_MOUSE	2.96009	7.35328	7.21167
Uncharacterized protein C19orf52 homolog OS=Mus musculus PE=1 SV=1	CS052_MOUSE	29 kDa	10801000		2000000	INF		2.43309	CS052_MOUSE	2.95892	7.10724	7.27455
Signal peptidase complex catalytic subunit SEC11C OS=Mus musculus GN=Sec11c PE=1 SV=3	SC11C_MOUSE	22 kDa	12623000		2000000	INF		2.65798	SC11C_MOUSE	2.9579	7.16504	7.25673
LIM and calponin homology domains-containing protein 1 OS=Mus musculus GN=Limch1 PE=1 SV=2	LIMC1_MOUSE	118 kDa	11604000		2000000	INF		2.53655	LIMC1_MOUSE	2.95651	7.13367	7.26539
Ubiquitin-conjugating enzyme E2 Z OS=Mus musculus GN=Ube2z PE=1 SV=2	UBE2Z_MOUSE	38 kDa	17429000		2000000	INF		3.12342	UBE2Z_MOUSE	2.95559	7.28845	7.22397
Double-strand-break repair protein rad21 homolog OS=Mus musculus GN=Rad21 PE=1 SV=3	RAD21_MOUSE	72 kDa	16615000		2000000	INF		3.05441	RAD21_MOUSE	2.95392	7.26986	7.22766
Zinc finger protein 622 OS=Mus musculus GN=Znf622 PE=1 SV=1	ZN622_MOUSE	53 kDa	9638500		2000000	INF		2.26881	ZN622_MOUSE	2.95283	7.0659	7.28553
DNA polymerase delta catalytic subunit OS=Mus musculus GN=Pold1 PE=1 SV=2	DPOD1_MOUSE	124 kDa	37054000	2150800	6452400	17	17.228	2.52172	DPOD1_MOUSE	2.95281	7.63855	7.51936
Interleukin enhancer-binding factor 3 OS=Mus musculus GN=Ilf3 PE=1 SV=2	ILF3_MOUSE	96 kDa	24257000		2000000	INF		3.60033	ILF3_MOUSE	2.95217	7.41925	7.19616
Protein FAM114A2 OS=Mus musculus GN=Fam114a2 PE=1 SV=2	F1142_MOUSE	54 kDa	16563000		2000000	INF		3.04989	F1142_MOUSE	2.95205	7.26865	7.22721
Nucleolar protein 9 OS=Mus musculus GN=Nop9 PE=1 SV=1	NOP9_MOUSE	70 kDa	15476000		2000000	INF		2.95196	NOP9_MOUSE	2.95196	7.24244	7.24244
Villin-like protein OS=Mus musculus GN=Vill PE=1 SV=1	VILL_MOUSE	97 kDa	15306000		2000000	INF		2.93603	VILL_MOUSE	2.95111	7.2382	7.2343
THO complex subunit 6 homolog OS=Mus musculus GN=Thoc6 PE=1 SV=1	THOC6_MOUSE	37 kDa	15461000		2000000	INF		2.95056	THOC6_MOUSE	2.95056	7.24207	7.24207
DNA-directed RNA polymerase II subunit RPB3 OS=Mus musculus GN=Polr2c PE=1 SV=1	RPB3_MOUSE	31 kDa	15273000		2000000	INF		2.93291	RPB3_MOUSE	2.95049	7.23737	7.23426
Beta-hexosaminidase subunit alpha OS=Mus musculus GN=Hexa PE=1 SV=2	HEXA_MOUSE	61 kDa	15561000		2000000	INF		2.95986	HEXA_MOUSE	2.94431	7.24455	7.22999
Large neutral amino acids transporter small subunit 1 OS=Mus musculus GN=Slc7a5 PE=1 SV=2	LAT1_MOUSE	56 kDa	12395000		2000000	INF		2.63169	LAT1_MOUSE	2.94369	7.15821	7.25288
Ig lambda-2 chain C region OS=Mus musculus GN=Iglc2 PE=1 SV=1	LAC2_MOUSE	11 kDa	15386000		2000000	INF		2.94355	LAC2_MOUSE	2.94355	7.2402	7.2402
GH3 domain-containing protein OS=Mus musculus GN=Ghdc PE=2 SV=2	GHDC_MOUSE	59 kDa	15373000		2000000	INF		2.94233	GHDC_MOUSE	2.94233	7.23987	7.23987
Importin-4 OS=Mus musculus GN=Ipo4 PE=1 SV=1	IPO4_MOUSE	119 kDa	30859000		2000000	INF		3.94762	IPO4_MOUSE	2.93952	7.51665	7.17653
Formin-1 OS=Mus musculus GN=Fmn1 PE=1 SV=2	FMN1_MOUSE	164 kDa	15332000		2000000	INF		2.93847	FMN1_MOUSE	2.93847	7.23885	7.23885
Ankyrin-2 OS=Mus musculus GN=Ank2 PE=1 SV=2	ANK2_MOUSE	426 kDa	15309000		2000000	INF		2.93631	ANK2_MOUSE	2.93631	7.23827	7.23827
Endoplasmic reticulum lectin 1 OS=Mus musculus GN=Erlec1 PE=1 SV=1	ERLEC_MOUSE	55 kDa	6596600		2000000	INF		1.72172	ERLEC_MOUSE	2.93342	6.93433	7.32722
Polynucleotide 5'-hydroxyl-kinase NOL9 OS=Mus musculus GN=Nol9 PE=1 SV=1	NOL9_MOUSE	81 kDa	15256000		2000000	INF		2.9313	NOL9_MOUSE	2.9313	7.23694	7.23694
Secretory carrier-associated membrane protein 2 OS=Mus musculus GN=Scamp2 PE=1 SV=1	SCAM2_MOUSE	36 kDa	15251000		2000000	INF		2.93083	SCAM2_MOUSE	2.93083	7.23681	7.23681
Integrin alpha-3 OS=Mus musculus GN=Itga3 PE=1 SV=1	ITA3_MOUSE	117 kDa	13159000		2000000	INF		2.71798	ITA3_MOUSE	2.92915	7.18067	7.24062
RNA-binding protein 47 OS=Mus musculus GN=Rbm47 PE=1 SV=1	RBM47_MOUSE	64 kDa	21276000		2000000	INF		3.41116	RBM47_MOUSE	2.92681	7.36691	7.1962
Sphingolipid delta(4)-desaturase DES1 OS=Mus musculus GN=Degs1 PE=1 SV=1	DEGS1_MOUSE	38 kDa	15437000		2000000	INF		2.94832	DEGS1_MOUSE	2.92676	7.24147	7.22376
Bax inhibitor 1 OS=Mus musculus GN=Tmbim6 PE=1 SV=1	BI1_MOUSE	26 kDa	15193000		2000000	INF		2.92533	BI1_MOUSE	2.92533	7.23535	7.23535
Histone-binding protein RBBP7 OS=Mus musculus GN=Rbbp7 PE=1 SV=1	RBBP7_MOUSE	48 kDa	52040000		2000000	INF		4.70155	RBBP7_MOUSE	2.92465	7.73272	7.90733
Phospholipid-transporting ATPase IA OS=Mus musculus GN=Atp8a1 PE=1 SV=2	AT8A1_MOUSE	131 kDa	15182000		2000000	INF		2.92429	AT8A1_MOUSE	2.92429	7.23507	7.23507
TBC1 domain family member 15 OS=Mus musculus GN=Tbc1d15 PE=1 SV=1	TBC15_MOUSE	77 kDa	16861000		2000000	INF		3.07562	TBC15_MOUSE	2.92293	7.27556	7.21408
Immunoglobulin superfamily member 8 OS=Mus musculus GN=Igsf8 PE=1 SV=2	IGSF8_MOUSE	65 kDa	15157000		2000000	INF		2.92191	IGSF8_MOUSE	2.92191	7.23444	7.23444
39S ribosomal protein L4, mitochondrial OS=Mus musculus GN=Mrpl4 PE=1 SV=1	RM04_MOUSE	33 kDa	17042000		2000000	INF		3.09102	RM04_MOUSE	2.92176	7.27971	7.21266
Spliceosome-associated protein CWC15 homolog OS=Mus musculus GN=Cwc15 PE=1 SV=1	CWC15_MOUSE	27 kDa	7873700		2000000	INF		1.97704	CWC15_MOUSE	2.92087	6.99448	7.2977
Ubiquitin carboxyl-terminal hydrolase 4 OS=Mus musculus GN=Usp4 PE=1 SV=3	UBP4_MOUSE	108 kDa	17801000		2000000	INF		3.15389	UBP4_MOUSE	2.91964	7.29669	7.208
RNA-binding protein PNO1 OS=Mus musculus GN=Pno1 PE=1 SV=1	PNO1_MOUSE	27 kDa	16676000		2000000	INF		3.0597	PNO1_MOUSE	2.91878	7.27128	7.21343
Transmembrane protein 11, mitochondrial OS=Mus musculus GN=Tmem11 PE=1 SV=1	TMM11_MOUSE	21 kDa	15115000		2000000	INF		2.91791	TMM11_MOUSE	2.91791	7.23338	7.23338
La-related protein 1 OS=Mus musculus GN=Larp1 PE=1 SV=3	LARP1_MOUSE	121 kDa	13343000		2000000	INF		2.73801	LARP1_MOUSE	2.9136	7.18591	7.23289
E3 UFM1-protein ligase 1 OS=Mus musculus GN=Ufl1 PE=1 SV=2	UFL1_MOUSE	90 kDa	23670000		2000000	INF		3.56499	UFL1_MOUSE	2.91252	7.40943	7.18302
Ubinuclein-2 OS=Mus musculus GN=Ubn2 PE=1 SV=2	UBN2_MOUSE	142 kDa	15046000		2000000	INF		2.91131	UBN2_MOUSE	2.91131	7.23162	7.23162
Protein SON OS=Mus musculus GN=Son PE=1 SV=2	SON_MOUSE	266 kDa	14331000		2000000	INF		2.84107	SON_MOUSE	2.91117	7.21301	7.22473
Ribosome biogenesis protein BRX1 homolog OS=Mus musculus GN=Brix1 PE=1 SV=3	BRX1_MOUSE	41 kDa	19369000	1112000	3336000	17	17.4182	2.53756	BRX1_MOUSE	2.91113	7.35612	7.35777
PCTP-like protein OS=Mus musculus GN=Stard10 PE=1 SV=1	PCTL_MOUSE	33 kDa	14434000	4956800	14870400	2.9	2.91196	-0.0429723	PCTL_MOUSE	2.91112	7.46693	7.96951
Chondroadherin-like protein OS=Mus musculus GN=Chadl PE=1 SV=1	CHADL_MOUSE	81 kDa	18693000		2000000	INF		3.22443	CHADL_MOUSE	2.91104	7.31582	7.20049
Protein mago nashi homolog OS=Mus musculus GN=Magoh PE=2 SV=1	MGN_MOUSE	17 kDa	14998000		2000000	INF		2.9067	MGN_MOUSE	2.9067	7.2304	7.2304
Cytoskeleton-associated protein 5 OS=Mus musculus GN=Ckap5 PE=1 SV=1	CKAP5_MOUSE	226 kDa	14990000		2000000	INF		2.90593	CKAP5_MOUSE	2.90543	7.23019	7.21807
Solute carrier family 2, facilitated glucose transporter member 1 OS=Mus musculus GN=Slc2a1 PE=1 SV=4	GTR1_MOUSE	54 kDa	14979000		2000000	INF		2.90487	GTR1_MOUSE	2.90487	7.22991	7.22991
Proteasome subunit beta type-5 OS=Mus musculus GN=Psmb5 PE=1 SV=3	PSB5_MOUSE	29 kDa	26502000	2153300	6459900	12	12.3076	2.03652	PSB5_MOUSE	2.90423	7.51801	7.53991
Microtubule-associated protein 1S OS=Mus musculus GN=Map1s PE=1 SV=2	MAP1S_MOUSE	103 kDa	12274000		2000000	INF		2.61753	MAP1S_MOUSE	2.90264	7.15455	7.23719
Armadillo repeat-containing protein 10 OS=Mus musculus GN=Armc10 PE=1 SV=1	ARM10_MOUSE	33 kDa	17637000		2000000	INF		3.14053	ARM10_MOUSE	2.90042	7.29308	7.20129
Thioredoxin-related transmembrane protein 2 OS=Mus musculus GN=Tmx2 PE=1 SV=1	TMX2_MOUSE	34 kDa	14931000		2000000	INF		2.90024	TMX2_MOUSE	2.90024	7.22868	7.22868
Cytoplasmic dynein 2 heavy chain 1 OS=Mus musculus GN=Dync2h1 PE=1 SV=1	DYHC2_MOUSE	492 kDa	16815000		2000000	INF		3.07168	DYHC2_MOUSE	2.89888	7.2745	7.20487
Eukaryotic translation initiation factor 4 gamma 2 OS=Mus musculus GN=Eif4g2 PE=1 SV=2	IF4G2_MOUSE	102 kDa	14939000		2000000	INF		2.90101	IF4G2_MOUSE	2.8986	7.22889	7.21567
Protein Ncapg OS=Mus musculus GN=Ncapg PE=1 SV=1	E9PWG6_MOUSE	113 kDa	14875000		2000000	INF		2.89482	E9PWG6_MOUSE	2.89482	7.22724	7.22724
DNA (cytosine-5)-methyltransferase 1 OS=Mus musculus GN=Dnmt1 PE=1 SV=5	DNMT1_MOUSE	183 kDa	18675000		2000000	INF		3.22304	DNMT1_MOUSE	2.89326	7.31545	7.19369
Thymocyte nuclear protein 1 OS=Mus musculus GN=Thyn1 PE=1 SV=1	THYN1_MOUSE	26 kDa	14841000		2000000	INF		2.89152	THYN1_MOUSE	2.89152	7.22637	7.22637
Vesicle transport protein GOT1B OS=Mus musculus GN=Golt1b PE=1 SV=1	GOT1B_MOUSE	15 kDa	14838000		2000000	INF		2.89122	GOT1B_MOUSE	2.89122	7.22629	7.22629
Probable ATP-dependent RNA helicase DDX52 OS=Mus musculus GN=Ddx52 PE=2 SV=2	DDX52_MOUSE	67 kDa	14539000		2000000	INF		2.86186	DDX52_MOUSE	2.89122	7.21851	7.21534
Elongator complex protein 1 OS=Mus musculus GN=Ikbkap PE=1 SV=2	ELP1_MOUSE	150 kDa	16478000		2000000	INF		3.04247	ELP1_MOUSE	2.89054	7.26665	7.2034
Something about silencing protein 10 OS=Mus musculus GN=Utp3 PE=1 SV=1	SAS10_MOUSE	53 kDa	20296000		2000000	INF		3.34312	SAS10_MOUSE	2.88866	7.34823	7.18528
DnaJ homolog subfamily C member 10 OS=Mus musculus GN=Dnajc10 PE=1 SV=2	DJC10_MOUSE	91 kDa	16934000		2000000	INF		3.08185	DJC10_MOUSE	2.8882	7.27724	7.20006
Protein Srsf11 OS=Mus musculus GN=Srsf11 PE=1 SV=1	E9Q6E5_MOUSE	57 kDa	19401000		2000000	INF		3.27806	E9Q6E5_MOUSE	2.88669	7.33043	7.18807
Phosphatidylinositol 4,5-bisphosphate 3-kinase catalytic subunit alpha isoform OS=Mus musculus GN=Pik3ca PE=1 SV=2	PK3CA_MOUSE	124 kDa	12548000		2000000	INF		2.64939	PK3CA_MOUSE	2.88305	7.1628	7.2269
Nuclear autoantigen Sp-100 OS=Mus musculus GN=Sp100 PE=1 SV=2	SP100_MOUSE	55 kDa	14748000		2000000	INF		2.88245	SP100_MOUSE	2.88245	7.22396	7.22396
39S ribosomal protein L28, mitochondrial OS=Mus musculus GN=Mrpl28 PE=1 SV=3	RM28_MOUSE	30 kDa	14743000		2000000	INF		2.88196	RM28_MOUSE	2.88196	7.22383	7.22383
Cadherin EGF LAG seven-pass G-type receptor 3 OS=Mus musculus GN=Celsr3 PE=2 SV=2	CELR3_MOUSE	358 kDa	14726000		2000000	INF		2.88029	CELR3_MOUSE	2.88029	7.22339	7.22339
Nuclear distribution protein nudE homolog 1 OS=Mus musculus GN=Nde1 PE=1 SV=1	NDE1_MOUSE	39 kDa	9796800		2000000	INF		2.29231	NDE1_MOUSE	2.87854	7.07176	7.25267
ADP-ribosylation factor-like protein 1 OS=Mus musculus GN=Arl1 PE=1 SV=1	ARL1_MOUSE	20 kDa	17815000		2000000	INF		3.15502	ARL1_MOUSE	2.87707	7.29699	7.19136
BMS1 homolog, ribosome assembly protein (Yeast) OS=Mus musculus GN=Bms1 PE=1 SV=1	Q6PGF5_MOUSE	145 kDa	16730000		2000000	INF		3.06437	Q6PGF5_MOUSE	2.87562	7.27254	7.19621
Scaffold attachment factor B1 OS=Mus musculus GN=Safb PE=1 SV=2	SAFB1_MOUSE	105 kDa	12451000		2000000	INF		2.63819	SAFB1_MOUSE	2.87444	7.1599	7.22423
Nucleoredoxin OS=Mus musculus GN=Nxn PE=1 SV=1	NXN_MOUSE	48 kDa	13001000		2000000	INF		2.70055	NXN_MOUSE	2.87416	7.17612	7.21964
Periodic tryptophan protein 2 homolog OS=Mus musculus GN=Pwp2 PE=1 SV=1	PWP2_MOUSE	103 kDa	14586000		2000000	INF		2.86651	PWP2_MOUSE	2.87302	7.21974	7.20778
Adaptin ear-binding coat-associated protein 1 OS=Mus musculus GN=Necap1 PE=1 SV=2	NECP1_MOUSE	30 kDa	5453100		2000000	INF		1.44708	NECP1_MOUSE	2.872	6.87234	7.32876
Microfibrillar-associated protein 1 OS=Mus musculus GN=Mfap1 PE=1 SV=1	MFAP1_MOUSE	52 kDa	9057300		2000000	INF		2.17908	MFAP1_MOUSE	2.86969	7.04365	7.25844
PCI domain-containing protein 2 OS=Mus musculus GN=Pcid2 PE=1 SV=1	PCID2_MOUSE	46 kDa	14614000		2000000	INF		2.86928	PCID2_MOUSE	2.86928	7.22047	7.22047
Vomeronasal secretory protein 2 OS=Mus musculus GN=Lcn4 PE=2 SV=1	VNS2_MOUSE	21 kDa	14614000		2000000	INF		2.86928	VNS2_MOUSE	2.86928	7.22047	7.22047
Gamma-tubulin complex component 2 OS=Mus musculus GN=Tubgcp2 PE=1 SV=2	GCP2_MOUSE	103 kDa	14611000		2000000	INF		2.86898	GCP2_MOUSE	2.86898	7.2204	7.2204
Ubiquitin carboxyl-terminal hydrolase 10 OS=Mus musculus GN=Usp10 PE=1 SV=3	UBP10_MOUSE	87 kDa	19631000		2000000	INF		3.29506	UBP10_MOUSE	2.868	7.33508	7.17999
DNA polymerase alpha catalytic subunit OS=Mus musculus GN=Pola1 PE=1 SV=2	DPOLA_MOUSE	167 kDa	13936000		2000000	INF		2.80074	DPOLA_MOUSE	2.86739	7.20238	7.20996
Ras-related protein Rab-6A OS=Mus musculus GN=Rab6a PE=1 SV=4	RAB6A_MOUSE	24 kDa	42982000	3346300	10038900	13	12.8446	2.09813	RAB6A_MOUSE	2.86684	7.72445	7.61454
Crk-like protein OS=Mus musculus GN=Crkl PE=1 SV=2	CRKL_MOUSE	34 kDa	15426000		2000000	INF		2.94729	CRKL_MOUSE	2.86629	7.2412	7.19986
Anaphase-promoting complex subunit 5 OS=Mus musculus GN=Anapc5 PE=1 SV=1	APC5_MOUSE	83 kDa	11916000		2000000	INF		2.57483	APC5_MOUSE	2.86492	7.14351	7.22502
Alpha-1,3/1,6-mannosyltransferase ALG2 OS=Mus musculus GN=Alg2 PE=1 SV=2	ALG2_MOUSE	47 kDa	8696700		2000000	INF		2.12047	ALG2_MOUSE	2.86464	7.02925	7.26135
V-type proton ATPase subunit C 1 OS=Mus musculus GN=Atp6v1c1 PE=1 SV=4	VATC1_MOUSE	44 kDa	22570000	1792500	5377500	13	12.5914	2.0694	VATC1_MOUSE	2.86337	7.44634	7.48004
Protein SOGA1 OS=Mus musculus GN=Soga1 PE=1 SV=3	SOGA1_MOUSE	159 kDa	14546000		2000000	INF		2.86255	SOGA1_MOUSE	2.86255	7.21869	7.21869
Saccharopine dehydrogenase-like oxidoreductase OS=Mus musculus GN=Sccpdh PE=1 SV=1	SCPDL_MOUSE	47 kDa	18244000		2000000	INF		3.18935	SCPDL_MOUSE	2.86028	7.3063	7.18289
E3 ubiquitin-protein ligase UHRF1 OS=Mus musculus GN=Uhrf1 PE=1 SV=2	UHRF1_MOUSE	88 kDa	13589000		2000000	INF		2.76437	UHRF1_MOUSE	2.85888	7.19282	7.20905
WD repeat-containing protein 81 OS=Mus musculus GN=Wdr81 PE=1 SV=2	WDR81_MOUSE	212 kDa	14509000		2000000	INF		2.85888	WDR81_MOUSE	2.85888	7.21772	7.21772
AP-3 complex subunit beta-2 OS=Mus musculus GN=Ap3b2 PE=1 SV=2	AP3B2_MOUSE	119 kDa	14500000		2000000	INF		2.85798	AP3B2_MOUSE	2.85798	7.21748	7.21748
Nucleoporin Nup37 OS=Mus musculus GN=Nup37 PE=1 SV=2	NUP37_MOUSE	37 kDa	13927000		2000000	INF		2.79981	NUP37_MOUSE	2.8571	7.20213	7.20592
Cysteine--tRNA ligase, cytoplasmic OS=Mus musculus GN=Cars PE=1 SV=2	SYCC_MOUSE	95 kDa	17891000		2000000	INF		3.16116	SYCC_MOUSE	2.85623	7.29866	7.18294
Bromodomain-containing protein 4 OS=Mus musculus GN=Brd4 PE=1 SV=2	BRD4_MOUSE	156 kDa	13153000		2000000	INF		2.71732	BRD4_MOUSE	2.85583	7.1805	7.21109
ADP-ribosylation factor-binding protein GGA1 OS=Mus musculus GN=Gga1 PE=1 SV=1	GGA1_MOUSE	70 kDa	17652000		2000000	INF		3.14176	GGA1_MOUSE	2.85437	7.29341	7.18335
Cone cGMP-specific 3',5'-cyclic phosphodiesterase subunit alpha' OS=Mus musculus GN=Pde6c PE=2 SV=1	PDE6C_MOUSE	99 kDa	14458000		2000000	INF		2.8538	PDE6C_MOUSE	2.8538	7.21638	7.21638
Protein FAM3C OS=Mus musculus GN=Fam3c PE=1 SV=1	FAM3C_MOUSE	25 kDa	9422000		2000000	INF		2.23603	FAM3C_MOUSE	2.84808	7.05774	7.2447
28S ribosomal protein S15, mitochondrial OS=Mus musculus GN=Mrps15 PE=1 SV=2	RT15_MOUSE	29 kDa	9438300		2000000	INF		2.23853	RT15_MOUSE	2.84708	7.05836	7.24408
Serine/threonine-protein kinase PRP4 homolog OS=Mus musculus GN=Prpf4b PE=1 SV=3	PRP4B_MOUSE	117 kDa	16792000		2000000	INF		3.0697	PRP4B_MOUSE	2.84671	7.27397	7.18462
Phospholipase A-2-activating protein OS=Mus musculus GN=Plaa PE=1 SV=4	PLAP_MOUSE	87 kDa	12951000		2000000	INF		2.69499	PLAP_MOUSE	2.84493	7.17467	7.20828
RNA-binding protein Musashi homolog 2 OS=Mus musculus GN=Msi2 PE=1 SV=1	MSI2H_MOUSE	37 kDa	14131000		2000000	INF		2.82079	MSI2H_MOUSE	2.84427	7.20766	7.1994
Glypican-6 OS=Mus musculus GN=Gpc6 PE=1 SV=1	GPC6_MOUSE	63 kDa	14356000		2000000	INF		2.84358	GPC6_MOUSE	2.84358	7.21368	7.21368
39S ribosomal protein L13, mitochondrial OS=Mus musculus GN=Mrpl13 PE=1 SV=1	RM13_MOUSE	21 kDa	14071000		2000000	INF		2.81465	RM13_MOUSE	2.84222	7.20604	7.199
Serine/threonine-protein phosphatase 6 regulatory subunit 1 OS=Mus musculus GN=Ppp6r1 PE=1 SV=1	PP6R1_MOUSE	95 kDa	14746000		2000000	INF		2.88225	PP6R1_MOUSE	2.84097	7.22391	7.19405
Protein arginine N-methyltransferase 3 OS=Mus musculus GN=Prmt3 PE=1 SV=2	ANM3_MOUSE	60 kDa	14286000		2000000	INF		2.83653	ANM3_MOUSE	2.83653	7.21181	7.21181
Coiled-coil domain-containing protein 134 OS=Mus musculus GN=Ccdc134 PE=1 SV=1	CC134_MOUSE	26 kDa	10288000		2000000	INF		2.36289	CC134_MOUSE	2.8357	7.08948	7.22933
Melanoma inhibitory activity protein 2 OS=Mus musculus GN=Mia2 PE=1 SV=3	MIA2_MOUSE	156 kDa	8796300		2000000	INF		2.1369	MIA2_MOUSE	2.83404	7.03327	7.2472
Cell differentiation protein RCD1 homolog OS=Mus musculus GN=Rqcd1 PE=1 SV=1	RCD1_MOUSE	34 kDa	14238000		2000000	INF		2.83167	RCD1_MOUSE	2.83167	7.21053	7.21053
Ubiquitin-like modifier-activating enzyme 5 OS=Mus musculus GN=Uba5 PE=1 SV=2	UBA5_MOUSE	45 kDa	10043000		2000000	INF		2.32812	UBA5_MOUSE	2.82476	7.08073	7.2276
60S ribosomal protein L36a OS=Mus musculus GN=Rpl36a PE=1 SV=2	RL36A_MOUSE	12 kDa	23580000	3407800	10223400	6.9	6.91942	1.20569	RL36A_MOUSE	2.82435	7.52896	7.68853
NIF3-like protein 1 OS=Mus musculus GN=Nif3l1 PE=1 SV=4	NIF3L_MOUSE	42 kDa	19852000		2000000	INF		3.31121	NIF3L_MOUSE	2.82032	7.33949	7.16107
Protein Rasa1 OS=Mus musculus GN=Rasa1 PE=1 SV=1	E9PYG6_MOUSE	115 kDa	10957000		2000000	INF		2.45378	E9PYG6_MOUSE	2.81982	7.1125	7.21579
Zinc finger protein ubi-d4 OS=Mus musculus GN=Dpf2 PE=1 SV=1	REQU_MOUSE	44 kDa	8929500		2000000	INF		2.15858	REQU_MOUSE	2.81825	7.0386	7.23881
Zinc finger protein ZPR1 OS=Mus musculus GN=Zpr1 PE=1 SV=1	ZPR1_MOUSE	51 kDa	19375000		2000000	INF		3.27612	ZPR1_MOUSE	2.81805	7.32991	7.16204
RNA polymerase-associated protein LEO1 OS=Mus musculus GN=Leo1 PE=1 SV=2	LEO1_MOUSE	76 kDa	14082000		2000000	INF		2.81578	LEO1_MOUSE	2.81578	7.20634	7.20634
Nipped-B-like protein OS=Mus musculus GN=Nipbl PE=1 SV=1	NIPBL_MOUSE	315 kDa	10458000		2000000	INF		2.38654	NIPBL_MOUSE	2.81432	7.09545	7.21872
Rho GTPase-activating protein 32 OS=Mus musculus GN=Arhgap32 PE=1 SV=2	RHG32_MOUSE	230 kDa	14066000		2000000	INF		2.81414	RHG32_MOUSE	2.81414	7.20591	7.20591
Inositol hexakisphosphate and diphosphoinositol-pentakisphosphate kinase 2 OS=Mus musculus GN=Ppip5k2 PE=1 SV=3	VIP2_MOUSE	128 kDa	13922000		2000000	INF		2.79929	VIP2_MOUSE	2.81137	7.202	7.18779
NADH dehydrogenase [ubiquinone] 1 beta subcomplex subunit 7 OS=Mus musculus GN=Ndufb7 PE=1 SV=3	NDUB7_MOUSE	16 kDa	14498000		2000000	INF		2.85778	NDUB7_MOUSE	2.811	7.21743	7.18382
2-oxoglutarate and iron-dependent oxygenase domain-containing protein 3 OS=Mus musculus GN=Ogfod3 PE=2 SV=1	OGFD3_MOUSE	35 kDa	14021000		2000000	INF		2.80952	OGFD3_MOUSE	2.80952	7.20469	7.20469
Phosphatidylinositol 3,4,5-trisphosphate 5-phosphatase 2 OS=Mus musculus GN=Inppl1 PE=1 SV=1	SHIP2_MOUSE	139 kDa	13246000		2000000	INF		2.72748	SHIP2_MOUSE	2.80637	7.18316	7.19063
Cohesin subunit SA-2 OS=Mus musculus GN=Stag2 PE=1 SV=3	STAG2_MOUSE	141 kDa	11981000		2000000	INF		2.58268	STAG2_MOUSE	2.80576	7.14554	7.20054
Glycogen [starch] synthase, muscle OS=Mus musculus GN=Gys1 PE=1 SV=2	GYS1_MOUSE	84 kDa	13972000		2000000	INF		2.80447	GYS1_MOUSE	2.80447	7.20336	7.20336
Very-long-chain (3R)-3-hydroxyacyl-CoA dehydratase 3 OS=Mus musculus GN=Hacd3 PE=1 SV=2	HACD3_MOUSE	43 kDa	13968000		2000000	INF		2.80405	HACD3_MOUSE	2.80405	7.20325	7.20325
Integrator complex subunit 3 OS=Mus musculus GN=Ints3 PE=1 SV=2	INT3_MOUSE	118 kDa	15797000		2000000	INF		2.98158	INT3_MOUSE	2.80394	7.25035	7.17331
WASH complex subunit strumpellin OS=Mus musculus GN=Kiaa0196 PE=1 SV=2	STRUM_MOUSE	134 kDa	10744000		2000000	INF		2.42546	STRUM_MOUSE	2.80387	7.10531	7.21146
Ubiquitin-like protein 4A OS=Mus musculus GN=Ubl4a PE=1 SV=1	UBL4A_MOUSE	18 kDa	16846000		2000000	INF		3.07433	UBL4A_MOUSE	2.80321	7.27522	7.16752
Mitogen-activated protein kinase 8 OS=Mus musculus GN=Mapk8 PE=1 SV=1	MK08_MOUSE	44 kDa	13958000		2000000	INF		2.80302	MK08_MOUSE	2.80302	7.20298	7.20298
Adenylosuccinate lyase OS=Mus musculus GN=Adsl PE=1 SV=2	PUR8_MOUSE	55 kDa	31850000		2000000	INF		3.99322	PUR8_MOUSE	2.80293	7.52956	7.82785
Protein sel-1 homolog 3 OS=Mus musculus GN=Sel1l3 PE=2 SV=3	SE1L3_MOUSE	129 kDa	13917000		2000000	INF		2.79878	SE1L3_MOUSE	2.79878	7.20186	7.20186
1-phosphatidylinositol 4,5-bisphosphate phosphodiesterase gamma-1 OS=Mus musculus GN=Plcg1 PE=1 SV=2	PLCG1_MOUSE	150 kDa	11566000		2000000	INF		2.53182	PLCG1_MOUSE	2.79714	7.13245	7.20077
Tubulin-specific chaperone E OS=Mus musculus GN=Tbce PE=1 SV=1	TBCE_MOUSE	59 kDa	11887000		2000000	INF		2.57131	TBCE_MOUSE	2.79575	7.14261	7.19734
Golgi SNAP receptor complex member 2 OS=Mus musculus GN=Gosr2 PE=1 SV=2	GOSR2_MOUSE	25 kDa	13885000		2000000	INF		2.79546	GOSR2_MOUSE	2.79546	7.20099	7.20099
Adenylosuccinate synthetase isozyme 2 OS=Mus musculus GN=Adss PE=1 SV=2	PURA2_MOUSE	50 kDa	28620000		2000000	INF		3.83895	PURA2_MOUSE	2.79512	7.48601	7.6775
A-kinase anchor protein 8 OS=Mus musculus GN=Akap8 PE=1 SV=1	AKAP8_MOUSE	76 kDa	7749700		2000000	INF		1.95414	AKAP8_MOUSE	2.79466	6.98899	7.24673
Gem-associated protein 5 OS=Mus musculus GN=Gemin5 PE=1 SV=2	GEMI5_MOUSE	167 kDa	12908000		2000000	INF		2.69019	GEMI5_MOUSE	2.79293	7.17342	7.18784
Protein FAM162A OS=Mus musculus GN=Fam162a PE=1 SV=1	F162A_MOUSE	18 kDa	6890600		2000000	INF		1.78463	F162A_MOUSE	2.79152	6.94893	7.26094
E3 ubiquitin-protein ligase TRIP12 OS=Mus musculus GN=Trip12 PE=1 SV=1	TRIPC_MOUSE	224 kDa	13184000		2000000	INF		2.72072	TRIPC_MOUSE	2.791	7.18139	7.18498
ATPase Asna1 OS=Mus musculus GN=Asna1 PE=1 SV=2	ASNA_MOUSE	39 kDa	20904000	4647600	13942800	4.5	4.49781	0.584259	ASNA_MOUSE	2.79045	7.54216	7.81553
Inositol-3-phosphate synthase 1 OS=Mus musculus GN=Isyna1 PE=1 SV=1	INO1_MOUSE	61 kDa	13829000		2000000	INF		2.78962	INO1_MOUSE	2.78962	7.19945	7.19945
Rabankyrin-5 OS=Mus musculus GN=Ankfy1 PE=1 SV=2	ANFY1_MOUSE	129 kDa	14773000		2000000	INF		2.88489	ANFY1_MOUSE	2.78737	7.22461	7.17283
Leucine-rich repeat and calponin homology domain-containing protein 4 OS=Mus musculus GN=Lrch4 PE=1 SV=1	LRCH4_MOUSE	73 kDa	7295400		2000000	INF		1.86699	LRCH4_MOUSE	2.78675	6.96827	7.2513
Protein Duox1 OS=Mus musculus GN=Duox1 PE=4 SV=1	A2AQ92_MOUSE	177 kDa	16159000		2000000	INF		3.01427	A2AQ92_MOUSE	2.78604	7.25909	7.16442
RNA polymerase-associated protein RTF1 homolog OS=Mus musculus GN=Rtf1 PE=1 SV=1	RTF1_MOUSE	81 kDa	13791000		2000000	INF		2.78566	RTF1_MOUSE	2.78566	7.19841	7.19841
Peptidyl-tRNA hydrolase ICT1, mitochondrial OS=Mus musculus GN=Ict1 PE=1 SV=1	ICT1_MOUSE	23 kDa	13789000		2000000	INF		2.78545	ICT1_MOUSE	2.78545	7.19835	7.19835
Phosphoinositide 3-kinase regulatory subunit 4 OS=Mus musculus GN=Pik3r4 PE=1 SV=3	PI3R4_MOUSE	153 kDa	15055000		2000000	INF		2.91217	PI3R4_MOUSE	2.78417	7.23185	7.16987
Collagen alpha-1(XII) chain OS=Mus musculus GN=Col12a1 PE=2 SV=3	COCA1_MOUSE	340 kDa	73563000		2000000	INF		5.20091	COCA1_MOUSE	2.78382	7.87831	7.89968
DnaJ homolog subfamily B member 11 OS=Mus musculus GN=Dnajb11 PE=1 SV=1	DJB11_MOUSE	41 kDa	29101000		2000000	INF		3.863	DJB11_MOUSE	2.78262	7.49277	8.04183
Ribosome biogenesis protein WDR12 OS=Mus musculus GN=Wdr12 PE=1 SV=1	WDR12_MOUSE	47 kDa	14698000		2000000	INF		2.87755	WDR12_MOUSE	2.78177	7.22266	7.1711
MutS protein homolog 5 OS=Mus musculus GN=Msh5 PE=2 SV=1	MSH5_MOUSE	93 kDa	13742000		2000000	INF		2.78052	MSH5_MOUSE	2.78052	7.19706	7.19706
N-alpha-acetyltransferase 25, NatB auxiliary subunit OS=Mus musculus GN=Naa25 PE=1 SV=1	NAA25_MOUSE	112 kDa	13779000		2000000	INF		2.7844	NAA25_MOUSE	2.77693	7.19808	7.17518
Protein FAM91A1 OS=Mus musculus GN=Fam91a1 PE=1 SV=1	F91A1_MOUSE	93 kDa	13698000		2000000	INF		2.77589	F91A1_MOUSE	2.77589	7.19584	7.19584
ER membrane protein complex subunit 7 OS=Mus musculus GN=Emc7 PE=1 SV=1	EMC7_MOUSE	26 kDa	16001000		2000000	INF		3.00009	EMC7_MOUSE	2.77575	7.2553	7.16128
Aladin OS=Mus musculus GN=Aaas PE=1 SV=1	AAAS_MOUSE	59 kDa	13696000		2000000	INF		2.77568	AAAS_MOUSE	2.77568	7.19579	7.19579
Porphobilinogen deaminase OS=Mus musculus GN=Hmbs PE=1 SV=2	HEM3_MOUSE	39 kDa	10966000		2000000	INF		2.45497	HEM3_MOUSE	2.77553	7.11281	7.19774
39S ribosomal protein L9, mitochondrial OS=Mus musculus GN=Mrpl9 PE=1 SV=2	RM09_MOUSE	30 kDa	18942000		2000000	INF		3.24352	RM09_MOUSE	2.77524	7.32102	7.1476
Exosome complex component RRP43 OS=Mus musculus GN=Exosc8 PE=1 SV=1	EXOS8_MOUSE	30 kDa	18764000		2000000	INF		3.2299	EXOS8_MOUSE	2.77339	7.31731	7.14762
MCG112779 OS=Mus musculus GN=Gm14403 PE=4 SV=1	A2BFU4_MOUSE	47 kDa	13669000		2000000	INF		2.77284	A2BFU4_MOUSE	2.77284	7.19504	7.19504
Pleiotropic regulator 1 OS=Mus musculus GN=Plrg1 PE=1 SV=1	PLRG1_MOUSE	57 kDa	13629000		2000000	INF		2.76861	PLRG1_MOUSE	2.76861	7.19393	7.19393
Periphilin-1 OS=Mus musculus GN=Pphln1 PE=1 SV=1	PPHLN_MOUSE	44 kDa	13627000		2000000	INF		2.7684	PPHLN_MOUSE	2.7684	7.19388	7.19388
Probable dimethyladenosine transferase OS=Mus musculus GN=Dimt1 PE=2 SV=1	DIM1_MOUSE	35 kDa	13625000		2000000	INF		2.76818	DIM1_MOUSE	2.76818	7.19382	7.19382
Galectin-related protein OS=Mus musculus GN=Lgalsl PE=1 SV=1	LEGL_MOUSE	19 kDa	13625000		2000000	INF		2.76818	LEGL_MOUSE	2.76818	7.19382	7.19382
Histone demethylase UTY OS=Mus musculus GN=Uty PE=1 SV=2	UTY_MOUSE	137 kDa	13603000		2000000	INF		2.76585	UTY_MOUSE	2.76585	7.19321	7.19321
COMM domain-containing protein 9 OS=Mus musculus GN=Commd9 PE=1 SV=3	COMD9_MOUSE	22 kDa	7357400		2000000	INF		1.8792	COMD9_MOUSE	2.76469	6.97116	7.24095
Elongation of very long chain fatty acids protein 1 OS=Mus musculus GN=Elovl1 PE=1 SV=1	ELOV1_MOUSE	33 kDa	13575000		2000000	INF		2.76288	ELOV1_MOUSE	2.76288	7.19243	7.19243
Serine/threonine-protein phosphatase 6 catalytic subunit OS=Mus musculus GN=Ppp6c PE=1 SV=1	PPP6_MOUSE	35 kDa	13573000		2000000	INF		2.76267	PPP6_MOUSE	2.76267	7.19237	7.19237
Inositol 1,4,5-trisphosphate receptor type 1 OS=Mus musculus GN=Itpr1 PE=1 SV=2	ITPR1_MOUSE	313 kDa	14784000		2000000	INF		2.88596	ITPR1_MOUSE	2.75895	7.2249	7.16168
Peptidoglycan recognition protein 1 OS=Mus musculus GN=Pglyrp1 PE=1 SV=1	PGRP1_MOUSE	20 kDa	9769600		2000000	INF		2.2883	PGRP1_MOUSE	2.75757	7.07076	7.20326
Peptidyl-prolyl cis-trans isomerase FKBP4 OS=Mus musculus GN=Fkbp4 PE=1 SV=5	FKBP4_MOUSE	52 kDa	63399000		2000000	INF		4.98639	FKBP4_MOUSE	2.75752	7.81557	7.91662
Inositol monophosphatase 2 OS=Mus musculus GN=Impa2 PE=1 SV=1	IMPA2_MOUSE	32 kDa	13518000		2000000	INF		2.75681	IMPA2_MOUSE	2.75681	7.19084	7.19084
Cleavage stimulation factor subunit 3 OS=Mus musculus GN=Cstf3 PE=1 SV=1	CSTF3_MOUSE	83 kDa	16799000		2000000	INF		3.0703	CSTF3_MOUSE	2.75629	7.27413	7.14977
Thrombospondin-3 OS=Mus musculus GN=Thbs3 PE=1 SV=2	TSP3_MOUSE	104 kDa	13480000		2000000	INF		2.75275	TSP3_MOUSE	2.75275	7.18977	7.18977
Epidermal growth factor receptor kinase substrate 8-like protein 2 OS=Mus musculus GN=Eps8l2 PE=1 SV=1	ES8L2_MOUSE	82 kDa	13952000		2000000	INF		2.8024	ES8L2_MOUSE	2.7518	7.20282	7.16415
NEDD4-like E3 ubiquitin-protein ligase WWP1 OS=Mus musculus GN=Wwp1 PE=1 SV=2	WWP1_MOUSE	105 kDa	13463000		2000000	INF		2.75093	WWP1_MOUSE	2.75093	7.18929	7.18929
Importin-9 OS=Mus musculus GN=Ipo9 PE=1 SV=3	IPO9_MOUSE	116 kDa	38076000	1798300	5394900	21	21.1733	2.81921	IPO9_MOUSE	2.7495	7.6382	7.37766
Ceramide synthase 2 OS=Mus musculus GN=Cers2 PE=1 SV=1	CERS2_MOUSE	45 kDa	13425000		2000000	INF		2.74685	CERS2_MOUSE	2.74685	7.18823	7.18823
Protein Igkv6-32 (Fragment) OS=Mus musculus GN=Igkv6-32 PE=4 SV=1	A0A140T8N9_MOUSE	13 kDa	13415000		2000000	INF		2.74578	A0A140T8N9_MOUSE	2.74578	7.18794	7.18794
Prominin-1 OS=Mus musculus GN=Prom1 PE=1 SV=1	PROM1_MOUSE	97 kDa	13407000		2000000	INF		2.74491	PROM1_MOUSE	2.74491	7.18772	7.18772
39S ribosomal protein L19, mitochondrial OS=Mus musculus GN=Mrpl19 PE=1 SV=1	RM19_MOUSE	34 kDa	18460000		2000000	INF		3.20633	RM19_MOUSE	2.74446	7.31091	7.13798
NADH-ubiquinone oxidoreductase chain 1 OS=Mus musculus GN=Mtnd1 PE=1 SV=3	NU1M_MOUSE	36 kDa	13394000		2000000	INF		2.74351	NU1M_MOUSE	2.74351	7.18735	7.18735
Ribosomal RNA processing protein 1 homolog A OS=Mus musculus GN=Rrp1 PE=1 SV=2	RRP1_MOUSE	55 kDa	19423000		2000000	INF		3.27969	RRP1_MOUSE	2.74202	7.33088	7.13338
Density-regulated protein OS=Mus musculus GN=Denr PE=1 SV=1	DENR_MOUSE	22 kDa	15697000		2000000	INF		2.97242	DENR_MOUSE	2.74171	7.2479	7.14981
Embigin OS=Mus musculus GN=Emb PE=1 SV=2	EMB_MOUSE	37 kDa	7556500		2000000	INF		1.91772	EMB_MOUSE	2.74088	6.9803	7.22755
5'-AMP-activated protein kinase subunit gamma-1 OS=Mus musculus GN=Prkag1 PE=1 SV=2	AAKG1_MOUSE	38 kDa	12530000		2000000	INF		2.64731	AAKG1_MOUSE	2.73885	7.16227	7.1693
Casein kinase II subunit alpha' OS=Mus musculus GN=Csnk2a2 PE=1 SV=1	CSK22_MOUSE	41 kDa	27145000	3932200	11796600	6.9	6.90326	1.20232	CSK22_MOUSE	2.73851	7.59041	7.68302
DENN domain-containing protein 4B OS=Mus musculus GN=Dennd4b PE=1 SV=2	DEN4B_MOUSE	165 kDa	13341000		2000000	INF		2.73779	DEN4B_MOUSE	2.73779	7.18585	7.18585
Centromere/kinetochore protein zw10 homolog OS=Mus musculus GN=Zw10 PE=1 SV=3	ZW10_MOUSE	88 kDa	17939000		2000000	INF		3.16503	ZW10_MOUSE	2.73648	7.2997	7.13713
60S ribosomal protein L37a OS=Mus musculus GN=Rpl37a PE=1 SV=2	RL37A_MOUSE	10 kDa	23620000	1973800	5921400	12	11.9668	1.996	RL37A_MOUSE	2.73579	7.47043	7.45424
Mannosyl-oligosaccharide glucosidase OS=Mus musculus GN=Mogs PE=1 SV=1	MOGS_MOUSE	92 kDa	24003000		2000000	INF		3.58514	MOGS_MOUSE	2.73365	7.41502	7.11693
Serine/arginine-rich splicing factor 5 OS=Mus musculus GN=Srsf5 PE=1 SV=2	SRSF5_MOUSE	31 kDa	55496000		2000000	INF		4.79431	SRSF5_MOUSE	2.73274	7.75964	7.99751
DEAH (Asp-Glu-Ala-His) box polypeptide 38 OS=Mus musculus GN=Dhx38 PE=1 SV=1	Q80X98_MOUSE	141 kDa	19829000		2000000	INF		3.30954	Q80X98_MOUSE	2.73184	7.33903	7.12817
Squamous cell carcinoma antigen recognized by T-cells 3 OS=Mus musculus GN=Sart3 PE=1 SV=1	SART3_MOUSE	110 kDa	15737000		2000000	INF		2.97609	SART3_MOUSE	2.73078	7.24888	7.1454
Structural maintenance of chromosomes protein 5 OS=Mus musculus GN=Smc5 PE=1 SV=1	SMC5_MOUSE	129 kDa	11570000		2000000	INF		2.53232	SMC5_MOUSE	2.72876	7.13258	7.1733
Cytoplasmic dynein 1 light intermediate chain 1 OS=Mus musculus GN=Dync1li1 PE=1 SV=1	DC1L1_MOUSE	57 kDa	19351000	2787700	8363100	6.9	6.94156	1.2103	DC1L1_MOUSE	2.72866	7.4427	7.60323
Beta-1,4-galactosyltransferase 1 OS=Mus musculus GN=B4galt1 PE=1 SV=1	B4GT1_MOUSE	44 kDa	13252000		2000000	INF		2.72814	B4GT1_MOUSE	2.72814	7.18333	7.18333
Intercellular adhesion molecule 5 OS=Mus musculus GN=Icam5 PE=1 SV=2	ICAM5_MOUSE	97 kDa	13240000		2000000	INF		2.72683	ICAM5_MOUSE	2.72683	7.18298	7.18298
Prostaglandin reductase 1 OS=Mus musculus GN=Ptgr1 PE=1 SV=2	PTGR1_MOUSE	36 kDa	13220000		2000000	INF		2.72465	PTGR1_MOUSE	2.72465	7.18241	7.18241
Aminoacyl tRNA synthase complex-interacting multifunctional protein 2 OS=Mus musculus GN=Aimp2 PE=1 SV=2	AIMP2_MOUSE	35 kDa	36587000	1276300	3828900	29	28.6665	3.25633	AIMP2_MOUSE	2.72447	7.60655	7.26904
Cell cycle control protein 50A OS=Mus musculus GN=Tmem30a PE=1 SV=1	CC50A_MOUSE	41 kDa	8674500		2000000	INF		2.11678	CC50A_MOUSE	2.72126	7.02835	7.2023
HEAT repeat-containing protein 3 OS=Mus musculus GN=Heatr3 PE=1 SV=1	HEAT3_MOUSE	74 kDa	15859000		2000000	INF		2.98723	HEAT3_MOUSE	2.72061	7.25186	7.14087
Cyclin-dependent kinase 7 OS=Mus musculus GN=Cdk7 PE=1 SV=2	CDK7_MOUSE	39 kDa	13157000		2000000	INF		2.71776	CDK7_MOUSE	2.71776	7.18061	7.18061
Unconventional myosin-Vb OS=Mus musculus GN=Myo5b PE=1 SV=2	MYO5B_MOUSE	211 kDa	10344000		2000000	INF		2.37072	MYO5B_MOUSE	2.71769	7.09146	7.18071
Protein argonaute-2 OS=Mus musculus GN=Ago2 PE=1 SV=3	AGO2_MOUSE	97 kDa	10075000		2000000	INF		2.33271	AGO2_MOUSE	2.71758	7.08189	7.18356
General transcription factor IIE subunit 2 OS=Mus musculus GN=Gtf2e2 PE=1 SV=2	T2EB_MOUSE	33 kDa	7528500		2000000	INF		1.91236	T2EB_MOUSE	2.18666	6.97902	7.00578
Malignant T-cell-amplified sequence 1 OS=Mus musculus GN=Mcts1 PE=1 SV=1	MCTS1_MOUSE	21 kDa	11934000		2000000	INF		2.57701	MCTS1_MOUSE	2.71261	7.14408	7.16374
NADH-cytochrome b5 reductase 1 OS=Mus musculus GN=Cyb5r1 PE=1 SV=1	NB5R1_MOUSE	34 kDa	13080000		2000000	INF		2.70929	NB5R1_MOUSE	2.70929	7.1784	7.1784
Peptidyl-prolyl cis-trans isomerase F, mitochondrial OS=Mus musculus GN=Ppif PE=1 SV=1	PPIF_MOUSE	22 kDa	13072000		2000000	INF		2.70841	PPIF_MOUSE	2.70841	7.17817	7.17817
Secretory carrier-associated membrane protein 3 OS=Mus musculus GN=Scamp3 PE=1 SV=3	SCAM3_MOUSE	38 kDa	13044000		2000000	INF		2.70531	SCAM3_MOUSE	2.70531	7.17736	7.17736
Anaphase-promoting complex subunit 1 OS=Mus musculus GN=Anapc1 PE=1 SV=2	APC1_MOUSE	216 kDa	10340000		2000000	INF		2.37016	APC1_MOUSE	2.70295	7.09132	7.17482
ATP-binding cassette sub-family B member 10, mitochondrial OS=Mus musculus GN=Abcb10 PE=1 SV=1	ABCBA_MOUSE	77 kDa	13006000		2000000	INF		2.70111	ABCBA_MOUSE	2.70111	7.17626	7.17626
Nuclear pore complex protein Nup133 OS=Mus musculus GN=Nup133 PE=1 SV=2	NU133_MOUSE	129 kDa	14185000		2000000	INF		2.82629	NU133_MOUSE	2.70108	7.20911	7.14291
G protein-regulated inducer of neurite outgrowth 1 OS=Mus musculus GN=Gprin1 PE=1 SV=2	GRIN1_MOUSE	95 kDa	12952000		2000000	INF		2.6951	GRIN1_MOUSE	2.6951	7.1747	7.1747
Collectin-12 OS=Mus musculus GN=Colec12 PE=1 SV=1	COL12_MOUSE	81 kDa	10952000		2000000	INF		2.45312	COL12_MOUSE	2.69476	7.11234	7.16541
SAP domain-containing ribonucleoprotein OS=Mus musculus GN=Sarnp PE=1 SV=3	SARNP_MOUSE	24 kDa	18940000		2000000	INF		3.24336	SARNP_MOUSE	2.69049	7.32098	7.1161
Serine/arginine-rich splicing factor 6 OS=Mus musculus GN=Srsf6 PE=1 SV=1	SRSF6_MOUSE	39 kDa	55496000		2000000	INF		4.79431	SRSF6_MOUSE	2.68644	7.75964	7.98946
Neuroguidin OS=Mus musculus GN=Ngdn PE=1 SV=1	NGDN_MOUSE	36 kDa	10983000		2000000	INF		2.4572	NGDN_MOUSE	2.6862	7.11338	7.1617
Mesoderm-specific transcript protein OS=Mus musculus GN=Mest PE=2 SV=1	MEST_MOUSE	39 kDa	13552000		2000000	INF		2.76043	MEST_MOUSE	2.68106	7.19179	7.13925
Paired amphipathic helix protein Sin3a OS=Mus musculus GN=Sin3a PE=1 SV=3	SIN3A_MOUSE	145 kDa	11481000		2000000	INF		2.52118	SIN3A_MOUSE	2.68017	7.12972	7.15477
General transcription factor IIF subunit 1 OS=Mus musculus GN=Gtf2f1 PE=1 SV=2	T2FA_MOUSE	57 kDa	12132000		2000000	INF		2.60075	T2FA_MOUSE	1.41005	7.1502	6.73287
OTU domain-containing protein 6B OS=Mus musculus GN=Otud6b PE=1 SV=1	OTU6B_MOUSE	34 kDa	12787000		2000000	INF		2.67661	OTU6B_MOUSE	2.67661	7.16988	7.16988
40S ribosomal protein S24 OS=Mus musculus GN=Rps24 PE=1 SV=1	RS24_MOUSE	15 kDa	35557000	2151600	6454800	17	16.5258	2.46169	RS24_MOUSE	2.67293	7.62337	7.41052
Poly(ADP-ribose) glycohydrolase OS=Mus musculus GN=Parg PE=1 SV=2	PARG_MOUSE	109 kDa	12740000		2000000	INF		2.67129	PARG_MOUSE	2.67129	7.1685	7.1685
Dedicator of cytokinesis protein 9 OS=Mus musculus GN=Dock9 PE=1 SV=2	DOCK9_MOUSE	235 kDa	12720000		2000000	INF		2.66903	DOCK9_MOUSE	2.66903	7.16791	7.16791
CD9 antigen OS=Mus musculus GN=Cd9 PE=1 SV=2	CD9_MOUSE	25 kDa	11899000		2000000	INF		2.57277	CD9_MOUSE	2.66891	7.14298	7.14676
Pre-mRNA-splicing factor CWC22 homolog OS=Mus musculus GN=Cwc22 PE=1 SV=1	CWC22_MOUSE	105 kDa	12689000		2000000	INF		2.66551	CWC22_MOUSE	2.66551	7.16699	7.16699
Condensin complex subunit 1 OS=Mus musculus GN=Ncapd2 PE=1 SV=2	CND1_MOUSE	156 kDa	12363000		2000000	INF		2.62796	CND1_MOUSE	2.66376	7.15725	7.14104
ATP-dependent RNA helicase Dhx29 OS=Mus musculus GN=Dhx29 PE=1 SV=1	DHX29_MOUSE	154 kDa	15676000		2000000	INF		2.97049	DHX29_MOUSE	2.66335	7.24738	7.12007
Cohesin subunit SA-1 OS=Mus musculus GN=Stag1 PE=1 SV=3	STAG1_MOUSE	144 kDa	12937000		2000000	INF		2.69343	STAG1_MOUSE	2.66117	7.17426	7.13577
Ubiquitin carboxyl-terminal hydrolase 24 OS=Mus musculus GN=Usp24 PE=1 SV=1	UBP24_MOUSE	294 kDa	18356000		2000000	INF		3.19818	UBP24_MOUSE	2.66061	7.30869	7.10728
Myosin-3 OS=Mus musculus GN=Myh3 PE=2 SV=2	MYH3_MOUSE	224 kDa	12636000		2000000	INF		2.65947	MYH3_MOUSE	2.65947	7.16542	7.16542
BAG family molecular chaperone regulator 5 OS=Mus musculus GN=Bag5 PE=1 SV=1	BAG5_MOUSE	51 kDa	12609000		2000000	INF		2.65638	BAG5_MOUSE	2.65638	7.16462	7.16462
Eukaryotic translation initiation factor 3 subunit M OS=Mus musculus GN=Eif3m PE=1 SV=1	EIF3M_MOUSE	43 kDa	26396000	1686400	5059200	16	15.6523	2.38334	EIF3M_MOUSE	2.6554	7.49769	7.35631
THO complex subunit 1 OS=Mus musculus GN=Thoc1 PE=1 SV=1	THOC1_MOUSE	75 kDa	9348600		2000000	INF		2.22475	THOC1_MOUSE	2.65313	7.05494	7.16586
Cysteine and histidine-rich domain-containing protein 1 OS=Mus musculus GN=Chordc1 PE=1 SV=1	CHRD1_MOUSE	37 kDa	8476000		2000000	INF		2.08338	CHRD1_MOUSE	2.65234	7.0202	7.17685
Protein ELYS OS=Mus musculus GN=Ahctf1 PE=1 SV=1	ELYS_MOUSE	248 kDa	17201000		2000000	INF		3.10442	ELYS_MOUSE	2.65037	7.28332	7.10811
BAG family molecular chaperone regulator 1 OS=Mus musculus GN=Bag1 PE=1 SV=3	BAG1_MOUSE	40 kDa	14230000		2000000	INF		2.83086	BAG1_MOUSE	2.64912	7.21032	7.12266
Putative RNA-binding protein Luc7-like 2 OS=Mus musculus GN=Luc7l2 PE=1 SV=1	LC7L2_MOUSE	47 kDa	30610000		2000000	INF		3.93593	LC7L2_MOUSE	2.64631	7.51335	7.66115
Inhibitor of nuclear factor kappa-B kinase-interacting protein OS=Mus musculus GN=Ikbip PE=1 SV=2	IKIP_MOUSE	43 kDa	10290000		2000000	INF		2.36317	IKIP_MOUSE	2.64596	7.08955	7.15249
7-dehydrocholesterol reductase OS=Mus musculus GN=Dhcr7 PE=1 SV=1	DHCR7_MOUSE	54 kDa	12505000		2000000	INF		2.64443	DHCR7_MOUSE	2.64443	7.16152	7.16152
DNA-directed RNA polymerase I subunit RPA1 OS=Mus musculus GN=Polr1a PE=1 SV=2	RPA1_MOUSE	194 kDa	14790000		2000000	INF		2.88655	RPA1_MOUSE	2.64426	7.22505	7.11756
Sphingomyelin phosphodiesterase 4 OS=Mus musculus GN=Smpd4 PE=1 SV=2	NSMA3_MOUSE	93 kDa	12500000		2000000	INF		2.64386	NSMA3_MOUSE	2.64386	7.16137	7.16137
Intersectin-2 OS=Mus musculus GN=Itsn2 PE=1 SV=2	ITSN2_MOUSE	189 kDa	10337000		2000000	INF		2.36975	ITSN2_MOUSE	2.64339	7.09121	7.15099
Transducin beta-like protein 2 OS=Mus musculus GN=Tbl2 PE=1 SV=2	TBL2_MOUSE	50 kDa	22613000	2587100	7761300	8.7	8.74067	1.54278	TBL2_MOUSE	2.64311	7.48251	7.51617
Solute carrier family 12 member 9 OS=Mus musculus GN=Slc12a9 PE=1 SV=2	S12A9_MOUSE	96 kDa	9806600		2000000	INF		2.29375	S12A9_MOUSE	2.6423	7.07212	7.15621
Serine/arginine-rich splicing factor 9 OS=Mus musculus GN=Srsf9 PE=1 SV=1	SRSF9_MOUSE	26 kDa	26596000		2000000	INF		3.73314	SRSF9_MOUSE	2.64069	7.45631	7.63466
Peroxidasin homolog OS=Mus musculus GN=Pxdn PE=1 SV=2	PXDN_MOUSE	165 kDa	18854000		2000000	INF		3.2368	PXDN_MOUSE	2.63922	7.31919	7.27095
Dedicator of cytokinesis protein 7 OS=Mus musculus GN=Dock7 PE=1 SV=3	DOCK7_MOUSE	241 kDa	9459700		2000000	INF		2.24179	DOCK7_MOUSE	2.63839	7.05917	7.15859
Tyrosine-protein kinase HCK OS=Mus musculus GN=Hck PE=1 SV=4	HCK_MOUSE	59 kDa	18073000		2000000	INF		3.17576	HCK_MOUSE	2.63687	7.30261	7.09965
39S ribosomal protein L2, mitochondrial OS=Mus musculus GN=Mrpl2 PE=1 SV=1	RM02_MOUSE	33 kDa	15225000		2000000	INF		2.92837	RM02_MOUSE	2.6355	7.23616	7.11189
Activating signal cointegrator 1 complex subunit 3 OS=Mus musculus GN=Ascc3 PE=1 SV=1	ASCC3_MOUSE	251 kDa	11889000		2000000	INF		2.57156	ASCC3_MOUSE	2.63393	7.14267	7.13312
ARF GTPase-activating protein GIT1 OS=Mus musculus GN=Git1 PE=1 SV=1	GIT1_MOUSE	85 kDa	14652000		2000000	INF		2.87303	GIT1_MOUSE	2.63379	7.22147	7.11436
DNA-directed RNA polymerases I, II, and III subunit RPABC3 OS=Mus musculus GN=Polr2h PE=1 SV=3	RPAB3_MOUSE	17 kDa	12546000		2000000	INF		2.64916	RPAB3_MOUSE	2.63376	7.16274	7.12797
Vitamin K-dependent gamma-carboxylase OS=Mus musculus GN=Ggcx PE=1 SV=1	VKGC_MOUSE	87 kDa	14687000		2000000	INF		2.87647	VKGC_MOUSE	2.63159	7.22238	7.11333
Digestive organ expansion factor homolog OS=Mus musculus GN=Diexf PE=2 SV=2	DIEXF_MOUSE	89 kDa	7506300		2000000	INF		1.9081	DIEXF_MOUSE	2.63098	6.97801	7.18291
Ancient ubiquitous protein 1 OS=Mus musculus GN=Aup1 PE=1 SV=1	AUP1_MOUSE	46 kDa	12385000		2000000	INF		2.63052	AUP1_MOUSE	2.63052	7.15791	7.15791
Exportin-T OS=Mus musculus GN=Xpot PE=1 SV=3	XPOT_MOUSE	110 kDa	16990000		2000000	INF		3.08661	XPOT_MOUSE	2.62852	7.27852	7.10092
Methyltransferase-like protein 13 OS=Mus musculus GN=Mettl13 PE=1 SV=1	MET13_MOUSE	79 kDa	19064000		2000000	INF		3.25278	MET13_MOUSE	2.62835	7.32354	7.093
Unconventional myosin-Ie OS=Mus musculus GN=Myo1e PE=1 SV=1	MYO1E_MOUSE	127 kDa	12029000		2000000	INF		2.58844	MYO1E_MOUSE	2.62277	7.14703	7.12764
Mitochondrial import inner membrane translocase subunit TIM44 OS=Mus musculus GN=Timm44 PE=1 SV=2	TIM44_MOUSE	51 kDa	23366000	2749000	8247000	8.5	8.49982	1.50247	TIM44_MOUSE	2.62215	7.49987	7.52451
Protein Gm5431 OS=Mus musculus GN=Gm5431 PE=1 SV=1	Q5NCB3_MOUSE	95 kDa	12310000		2000000	INF		2.62176	Q5NCB3_MOUSE	2.62176	7.15564	7.15564
Pre-mRNA-splicing factor 38B OS=Mus musculus GN=Prpf38b PE=1 SV=1	PR38B_MOUSE	64 kDa	6966300		2000000	INF		1.80039	PR38B_MOUSE	2.62007	6.95261	7.18792
FACT complex subunit SSRP1 OS=Mus musculus GN=Ssrp1 PE=1 SV=2	SSRP1_MOUSE	81 kDa	44958000		2000000	INF		4.49051	SSRP1_MOUSE	2.61849	7.67171	7.69768
GPI transamidase component PIG-T OS=Mus musculus GN=Pigt PE=1 SV=2	PIGT_MOUSE	66 kDa	12279000		2000000	INF		2.61812	PIGT_MOUSE	2.61812	7.1547	7.1547
Cleavage and polyadenylation specificity factor subunit 3 OS=Mus musculus GN=Cpsf3 PE=1 SV=2	CPSF3_MOUSE	78 kDa	12000000		2000000	INF		2.58496	CPSF3_MOUSE	2.61743	7.14613	7.12579
Histone deacetylase 4 OS=Mus musculus GN=Hdac4 PE=1 SV=1	HDAC4_MOUSE	119 kDa	12273000		2000000	INF		2.61742	HDAC4_MOUSE	2.61742	7.15452	7.15452
Glutaminyl-peptide cyclotransferase-like protein OS=Mus musculus GN=Qpctl PE=1 SV=1	QPCTL_MOUSE	43 kDa	12267000		2000000	INF		2.61671	QPCTL_MOUSE	2.61671	7.15433	7.15433
[truncated: 2,387 more rows]

## Sheet: nonphospho from pSTY
Identified Proteins (3415/3443)	Accession Number	Molecular Weight	BT	MG	norm MG	calc BT/MG	BT/MG	Log2(norm BT/MG)	Accession Number	aveif Log2(norm BT/MG)	log10(Intensity)	aveif Log10(Intensity)
[truncated: 4,092 more rows]

[truncated: 2 more sheets: BT, MG]
