# Supplementary material for: Serial-omics of P53−/−, Brca1−/− Mouse Breast Tumor and Normal Mammary Gland
Source: Sci Rep. 2017 Nov 6;7:14503. doi: 10.1038/s41598-017-15132-y (PMC5674068; doi:10.1038/s41598-017-15132-y)
Supplement: Supplementary file 4 — Dataset IV_PathScan [file 41598_2017_15132_MOESM4_ESM.xlsx]

## Sheet: Sheet1
Mammary Gland	#	Area MG	Mammary Gland	MG	Area BT	Breast Tumor	BT	norm BT	Area K14	K14 CL	norm K14	norm K14	MCF7 Area	MCF7	norm MCF7	norm MCF7	Area	MCF10A	MCF10A	norm MCF10A
pos	1	275	211.196	57.807	198	200.04	19.116	46.8875	242	152.157	6.682	57.378	378	252.995	62.352	62.2212	1798	200.928	14.856	62.2983
EGFR/ErbB1	2	275	162.676	9.287	198	175.293	0	0	242	148.888	3.413	29.3073	378	197.852	7.209	7.19387	1798	166.801	0	0
HER2/ErbB2	3	275	151.742	0	198	177.136	0	0	242	148.488	3.013	25.8725	378	170.579	0	0	1798	169.689	0	0
HER3/ErbB3	4	275	161.495	8.106	198	192.692	11.768	28.8644	242	153.806	8.331	71.5379	378	186.519	0	0	1798	168.928	0	0
pos	5	275	223.404	70.015	198	214.884	33.96	83.2966	242	152.756	7.281	62.5216	378	251.778	61.135	61.0067	1798	200.928	14.856	62.2983
FGFR1	6	275	144.353	0	198	177.48	0	0	242	146.43	0.955	8.20054	378	194.95	4.307	4.29796	1798	176.398	0	0
FGFR3	7	275	161.92	8.531	198	180.374	0	0	242	150.169	4.694	40.3072	378	193.786	3.143	3.1364	1798	176.074	0	0
FGFR4	8	275	157.055	3.666	198	179.879	0	0	242	150.025	4.55	39.0706	378	177.265	0	0	1798	176.265	0	0
InsR	9	275	164.785	11.396	198	186.313	5.389	13.2181	242	151.169	5.694	48.8941	378	171.704	0	0	1798	176.1	0	0
IGF-IR	10	275	167.313	13.924	198	190.54	9.616	23.586	242	146.975	1.5	12.8804	378	173.315	0	0	1798	177.369	0	0
TrkA/NTRK1	11	275	140.611	0	198	177.424	0	0	242	142.599	0	0	378	180.929	0	0	1798	192.102	6.03	25.2867
TrkB/NTRK2	12	275	144.636	0	198	177.52	0	0	242	145.649	0.174	1.49413	378	170.63	0	0	1798	197.203	11.131	46.6776
Met/HGFR	13	275	155.833	2.444	198	175.732	0	0	242	144.665	0	0	378	165.063	0	0	1798	194.206	8.134	34.1098
Ron/MST1R	14	275	155.087	1.698	198	181.187	0.263	0.645083	242	146.31	0.835	7.1701	378	161.421	0	0	1798	208.609	22.537	94.5085
Ret	15	275	162.76	9.371	198	190.475	9.551	23.4266	242	137.694	0	0	378	155.603	0	0	1798	200.85	14.778	61.9712
ALK	16	275	142.262	0	198	173.722	0	0	242	139.496	0	0	378	183.389	0	0	1798	190.605	4.533	19.009
PDGFR	17	275	144.48	0	198	176.323	0	0	242	148.017	2.542	21.828	378	183.164	0	0	1798	189.387	3.315	13.9014
c-Kit/SCFR	18	275	149.305	0	198	181.535	0.611	1.49865	242	150.69	5.215	44.781	378	173.058	0	0	1798	199.467	13.395	56.1717
FLT3/Flk2	19	275	151.971	0	198	179.429	0	0	242	143.579	0	0	378	163.304	0	0	1798	210.657	24.585	103.097
M-CSFR/CSF-1R	20	275	157.884	4.495	198	187.924	7	17.1695	242	139.529	0	0	378	163.153	0	0	1798	194.67	8.598	36.0555
EphA1	21	275	147.36	0	198	181.111	0.187	0.458671	242	148.062	2.587	22.2144	378	181.392	0	0	1798	182.747	0	0
EphA2	22	275	150.225	0	198	179.551	0	0	242	150.843	5.368	46.0948	378	182.455	0	0	1798	191.578	5.506	23.0893
EphA3	23	275	152.193	0	198	182.192	1.268	3.11013	242	153.607	8.132	69.8291	378	170.595	0	0	1798	200.836	14.764	61.9125
EphB1	24	275	154.018	0.629	198	189.333	8.409	20.6255	242	153.244	7.769	66.712	378	163.942	0	0	1798	189.218	3.146	13.1927
EphB3	25	275	158.76	5.371	198	193.48	12.556	30.7972	242	149.318	3.843	32.9997	378	159.569	0	0	1798	188.827	2.755	11.553
EphB4	26	275	149.713	0	198	180.798	0	0	242	154.74	9.265	79.5581	378	171.479	0	0	1798	180.839	0	0
Tyro3/Dtk	27	275	161.36	7.971	198	185.313	4.389	10.7653	242	157.764	12.289	105.525	378	170.259	0	0	1798	181.601	0	0
Axl	28	275	165.444	12.055	198	189.48	8.556	20.986	242	157.57	12.095	103.859	378	166.008	0	0	1798	180.015	0	0
Tie2/TEK	29	275	170.622	17.233	198	203.045	22.121	54.2581	242	158.831	13.356	114.687	378	168.373	0	0	1798	187.209	1.137	4.76799
VEGFR2/KDR	30	275	164.269	10.88	198	203.944	23.02	56.4632	242	155.541	10.066	86.4363	378	153.648	0	0	1798	182.496	0	0
Akt/PKB/Rac T308	31	275	206.018	52.629	198	192.424	11.5	28.207	242	154.541	9.066	77.8493	378	200.312	9.669	9.64871	1798	178.548	0	0
Akt/PKB/Rac S473	32	275	240.305	86.916	198	195.152	14.228	34.8983	242	157.062	11.587	99.497	378	180.034	0	0	1798	184.026	0	0
p44/42 MAPK (ERK1/2)	33	275	246.273	92.884	198	222.152	41.228	101.123	242	157.517	12.042	103.404	378	178.587	0	0	1798	182.422	0	0
S6 S235/236	34	275	213.738	60.349	198	218.04	37.116	91.0376	242	158.632	13.157	112.979	378	204.902	14.259	14.2291	1798	185.898	0	0
c-Abl	35	275	170.705	17.316	198	200.707	19.783	48.5235	242	156.909	11.434	98.1832	378	168.799	0	0	1798	185.275	0	0
IRS-1	36	275	152.807	0	198	182.419	1.495	3.66692	242	154.236	8.761	75.2303	378	202.439	11.796	11.7712	1798	176.967	0	0
Zap-70	37	275	164.353	10.964	198	180.525	0	0	242	156.372	10.897	93.572	378	197.405	6.762	6.74781	1798	170.21	0	0
Src	38	275	168.778	15.389	198	189.187	8.263	20.2674	242	157.653	12.178	104.572	378	188.915	0	0	1798	172.617	0	0
Lck	39	275	164.549	11.16	198	187.606	6.682	16.3895	242	157.587	12.112	104.005	378	181.548	0	0	1798	173.939	0	0
Stat1 Y701	40	275	164.949	11.56	198	190.848	9.924	24.3415	242	154.116	8.641	74.1998	378	181.923	0	0	1798	173.882	0	0
pos	41	275	212.462	59.073	198	204.045	23.121	56.7109	242	153.277	7.802	66.9954	378	254.444	63.801	63.6671	1798	200.928	14.856	62.2983
Stat3 Y705	42	275	163.422	10.033	198	186.051	5.127	12.5754	242	152.835	7.36	63.2	378	209.426	18.783	18.7436	1798	161.114	0	0
neg	43	275	153.389	0	198	180.924	0	0	242	145.475	0	0	378	190.643	0	0	1798	186.072	0	0
pos ave	44	275	215.687	62.2983	198	206.323	25.399	62.2983	242	152.73	7.255	62.2983	378	253.072	62.4293	62.2983		200.928	14.856	62.2983
																				4.19348
