# Supplementary material for: Serial-omics of P53−/−, Brca1−/− Mouse Breast Tumor and Normal Mammary Gland
Source: Sci Rep. 2017 Nov 6;7:14503. doi: 10.1038/s41598-017-15132-y (PMC5674068; doi:10.1038/s41598-017-15132-y)
Supplement: Supplementary file 5 — Dataset V_Phosphoproteomics [file 41598_2017_15132_MOESM5_ESM.xlsx]

## Sheet: Final Doc
Protein name	Protein accession numbers	Protein molecular weight (Da)	Peptide sequence	ProteinpSTY	Fixed modifications identified by spectrum	Variable modifications identified by spectrum	Spectrum charge	Retention Time (sec)	Breast tumor	Mammary Gland	norm MG	norm BT/MG	log2(norm BT/MG)	log10(intensity)	Protein level	Log2(norm pSTY/prot)
14-3-3 protein epsilon OS=Mus musculus GN=Ywhae PE=1 SV=1	1433E_MOUSE	29175	AAFDDAIAELDTLsEESYKDSTLImqLLR	1433E;s210	0	s14: Phospho (+79.97), m25: Oxidation (+15.99), q26: Deamidated (+0.98)	3	7252.69	39764	3200	64000	0.621313	-0.686609	4.6331	0.706154	-0.184663
Eukaryotic translation initiation factor 4E-binding protein 1 OS=Mus musculus GN=Eif4ebp1 PE=1 SV=3	4EBP1_MOUSE	12325	nsPVAKTPPKDLPAIPGVTSPTSDEPPmqASQSQLPSSPEDK	4EBP1;s64	0	n1: Deamidated (+0.98), s2: Phospho (+79.97), m28: Oxidation (+15.99), q29: Deamidated (+0.98)	4	4247.03	18011.4	3200	64000	0.281428	-1.82916	4.32657
5-hydroxytryptamine receptor 3B OS=Mus musculus GN=Htr3b PE=2 SV=1	5HT3B_MOUSE	50321.7	SINnSLRtR	5HT3B;t390	0	n4: Deamidated (+0.98), t8: Phospho (+79.97)	3	1130.77	214765	3200	64000	3.70458	1.88931	5.38077
Protein BC034090 OS=Mus musculus GN=BC034090 PE=1 SV=1	A0A087WP46_MOUSE	130308	AqGLEALGSVAnALsLSDR	A0A087WP46;s276	0	q2: Deamidated (+0.98), n12: Deamidated (+0.98), s15: Phospho (+79.97)	3	1492.03	6000	17520.5	350410	0.0171228	-5.86794	4.37145	15.2809	-9.8016
Protein Zmynd8 OS=Mus musculus GN=Zmynd8 PE=1 SV=1	A2A484_MOUSE	136944	QDAIGKPPPSSTSAGNQsPPETPVLTR	A2A484;s763	0	s18: Phospho (+79.97)	3	3119.84	34627.4	3200	64000	0.578933	-0.788531	4.60486
Protein Gm884 OS=Mus musculus GN=Gm884 PE=1 SV=1	A2A9H6_MOUSE	405691	SKsVQEtPTqIInSPK	A2A9H6;s1920,t1924	0	s3: Phospho (+79.97), t7: Phospho (+79.97), q10: Deamidated (+0.98), n13: Deamidated (+0.98)	3	3803.19	160699	3200	64000	2.51092	1.32822	5.21458
Protein Tcp11x2 OS=Mus musculus GN=Tcp11x2 PE=2 SV=1	A2AEI7_MOUSE	57109.8	DtGLTALSSENRASLVGqLRNIAK	A2AEI7;t395	0	t2: Phospho (+79.97), q18: Deamidated (+0.98)	3	4994.19	6000	4704.06	94081.2	0.0637747	-3.97087	4.02955
Protein Gm13101 OS=Mus musculus GN=Gm13101 PE=4 SV=1	A2ASJ0_MOUSE	54507.8	NFQAPPtLLSLAVQsLAK	A2ASJ0;t8,s16	0	t7: Phospho (+79.97), s15: Phospho (+79.97)	3	4813.23	6000	13942.6	278852	0.0215168	-5.53839	4.29978
AP2-associated protein kinase 1 OS=Mus musculus GN=Aak1 PE=1 SV=2	AAK1_MOUSE	103346	ILSDVTHsAVFGVPASK	AAK1;s640	0	s8: Phospho (+79.97)	3	4999.16	44628.1	3200	64000	0.697314	-0.52012	4.67968	0.244028	1.51476
AP2-associated protein kinase 1 OS=Mus musculus GN=Aak1 PE=1 SV=2	AAK1_MOUSE	103346	ILSDVtHSAVFGVPASK	AAK1;t638	0	t6: Phospho (+79.97)	3	4970.71	65695.9	3200	64000	1.0265	0.0377314	4.83819	0.244028	2.07262
ATP-binding cassette sub-family F member 1 OS=Mus musculus GN=Abcf1 PE=1 SV=1	ABCF1_MOUSE	94947.9	QLSVPAsDEEDEVPAPIPR	ABCF1;s107	0	s7: Phospho (+79.97)	2	4151.31	16212.8	3200	64000	0.402942	-1.31135	4.46502	5.32163	-3.72322
ATP-binding cassette sub-family F member 1 OS=Mus musculus GN=Abcf1 PE=1 SV=1	ABCF1_MOUSE	94947.9	SKPAAADsEGEEEEEDTAK	ABCF1;s194	0	s8: Phospho (+79.97)	3	1523.41	48553.1	3200	64000	0.758642	-0.398508	4.71394	5.32163	-2.81038
Acetyl-CoA carboxylase 1 OS=Mus musculus GN=Acaca PE=1 SV=1	ACACA_MOUSE	265259	FIIGSVSEDnsEDEISNLVK	ACACA;s29	0	n10: Deamidated (+0.98), s11: Phospho (+79.97)	2	5366.13	17833.4	3200	64000	0.327532	-1.61029	4.38362	0.38366	-0.228194
Acetyl-CoA carboxylase 1 OS=Mus musculus GN=Acaca PE=1 SV=1	ACACA_MOUSE	265259	tAQImFQAYGDKqGPLHGMLINTPyVTKDLLQsK	ACACA;t1552,y1576,s1584	0	t1: Phospho (+79.97), m5: Oxidation (+15.99), q13: Deamidated (+0.98), y25: Phospho (+79.97), s33: Phospho (+79.97)	3	6811.73	43708.5	3200	64000	0.682945	-0.550158	4.67125	0.38366	0.831942
Acetyl-coenzyme A transporter 1 OS=Mus musculus GN=Slc33a1 PE=1 SV=1	ACATN_MOUSE	61078.2	RDsVGGEGDREVLLGDAGPGDLPK	ACATN;s42	0	s3: Phospho (+79.97)	3	3854.05	87060.4	3200	64000	1.36032	0.443945	4.9555
Apoptotic chromatin condensation inducer in the nucleus OS=Mus musculus GN=Acin1 PE=1 SV=3	ACINU_MOUSE	150718	TAQVPsPPR	ACINU;s1003	0	s6: Phospho (+79.97)	2	2123.46	189544	3200	64000	3.62939	1.85973	5.37203	2.68385	0.435424
Apoptotic chromatin condensation inducer in the nucleus OS=Mus musculus GN=Acin1 PE=1 SV=3	ACINU_MOUSE	150718	SLsPLSGTTDTK	ACINU;s479	0	s3: Phospho (+79.97)	2	2603.37	91220	3200	64000	1.76291	0.817962	5.06481	2.68385	-0.606343
Apoptotic chromatin condensation inducer in the nucleus OS=Mus musculus GN=Acin1 PE=1 SV=3	ACINU_MOUSE	150718	GVQAGNsDTEGGQPGR	ACINU;s838	0	s7: Phospho (+79.97)	2	1245.35	21228	3200	64000	0.347382	-1.52541	4.40544	2.68385	-2.94971
Apoptotic chromatin condensation inducer in the nucleus OS=Mus musculus GN=Acin1 PE=1 SV=3	ACINU_MOUSE	150718	SLIPDIKPLAGQEAVVDLHADDSRIsEDETER	ACINU;s898	0	s26: Phospho (+79.97)	4	4965.7	244381	3200	64000	3.81845	1.93299	5.39372	2.68385	0.508684
Apoptotic chromatin condensation inducer in the nucleus OS=Mus musculus GN=Acin1 PE=1 SV=3	ACINU_MOUSE	150718	GVQAGNSDtEGGQPGR	ACINU;t840	0	t9: Phospho (+79.97)	2	1265.72	18747.2	3200	64000	0.292925	-1.7714	4.34138	2.68385	-3.1957
ATP-citrate synthase OS=Mus musculus GN=Acly PE=1 SV=1	ACLY_MOUSE	119731	TAsFSESR	ACLY;s455	0	s3: Phospho (+79.97)	2	1435.07	132912	3200	64000	2.82274	1.4971	5.26483	0.847509	1.7358
ATP-citrate synthase OS=Mus musculus GN=Acly PE=1 SV=1	ACLY_MOUSE	119731	TASFsESR	ACLY;s457	0	s5: Phospho (+79.97)	2	1478.74	6000	10498.1	209962	0.0285766	-5.12902	4.21743	0.847509	-4.89032
Peroxisomal acyl-coenzyme A oxidase 2 OS=Mus musculus GN=Acox2 PE=1 SV=2	ACOX2_MOUSE	76864.7	sYLqAqVsPGSIPqKPLPqsVmYLATPRPAR	ACOX2;s454,s461,s473	0	s1: Phospho (+79.97), q4: Deamidated (+0.98), q6: Deamidated (+0.98), s8: Phospho (+79.97), q14: Deamidated (+0.98), q19: Deamidated (+0.98), s20: Phospho (+79.97), m22: Oxidation (+15.99)	4	3681.21	90895.2	3200	64000	1.42024	0.506132	4.97357	1.56801	-0.142799
Actin-like protein 9 OS=Mus musculus GN=Actl9 PE=1 SV=1	ACTL9_MOUSE	45771	FQPSPETDGPLPLtSSTLMVSK	ACTL9;t22	0	t14: Phospho (+79.97)	3	5532.3	133147	3200	64000	2.08042	1.05688	5.13465
Alpha-adducin OS=Mus musculus GN=Add1 PE=1 SV=2	ADDA_MOUSE	80647.4	GDDASEEGQnGSsPK	ADDA;s465	0	n10: Deamidated (+0.98), s13: Phospho (+79.97)	2	823.536	7541.92	3200	64000	0.117842	-3.08507	4.03108	3.93392	-5.06104
Afadin OS=Mus musculus GN=Mllt4 PE=1 SV=3	AFAD_MOUSE	206502	QGAIYHGLATLLNQPsPmmQR	AFAD;s1107	0	s16: Phospho (+79.97), m18: Oxidation (+15.99), m19: Oxidation (+15.99)	3	4818.38	67959.9	3200	64000	1.06187	0.0866118	4.85224	0.84019	0.337824
Afadin OS=Mus musculus GN=Mllt4 PE=1 SV=3	AFAD_MOUSE	206502	SSPNVANQPPsPGGK	AFAD;s1182	0	s11: Phospho (+79.97)	2	1684.08	21975.5	3200	64000	0.343367	-1.54218	4.40098	0.84019	-1.29096
Adhesion G protein-coupled receptor A3 OS=Mus musculus GN=Adgra3 PE=2 SV=3	AGRA3_MOUSE	144700	AGLSDyGRR	AGRA3;y563	0	y6: Phospho (+79.97)	2	901.926	62298.7	3200	64000	0.973417	-0.0388698	4.81623
Aminoacyl tRNA synthase complex-interacting multifunctional protein 2 OS=Mus musculus GN=Aimp2 PE=1 SV=2	AIMP2_MOUSE	35377.8	mIHtPDADLDVTnILQADEPTTLATNTLDLNSVLGK	AIMP2;t82	0	m1: Oxidation (+15.99), t4: Phospho (+79.97), n13: Deamidated (+0.98)	3	6518.44	12587.1	3200	64000	0.196673	-2.34613	4.1983	6.60916	-5.07059
Aminoacyl tRNA synthase complex-interacting multifunctional protein 2 OS=Mus musculus GN=Aimp2 PE=1 SV=2	AIMP2_MOUSE	35377.8	MIHTPDADLDVtnILQADEPTTLATNTLDLNSVLGK	AIMP2;t90	0	t12: Phospho (+79.97), n13: Deamidated (+0.98)	3	6580.4	10638.3	3200	64000	0.166223	-2.5888	4.14108	6.60916	-5.31327
A-kinase anchor protein 12 OS=Mus musculus GN=Akap12 PE=1 SV=1	AKA12_MOUSE	180688	GPSEAPQEAEAEEGATsDGEK	AKA12;s584	0	s17: Phospho (+79.97)	2	2161.41	6669.02	3200	64000	0.104203	-3.26253	3.99427	0.546467	-2.39073
A-kinase anchor protein 1, mitochondrial OS=Mus musculus GN=Akap1 PE=1 SV=4	AKAP1_MOUSE	92194.4	SEsSGNLPSVADTR	AKAP1;s103	0	s3: Phospho (+79.97)	2	2709.36	69007.6	3200	64000	1.07824	0.108683	4.85858	5.72467	-2.40851
A-kinase anchor protein 1, mitochondrial OS=Mus musculus GN=Akap1 PE=1 SV=4	AKAP1_MOUSE	92194.4	SESSGNLPsVADTR	AKAP1;s109	0	s9: Phospho (+79.97)	2	2691.83	12634.1	3200	64000	0.197408	-2.34075	4.19959	5.72467	-4.85794
A-kinase anchor protein 8 OS=Mus musculus GN=Akap8 PE=1 SV=1	AKAP8_MOUSE	76295.5	ADsDGDLsENDDGAGDLR	AKAP8;s320,s325	0	s3: Phospho (+79.97), s8: Phospho (+79.97)	2	2725.41	20894.9	3200	64000	0.326483	-1.61492	4.38193	6.93866	-4.40958
RAC-beta serine/threonine-protein kinase OS=Mus musculus GN=Akt2 PE=1 SV=1	AKT2_MOUSE	55743.3	YFDDEFTAqSITItPPDRYDSLDPLELDQR	AKT2;t451	0	q9: Deamidated (+0.98), t14: Phospho (+79.97)	3	6023.54	21350.6	3200	64000	0.333603	-1.5838	4.39006
Proline-rich AKT1 substrate 1 OS=Mus musculus GN=Akt1s1 PE=1 SV=1	AKTS1_MOUSE	27483.7	AATATRPPGPPPAPqPPsPAPsPPPRPALAR	AKTS1;s88,s92	0	q15: Deamidated (+0.98), s18: Phospho (+79.97), s22: Phospho (+79.97)	3	3216.56	16194.9	3200	64000	0.253045	-1.98253	4.28769	1.65483	-2.70921
Alpha-protein kinase 1 OS=Mus musculus GN=Alpk1 PE=2 SV=2	ALPK1_MOUSE	136135	AAFGLTTVHsR	ALPK1;s366	0	s10: Phospho (+79.97)	3	2243.39	57090.3	3200	64000	0.892036	-0.164826	4.78025
Angiopoietin-2 OS=Mus musculus GN=Angpt2 PE=2 SV=2	ANGP2_MOUSE	56576.3	LVTATVNNSLLQKqqHDLMETVnSLLtmmsSPnSK	ANGP2;t260,s263	0	q14: Deamidated (+0.98), q15: Deamidated (+0.98), n23: Deamidated (+0.98), t27: Phospho (+79.97), m28: Oxidation (+15.99), m29: Oxidation (+15.99), s30: Phospho (+79.97), n33: Deamidated (+0.98)	3	7956.11	9724.5	3200	64000	0.151945	-2.71838	4.11141
Angiopoietin-4 OS=Mus musculus GN=Angpt4 PE=1 SV=1	ANGP4_MOUSE	57805.3	ILENNTQWLLKLEQsIKVNLR	ANGP4;s116	0	s15: Phospho (+79.97)	3	6694.31	28094.8	3200	64000	0.438981	-1.18777	4.49547
Ankyrin repeat and SAM domain-containing protein 1A OS=Mus musculus GN=Anks1a PE=1 SV=3	ANS1A_MOUSE	125245	SPsFASEWDEIEK	ANS1A;s679	0	s3: Phospho (+79.97)	2	4839.3	59461.8	3200	64000	1.13259	0.179624	4.87932
AP-1 complex subunit gamma-like 2 OS=Mus musculus GN=Ap1g2 PE=1 SV=2	AP1G2_MOUSE	87864.4	sFqLqLqAPsGNTIPAQGGLPITqVFRILnPnqAPLR	AP1G2;s726,s735	0	s1: Phospho (+79.97), q3: Deamidated (+0.98), q5: Deamidated (+0.98), q7: Deamidated (+0.98), s10: Phospho (+79.97), q24: Deamidated (+0.98), n30: Deamidated (+0.98), n32: Deamidated (+0.98), q33: Deamidated (+0.98)	3	6252.96	9417.08	3200	64000	0.147142	-2.76472	4.10096	1.95782	-3.73397
Transcription factor AP-2 gamma OS=Mus musculus GN=Tfap2c PE=1 SV=2	AP2C_MOUSE	49136.8	SYmNPGDQsPADSSK	AP2C;s433	0	m3: Oxidation (+15.99), s9: Phospho (+79.97)	2	1485.22	15734.5	3200	64000	0.245852	-2.02414	4.27725
AP-3 complex subunit delta-1 OS=Mus musculus GN=Ap3d1 PE=1 SV=1	AP3D1_MOUSE	135085	HSSLPTEsDEDIAPAQR	AP3D1;s760	0	s8: Phospho (+79.97)	2	2825.82	14902.2	3200	64000	0.232847	-2.10255	4.25773	2.88251	-3.62987
AP-3 complex subunit delta-1 OS=Mus musculus GN=Ap3d1 PE=1 SV=1	AP3D1_MOUSE	135085	VDIITEEmPEnALPsDEDDKDPNDPYR	AP3D1;s784	0	m8: Oxidation (+15.99), n11: Deamidated (+0.98), s15: Phospho (+79.97)	3	3985.34	16042.7	3200	64000	0.380675	-1.39337	4.44231	2.88251	-2.92069
AP-3 complex subunit delta-1 OS=Mus musculus GN=Ap3d1 PE=1 SV=1	AP3D1_MOUSE	135085	KGEDLDFWLsTTPPPAAAPIPAPSTEELAASTITSPK	AP3D1;s868	0	s10: Phospho (+79.97)	3	6046.73	13626.9	3200	64000	0.21292	-2.23161	4.226	2.88251	-3.75894
AP-3 complex subunit delta-1 OS=Mus musculus GN=Ap3d1 PE=1 SV=1	AP3D1_MOUSE	135085	KGEDLDFWLStTPPPAAAPIPAPSTEELAASTITSPK	AP3D1;t869	0	t11: Phospho (+79.97)	3	6072.12	10865.6	3200	64000	0.209036	-2.25818	4.221	2.88251	-3.7855
Anaphase-promoting complex subunit 4 OS=Mus musculus GN=Anapc4 PE=1 SV=1	APC4_MOUSE	91711.1	IKEEVLSEsETEAHQDAAALDPDVVIK	APC4;s779	0	s9: Phospho (+79.97)	3	4710.81	48475.7	3200	64000	0.966214	-0.0495857	4.81377	3.48371	-1.85021
Apoptosis inhibitor 5 OS=Mus musculus GN=Api5 PE=1 SV=2	API5_MOUSE	56787.4	TSEDTsSGSPPK	API5;s461	0	s6: Phospho (+79.97)	2	912.797	26037.4	3200	64000	0.406834	-1.29749	4.46594	3.07857	-2.91975
Apoptosis inhibitor 5 OS=Mus musculus GN=Api5 PE=1 SV=2	API5_MOUSE	56787.4	TSEDTSSGsPPKK	API5;s464	0	s9: Phospho (+79.97)	2	737.967	18877.2	3200	64000	0.415895	-1.26571	4.47693	3.07857	-2.88797
Apoptosis inhibitor 5 OS=Mus musculus GN=Api5 PE=1 SV=2	API5_MOUSE	56787.4	KsPGGPK	API5;s469	0	s2: Phospho (+79.97)	2	887.993	6000	18465.1	369302	0.0162469	-5.94369	4.38855	3.07857	-7.56595
Arginine and glutamate-rich protein 1 OS=Mus musculus GN=Arglu1 PE=1 SV=2	ARGL1_MOUSE	32887.9	ASsPPDR	ARGL1;s75	0	s3: Phospho (+79.97)	2	147.113	14717.5	3200	64000	0.317414	-1.65556	4.37238	15.2826	-5.58938
Rho guanine nucleotide exchange factor 40 OS=Mus musculus GN=Arhgef40 PE=1 SV=1	ARH40_MOUSE	165134	IQQQLGEEAsPR	ARH40;s959	0	s10: Phospho (+79.97)	2	1996.04	41037.6	3200	64000	0.641212	-0.641126	4.64579	26.011	-5.34218
Rho guanine nucleotide exchange factor 7 OS=Mus musculus GN=Arhgef7 PE=1 SV=2	ARHG7_MOUSE	97058	msGFIYQGK	ARHG7;s497	0	m1: Oxidation (+15.99), s2: Phospho (+79.97)	2	2754.82	131204	3200	64000	2.49635	1.31982	5.21226	4.76421	-0.932416
Rho guanine nucleotide exchange factor 16 OS=Mus musculus GN=Arhgef16 PE=1 SV=3	ARHGG_MOUSE	80383.2	GLNTSHEsDDDILDEPSGPVGTQR	ARHGG;s234	0	s8: Phospho (+79.97)	3	3544.27	58746.6	3200	64000	0.917916	-0.123567	4.79202
Rho guanine nucleotide exchange factor 16 OS=Mus musculus GN=Arhgef16 PE=1 SV=3	ARHGG_MOUSE	80383.2	GLntSHESDDDILDEPSGPVGTQR	ARHGG;t230	0	n3: Deamidated (+0.98), t4: Phospho (+79.97)	3	3570.43	44751.3	3200	64000	0.699239	-0.516142	4.6808
Armadillo repeat-containing protein 10 OS=Mus musculus GN=Armc10 PE=1 SV=1	ARM10_MOUSE	33311.8	sAEDLTDGSYDDILNAEQLK	ARM10;s43	0	s1: Phospho (+79.97)	2	5029.91	10428.4	3200	64000	0.497145	-1.00826	4.55715	7.46643	-3.90868
Ankyrin repeat and SOCS box protein 18 OS=Mus musculus GN=Asb18 PE=2 SV=1	ASB18_MOUSE	50700	SSWDSPPDyPLsSDIVR	ASB18;y10,s13	0	y9: Phospho (+79.97), s12: Phospho (+79.97)	2	1474.78	20303.1	3200	64000	0.317236	-1.65637	4.37113
Set1/Ash2 histone methyltransferase complex subunit ASH2 OS=Mus musculus GN=Ash2l PE=1 SV=1	ASH2L_MOUSE	68251.5	QSSAVsASGNLNGGIAAGsSGKGRGAK	ASH2L;s273,s286	0	s6: Phospho (+79.97), s19: Phospho (+79.97)	3	1241.43	6000	19289.1	385782	0.0155528	-6.00668	4.40293	7.67891	-8.94758
Sodium/potassium-transporting ATPase subunit alpha-1 OS=Mus musculus GN=Atp1a1 PE=1 SV=1	AT1A1_MOUSE	112985	IVEIPFNStNKYqLSIHK	AT1A1;t485	0	t9: Phospho (+79.97), q13: Deamidated (+0.98)	3	3978.15	6000	10603.1	212062	0.0282936	-5.14338	4.22019	0.736485	-4.70211
Plasma membrane calcium-transporting ATPase 1 OS=Mus musculus GN=Atp2b1 PE=1 SV=1	AT2B1_MOUSE	134751	IEDsEPHIPLIDDTDAEDDAPTKR	AT2B1;s1155	0	s4: Phospho (+79.97)	3	4208.56	49315.3	3200	64000	0.770552	-0.376037	4.72029	1.57162	-1.02829
Phospholipid-transporting ATPase IA OS=Mus musculus GN=Atp8a1 PE=1 SV=2	AT8A1_MOUSE	131417	SEsLQQNLLHGYAFSQDEnGIVSQSEVIR	AT8A1;s1126	0	s3: Phospho (+79.97), n19: Deamidated (+0.98)	3	5332.87	19266.4	3200	64000	0.301037	-1.73198	4.35153	7.591	-4.65627
Transcriptional regulator ATRX OS=Mus musculus GN=Atrx PE=1 SV=3	ATRX_MOUSE	278590	YVEsDDEKPTDENVNEK	ATRX;s92	0	s4: Phospho (+79.97)	2	1898.98	5013.41	3200	64000	0.260531	-1.94047	4.33559	1.34405	-2.36706
Ataxin-2-like protein OS=Mus musculus GN=Atxn2l PE=1 SV=1	ATX2L_MOUSE	110647	GPPQsPVFEGVYNNSR	ATX2L;s109	0	s5: Phospho (+79.97)	2	3687.59	55509.2	3200	64000	0.867331	-0.205345	4.76871	0.297168	1.5453
Ataxin-2-like protein OS=Mus musculus GN=Atxn2l PE=1 SV=1	ATX2L_MOUSE	110647	EVDGLLTSDPmGsPVSSK	ATX2L;s597	0	m11: Oxidation (+15.99), s13: Phospho (+79.97)	2	3430.89	27247.2	3200	64000	0.425738	-1.23196	4.48355	0.297168	0.518685
Ancient ubiquitous protein 1 OS=Mus musculus GN=Aup1 PE=1 SV=1	AUP1_MOUSE	46121.2	LRPQSVqSSFPSPPSPsSDVQLTTLAHR	AUP1;s292	0	q7: Deamidated (+0.98), s17: Phospho (+79.97)	3	4364.99	43004.6	3200	64000	0.671947	-0.573581	4.66469	6.1925	-3.2041
Phosphatase and actin regulator OS=Mus musculus GN=Phactr2 PE=1 SV=1	B1AVP0_MOUSE	69251.3	LsQRPTtEELEQRnILKqK	B1AVP0;s520,t525	0	s2: Phospho (+79.97), t7: Phospho (+79.97), n14: Deamidated (+0.98), q18: Deamidated (+0.98)	3	5530.43	39246.1	3200	64000	0.61322	-0.705523	4.62784
Bcl-2-like protein 13 OS=Mus musculus GN=Bcl2l13 PE=1 SV=2	B2L13_MOUSE	46718.8	TsPTPSVFVELGEEELEAVTARPEAVER	B2L13;s343	0	s2: Phospho (+79.97)	3	7070.12	177473	3200	64000	2.77302	1.47146	5.25689	0.526712	2.39637
EG627828 protein OS=Mus musculus GN=Gm6793 PE=1 SV=1	B2RXM2_MOUSE	36609.9	SSGsPYGGGYGSGGGSGGYGSR	B2RXM2;s331	0	s4: Phospho (+79.97)	2	2278.69	8843.09	3200	64000	0.180581	-2.46928	4.1731	1.58959	-3.13794
Ppfia1 protein OS=Mus musculus GN=Ppfia1 PE=1 SV=1	B2RXQ2_MOUSE	142679	RSsDGSLsHEDLAK	B2RXQ2;s239,s244	0	s3: Phospho (+79.97), s8: Phospho (+79.97)	2	1819.2	24583.1	3200	64000	0.384111	-1.38041	4.44378	8.48384	-4.46512
Large proline-rich protein BAG6 OS=Mus musculus GN=Bag6 PE=1 SV=1	BAG6_MOUSE	121036	ENAsPAPGTTAEEAmSR	BAG6;s995	0	s4: Phospho (+79.97), m15: Oxidation (+15.99)	2	1816.88	17352	3200	64000	0.271125	-1.88297	4.31285	3.20887	-3.56503
Ubiquitin carboxyl-terminal hydrolase BAP1 OS=Mus musculus GN=Bap1 PE=1 SV=1	BAP1_MOUSE	80492.5	SSQGSQGSsGLEEK	BAP1;s595	0	s9: Phospho (+79.97)	2	702.62	29620.9	3200	64000	0.462827	-1.11146	4.51615
Basigin OS=Mus musculus GN=Bsg PE=1 SV=2	BASI_MOUSE	42444.4	KPDQtLDEDDPGAAPLK	BASI;t358	0	t5: Phospho (+79.97)	2	2605.5	34257.3	3200	64000	0.53527	-0.90166	4.57354	3.79094	-2.82422
Tyrosine-protein kinase BAZ1B OS=Mus musculus GN=Baz1b PE=1 SV=2	BAZ1B_MOUSE	170655	LADDEGDsDSESVGQSR	BAZ1B;s1464	0	s8: Phospho (+79.97)	2	1779.01	4898.71	3200	64000	0.24103	-2.05272	4.27866	11.2183	-5.5405
Tyrosine-protein kinase BAZ1B OS=Mus musculus GN=Baz1b PE=1 SV=2	BAZ1B_MOUSE	170655	LADDEGDsDSEsVGQSR	BAZ1B;s1464,s1468	0	s8: Phospho (+79.97), s12: Phospho (+79.97)	2	1767.77	13349	3200	64000	0.208578	-2.26134	4.21877	11.2183	-5.74912
Tyrosine-protein kinase BAZ1B OS=Mus musculus GN=Baz1b PE=1 SV=2	BAZ1B_MOUSE	170655	LADDEGDSDsESVGQSR	BAZ1B;s1466	0	s10: Phospho (+79.97)	2	1720.16	6749.28	3200	64000	0.133792	-2.90193	4.07294	11.2183	-6.38971
[3-methyl-2-oxobutanoate dehydrogenase [lipoamide]] kinase, mitochondrial OS=Mus musculus GN=Bckdk PE=1 SV=1	BCKD_MOUSE	46589.5	StSATDTHHVELAR	BCKD;t32	0	t2: Phospho (+79.97)	2	1779.87	50592.4	3200	64000	0.790506	-0.339151	4.73072
Bcl-2-associated transcription factor 1 OS=Mus musculus GN=Bclaf1 PE=1 SV=2	BCLF1_MOUSE	106006	KAEGEPQEEsPLK	BCLF1;s177	0	s10: Phospho (+79.97)	2	1596.83	19683.4	3200	64000	0.739915	-0.434569	4.70745	4.51833	-2.61036
Bcl-2-associated transcription factor 1 OS=Mus musculus GN=Bclaf1 PE=1 SV=2	BCLF1_MOUSE	106006	FHDsEGDDTEETEDYR	BCLF1;s395	0	s4: Phospho (+79.97)	2	2230.05	9898.26	3200	64000	0.516797	-0.95233	4.57089	4.51833	-3.12812
Bcl-2-associated transcription factor 1 OS=Mus musculus GN=Bclaf1 PE=1 SV=2	BCLF1_MOUSE	106006	KEVQsPEQVK	BCLF1;s494	0	s5: Phospho (+79.97)	2	1095.38	18498.9	3200	64000	1.1346	0.182182	4.88507	4.51833	-1.99361
Bcl-2-associated transcription factor 1 OS=Mus musculus GN=Bclaf1 PE=1 SV=2	BCLF1_MOUSE	106006	ELFDYsPPLHK	BCLF1;s510	0	s6: Phospho (+79.97)	2	4181.65	60845.3	3200	64000	3.49907	1.80697	5.35793	4.51833	-0.368818
Bcl-2-associated transcription factor 1 OS=Mus musculus GN=Bclaf1 PE=1 SV=2	BCLF1_MOUSE	106006	SIFREEsPLR	BCLF1;s529	0	s7: Phospho (+79.97)	3	3045.55	145443	3200	64000	2.27255	1.18431	5.17214	4.51833	-0.991481
Bcl-2-associated transcription factor 1 OS=Mus musculus GN=Bclaf1 PE=1 SV=2	BCLF1_MOUSE	106006	IDIsPSALR	BCLF1;s656	0	s4: Phospho (+79.97)	2	3781.25	73027.5	3200	64000	2.01856	1.01333	5.12264	4.51833	-1.16247
Class E basic helix-loop-helix protein 40 OS=Mus musculus GN=Bhlhe40 PE=1 SV=1	BHE40_MOUSE	45362.4	LPsPLAHSSLDSSALLQALK	BHE40;s383	0	s3: Phospho (+79.97)	3	5638.22	100238	3200	64000	1.56622	0.647286	5.01468
Brefeldin A-inhibited guanine nucleotide-exchange protein 2 OS=Mus musculus GN=Arfgef2 PE=1 SV=1	BIG2_MOUSE	202243	ELEKPmqSKPQSPVIQATAGsPK	BIG2;s227	0	m6: Oxidation (+15.99), q7: Deamidated (+0.98), s21: Phospho (+79.97)	3	2466.95	33110.3	3200	64000	0.591385	-0.757832	4.61349	4.14447	-2.80902
Myc box-dependent-interacting protein 1 OS=Mus musculus GN=Bin1 PE=1 SV=1	BIN1_MOUSE	64469.8	SPSPPPDGSPAAtPEIR	BIN1;t308	0	t13: Phospho (+79.97)	2	2636.49	6000	1340.97	26819.4	0.223719	-2.16024	3.86575	9.10234	-5.34648
BCL2/adenovirus E1B 19 kDa protein-interacting protein 2 OS=Mus musculus GN=Bnip2 PE=1 SV=2	BNIP2_MOUSE	37770.2	KGsITEYTATEEK	BNIP2;s114	0	s3: Phospho (+79.97)	2	2190.82	47692.4	3200	64000	0.820023	-0.286264	4.74585
Ribosome biogenesis protein BOP1 OS=Mus musculus GN=Bop1 PE=1 SV=1	BOP1_MOUSE	82545.9	GDyLAVVLSSQEHtQVLLHQVSR	BOP1;y534,t545	0	y3: Phospho (+79.97), t14: Phospho (+79.97)	3	7142.57	6000	1346.89	26937.8	0.222735	-2.1666	3.8661	9.54365	-5.42114
Cdc42 effector protein 1 OS=Mus musculus GN=Cdc42ep1 PE=1 SV=1	BORG5_MOUSE	43096	NAIsLPQLNQATYDSLVmGK	BORG5;s121	0	s4: Phospho (+79.97), m18: Oxidation (+15.99)	3	5577.67	6000	11344.8	226896	0.0264438	-5.24092	4.23917
BRCA1-associated protein OS=Mus musculus GN=Brap PE=1 SV=1	BRAP_MOUSE	66991	EQSESVNTAPEsPSK	BRAP;s116	0	s12: Phospho (+79.97)	2	1487.97	17239.5	3200	64000	0.292112	-1.77541	4.34053
Basic leucine zipper and W2 domain-containing protein 1 OS=Mus musculus GN=Bzw1 PE=1 SV=1	BZW1_MOUSE	48044.7	NAEEEsESEAEEGD	BZW1;s411	0	s6: Phospho (+79.97)	2	1384.42	15296	3200	64000	0.239	-2.06492	4.26708	2.99053	-3.64532
Uncharacterized protein C1orf131 homolog OS=Mus musculus PE=1 SV=1	CA131_MOUSE	31344.8	LREELQSAPAAPSEVPVTTAVSLsPPK	CA131;s106	0	s24: Phospho (+79.97)	3	4372.82	100802	3200	64000	1.57503	0.65538	5.01704
Voltage-dependent L-type calcium channel subunit beta-2 OS=Mus musculus GN=Cacnb2 PE=1 SV=1	CACB2_MOUSE	73149.4	mVQSDTSKSPPVAAVAQESQMELLEsAAPAGALGAqsYGK	CACB2;s26,s37	0	m1: Oxidation (+15.99), s26: Phospho (+79.97), q36: Deamidated (+0.98), s37: Phospho (+79.97)	4	2017.56	23006.4	3200	64000	0.359475	-1.47604	4.41841
Calnexin OS=Mus musculus GN=Canx PE=1 SV=1	CALX_MOUSE	67280.1	qKsDAEEDGVTGSQDEEDSKPK	CALX;s553	0	q1: Deamidated (+0.98), s3: Phospho (+79.97)	3	1329.82	19038.9	3200	64000	0.65761	-0.604696	4.66307	1.59733	-1.28036
Calnexin OS=Mus musculus GN=Canx PE=1 SV=1	CALX_MOUSE	67280.1	QKsDAEEDGVTGsQDEEDSKPK	CALX;s553,s563	0	s3: Phospho (+79.97), s13: Phospho (+79.97)	3	1517.06	29301.1	3200	64000	0.640602	-0.642499	4.64656	1.59733	-1.31816
Calnexin OS=Mus musculus GN=Canx PE=1 SV=1	CALX_MOUSE	67280.1	SDAEEDGVTGsQDEEDSKPK	CALX;s563	0	s11: Phospho (+79.97)	3	1590.2	55272.2	3200	64000	2.04539	1.03237	5.13067	1.59733	0.356714
Calnexin OS=Mus musculus GN=Canx PE=1 SV=1	CALX_MOUSE	67280.1	AEEDEILnRsPR	CALX;s582	0	n8: Deamidated (+0.98), s10: Phospho (+79.97)	2	2350.55	64218	3200	64000	14.9655	3.90357	5.98704	1.59733	3.22791
Calnexin OS=Mus musculus GN=Canx PE=1 SV=1	CALX_MOUSE	67280.1	SDAEEDGVtGSQDEEDSKPK	CALX;t561	0	t9: Phospho (+79.97)	3	1579.63	39362.4	3200	64000	0.615038	-0.701254	4.62903	1.59733	-1.37691
Calpain-9 OS=Mus musculus GN=Capn9 PE=2 SV=2	CAN9_MOUSE	78980.1	nIISLMDTsGNGK	CAN9;s576	0	n1: Deamidated (+0.98), s9: Phospho (+79.97)	2	3125.3	96059.1	3200	64000	1.50092	0.58585	4.99677
Calpain-9 OS=Mus musculus GN=Capn9 PE=2 SV=2	CAN9_MOUSE	78980.1	tSLGLIK	CAN9;t246	0	t1: Phospho (+79.97)	2	1124.52	97307.1	3200	64000	1.52042	0.604473	5.0022
Carboxyl-terminal PDZ ligand of neuronal nitric oxide synthase protein OS=Mus musculus GN=Nos1ap PE=1 SV=3	CAPON_MOUSE	55874	QVQELELKLsGQntmGSQDSLLEItFR	CAPON;s360,t364,t375	0	s10: Phospho (+79.97), n13: Deamidated (+0.98), t14: Phospho (+79.97), m15: Oxidation (+15.99), t25: Phospho (+79.97)	4	2190.69	6000	6748.58	134972	0.0444538	-4.49155	4.10546
Protein CASC3 OS=Mus musculus GN=Casc3 PE=1 SV=3	CASC3_MOUSE	75769.9	QsGDGQESTEPVENK	CASC3;s145	0	s2: Phospho (+79.97)	2	1279.24	12326.5	3200	64000	0.221598	-2.17398	4.24075	2.21093	-3.31864
Uncharacterized protein C2orf78 homolog OS=Mus musculus GN=Gm5592 PE=2 SV=1	CB078_MOUSE	93729.6	AEEnLsIPKtKR	CB078;s537,t541	0	n4: Deamidated (+0.98), s6: Phospho (+79.97), t10: Phospho (+79.97)	3	1157.9	72771.7	3200	64000	1.13706	0.185306	4.88065
Chromobox protein homolog 1 OS=Mus musculus GN=Cbx1 PE=1 SV=1	CBX1_MOUSE	21418.1	ADsDSEDKGEESKPK	CBX1;s89	0	s3: Phospho (+79.97)	2	740.402	10555.7	3200	64000	0.51581	-0.955089	4.5828	0.688882	-0.417417
Chromobox protein homolog 3 OS=Mus musculus GN=Cbx3 PE=1 SV=2	CBX3_MOUSE	20856	RKsLSDSESDDSK	CBX3;s93	0	s3: Phospho (+79.97)	2	783.032	28890.1	3200	64000	0.451408	-1.1475	4.50637	0.968436	-1.10123
Chromobox protein homolog 3 OS=Mus musculus GN=Cbx3 PE=1 SV=2	CBX3_MOUSE	20856	KSLsDSESDDSK	CBX3;s95	0	s4: Phospho (+79.97)	2	860.892	20603.4	3200	64000	0.711899	-0.490256	4.69089	0.968436	-0.443986
Chromobox protein homolog 3 OS=Mus musculus GN=Cbx3 PE=1 SV=2	CBX3_MOUSE	20856	SLSDSEsDDSK	CBX3;s99	0	s7: Phospho (+79.97)	2	955.327	17772.1	3200	64000	0.277689	-1.84846	4.32164	0.968436	-1.80219
Chromobox protein homolog 8 OS=Mus musculus GN=Cbx8 PE=1 SV=1	CBX8_MOUSE	39861.4	VDDKPSsPGDSSK	CBX8;s164	0	s7: Phospho (+79.97)	2	856.118	21907	3200	64000	0.503015	-0.991328	4.55158
Uncharacterized protein C3orf38 homolog OS=Mus musculus PE=2 SV=1	CC038_MOUSE	39532.7	qIIDSGTGDqVLHsGDEALLNK	CC038;s329	0	q1: Deamidated (+0.98), q10: Deamidated (+0.98), s14: Phospho (+79.97)	3	5221	82039.7	3200	64000	1.28187	0.35825	4.93064
Cell cycle and apoptosis regulator protein 2 OS=Mus musculus GN=Ccar2 PE=1 SV=2	CCAR2_MOUSE	103003	RPSsGGEEEEK	CCAR2;s626	0	s4: Phospho (+79.97)	2	642.609	41214.4	3200	64000	0.643975	-0.634923	4.64752	2.91681	-2.17931
Coiled-coil domain-containing protein 6 OS=Mus musculus GN=Ccdc6 PE=1 SV=1	CCDC6_MOUSE	52939.8	LDQPVSAPPsPR	CCDC6;s237	0	s10: Phospho (+79.97)	2	2337.86	29829.2	3200	64000	0.873431	-0.195234	4.77402	9.55418	-3.45137
Vacuolar fusion protein CCZ1 homolog OS=Mus musculus GN=Ccz1 PE=1 SV=1	CCZ1_MOUSE	55506.8	mAAAAAGPGAWAAqEKqFPPALLsFFIynPR	CCZ1;s24,y28	0	m1: Oxidation (+15.99), q14: Deamidated (+0.98), q17: Deamidated (+0.98), s24: Phospho (+79.97), y28: Phospho (+79.97), n29: Deamidated (+0.98)	3	4924.02	23333.1	3200	64000	0.36458	-1.45569	4.42379	0.0776739	2.23073
Cyclin-dependent kinase 11B OS=Mus musculus GN=Cdk11b PE=1 SV=2	CD11B_MOUSE	91515.5	AYtPVVVTLWYR	CD11B;t584	0	t3: Phospho (+79.97)	2	6074.24	105147	3200	64000	1.64292	0.716264	5.03482	20.5713	-3.64629
CD2 antigen cytoplasmic tail-binding protein 2 OS=Mus musculus GN=Cd2bp2 PE=1 SV=1	CD2B2_MOUSE	37695	HSLDsDEEDDDEEGSSK	CD2B2;s49	0	s5: Phospho (+79.97)	2	1622.49	9411.94	3200	64000	0.154002	-2.69898	4.1159
Cell division cycle-associated 7-like protein OS=Mus musculus GN=Cdca7l PE=1 SV=1	CDA7L_MOUSE	50249.6	GKEDSAsDAEDESR	CDA7L;s185	0	s7: Phospho (+79.97)	2	1102.38	22182.5	3200	64000	0.346602	-1.52865	4.40453
Hsp90 co-chaperone Cdc37 OS=Mus musculus GN=Cdc37 PE=1 SV=1	CDC37_MOUSE	44593.3	vDYSVWDHIEVsDDEDETHPNIDTASLFR	CDC37;s13	0	n-term: Acetyl (+42.01), s12: Phospho (+79.97)	3	6211.46	45669.8	3200	64000	1.00947	0.0135943	4.83181	1.26213	-0.322264
Cell division control protein 6 homolog OS=Mus musculus GN=Cdc6 PE=1 SV=2	CDC6_MOUSE	62615.2	AFtGnILAAGLP	CDC6;t553	0	t3: Phospho (+79.97), n5: Deamidated (+0.98)	3	2157.93	106100	3200	64000	1.71885	0.781446	5.05388
Cyclin-dependent kinase 1 OS=Mus musculus GN=Cdk1 PE=1 SV=3	CDK1_MOUSE	34108.3	IGEGtYGVVYK	CDK1;t14	0	t5: Phospho (+79.97)	2	3222.35	91103.6	3200	64000	2.36885	1.24418	5.19095	2.41889	-0.0301578
Cyclin-dependent kinase 1 OS=Mus musculus GN=Cdk1 PE=1 SV=3	CDK1_MOUSE	34108.3	IGEGtyGVVYK	CDK1;t14,y15	0	t5: Phospho (+79.97), y6: Phospho (+79.97)	2	2905	124419	3200	64000	1.94405	0.959063	5.10592	2.41889	-0.31528
Cyclin-dependent kinase 1 OS=Mus musculus GN=Cdk1 PE=1 SV=3	CDK1_MOUSE	34108.3	VYtHEVVTLWYR	CDK1;t161	0	t3: Phospho (+79.97)	3	4850.44	57805.4	3200	64000	1.21724	0.28361	4.90969	2.41889	-0.990732
Cyclin-dependent kinase 1 OS=Mus musculus GN=Cdk1 PE=1 SV=3	CDK1_MOUSE	34108.3	IGEGTyGVVYK	CDK1;y15	0	y6: Phospho (+79.97)	2	2754.29	81634.9	3200	64000	1.27555	0.351114	4.92857	2.41889	-0.923229
Cyclin-dependent kinase 12 OS=Mus musculus GN=Cdk12 PE=1 SV=2	CDK12_MOUSE	163686	KETTSGTTAEPVKNNsPAPPqPAPVK	CDK12;s1079	0	s16: Phospho (+79.97), q21: Deamidated (+0.98)	3	2044.54	17072.3	3200	64000	0.386467	-1.37158	4.44735
Cyclin-dependent kinase 2 OS=Mus musculus GN=Cdk2 PE=1 SV=2	CDK2_MOUSE	38979	IGEGtYGVVYK	CDK2;t14	0	t5: Phospho (+79.97)	2	3222.35	91103.6	3200	64000	2.36885	1.24418	5.19095	3.97067	-0.745197
Cyclin-dependent kinase 2 OS=Mus musculus GN=Cdk2 PE=1 SV=2	CDK2_MOUSE	38979	IGEGtyGVVYK	CDK2;t14,y15	0	t5: Phospho (+79.97), y6: Phospho (+79.97)	2	2905	124419	3200	64000	1.94405	0.959063	5.10592	3.97067	-1.03032
Cyclin-dependent kinase 2 OS=Mus musculus GN=Cdk2 PE=1 SV=2	CDK2_MOUSE	38979	IGEGTyGVVYK	CDK2;y15	0	y6: Phospho (+79.97)	2	2754.29	81634.9	3200	64000	1.27555	0.351114	4.92857	3.97067	-1.63827
Cyclin-dependent kinase 9 OS=Mus musculus GN=Cdk9 PE=1 SV=1	CDK9_MOUSE	42763.1	NSQPNRYtNR	CDK9;t186	0	t8: Phospho (+79.97)	2	873.085	67827.4	3200	64000	1.0598	0.0837963	4.85143	22.1965	-4.38846
Phosphatidate cytidylyltransferase 2 OS=Mus musculus GN=Cds2 PE=1 SV=1	CDS2_MOUSE	51315.8	LDGETAsDSESRAETAPLPTSVDDTPEVLnR	CDS2;s32	0	s7: Phospho (+79.97), n30: Deamidated (+0.98)	3	4197.56	22424	3200	64000	0.572367	-0.804987	4.60245	0.875591	-0.613317
Centrosomal protein of 162 kDa OS=Mus musculus GN=Cep162 PE=1 SV=2	CE162_MOUSE	160859	KPqsGLYASAR	CE162;s502	0	q3: Deamidated (+0.98), s4: Phospho (+79.97)	3	1708.66	79678.5	3200	64000	1.24498	0.316119	4.91844	11.131	-3.16039
CCAAT/enhancer-binding protein beta OS=Mus musculus GN=Cebpb PE=1 SV=1	CEBPB_MOUSE	31447.2	AYLGYQATPSGSSGSLSTSsSSSPPGTPSPADAK	CEBPB;s181	0	s20: Phospho (+79.97)	3	3580.59	13196.7	3200	64000	0.206198	-2.27789	4.21476	7.69328	-5.22149
CCAAT/enhancer-binding protein beta OS=Mus musculus GN=Cebpb PE=1 SV=1	CEBPB_MOUSE	31447.2	AYLGYQATPSGSSGSLSTSSSsSPPGTPSPADAK	CEBPB;s183	0	s22: Phospho (+79.97)	3	3564.29	10270.9	3200	64000	0.160483	-2.63951	4.1294	7.69328	-5.58311
CCAAT/enhancer-binding protein beta OS=Mus musculus GN=Cebpb PE=1 SV=1	CEBPB_MOUSE	31447.2	AYLGYQATPSGSSGSLSTSSSSsPPGTPSPADAK	CEBPB;s184	0	s23: Phospho (+79.97)	3	3600.01	5967.62	3200	64000	0.0932441	-3.42284	3.96226	7.69328	-6.36644
Cadherin EGF LAG seven-pass G-type receptor 2 OS=Mus musculus GN=Celsr2 PE=1 SV=2	CELR2_MOUSE	317591	SSsFPGGAIGR	CELR2;s1041	0	s3: Phospho (+79.97)	2	786.838	6000	70114.6	1402292	0.00427871	-7.86861	4.88147
Histone H3-like centromeric protein A OS=Mus musculus GN=Cenpa PE=2 SV=1	CENPA_MOUSE	15509.9	RPSsPAPGPSR	CENPA;s16	0	s4: Phospho (+79.97)	2	874.16	34760.1	3200	64000	0.543127	-0.88064	4.57933
Uncharacterized protein C7orf50 homolog OS=Mus musculus PE=1 SV=3	CG050_MOUSE	22168.9	LDEAEPEDsGGSPGK	CG050;s177	0	s9: Phospho (+79.97)	2	1630.97	11052.6	3200	64000	0.172697	-2.53369	4.15389	3.66836	-4.40882
Cingulin-like protein 1 OS=Mus musculus GN=Cgnl1 PE=1 SV=2	CGNL1_MOUSE	148234	SYGSQPNsPTSEDLAK	CGNL1;s203	0	s8: Phospho (+79.97)	2	2323.6	13688.4	3200	64000	0.294053	-1.76585	4.34642	4.10118	-3.80189
Cingulin-like protein 1 OS=Mus musculus GN=Cgnl1 PE=1 SV=2	CGNL1_MOUSE	148234	RKsPTAPSPQAYSETK	CGNL1;s257	0	s3: Phospho (+79.97)	3	1830.6	86178	3200	64000	1.34653	0.429248	4.95123	4.10118	-1.60679
Cingulin-like protein 1 OS=Mus musculus GN=Cgnl1 PE=1 SV=2	CGNL1_MOUSE	148234	RQDsAGPILDGAR	CGNL1;s284	0	s4: Phospho (+79.97)	2	2466.09	47563.2	3200	64000	0.743175	-0.428226	4.70555	4.10118	-2.46426
Cingulin-like protein 1 OS=Mus musculus GN=Cgnl1 PE=1 SV=2	CGNL1_MOUSE	148234	SRsVDSAFPFGLqGNTEYLTEFSR	CGNL1;s389	0	s3: Phospho (+79.97), q13: Deamidated (+0.98)	3	5851.53	36891.1	3200	64000	0.576423	-0.794799	4.60305	4.10118	-2.83084
Cingulin-like protein 1 OS=Mus musculus GN=Cgnl1 PE=1 SV=2	CGNL1_MOUSE	148234	AAGSAQGSNQAPNsPSEGNSLLDQK	CGNL1;s602	0	s14: Phospho (+79.97)	3	2790.16	43917.3	3200	64000	1.08027	0.111398	4.86128	4.10118	-1.92464
Chromodomain-helicase-DNA-binding protein 2 OS=Mus musculus GN=Chd2 PE=1 SV=1	CHD2_MOUSE	210809	KGTVAsGEEAK	CHD2;s1333	0	s6: Phospho (+79.97)	2	1556.38	6000	9647.23	192945	0.031097	-5.00708	4.19444
Chromodomain-helicase-DNA-binding protein 4 OS=Mus musculus GN=Chd4 PE=1 SV=1	CHD4_MOUSE	217755	mSQPGsPSPK	CHD4;s1528	0	m1: Oxidation (+15.99), s6: Phospho (+79.97)	2	845.422	47590.9	3200	64000	0.743608	-0.427386	4.70579	2.78242	-1.90373
Chromodomain-helicase-DNA-binding protein 4 OS=Mus musculus GN=Chd4 PE=1 SV=1	CHD4_MOUSE	217755	mSQPGSPsPK	CHD4;s1530	0	m1: Oxidation (+15.99), s8: Phospho (+79.97)	2	831.271	90701.8	3200	64000	1.41722	0.503059	4.97267	2.78242	-0.973281
Chromodomain-helicase-DNA-binding protein 8 OS=Mus musculus GN=Chd8 PE=1 SV=1	CHD8_MOUSE	290851	SqEVTAGGILGPGnHLLDSPSLtPGEDGDSPVPTPR	CHD8;t2206	0	q2: Deamidated (+0.98), n14: Deamidated (+0.98), t23: Phospho (+79.97)	3	5066.27	8862.37	3200	64000	0.138475	-2.85231	4.08143	10.404	-6.23138
N-chimaerin OS=Mus musculus GN=Chn1 PE=1 SV=2	CHIN_MOUSE	53194.6	IMDPDEqLEtLHEALR	CHIN;t378	0	q7: Deamidated (+0.98), t10: Phospho (+79.97)	3	3752.87	6000	3847.05	76941	0.0779818	-3.68072	3.99331
STIP1 homology and U box-containing protein 1 OS=Mus musculus GN=Stub1 PE=1 SV=1	CHIP_MOUSE	34910.2	LGTGGGGsPDKSPSAQELK	CHIP;s20	0	s8: Phospho (+79.97)	2	2171.29	62870.2	3200	64000	0.982347	-0.0256956	4.82001	14.1689	-3.85035
Cingulin OS=Mus musculus GN=Cgn PE=1 SV=1	CING_MOUSE	136449	STsLLELAPKPTSSInTIDTAPLSSVDSLINK	CING;s149	0	s3: Phospho (+79.97), n16: Deamidated (+0.98)	3	6129.34	27248.3	3200	64000	0.603768	-0.727934	4.62349	11.3022	-4.22646
Cingulin OS=Mus musculus GN=Cgn PE=1 SV=1	CING_MOUSE	136449	RTqGELKELqAEQQNqEVtGR	CING;t642	0	q3: Deamidated (+0.98), q10: Deamidated (+0.98), q16: Deamidated (+0.98), t19: Phospho (+79.97)	3	1398.53	73938.4	3200	64000	1.15529	0.208252	4.88727	11.3022	-3.29027
CLK4-associating serine/arginine rich protein OS=Mus musculus GN=Clasrp PE=1 SV=3	CLASR_MOUSE	76826.4	ITFITsFGGSDEEAAAAAAAAAASGAAPGKPPAPPqTGGPAPGR	CLASR;s331	0	s6: Phospho (+79.97), q36: Deamidated (+0.98)	4	5600.06	34639.8	3200	64000	0.541247	-0.885641	4.57795
CAP-Gly domain-containing linker protein 2 OS=Mus musculus GN=Clip2 PE=1 SV=2	CLIP2_MOUSE	115911	IGFPSTsPAKAK	CLIP2;s295	0	s7: Phospho (+79.97)	3	3321.63	48537.6	3200	64000	1.18391	0.243565	4.89848	3.76491	-1.66905
Chymase OS=Mus musculus GN=Cma1 PE=1 SV=2	CMA1_MOUSE	27586.8	KmQnVyK	CMA1;y199	0	m2: Oxidation (+15.99), n4: Deamidated (+0.98), y6: Phospho (+79.97)	2	725.199	127401	3200	64000	1.99064	0.993233	5.11595	0.0494132	5.33219
Cardiomyopathy-associated protein 5 OS=Mus musculus GN=Cmya5 PE=1 SV=2	CMYA5_MOUSE	413030	EsLISPK	CMYA5;s1824	0	s2: Phospho (+79.97)	2	972.615	113659	3200	64000	1.77592	0.828568	5.06766	2.78666	-0.64997
Condensin-2 complex subunit D3 OS=Mus musculus GN=Ncapd3 PE=1 SV=3	CNDD3_MOUSE	169437	QTLVLLtNLLQEEYVKWKGSLFFR	CNDD3;t998	0	t7: Phospho (+79.97)	5	6022	29481.2	3200	64000	1.38399	0.46883	4.96975	5.35501	-1.95206
Centriolin OS=Mus musculus GN=Cntrl PE=1 SV=2	CNTRL_MOUSE	268884	DVLNLTGAGtK	CNTRL;t1107	0	t10: Phospho (+79.97)	2	1669.97	6000	10419.7	208394	0.0287916	-5.11821	4.21537
Collagen alpha-2(V) chain OS=Mus musculus GN=Col5a2 PE=1 SV=1	CO5A2_MOUSE	145018	GEPGItGLPGEK	CO5A2;t723	0	t6: Phospho (+79.97)	2	2248.36	6000	77686.2	1553724	0.00386169	-8.01655	4.92265	2.23091	-9.17419
Cofilin-1 OS=Mus musculus GN=Cfl1 PE=1 SV=3	COF1_MOUSE	18560.2	asGVAVSDGVIK	COF1;s3	0	n-term: Acetyl (+42.01), s2: Phospho (+79.97)	2	3568.26	6000	6968.79	139376	0.0253294	-5.30304	4.26315	1.44913	-5.83822
Catechol O-methyltransferase OS=Mus musculus GN=Comt PE=1 SV=2	COMT_MOUSE	29487.3	AVYQGPGSsPVKS	COMT;s261	0	s9: Phospho (+79.97)	2	2349.1	6000	8221.17	164423	0.0364912	-4.77631	4.15294	1.26465	-5.11504
Atrial natriuretic peptide-converting enzyme OS=Mus musculus GN=Corin PE=2 SV=2	CORIN_MOUSE	123004	QIYIQtFLQKK	CORIN;t1105	0	t6: Phospho (+79.97)	3	941.057	873574	3200	64000	13.6496	3.77079	5.94289
Protein cramped-like OS=Mus musculus GN=Cramp1 PE=1 SV=3	CRML_MOUSE	137123	NnHAWARVQsLAQnPRLR	CRML;s335	0	n2: Deamidated (+0.98), s10: Phospho (+79.97), n14: Deamidated (+0.98)	3	3294.63	6000	15879.3	317586	0.0188925	-5.72604	4.34003
Uncharacterized protein C19orf47 homolog OS=Mus musculus PE=1 SV=2	CS047_MOUSE	44410.7	AASSATSTAttPK	CS047;t316,t317	0	t10: Phospho (+79.97), t11: Phospho (+79.97)	2	2876.46	6000	16204.6	324092	0.0185133	-5.7553	4.34644
COP9 signalosome complex subunit 1 OS=Mus musculus GN=Gps1 PE=1 SV=1	CSN1_MOUSE	53444	EGsQGELTPANSQSR	CSN1;s454	0	s3: Phospho (+79.97)	2	1780.99	50974	3200	64000	0.796469	-0.32831	4.73379	1.1525	-0.533083
Cleavage stimulation factor subunit 3 OS=Mus musculus GN=Cstf3 PE=1 SV=1	CSTF3_MOUSE	82879.2	RPNEDsDEDEEK	CSTF3;s691	0	s6: Phospho (+79.97)	2	803.409	11537.6	3200	64000	0.387551	-1.36754	4.45558	6.75656	-4.12383
Uncharacterized protein C20orf194 homolog OS=Mus musculus PE=1 SV=2	CT194_MOUSE	132210	QVQSVLTQsSK	CT194;s42	0	s9: Phospho (+79.97)	3	1918.76	131304	3200	64000	2.05163	1.03677	5.12874
C-terminal-binding protein 2 OS=Mus musculus GN=Ctbp2 PE=1 SV=2	CTBP2_MOUSE	48957	YPPGIVGVAPGGLPPAmEGIIPGGIPVTHnLPTVAHPsQAPSPNqPTK	CTBP2;s424	0	m17: Oxidation (+15.99), n30: Deamidated (+0.98), s38: Phospho (+79.97), q45: Deamidated (+0.98)	4	5332.29	22566.9	3200	64000	0.49557	-1.01284	4.54526	24.875	-5.64947
C-terminal-binding protein 2 OS=Mus musculus GN=Ctbp2 PE=1 SV=2	CTBP2_MOUSE	48957	YPPGIVGVAPGGLPPAMEGIIPGGIPVTHnLPTVAHPSQAPsPNqPTK	CTBP2;s428	0	n30: Deamidated (+0.98), s42: Phospho (+79.97), q45: Deamidated (+0.98)	4	5976.58	15418.6	3200	64000	0.530767	-0.913849	4.57649	24.875	-5.55048
C-terminal-binding protein 2 OS=Mus musculus GN=Ctbp2 PE=1 SV=2	CTBP2_MOUSE	48957	YPPGIVGVAPGGLPPAMEGIIPGGIPVtHNLPTVAHPSQAPSPnqPTK	CTBP2;t414	0	t28: Phospho (+79.97), n44: Deamidated (+0.98), q45: Deamidated (+0.98)	4	5923.76	32807.4	3200	64000	0.512616	-0.964051	4.55639	24.875	-5.60068
C-terminal-binding protein 2 OS=Mus musculus GN=Ctbp2 PE=1 SV=2	CTBP2_MOUSE	48957	YPPGIVGVAPGGLPPAMEGIIPGGIPVTHNLPtVAHPSQAPSPnqPTK	CTBP2;t419	0	t33: Phospho (+79.97), n44: Deamidated (+0.98), q45: Deamidated (+0.98)	4	5922.66	37201.3	3200	64000	0.58127	-0.782719	4.6064	24.875	-5.41935
C-terminal-binding protein 2 OS=Mus musculus GN=Ctbp2 PE=1 SV=2	CTBP2_MOUSE	48957	YPPGIVGVAPGGLPPAmEGIIPGGIPVTHNLPTVAHPSQAPSPNQPtK	CTBP2;t433	0	m17: Oxidation (+15.99), t47: Phospho (+79.97)	4	5374.36	19478.7	3200	64000	1.31557	0.39569	4.94957	24.875	-4.24094
Catenin alpha-1 OS=Mus musculus GN=Ctnna1 PE=1 SV=1	CTNA1_MOUSE	100108	TPEELDDsDFETEDFDVR	CTNA1;s641	0	s8: Phospho (+79.97)	2	4705.55	19441.6	3200	64000	0.460457	-1.11886	4.51532	0.848923	-0.882568
Catenin beta-1 OS=Mus musculus GN=Ctnnb1 PE=1 SV=1	CTNB1_MOUSE	85470.9	RtSMGGTQQQFVEGVR	CTNB1;t551	0	t2: Phospho (+79.97)	3	3013.02	113126	3200	64000	1.76759	0.821787	5.06568	2.19526	-0.312606
Uncharacterized protein CXorf23 homolog OS=Mus musculus PE=1 SV=1	CX023_MOUSE	90114.2	VQEESYPQsPR	CX023;s205	0	s9: Phospho (+79.97)	2	1774.43	27826.8	3200	64000	0.598914	-0.739578	4.61922
Coxsackievirus and adenovirus receptor homolog OS=Mus musculus GN=Cxadr PE=1 SV=1	CXAR_MOUSE	39948.2	APQsPTLAPAK	CXAR;s332	0	s4: Phospho (+79.97)	2	1822.8	104162	3200	64000	1.62753	0.702685	5.03085	20.4015	-3.64792
Cytospin-A OS=Mus musculus GN=Specc1l PE=1 SV=1	CYTSA_MOUSE	124491	RSsTSSEPTPTVK	CYTSA;s833	0	s3: Phospho (+79.97)	2	1342.9	60066.3	3200	64000	0.938536	-0.0915161	4.80117	10.8016	-3.52469
Protein Ccnyl1 OS=Mus musculus GN=Ccnyl1 PE=1 SV=1	D3YUJ3_MOUSE	41601.5	SLsADNFIGIQR	D3YUJ3;s352	0	s3: Phospho (+79.97)	2	4295.68	32804.3	3200	64000	0.512567	-0.964187	4.55635
Protein Trim30c OS=Mus musculus GN=Trim30c PE=4 SV=1	D3YVI9_MOUSE	59524	DLLDsKENEGLQELK	D3YVI9;s196	0	s5: Phospho (+79.97)	3	4339.64	63108.8	3200	64000	0.986075	-0.0202307	4.82157
Protein Dnhd1 OS=Mus musculus GN=Dnhd1 PE=1 SV=2	D3Z2X2_MOUSE	536536	AEMEEALLESRtMHmR	D3Z2X2;t1535	0	t12: Phospho (+79.97), m15: Oxidation (+15.99)	3	3885.22	95305.3	3200	64000	1.48915	0.574485	4.99346
Dapper homolog 1 OS=Mus musculus GN=Dact1 PE=1 SV=1	DACT1_MOUSE	84306.5	tDQLESKR	DACT1;t381	0	t1: Phospho (+79.97)	2	590.124	20458.1	3200	64000	0.319658	-1.6454	4.37398	8.97	-4.81051
Death-associated protein kinase 1 OS=Mus musculus GN=Dapk1 PE=1 SV=3	DAPK1_MOUSE	161445	KLNGPNQLMSLQqFVYDVqDqLnPLAsEDDLR	DAPK1;s1004	0	q13: Deamidated (+0.98), q19: Deamidated (+0.98), q21: Deamidated (+0.98), n23: Deamidated (+0.98), s27: Phospho (+79.97)	3	6623.89	23985.8	3200	64000	0.374778	-1.41589	4.43434
Cytoplasmic dynein 1 light intermediate chain 1 OS=Mus musculus GN=Dync1li1 PE=1 SV=1	DC1L1_MOUSE	56615.4	KPASVsPTTPTSPTEGEAS	DC1L1;s510	0	s6: Phospho (+79.97)	2	2208.44	30493.3	3200	64000	0.476458	-1.06958	4.52754	6.62841	-3.79824
Cytoplasmic dynein 1 light intermediate chain 1 OS=Mus musculus GN=Dync1li1 PE=1 SV=1	DC1L1_MOUSE	56615.4	KPASVSPTTPTsPTEGEAS	DC1L1;s516	0	s12: Phospho (+79.97)	2	2109.26	27439.5	3200	64000	0.428742	-1.22182	4.48628	6.62841	-3.95048
Cytoplasmic dynein 1 light intermediate chain 2 OS=Mus musculus GN=Dync1li2 PE=1 SV=2	DC1L2_MOUSE	54219.3	TtLmTKLQGAEHGKK	DC1L2;t69	0	t2: Phospho (+79.97), m4: Oxidation (+15.99)	2	2777.6	39984.9	3200	64000	0.624764	-0.678617	4.63533	0.60993	0.0346673
DDB1- and CUL4-associated factor 8 OS=Mus musculus GN=Dcaf8 PE=1 SV=1	DCAF8_MOUSE	66030.9	GHGHsDEEDEEqPR	DCAF8;s100	0	s5: Phospho (+79.97), q12: Deamidated (+0.98)	2	895.914	7611.7	3200	64000	0.473557	-1.07839	4.55379	5.66342	-3.58006
Dynactin subunit 1 OS=Mus musculus GN=Dctn1 PE=1 SV=3	DCTN1_MOUSE	141679	VQtRLDETQTLLR	DCTN1;t996	0	t3: Phospho (+79.97)	3	1869.32	62740.7	3200	64000	0.980323	-0.0286703	4.81915	0.510069	0.942564
Probable ATP-dependent RNA helicase DDX10 OS=Mus musculus GN=Ddx10 PE=1 SV=2	DDX10_MOUSE	100741	LASGDGDEEQDEEtEDEETEDHLGK	DDX10;t587	0	t14: Phospho (+79.97)	3	2485.74	20225.8	3200	64000	0.379389	-1.39825	4.44024	1.58908	-2.06644
Nucleolar RNA helicase 2 OS=Mus musculus GN=Ddx21 PE=1 SV=3	DDX21_MOUSE	93553.3	EASGDAGEKsPR	DDX21;s218	0	s10: Phospho (+79.97)	2	627.418	17863.3	3200	64000	0.401881	-1.31516	4.46406	15.4154	-5.26146
Nucleolar RNA helicase 2 OS=Mus musculus GN=Ddx21 PE=1 SV=3	DDX21_MOUSE	93553.3	SNSSDAPGEEsSSETEK	DDX21;s243	0	s11: Phospho (+79.97)	2	1146.16	12120.3	3200	64000	0.18938	-2.40065	4.18527	15.4154	-6.34694
Nucleolar RNA helicase 2 OS=Mus musculus GN=Ddx21 PE=1 SV=3	DDX21_MOUSE	93553.3	SNSSDAPGEESsSETEK	DDX21;s244	0	s12: Phospho (+79.97)	2	1165.48	4671.91	3200	64000	0.194072	-2.36533	4.22883	15.4154	-6.31163
Nucleolar RNA helicase 2 OS=Mus musculus GN=Ddx21 PE=1 SV=3	DDX21_MOUSE	93553.3	SNSSDAPGEESSsETEKEIPVEQK	DDX21;s245	0	s13: Phospho (+79.97)	3	2562.25	39848.4	3200	64000	0.622631	-0.68355	4.63396	15.4154	-4.62985
ATP-dependent RNA helicase DDX42 OS=Mus musculus GN=Ddx42 PE=1 SV=3	DDX42_MOUSE	101967	YMAENPTAGVVQEEEEDnLEYDsDGNPIAPSKK	DDX42;s185	0	n18: Deamidated (+0.98), s23: Phospho (+79.97)	3	4354.68	7365.45	3200	64000	0.161695	-2.62865	4.13367	12.0141	-6.21531
ATP-dependent RNA helicase DDX42 OS=Mus musculus GN=Ddx42 PE=1 SV=3	DDX42_MOUSE	101967	AnAEELASnLKqEGHnLGLLHGDMDqsERnK	DDX42;s535	0	n2: Deamidated (+0.98), n9: Deamidated (+0.98), q12: Deamidated (+0.98), n16: Deamidated (+0.98), q26: Deamidated (+0.98), s27: Phospho (+79.97), n30: Deamidated (+0.98)	3	5775.12	15330.6	3200	64000	0.239541	-2.06166	4.26789	12.0141	-5.64831
ATP-dependent RNA helicase DDX51 OS=Mus musculus GN=Ddx51 PE=1 SV=1	DDX51_MOUSE	70368.1	RVSGsATPNSEAPR	DDX51;s79	0	s5: Phospho (+79.97)	2	1297.25	27996.3	3200	64000	0.437442	-1.19284	4.4941	3.8009	-3.11918
DENN domain-containing protein 5A OS=Mus musculus GN=Dennd5a PE=1 SV=1	DEN5A_MOUSE	146657	tGVSLEK	DEN5A;t479	0	t1: Phospho (+79.97)	2	2557.76	73746.5	3200	64000	1.15229	0.204503	4.88619
Desmoplakin OS=Mus musculus GN=Dsp PE=1 SV=1	DESP_MOUSE	332920	SSsLSDPLEESSPIAAIFDTENLEK	DESP;s2620	0	s3: Phospho (+79.97)	2	6698.49	5204.82	3200	64000	0.248357	-2.00952	4.30237	0.279895	-0.172475
Desmoplakin OS=Mus musculus GN=Dsp PE=1 SV=1	DESP_MOUSE	332920	SSSLsDPLEESSPIAAIFDTENLEK	DESP;s2622	0	s5: Phospho (+79.97)	2	6701.38	5740.25	3200	64000	0.24345	-2.0383	4.28689	0.279895	-0.201263
Protein diaphanous homolog 2 OS=Mus musculus GN=Diaph2 PE=1 SV=2	DIAP2_MOUSE	124877	KSEsFKR	DIAP2;s826	0	s4: Phospho (+79.97)	2	1790.88	108070	3200	64000	1.68859	0.755822	5.04638	0.0685434	4.62266
H/ACA ribonucleoprotein complex subunit 4 OS=Mus musculus GN=Dkc1 PE=1 SV=4	DKC1_MOUSE	57402.7	TVLEsGGETGDGDNDTTK	DKC1;s481	0	s5: Phospho (+79.97)	2	1952.18	19315.4	3200	64000	0.301803	-1.72832	4.35248	13.6278	-5.4968
DnaJ homolog subfamily C member 5 OS=Mus musculus GN=Dnajc5 PE=1 SV=1	DNJC5_MOUSE	22100.9	SLsTSGESLYHVLGLDK	DNJC5;s10	0	s3: Phospho (+79.97)	3	5492.87	32383.2	3200	64000	1.64973	0.722228	5.03858	0.694213	1.24878
DNA ligase 1 OS=Mus musculus GN=Lig1 PE=1 SV=2	DNLI1_MOUSE	102291	EGDQLIVPSEPTKsPESVTLTK	DNLI1;s188	0	s14: Phospho (+79.97)	3	3849.54	146328	3200	64000	3.19462	1.67565	5.31772	8.64671	-1.4365
DNA ligase 3 OS=Mus musculus GN=Lig3 PE=1 SV=2	DNLI3_MOUSE	113076	LTTTGQVTsPVK	DNLI3;s211	0	s9: Phospho (+79.97)	2	2104	57735.2	3200	64000	0.902112	-0.148621	4.78487	8.59014	-3.2513
DNA (cytosine-5)-methyltransferase 3A OS=Mus musculus GN=Dnmt3a PE=1 SV=2	DNM3A_MOUSE	101672	VEEASPPAVQqPTDPAsPTVATTPEPVGGDAGDK	DNM3A;s251	0	q11: Deamidated (+0.98), s17: Phospho (+79.97)	3	3419.07	9275.44	3200	64000	0.144929	-2.78658	4.09606	6.04402	-5.38209
DNA (cytosine-5)-methyltransferase 3A OS=Mus musculus GN=Dnmt3a PE=1 SV=2	DNM3A_MOUSE	101672	GGAPAEGEGTEtPPEASR	DNM3A;t120	0	t12: Phospho (+79.97)	2	1847.6	18420	3200	64000	0.287813	-1.7968	4.33486	6.04402	-4.39231
DNA (cytosine-5)-methyltransferase 1 OS=Mus musculus GN=Dnmt1 PE=1 SV=5	DNMT1_MOUSE	183192	HQVsEPKEPEAAIK	DNMT1;s1128	0	s4: Phospho (+79.97)	4	1839.47	141971	3200	64000	2.2183	1.14945	5.16188	7.42947	-1.74381
DNA (cytosine-5)-methyltransferase 1 OS=Mus musculus GN=Dnmt1 PE=1 SV=5	DNMT1_MOUSE	183192	SDSDTLSVETsPSSVATR	DNMT1;s150	0	s11: Phospho (+79.97)	2	3068.04	5102.47	3200	64000	0.0797261	-3.6488	3.91921	7.42947	-6.54206
DNA (cytosine-5)-methyltransferase 1 OS=Mus musculus GN=Dnmt1 PE=1 SV=5	DNMT1_MOUSE	183192	EADDDEEADDDVSEmPsPK	DNMT1;s717	0	m15: Oxidation (+15.99), s17: Phospho (+79.97)	2	1992.11	6820	3200	64000	0.107037	-3.22382	4.00218	7.42947	-6.11708
Dedicator of cytokinesis protein 7 OS=Mus musculus GN=Dock7 PE=1 SV=3	DOCK7_MOUSE	241443	SLSnsNPDISGTPTSPDDEVR	DOCK7;s900	0	n4: Deamidated (+0.98), s5: Phospho (+79.97)	2	3008.57	11036.7	3200	64000	0.187345	-2.41623	4.18175	6.22635	-5.05462
DNA polymerase zeta catalytic subunit OS=Mus musculus GN=Rev3l PE=1 SV=3	DPOLZ_MOUSE	350713	YPIyPLtPK	DPOLZ;y1037,t1040	0	y4: Phospho (+79.97), t7: Phospho (+79.97)	2	2671.51	110022	3200	64000	1.71909	0.781648	5.05393	0.504658	1.76827
Dihydropyrimidinase-related protein 3 OS=Mus musculus GN=Dpysl3 PE=1 SV=1	DPYL3_MOUSE	61937	GmYDGPVFDLtTTPK	DPYL3;t507	0	m2: Oxidation (+15.99), t11: Phospho (+79.97)	2	4514.63	89409.1	3200	64000	1.39702	0.48235	4.96665	0.669626	1.06092
Drebrin OS=Mus musculus GN=Dbn1 PE=1 SV=4	DREB_MOUSE	77286	mAPTPIPTRSPSDsSTASTPIAEqIER	DREB;s389	0	m1: Oxidation (+15.99), s14: Phospho (+79.97), q24: Deamidated (+0.98)	3	3744.11	38062.8	3200	64000	0.594731	-0.74969	4.61556	4.7298	-2.99147
Desmocollin-2 OS=Mus musculus GN=Dsc2 PE=1 SV=1	DSC2_MOUSE	99962.5	VYSTnGLTTqTmGASGqTAFTTMGTGVKsGGQETIEMVK	DSC2;s778	0	n5: Deamidated (+0.98), q10: Deamidated (+0.98), m12: Oxidation (+15.99), q17: Deamidated (+0.98), s29: Phospho (+79.97)	4	7422.03	17258.9	3200	64000	0.26967	-1.89073	4.31088
Desmocollin-2 OS=Mus musculus GN=Dsc2 PE=1 SV=1	DSC2_MOUSE	99962.5	VYSTNGLTTqTMGASGqTAFTtmGTGVKSGGqETIEMVK	DSC2;t771	0	q10: Deamidated (+0.98), q17: Deamidated (+0.98), t22: Phospho (+79.97), m23: Oxidation (+15.99), q32: Deamidated (+0.98)	3	7419.06	7717.27	3200	64000	0.120582	-3.05191	4.03811
Dual specificity protein phosphatase 7 OS=Mus musculus GN=Dusp7 PE=2 SV=4	DUS7_MOUSE	45221.3	SNIsPNFNFMGQLLDFER	DUS7;s372	0	s4: Phospho (+79.97)	2	7082.5	31583.5	3200	64000	0.602552	-0.730842	4.62141	3.96248	-2.71725
Dynein heavy chain 8, axonemal OS=Mus musculus GN=Dnah8 PE=1 SV=2	DYH8_MOUSE	541247	LLEDVtFNKR	DYH8;t3857	0	t6: Phospho (+79.97)	3	1346.03	204328	3200	64000	3.19263	1.67474	5.31708
Dual specificity tyrosine-phosphorylation-regulated kinase 2 OS=Mus musculus GN=Dyrk2 PE=2 SV=1	DYRK2_MOUSE	66557.9	VKAsPMTPEqAmK	DYRK2;s150	0	s4: Phospho (+79.97), q10: Deamidated (+0.98), m12: Oxidation (+15.99)	2	2998.58	6000	4900.3	98006	0.0612207	-4.02984	4.03744
Band 4.1-like protein 1 OS=Mus musculus GN=Epb41l1 PE=1 SV=2	E41L1_MOUSE	98317.3	SLsPIIGK	E41L1;s782	0	s3: Phospho (+79.97)	2	3173.69	52294.6	3200	64000	0.817103	-0.29141	4.74425	2.27854	-1.47952
Protein Mki67 OS=Mus musculus GN=Mki67 PE=1 SV=1	E9PVX6_MOUSE	350863	LPSSsPPLEPTDTSVTSR	E9PVX6;s2425	0	s5: Phospho (+79.97)	2	3244.03	46471.4	3200	64000	0.726116	-0.461729	4.69611	3.45319	-2.24966
Protein Mcc OS=Mus musculus GN=Mcc PE=1 SV=1	E9PWI3_MOUSE	111996	LQSVQATGPSsPGR	E9PWI3;s469	0	s11: Phospho (+79.97)	2	1884.72	60621.7	3200	64000	0.947214	-0.0782376	4.80497
Protein Armcx4 OS=Mus musculus GN=Armcx4 PE=1 SV=1	E9PWM3_MOUSE	242945	AESGAStILALASsqAEALLGAR	E9PWM3;t790,s797	0	t7: Phospho (+79.97), s14: Phospho (+79.97), q15: Deamidated (+0.98)	3	7558.25	32056.5	3200	64000	0.500883	-0.997455	4.54724
Protein Krt78 OS=Mus musculus GN=Krt78 PE=1 SV=1	E9Q0F0_MOUSE	112258	GSGGQVtIPGRGSGGqVtIPGR	E9Q0F0;t545,t556	0	t7: Phospho (+79.97), q16: Deamidated (+0.98), t18: Phospho (+79.97)	3	6383.23	6000	2927.97	58559.4	0.10246	-3.28687	3.95075	0.209273	-1.03033
Protein Tns1 OS=Mus musculus GN=Tns1 PE=1 SV=1	E9Q0S6_MOUSE	201381	AAsDGQYEnQSPEATSPR	E9Q0S6;s1054	0	s3: Phospho (+79.97), n9: Deamidated (+0.98)	2	2022.57	6000	871.679	17433.6	0.344163	-1.53883	3.83706	0.0539873	2.6724
Protein Tns1 OS=Mus musculus GN=Tns1 PE=1 SV=1	E9Q0S6_MOUSE	201381	TVGTNTPPsPGFGR	E9Q0S6;s1346	0	s9: Phospho (+79.97)	2	2747.14	6000	7000.05	140001	0.0409601	-4.60964	4.12475	0.0539873	-0.398401
Protein Tns1 OS=Mus musculus GN=Tns1 PE=1 SV=1	E9Q0S6_MOUSE	201381	SQsFPDVEPQLPQAPTR	E9Q0S6;s792	0	s3: Phospho (+79.97)	2	4272.59	6000	4490.21	89804.2	0.066812	-3.90375	4.02078	0.0539873	0.307488
Protein Nbas OS=Mus musculus GN=Nbas PE=1 SV=1	E9Q411_MOUSE	265780	AGEEDEGEVDSDsDPETSAK	E9Q411;s474	0	s13: Phospho (+79.97)	2	1920.87	6475.41	3200	64000	0.101178	-3.30503	3.98567	5.83874	-5.85068
Protein Kif13b OS=Mus musculus GN=Kif13b PE=1 SV=1	E9Q4K7_MOUSE	204576	APLLSEPASAVPtSPFR	E9Q4K7;t1653	0	t13: Phospho (+79.97)	2	4653.89	6000	5660.74	113215	0.0529966	-4.23796	4.06673	0.686292	-3.69485
Protein Kif13b OS=Mus musculus GN=Kif13b PE=1 SV=1	E9Q4K7_MOUSE	204576	LREqLtKAEAmK	E9Q4K7;t383	0	q4: Deamidated (+0.98), t6: Phospho (+79.97), m11: Oxidation (+15.99)	3	2739.04	92852.2	3200	64000	1.45082	0.536864	4.98251	0.686292	1.07997
Protein Ahnak OS=Mus musculus GN=Ahnak PE=1 SV=1	E9Q616_MOUSE	604257	LRsEDGVEGDLGETQSR	E9Q616;s136	0	s3: Phospho (+79.97)	3	2605.14	94119.9	5608.49	112170	0.839084	-0.253113	4.99882	0.293628	1.51482
Protein Ahnak OS=Mus musculus GN=Ahnak PE=1 SV=1	E9Q616_MOUSE	604257	LPSGsGPASPTTGSAVDIR	E9Q616;s213	0	s5: Phospho (+79.97)	2	3170.36	39026.1	3200	64000	0.609783	-0.713633	4.62558	0.293628	1.0543
Protein Ahnak OS=Mus musculus GN=Ahnak PE=1 SV=1	E9Q616_MOUSE	604257	LPSGsGPASPTtGSAVDIR	E9Q616;s213,t220	0	s5: Phospho (+79.97), t12: Phospho (+79.97)	2	3209.03	6000	2919.04	58380.8	0.102774	-3.28246	3.95032	0.293628	-1.51452
Protein Ahnak OS=Mus musculus GN=Ahnak PE=1 SV=1	E9Q616_MOUSE	604257	LPSGSGPAsPTTGSAVDIR	E9Q616;s217	0	s9: Phospho (+79.97)	2	3092.99	24811	3619.39	72387.8	0.434979	-1.20098	4.54598	0.293628	0.566955
Protein Ahnak OS=Mus musculus GN=Ahnak PE=1 SV=1	E9Q616_MOUSE	604257	GGVTGsPEASISGSK	E9Q616;s5504	0	s6: Phospho (+79.97)	2	2289.45	6000	4059.52	81190.4	0.0603396	-4.05075	4.04249	0.293628	-2.28281
Protein Ahnak OS=Mus musculus GN=Ahnak PE=1 SV=1	E9Q616_MOUSE	604257	ASLGsLEGEVEAEASSPK	E9Q616;s5525	0	s5: Phospho (+79.97)	2	5248.54	6000	4900.59	98011.8	0.0546326	-4.19409	4.06084	0.293628	-2.42616
Protein Ahnak OS=Mus musculus GN=Ahnak PE=1 SV=1	E9Q616_MOUSE	604257	LPSGSGPASPtTGSAVDIR	E9Q616;t219	0	t11: Phospho (+79.97)	2	3131	6000	8931.25	178625	0.0335899	-4.89583	4.1741	0.293628	-3.12789
Protein Ahnak OS=Mus musculus GN=Ahnak PE=1 SV=1	E9Q616_MOUSE	604257	LPSGSGPASPTtGSAVDIR	E9Q616;t220	0	t12: Phospho (+79.97)	2	3129.26	6000	8584.33	171687	0.0349474	-4.83867	4.16389	0.293628	-3.07073
Protein Srsf11 OS=Mus musculus GN=Srsf11 PE=1 SV=1	E9Q6E5_MOUSE	56699.4	RPTEAVsPK	E9Q6E5;s477	0	s7: Phospho (+79.97)	2	1012.93	38627.2	3200	64000	2.44971	1.29261	5.21367	7.39571	-1.59408
Protein Simc1 OS=Mus musculus GN=Simc1 PE=1 SV=1	E9Q6E9_MOUSE	146617	SVmqSSGGVtqSLRSVmQSPGGVMQSPGGVTQSPRGmIK	E9Q6E9;t522	0	m3: Oxidation (+15.99), q4: Deamidated (+0.98), t10: Phospho (+79.97), q11: Deamidated (+0.98), m17: Oxidation (+15.99), m37: Oxidation (+15.99)	4	7347.53	14671.6	3200	64000	0.229244	-2.12505	4.25216
Protein Utrn OS=Mus musculus GN=Utrn PE=1 SV=1	E9Q6R7_MOUSE	392704	AAQAsLNALnDPIAVEQALQEK	E9Q6R7;s933	0	s5: Phospho (+79.97), n10: Deamidated (+0.98)	3	5387.82	69771.2	6977.28	139546	0.681622	-0.552957	5.01034	0.584577	0.221578
Protein Numa1 OS=Mus musculus GN=Numa1 PE=1 SV=1	E9Q7G0_MOUSE	235630	TQPDGTSVPGEPAsPISQR	E9Q7G0;s1739	0	s14: Phospho (+79.97)	2	2742.36	14192.1	3200	64000	0.440687	-1.18217	4.50175	1.69381	-1.94245
Protein Numa1 OS=Mus musculus GN=Numa1 PE=1 SV=1	E9Q7G0_MOUSE	235630	FLEIQRIASSSsEnnFLSGSPSSPMGDILqTPqFqMR	E9Q7G0;s190	0	s12: Phospho (+79.97), n14: Deamidated (+0.98), n15: Deamidated (+0.98), q30: Deamidated (+0.98), q33: Deamidated (+0.98), q35: Deamidated (+0.98)	3	7040.08	6812.89	3200	64000	0.106451	-3.23173	4.00056	1.69381	-3.99201
Protein A430078G23Rik OS=Mus musculus GN=A430078G23Rik PE=4 SV=1	E9Q7Y4_MOUSE	53009.9	TLASLALnLsGnGqK	E9Q7Y4;s157	0	n8: Deamidated (+0.98), s10: Phospho (+79.97), n12: Deamidated (+0.98), q14: Deamidated (+0.98)	3	2279.99	6000	17253.6	345072	0.0173877	-5.84579	4.36649	0.0652258	-1.90738
Protein Dnajc21 OS=Mus musculus GN=Dnajc21 PE=1 SV=1	E9Q8D0_MOUSE	61735.1	EFGDGsDENEVEDQEPR	E9Q8D0;s283	0	s6: Phospho (+79.97)	2	2914.52	24432	3200	64000	0.38175	-1.3893	4.44141	3.34635	-3.13189
Enhancer of mRNA-decapping protein 4 OS=Mus musculus GN=Edc4 PE=1 SV=2	EDC4_MOUSE	152485	GPGQVSTAASALSLDLQEVEPLGLPqASPsR	EDC4;s729	0	q26: Deamidated (+0.98), s30: Phospho (+79.97)	4	6115.34	65823.2	3200	64000	1.15759	0.211118	4.88822	2.62572	-1.18159
Enhancer of mRNA-decapping protein 4 OS=Mus musculus GN=Edc4 PE=1 SV=2	EDC4_MOUSE	152485	TRsPDVISSASTALSQDIPEIASEALSR	EDC4;s733	0	s3: Phospho (+79.97)	3	6620.55	24864.4	3200	64000	0.718731	-0.476476	4.69391	2.62572	-1.86919
Enhancer of mRNA-decapping protein 4 OS=Mus musculus GN=Edc4 PE=1 SV=2	EDC4_MOUSE	152485	DSQDTsAEqSDHDDEVASLASASGGFGSK	EDC4;s880	0	s6: Phospho (+79.97), q9: Deamidated (+0.98)	3	3856.36	34489.9	3200	64000	0.569392	-0.812507	4.59819	2.62572	-2.20522
Enhancer of mRNA-decapping protein 4 OS=Mus musculus GN=Edc4 PE=1 SV=2	EDC4_MOUSE	152485	DSQDTSAEQsDHDDEVASLASASGGFGSK	EDC4;s884	0	s10: Phospho (+79.97)	3	3890.46	20201.5	3200	64000	0.392915	-1.34771	4.45354	2.62572	-2.74042
Enhancer of mRNA-decapping protein 4 OS=Mus musculus GN=Edc4 PE=1 SV=2	EDC4_MOUSE	152485	TRSPDVISSAStALSQDIPEIASEALSR	EDC4;t742	0	t12: Phospho (+79.97)	3	6555.77	22480.1	3200	64000	0.546958	-0.870497	4.58666	2.62572	-2.26321
Erythroid differentiation-related factor 1 OS=Mus musculus GN=Edrf1 PE=1 SV=1	EDRF1_MOUSE	138839	EFSPEEGLyYSK	EDRF1;y935	0	y9: Phospho (+79.97)	2	4968.06	6000	11803.1	236062	0.0254171	-5.29806	4.2505	3.43985	-7.08041
Elongation factor 1-delta OS=Mus musculus GN=Eef1d PE=1 SV=3	EF1D_MOUSE	31293.4	ATAPQTQHVsPMR	EF1D;s133	0	s10: Phospho (+79.97)	2	1785.26	47307.7	3200	64000	0.927185	-0.109071	4.79653	0.929803	-0.00406861
Elongation factor 1-delta OS=Mus musculus GN=Eef1d PE=1 SV=3	EF1D_MOUSE	31293.4	GATPAEDDEDKDIDLFGsDEEEEDKEAAR	EF1D;s162	0	s18: Phospho (+79.97)	3	3769.56	25457	3200	64000	0.622942	-0.682829	4.63638	0.929803	-0.577827
EH domain-containing protein 2 OS=Mus musculus GN=Ehd2 PE=1 SV=1	EHD2_MOUSE	61176.4	YDEIFYNLAPADGKLSGsK	EHD2;s470	0	s18: Phospho (+79.97)	3	4791.78	6000	14142.1	282842	0.0212133	-5.55889	4.3041	0.182673	-3.10622
Translation initiation factor eIF-2B subunit epsilon OS=Mus musculus GN=Eif2b5 PE=1 SV=1	EI2BE_MOUSE	80086.4	AGsPQLDDIR	EI2BE;s540	0	s3: Phospho (+79.97)	2	2726.43	291928	3200	64000	5.61983	2.49053	5.55983	8.06471	-0.521096
Eukaryotic translation initiation factor 3 subunit J-B OS=Mus musculus GN=Eif3j2 PE=1 SV=1	EI3JB_MOUSE	29486.8	aAAAAAAAAAAAGDsDSWDADTFSmEDPVRK	EI3JB;s16	0	n-term: Acetyl (+42.01), s15: Phospho (+79.97), m25: Oxidation (+15.99)	3	5338.33	47855	3200	64000	0.747734	-0.419402	4.70804	2.77239	-1.89053
Eukaryotic translation initiation factor 3 subunit J-B OS=Mus musculus GN=Eif3j2 PE=1 SV=1	EI3JB_MOUSE	29486.8	aAAAAAAAAAAAGDSDsWDADTFSmEDPVRK	EI3JB;s18	0	n-term: Acetyl (+42.01), s17: Phospho (+79.97), m25: Oxidation (+15.99)	3	5335.76	28067.7	3200	64000	0.438558	-1.18916	4.4951	2.77239	-2.66029
Eukaryotic translation initiation factor 3 subunit B OS=Mus musculus GN=Eif3b PE=1 SV=1	EIF3B_MOUSE	91371.2	GHPSAGAEEEGGsDGSAAEAEPR	EIF3B;s120	0	s13: Phospho (+79.97)	3	1721.01	58292.7	3200	64000	0.910823	-0.134757	4.78882	0.938246	-0.0427941
Eukaryotic translation initiation factor 3 subunit B OS=Mus musculus GN=Eif3b PE=1 SV=1	EIF3B_MOUSE	91371.2	GHPSAGAEEEGGsDGsAAEAEPR	EIF3B;s120,s123	0	s13: Phospho (+79.97), s16: Phospho (+79.97)	3	1716.02	38729.9	3200	64000	0.609114	-0.715217	4.62514	0.938246	-0.623254
Eukaryotic translation initiation factor 3 subunit B OS=Mus musculus GN=Eif3b PE=1 SV=1	EIF3B_MOUSE	91371.2	GHPSAGAEEEGGSDGsAAEAEPR	EIF3B;s123	0	s16: Phospho (+79.97)	3	1667.58	42769.9	3200	64000	0.66828	-0.581476	4.66247	0.938246	-0.489514
Eukaryotic translation initiation factor 3 subunit B OS=Mus musculus GN=Eif3b PE=1 SV=1	EIF3B_MOUSE	91371.2	AKPAAQSEEETATsPAASPTPQSAER	EIF3B;s75	0	s14: Phospho (+79.97)	3	2007.63	38021.2	3200	64000	1.65359	0.725604	5.04156	0.938246	0.817566
Eukaryotic translation initiation factor 3 subunit B OS=Mus musculus GN=Eif3b PE=1 SV=1	EIF3B_MOUSE	91371.2	AKPAAQSEEETATsPAAsPTPQSAER	EIF3B;s75,s79	0	s14: Phospho (+79.97), s18: Phospho (+79.97)	3	1906.45	7180.74	3200	64000	0.432241	-1.21009	4.50416	0.938246	-1.11813
Eukaryotic translation initiation factor 3 subunit B OS=Mus musculus GN=Eif3b PE=1 SV=1	EIF3B_MOUSE	91371.2	AKPAAQSEEETATSPAAsPTPQSAER	EIF3B;s79	0	s18: Phospho (+79.97)	3	1992.05	23401.3	3200	64000	0.557207	-0.843713	4.59138	0.938246	-0.751751
Eukaryotic translation initiation factor 3 subunit B OS=Mus musculus GN=Eif3b PE=1 SV=1	EIF3B_MOUSE	91371.2	AKPAAQSEEETATSPAASPTPQSAERsPSQEPSAPGK	EIF3B;s88	0	s27: Phospho (+79.97)	4	2317.89	34968.5	3200	64000	0.546383	-0.872016	4.58171	0.938246	-0.780053
Eukaryotic translation initiation factor 3 subunit C OS=Mus musculus GN=Eif3c PE=1 SV=1	EIF3C_MOUSE	105534	QNPEQsADEDAEK	EIF3C;s166	0	s6: Phospho (+79.97)	2	1397.39	21282	3200	64000	0.332531	-1.58844	4.38885	0.985004	-1.56664
Eukaryotic translation initiation factor 3 subunit C OS=Mus musculus GN=Eif3c PE=1 SV=1	EIF3C_MOUSE	105534	QPLLLsEDEEDTKR	EIF3C;s39	0	s6: Phospho (+79.97)	3	3169.02	141856	3200	64000	2.2165	1.14828	5.16154	0.985004	1.17008
Eukaryotic translation initiation factor 3 subunit G OS=Mus musculus GN=Eif3g PE=1 SV=2	EIF3G_MOUSE	35639	GIPLPTGDTsPEPELLPGDPLPPPKEVInGnIK	EIF3G;s42	0	s10: Phospho (+79.97), n29: Deamidated (+0.98), n31: Deamidated (+0.98)	3	5560.25	21230	3200	64000	0.873377	-0.195323	4.78002	0.725937	0.266761
Eukaryotic translation initiation factor 3 subunit G OS=Mus musculus GN=Eif3g PE=1 SV=2	EIF3G_MOUSE	35639	GIPLPtGDTSPEPELLPGDPLPPPKEVInGNIK	EIF3G;t38	0	t6: Phospho (+79.97), n29: Deamidated (+0.98)	3	5530.62	26050.6	3200	64000	1.62394	0.699497	5.03805	0.725937	1.16158
Eukaryotic translation initiation factor 3 subunit G OS=Mus musculus GN=Eif3g PE=1 SV=2	EIF3G_MOUSE	35639	GIPLPTGDtSPEPELLPGDPLPPPK	EIF3G;t41	0	t9: Phospho (+79.97)	3	5421.44	86935.6	3200	64000	1.35837	0.441875	4.9549	0.725937	0.903959
RNA polymerase II elongation factor ELL2 OS=Mus musculus GN=Ell2 PE=1 SV=2	ELL2_MOUSE	72127.3	EYQNVHEEVLQEYqKIKqSsPnyHEEK	ELL2;s603,y606	0	q14: Deamidated (+0.98), q18: Deamidated (+0.98), s20: Phospho (+79.97), n22: Deamidated (+0.98), y23: Phospho (+79.97)	5	1141.08	56508.7	3200	64000	0.882948	-0.179599	4.77604	0.0248682	5.14996
Protein ELYS OS=Mus musculus GN=Ahctf1 PE=1 SV=1	ELYS_MOUSE	247648	ASRNtGK	ELYS;t2181	0	t5: Phospho (+79.97)	2	188.171	19520.8	3200	64000	0.305013	-1.71306	4.35642	6.27828	-4.36343
Echinoderm microtubule-associated protein-like 5 OS=Mus musculus GN=Eml5 PE=2 SV=2	EMAL5_MOUSE	220106	QKSATsK	EMAL5;s666	0	s6: Phospho (+79.97)	2	607.964	34520.1	3200	64000	0.539377	-0.890635	4.57657
Epidermal growth factor receptor substrate 15-like 1 OS=Mus musculus GN=Eps15l1 PE=1 SV=3	EP15R_MOUSE	99312.2	SLEQYDQVPDGVsGTSLPDLATLnEGILLAER	EP15R;s570	0	s13: Phospho (+79.97), n24: Deamidated (+0.98)	3	6622.16	25025.9	3200	64000	0.39103	-1.35465	4.45065	3.08331	-2.97913
Histone acetyltransferase p300 OS=Mus musculus GN=Ep300 PE=1 SV=2	EP300_MOUSE	263301	TDGKEEEEQPSTSATQSsPAPGQSK	EP300;s1037	0	s18: Phospho (+79.97)	3	1478.94	21935.9	3200	64000	0.342748	-1.54478	4.40029	5.34286	-3.96239
Histone acetyltransferase p300 OS=Mus musculus GN=Ep300 PE=1 SV=2	EP300_MOUSE	263301	TDGKEEEEQPSTSATQSSPAPGQsK	EP300;s1043	0	s24: Phospho (+79.97)	3	1488.73	12685.8	3200	64000	0.198216	-2.33486	4.20101	5.34286	-4.75247
E1A-binding protein p400 OS=Mus musculus GN=Ep400 PE=1 SV=3	EP400_MOUSE	337174	SPGVAVSAPPKPQsPAqnAASSQDGSQDK	EP400;s754	0	s14: Phospho (+79.97), q17: Deamidated (+0.98), n18: Deamidated (+0.98)	3	2412.34	10356.1	3200	64000	0.161814	-2.62759	4.13213	2.4121	-3.89788
Ephrin type-B receptor 2 OS=Mus musculus GN=Ephb2 PE=1 SV=3	EPHB2_MOUSE	109900	qLGLtEPR	EPHB2;t389	0	q1: Deamidated (+0.98), t5: Phospho (+79.97)	2	379.681	13497.7	3200	64000	0.210902	-2.24536	4.22266
Epiplakin OS=Mus musculus GN=Eppk1 PE=1 SV=2	EPIPL_MOUSE	724639	LsVEEAVAAGVVGGEIQEK	EPIPL;s2290	0	s2: Phospho (+79.97)	3	7996.84	20454.6	3200	64000	0.319603	-1.64565	4.37392	0.345143	-0.110914
Epsin-2 OS=Mus musculus GN=Epn2 PE=1 SV=1	EPN2_MOUSE	63471.9	GSsQPNLSTSYSEQEYGK	EPN2;s173	0	s3: Phospho (+79.97)	2	2906.78	15768.3	3200	64000	0.24638	-2.02104	4.27803
Clathrin interactor 1 OS=Mus musculus GN=Clint1 PE=1 SV=2	EPN4_MOUSE	68514.1	ASPDQNAStHTPQSSAKPSVPSSK	EPN4;t314	0	t9: Phospho (+79.97)	3	1706.34	25174.2	3200	64000	0.393347	-1.34613	4.45292	11.7947	-4.90619
Epidermal growth factor receptor substrate 15 OS=Mus musculus GN=Eps15 PE=1 SV=1	EPS15_MOUSE	98473	FHDSSsPLLTSGPSVAELPWAVK	EPS15;s108	0	s6: Phospho (+79.97)	3	5479.37	94783.6	3200	64000	1.48099	0.566566	4.99115	4.57524	-1.62728
Epidermal growth factor receptor kinase substrate 8 OS=Mus musculus GN=Eps8 PE=1 SV=2	EPS8_MOUSE	91737.7	SADTPSAPsPPPTPAPVPVPLPPSVPAPVSVPK	EPS8;s624	0	s9: Phospho (+79.97)	3	5310.47	18121.7	3200	64000	0.380577	-1.39374	4.44215	4.80091	-3.65705
Epidermal growth factor receptor kinase substrate 8 OS=Mus musculus GN=Eps8 PE=1 SV=2	EPS8_MOUSE	91737.7	QNsSsSDSGGSIVR	EPS8;s658,s660	0	s3: Phospho (+79.97), s5: Phospho (+79.97)	2	1633.15	32846.9	3200	64000	0.513233	-0.962315	4.55687	4.80091	-3.22562
Epidermal growth factor receptor kinase substrate 8 OS=Mus musculus GN=Eps8 PE=1 SV=2	EPS8_MOUSE	91737.7	SADTPSAPSPPPtPAPVPVPLPPSVPAPVSVPK	EPS8;t628	0	t13: Phospho (+79.97)	3	5323.08	15341.1	3200	64000	0.358157	-1.48134	4.42164	4.80091	-3.74464
Epidermal growth factor receptor kinase substrate 8-like protein 2 OS=Mus musculus GN=Eps8l2 PE=1 SV=1	ES8L2_MOUSE	82230.2	HSLSSESQAPEDIAPPGSsPHANR	ES8L2;s483	0	s19: Phospho (+79.97)	3	2574.55	32831.4	3200	64000	0.512991	-0.962996	4.55668	6.73557	-3.71479
ESF1 homolog OS=Mus musculus GN=Esf1 PE=1 SV=1	ESF1_MOUSE	98052.4	ALAEEDsEDELPSDVDFNDPYFAEEVKK	ESF1;s651	0	s7: Phospho (+79.97)	3	5043.71	37204.3	3200	64000	0.581317	-0.782603	4.60643	2.91706	-2.32712
Transcription factor ETV6 OS=Mus musculus GN=Etv6 PE=1 SV=1	ETV6_MOUSE	56406.5	ISYtPPESPVASHR	ETV6;t18	0	t4: Phospho (+79.97)	3	2959.06	102988	3200	64000	1.65793	0.72938	5.03865	5.50156	-1.73046
Exophilin-5 OS=Mus musculus GN=Exph5 PE=1 SV=1	EXPH5_MOUSE	217644	GMAKNDPmELqtPRSK	EXPH5;t100	0	m8: Oxidation (+15.99), q11: Deamidated (+0.98), t12: Phospho (+79.97)	3	4140.8	1172480	3200	64000	18.32	4.19535	6.07029
Protein FAM207A OS=Mus musculus GN=Fam207a PE=1 SV=1	F207A_MOUSE	24814.2	AVEPALPQsPAGGAGAK	F207A;s38	0	s9: Phospho (+79.97)	2	2672.51	42191.3	3200	64000	0.659239	-0.601126	4.65697	20.842	-4.98255
Protein FAM222B OS=Mus musculus GN=Fam222b PE=2 SV=2	F222B_MOUSE	59615.4	RTVnGLDtSAQR	F222B;t83	0	n4: Deamidated (+0.98), t8: Phospho (+79.97)	3	5003.93	44503.3	3200	64000	0.695364	-0.52416	4.67855
Protein Raph1 OS=Mus musculus GN=Raph1 PE=1 SV=2	F2Z3U3_MOUSE	136741	TAsAGTVSDAEAR	F2Z3U3;s192	0	s3: Phospho (+79.97)	2	1672.04	91325.2	3200	64000	1.58819	0.667385	5.02058	4.73207	-1.57509
Protein Raph1 OS=Mus musculus GN=Raph1 PE=1 SV=2	F2Z3U3_MOUSE	136741	SLPASGTPQsPPAVK	F2Z3U3;s899	0	s10: Phospho (+79.97)	2	2590.98	43194.9	3200	64000	1.10619	0.145604	4.87041	4.73207	-2.09687
MCG5732 OS=Mus musculus GN=Gm4978 PE=4 SV=2	F6VBB8_MOUSE	30037	DAGKGnIPTKRPPVLQAGVNTVttLVEnK	F6VBB8;t145,t146	0	n6: Deamidated (+0.98), t23: Phospho (+79.97), t24: Phospho (+79.97), n28: Deamidated (+0.98)	3	5219.86	6000	2610.99	52219.8	0.114899	-3.12156	3.93505	7.71298	-6.06885
Protein Zc3h7b OS=Mus musculus GN=Zc3h7b PE=1 SV=1	F8VPP8_MOUSE	110296	GSPALLPsTPTmPLFPHVLDLLAPLDGSSR	F8VPP8;s223	0	s8: Phospho (+79.97), m12: Oxidation (+15.99)	3	7304.84	24044.1	3200	64000	0.375689	-1.41239	4.43527
Protein FAM83H OS=Mus musculus GN=Fam83h PE=1 SV=1	FA83H_MOUSE	131117	RSQsSSQGDnPLAPGYLPPHYK	FA83H;s7	0	s4: Phospho (+79.97), n10: Deamidated (+0.98)	3	6601.74	49112.2	3200	64000	0.767378	-0.38199	4.7186	1.98404	-1.37043
Protein FAM83H OS=Mus musculus GN=Fam83h PE=1 SV=1	FA83H_MOUSE	131117	RGsPVPPVPER	FA83H;s948	0	s3: Phospho (+79.97)	2	2089.98	50444.3	3200	64000	0.788192	-0.343381	4.72952	1.98404	-1.33182
WASH complex subunit FAM21 OS=Mus musculus GN=Fam21 PE=1 SV=1	FAM21_MOUSE	145315	GDIsNQR	FAM21;s298	0	s4: Phospho (+79.97)	2	938.084	131216	3200	64000	2.05025	1.0358	5.12845	2.70861	-0.401751
FERM, RhoGEF and pleckstrin domain-containing protein 1 OS=Mus musculus GN=Farp1 PE=1 SV=1	FARP1_MOUSE	118878	LGAPENSGIsTLER	FARP1;s23	0	s10: Phospho (+79.97)	2	3134.14	56963.5	3200	64000	0.890055	-0.168034	4.77933	4.04521	-2.18425
FERM, RhoGEF and pleckstrin domain-containing protein 1 OS=Mus musculus GN=Farp1 PE=1 SV=1	FARP1_MOUSE	118878	SPDEATAADQEsEDDLSASR	FARP1;s892	0	s12: Phospho (+79.97)	2	2349.14	9505.87	3200	64000	0.169868	-2.55752	4.14903	4.04521	-4.57373
FERM, RhoGEF and pleckstrin domain-containing protein 1 OS=Mus musculus GN=Farp1 PE=1 SV=1	FARP1_MOUSE	118878	LGAPENSGIStLER	FARP1;t24	0	t11: Phospho (+79.97)	2	3150.93	70519.7	3200	64000	1.10187	0.139954	4.86758	4.04521	-1.87626
Formin-binding protein 1-like OS=Mus musculus GN=Fnbp1l PE=1 SV=2	FBP1L_MOUSE	69887.2	TIsDGTISAAK	FBP1L;s295	0	s3: Phospho (+79.97)	2	2322.46	71883.2	3200	64000	1.38428	0.46914	4.96314	4.2109	-1.60499
Formin-binding protein 1-like OS=Mus musculus GN=Fnbp1l PE=1 SV=2	FBP1L_MOUSE	69887.2	HSSDINHLVTQGREsPEGSYTDDANQEVR	FBP1L;s501	0	s15: Phospho (+79.97)	3	3015.5	24002.6	3200	64000	0.709209	-0.495718	4.69208	4.2109	-2.56985
Formin-binding protein 1-like OS=Mus musculus GN=Fnbp1l PE=1 SV=2	FBP1L_MOUSE	69887.2	HSSDINHLVTqGRESPEGsYTDDANQEVR	FBP1L;s505	0	q11: Deamidated (+0.98), s19: Phospho (+79.97)	3	3011.32	17110	3200	64000	0.267344	-1.90323	4.30771	4.2109	-3.97736
Formin-binding protein 1-like OS=Mus musculus GN=Fnbp1l PE=1 SV=2	FBP1L_MOUSE	69887.2	HSSDINHLVtqGRESPEGSYTDDANQEVR	FBP1L;t496	0	t10: Phospho (+79.97), q11: Deamidated (+0.98)	3	3026.22	16180.8	3200	64000	0.252825	-1.98379	4.28737	4.2109	-4.05792
F-BAR domain only protein 2 OS=Mus musculus GN=Fcho2 PE=1 SV=1	FCHO2_MOUSE	88736.1	LSGINEIPRPFsPPVTSNTSPPPTAPLAR	FCHO2;s487	0	s12: Phospho (+79.97)	3	4942.58	24191.2	3200	64000	0.377988	-1.40359	4.43761	3.93149	-3.37866
F-BAR domain only protein 2 OS=Mus musculus GN=Fcho2 PE=1 SV=1	FCHO2_MOUSE	88736.1	GPsPVSLGNqDTLPVAIALTESVNAYFK	FCHO2;s532	0	s3: Phospho (+79.97), q10: Deamidated (+0.98)	3	7641.28	20448.4	3200	64000	0.319506	-1.64608	4.3738	3.93149	-3.62116
F-BAR domain only protein 2 OS=Mus musculus GN=Fcho2 PE=1 SV=1	FCHO2_MOUSE	88736.1	LSGINEIPRPFSPPVTSntSPPPTAPLAR	FCHO2;t494	0	n18: Deamidated (+0.98), t19: Phospho (+79.97)	3	4922.38	48383.7	3200	64000	0.755995	-0.403551	4.71251	3.93149	-2.37863
Alpha-2-HS-glycoprotein OS=Mus musculus GN=Ahsg PE=1 SV=1	FETUA_MOUSE	37324.1	HAFSPVASVEsASGETLHSPK	FETUA;s312	0	s11: Phospho (+79.97)	3	3940.85	6000	30180.2	603604	0.00668389	-7.2251	4.71016	0.373669	-5.80493
Alpha-2-HS-glycoprotein OS=Mus musculus GN=Ahsg PE=1 SV=1	FETUA_MOUSE	37324.1	HAFSPVASVESAsGETLHSPK	FETUA;s314	0	s13: Phospho (+79.97)	3	4053.99	6000	14652.4	293048	0.0197268	-5.6637	4.32656	0.373669	-4.24354
Adenosine monophosphate-protein transferase FICD OS=Mus musculus GN=Ficd PE=2 SV=1	FICD_MOUSE	51755.1	DAGLLtVKTTASPAGKLEAK	FICD;t93	0	t6: Phospho (+79.97)	3	4828.58	6000	13561.6	271232	0.0221213	-5.49842	4.2914
Pre-mRNA 3'-end-processing factor FIP1 OS=Mus musculus GN=Fip1l1 PE=1 SV=1	FIP1_MOUSE	64959.2	AEsPDLR	FIP1;s280	0	s3: Phospho (+79.97)	2	1340.17	89403.8	3200	64000	1.39693	0.482264	4.96663	5.87027	-2.07116
Pre-mRNA 3'-end-processing factor FIP1 OS=Mus musculus GN=Fip1l1 PE=1 SV=1	FIP1_MOUSE	64959.2	ERDHsPTPSVFNSDEER	FIP1;s479	0	s5: Phospho (+79.97)	2	2417.78	8831.32	3200	64000	0.573043	-0.803285	4.61824	5.87027	-3.35671
FK506-binding protein 15 OS=Mus musculus GN=Fkbp15 PE=1 SV=2	FKB15_MOUSE	132962	DSAAPsPIPASDSLSADPVVTPLPLPLKPGEPGLR	FKB15;s310	0	s6: Phospho (+79.97)	3	5733.38	32934.8	3200	64000	0.610634	-0.711621	4.62683	4.4064	-2.85122
Filamin-A OS=Mus musculus GN=Flna PE=1 SV=5	FLNA_MOUSE	281212	FGGEHVPNSPFQVTALAGDQPTVQtPLR	FLNA;t1750	0	t25: Phospho (+79.97)	3	4999.81	28822.6	3200	64000	0.540874	-0.886636	4.57824	0.692873	-0.357299
Filamin-B OS=Mus musculus GN=Flnb PE=1 SV=3	FLNB_MOUSE	277820	LVsPGSANETSSILVESVTR	FLNB;s2478	0	s3: Phospho (+79.97)	2	5005.84	34783.6	3200	64000	0.543494	-0.879665	4.5796	1.31777	-1.27776
Filamin-C OS=Mus musculus GN=Flnc PE=1 SV=3	FLNC_MOUSE	291112	LGsFGSITR	FLNC;s2234	0	s3: Phospho (+79.97)	2	3537.1	71660.1	3200	64000	1.11969	0.163098	4.87425	3.24913	-1.53695
Fibronectin type III domain-containing protein 3B OS=Mus musculus GN=Fndc3b PE=1 SV=1	FND3B_MOUSE	132765	LNsPPSTIYK	FND3B;s208	0	s3: Phospho (+79.97)	2	2637.41	60662.7	3200	64000	0.947855	-0.0772622	4.80525	5.99564	-2.66118
Protein farnesyltransferase subunit beta OS=Mus musculus GN=Fntb PE=1 SV=1	FNTB_MOUSE	48819.8	SLLqWVtSR	FNTB;t278	0	q4: Deamidated (+0.98), t7: Phospho (+79.97)	2	2539.34	48001.6	3200	64000	0.750025	-0.414989	4.70928	5.94193	-2.98592
Forkhead box protein C1 OS=Mus musculus GN=Foxc1 PE=1 SV=3	FOXC1_MOUSE	56940.8	GsPQGSAAELGSGLLASAAASSR	FOXC1;s320	0	s2: Phospho (+79.97)	2	4931.6	25861.7	3200	64000	0.404089	-1.30725	4.46332
Forkhead box protein K1 OS=Mus musculus GN=Foxk1 PE=1 SV=2	FOXK1_MOUSE	74919	EEAPAsPLRPLYPQISPLK	FOXK1;s199	0	s6: Phospho (+79.97)	3	4807.78	174149	3200	64000	2.72108	1.44418	5.24883	5.26893	-0.953331
Forkhead box protein K1 OS=Mus musculus GN=Foxk1 PE=1 SV=2	FOXK1_MOUSE	74919	EGsPIPHDPDLGSK	FOXK1;s431	0	s3: Phospho (+79.97)	2	2576.22	70079.4	3200	64000	1.09499	0.130919	4.86498	5.26893	-2.26659
Forkhead box protein S1 OS=Mus musculus GN=Foxs1 PE=2 SV=2	FOXS1_MOUSE	35568.1	QKQPsPESLAPSAEPTKPPYSyIALIAMAIQSSPGQR	FOXS1;s6,y23	0	s5: Phospho (+79.97), y22: Phospho (+79.97)	4	7704.72	22672.4	3200	64000	0.354256	-1.49713	4.41284
Ferritin heavy chain OS=Mus musculus GN=Fth1 PE=1 SV=2	FRIH_MOUSE	21067.2	tTAsPSQVR	FRIH;s5	0	n-term: Acetyl (+42.01), s4: Phospho (+79.97)	2	1703.66	6000	11548	230960	0.0259785	-5.26654	4.24423	0.419397	-4.01292
Ras GTPase-activating protein-binding protein 1 OS=Mus musculus GN=G3bp1 PE=1 SV=1	G3BP1_MOUSE	51827.4	YQDEVFGGFVTEPqEEsEEEVEEPEER	G3BP1;s149	0	q14: Deamidated (+0.98), s17: Phospho (+79.97)	3	4888.75	17416.5	3200	64000	0.602739	-0.730395	4.6334	1.52732	-1.3414
Ras GTPase-activating protein-binding protein 1 OS=Mus musculus GN=G3bp1 PE=1 SV=1	G3BP1_MOUSE	51827.4	STsPAPADVAPAQEDLR	G3BP1;s231	0	s3: Phospho (+79.97)	2	2973.99	28762.8	24298.2	485964	0.423048	-1.24111	5.39302	1.52732	-1.85211
Ras GTPase-activating protein-binding protein 2 OS=Mus musculus GN=G3bp2 PE=1 SV=2	G3BP2_MOUSE	54087.4	SAtPPPAEPASLPQEPPK	G3BP2;t227	0	t3: Phospho (+79.97)	2	2953.85	34692.6	3200	64000	0.542072	-0.883444	4.57855	3.06325	-2.49851
Interferon-gamma-inducible GTPase Ifgga4 protein OS=Mus musculus GN=F830016B08Rik PE=1 SV=1	G3UWE2_MOUSE	47987.2	IIsQETIDLIK	G3UWE2;s35	0	s3: Phospho (+79.97)	3	3624	6000	7705.07	154101	0.0299458	-5.0615	4.20811
MCG51523 OS=Mus musculus GN=Iqcf6 PE=4 SV=1	G3UWF2_MOUSE	18618.6	SVQtKIVEqK	G3UWF2;t75	0	t4: Phospho (+79.97), q9: Deamidated (+0.98)	3	1035.25	231431	3200	64000	3.61611	1.85444	5.37039
Protein Msl3l2 OS=Mus musculus GN=Msl3l2 PE=4 SV=1	G3X992_MOUSE	41400.6	TPVHSAAPSPIALtPGK	G3X992;t256	0	t14: Phospho (+79.97)	3	3634.71	109498	13178	263560	0.415458	-1.26723	5.08876
Heterogeneous nuclear ribonucleoprotein U, isoform CRA_b OS=Mus musculus GN=Gm28062 PE=4 SV=1	G3XA10_MOUSE	#N/A	sSsPVNVK	G3XA10;,HNRPU;s4	0	n-term: Acetyl (+42.01), s3: Phospho (+79.97)	2	1629.47	87805.6	3200	64000	1.37196	0.456241	4.95907	2.72205	-0.98845
MCG130431, isoform CRA_a OS=Mus musculus GN=Grip2 PE=1 SV=1	G3XA20_MOUSE	112267	TsPEDLqELLLPTPLEmHRVTLHKDPVR	G3XA20;s924	0	s2: Phospho (+79.97), q7: Deamidated (+0.98), m17: Oxidation (+15.99)	4	6437.86	105204	3200	64000	1.64381	0.717046	5.03505
Growth arrest-specific protein 8 OS=Mus musculus GN=Gas8 PE=1 SV=2	GAS8_MOUSE	56264.5	EmAEVtLQnR	GAS8;t273	0	m2: Oxidation (+15.99), t6: Phospho (+79.97), n9: Deamidated (+0.98)	2	2919.94	110965	3200	64000	2.05461	1.03887	5.1295
GRIP and coiled-coil domain-containing protein 1 OS=Mus musculus GN=Gcc1 PE=1 SV=2	GCC1_MOUSE	87679.9	sPVGGVGGGGLGDPADTASSDSLTqALQLAAANEPTFFLYAEqLAR	GCC1;s620	0	s1: Phospho (+79.97), q25: Deamidated (+0.98), q43: Deamidated (+0.98)	4	8031.82	20761	3200	64000	0.324391	-1.6242	4.3795	1.28781	-1.98911
Gamma-tubulin complex component 2 OS=Mus musculus GN=Tubgcp2 PE=1 SV=2	GCP2_MOUSE	103226	VLAIEtK	GCP2;t594	0	t6: Phospho (+79.97)	2	3163.59	53375.4	15173.9	303478	0.175879	-2.50735	4.836	7.3055	-5.37633
Gamma-tubulin complex component 3 OS=Mus musculus GN=Tubgcp3 PE=1 SV=2	GCP3_MOUSE	103472	yLLDVLnK	GCP3;y542	0	y1: Phospho (+79.97), n7: Deamidated (+0.98)	2	4942.84	77985.1	3200	64000	1.75021	0.807524	5.06228	7.711	-2.13939
Rho GDP-dissociation inhibitor 1 OS=Mus musculus GN=Arhgdia PE=1 SV=3	GDIR1_MOUSE	23408	aEQEPTAEQLAQIAAENEEDEHsVnYKPPAQK	GDIR1;s24	0	n-term: Acetyl (+42.01), s23: Phospho (+79.97), n25: Deamidated (+0.98)	3	4568.59	7364.28	3200	64000	0.115067	-3.11946	4.02384	1.13404	-3.30093
Rho GDP-dissociation inhibitor 1 OS=Mus musculus GN=Arhgdia PE=1 SV=3	GDIR1_MOUSE	23408	AEQEPtAEQLAQIAAEnEEDEHSVNYKPPAQK	GDIR1;t7	0	t6: Phospho (+79.97), n17: Deamidated (+0.98)	4	4468.67	34096.1	3200	64000	0.532752	-0.908465	4.57166	1.13404	-1.08994
ARF GTPase-activating protein GIT1 OS=Mus musculus GN=Git1 PE=1 SV=1	GIT1_MOUSE	85301.5	SqSELDDQHDYDSVAsDEDTDQEPLPSAGATR	GIT1;s397	0	q2: Deamidated (+0.98), s16: Phospho (+79.97)	3	3427.71	15968	3200	64000	0.2495	-2.00289	4.28258	6.20656	-4.63668
Guanine nucleotide-binding protein G(s) subunit alpha isoforms XLas OS=Mus musculus GN=Gnas PE=1 SV=1	GNAS1_MOUSE	121506	EPtTRAVPSARAHPAAGAVPGAPAMSASAR	GNAS1;t533	0	t3: Phospho (+79.97)	3	7377.16	6000	1845.54	36910.8	0.162554	-2.62101	3.89462	0.514249	-1.66155
Guanine nucleotide-binding protein-like 3 OS=Mus musculus GN=Gnl3 PE=1 SV=2	GNL3_MOUSE	60787.9	ELsPEQSTAGKPSDGSSALDR	GNL3;s505	0	s3: Phospho (+79.97)	3	2405.19	72842.7	3200	64000	1.4398	0.525873	4.97965	2.71747	-0.916391
Golgin subfamily A member 3 OS=Mus musculus GN=Golga3 PE=1 SV=3	GOGA3_MOUSE	167221	mEVNsLK	GOGA3;s1186	0	m1: Oxidation (+15.99), s5: Phospho (+79.97)	2	94.5053	6000	4362.72	87254.4	0.0687644	-3.86219	4.01547	2.10131	-4.93348
Golgi phosphoprotein 3 OS=Mus musculus GN=Golph3 PE=1 SV=1	GOLP3_MOUSE	33753.4	AAGGGGGsGEDEAQSR	GOLP3;s35	0	s8: Phospho (+79.97)	2	849.654	9333.12	3200	64000	0.286711	-1.80233	4.33866	1.59381	-2.47481
G patch domain and KOW motifs-containing protein OS=Mus musculus GN=Gpkow PE=1 SV=2	GPKOW_MOUSE	53831.2	aGRESPPPsAPSmAPISFGFTR	GPKOW;s10	0	n-term: Acetyl (+42.01), s9: Phospho (+79.97), m13: Oxidation (+15.99)	3	4627.29	139179	3200	64000	2.17467	1.1208	5.15345
G patch domain and KOW motifs-containing protein OS=Mus musculus GN=Gpkow PE=1 SV=2	GPKOW_MOUSE	53831.2	KHsPDRQDGPVPK	GPKOW;s348	0	s3: Phospho (+79.97)	2	947.2	39805.2	3200	64000	0.621956	-0.685115	4.63352
G patch domain-containing protein 4 OS=Mus musculus GN=Gpatch4 PE=1 SV=1	GPTC4_MOUSE	46554.8	QGTAIGsEEEEAAGESGPR	GPTC4;s258	0	s7: Phospho (+79.97)	2	2672.3	14549.4	3200	64000	0.31027	-1.6884	4.36532
GRIP1-associated protein 1 OS=Mus musculus GN=Gripap1 PE=1 SV=1	GRAP1_MOUSE	92716.4	NGVELSsLRQK	GRAP1;s40	0	s7: Phospho (+79.97)	3	2469.07	95696	3200	64000	1.49525	0.580387	4.99518	9.1841	-2.61875
Protein GREB1 OS=Mus musculus GN=Greb1 PE=2 SV=2	GREB1_MOUSE	216928	EVqEPFsR	GREB1;s1718	0	q3: Deamidated (+0.98), s7: Phospho (+79.97)	2	1409.63	57885.9	3200	64000	1.07276	0.101322	4.85673
GTP-binding protein 1 OS=Mus musculus GN=Gtpbp1 PE=1 SV=2	GTPB1_MOUSE	72301.4	sRSPVDSPVPASmFAPEPSsPGAAR	GTPB1;s6,s25	0	s1: Phospho (+79.97), m13: Oxidation (+15.99), s20: Phospho (+79.97)	3	3566.04	63627.6	3200	64000	0.994181	-0.0084192	4.82496	2.26128	-1.18556
GTP-binding protein 1 OS=Mus musculus GN=Gtpbp1 PE=1 SV=2	GTPB1_MOUSE	72301.4	SRsPVDSPVPASMFAPEPSsPGAAR	GTPB1;s8,s25	0	s3: Phospho (+79.97), s20: Phospho (+79.97)	3	4312.28	107378	3200	64000	1.98846	0.991653	5.11563	2.26128	-0.185489
Histone H1.3 OS=Mus musculus GN=Hist1h1d PE=1 SV=2	H13_MOUSE	22101	sETAPAAPAAPAPVEKtPVKK	H13;t18	0	n-term: Acetyl (+42.01), t17: Phospho (+79.97)	2	2506.32	12350.6	3200	64000	0.606978	-0.720285	4.63658	0.642605	-0.0822894
Histone H1.4 OS=Mus musculus GN=Hist1h1e PE=1 SV=2	H14_MOUSE	21978.9	sETAPAAPAAPAPAEKtPVK	H14;t18	0	n-term: Acetyl (+42.01), t17: Phospho (+79.97)	2	2538.36	7179.73	935.829	18716.6	4.18843	2.06641	4.90672	0.613347	2.77163
Histone H1.5 OS=Mus musculus GN=Hist1h1b PE=1 SV=2	H15_MOUSE	22577.4	sETAPAETAAPAPVEKsPAK	H15;s18	0	n-term: Acetyl (+42.01), s17: Phospho (+79.97)	2	2464	9860.03	14408.1	288162	0.150489	-2.73227	4.81235	0.598067	-1.99065
Histone H1.5 OS=Mus musculus GN=Hist1h1b PE=1 SV=2	H15_MOUSE	22577.4	AKKPAGAtPK	H15;t135	0	t8: Phospho (+79.97)	2	279.487	24238.3	3200	64000	0.378723	-1.40078	4.43836	0.598067	-0.659164
Histone H1.5 OS=Mus musculus GN=Hist1h1b PE=1 SV=2	H15_MOUSE	22577.4	sEtAPAETAAPAPVEK	H15;t4	0	n-term: Acetyl (+42.01), t3: Phospho (+79.97)	2	2589.03	37416.9	3200	64000	0.669696	-0.578421	4.66359	0.598067	0.163199
Core histone macro-H2A.1 OS=Mus musculus GN=H2afy PE=1 SV=3	H2AY_MOUSE	39737.2	AASADSTTEGtPTDGFTVLSTK	H2AY;t178	0	t11: Phospho (+79.97)	2	3929.54	26837.6	3200	64000	0.419337	-1.25382	4.47767	0.563756	-0.426958
Histone H3.2 OS=Mus musculus GN=Hist1h3b PE=1 SV=2	H32_MOUSE	15388.7	VtImPKDIqLAR	H32;t119	0	t2: Phospho (+79.97), m4: Oxidation (+15.99), q9: Deamidated (+0.98)	3	3799.41	6000	11668	233360	0.0257113	-5.28145	4.24719	0.369617	-3.84555
Host cell factor 1 OS=Mus musculus GN=Hcfc1 PE=1 SV=2	HCFC1_MOUSE	210428	GTSVmVTHYFLPPDDAVqSDDDsGTVPDYNQLK	HCFC1;s1852	0	m5: Oxidation (+15.99), q18: Deamidated (+0.98), s23: Phospho (+79.97)	3	4907.22	16514.6	3200	64000	0.258041	-1.95433	4.29479	4.49977	-4.12418
Host cell factor 1 OS=Mus musculus GN=Hcfc1 PE=1 SV=2	HCFC1_MOUSE	210428	aSAVsPAnLPAVLLQPR	HCFC1;s6	0	n-term: Acetyl (+42.01), s5: Phospho (+79.97), n8: Deamidated (+0.98)	3	5915.1	37100.1	3200	64000	0.579689	-0.786649	4.60531	4.49977	-2.9565
Histone deacetylase 1 OS=Mus musculus GN=Hdac1 PE=1 SV=1	HDAC1_MOUSE	55076.1	mLPHAPGVQmQAIPEDAIPEEsGDEDEEDPDKR	HDAC1;s393	0	m1: Oxidation (+15.99), m10: Oxidation (+15.99), s22: Phospho (+79.97)	4	3764.55	41615.4	3200	64000	1.7185	0.781146	5.05562	19.6519	-3.51545
Histone deacetylase 2 OS=Mus musculus GN=Hdac2 PE=1 SV=1	HDAC2_MOUSE	55303.5	mLPHAPGVQmQAIPEDAVHEDsGDEDGEDPDKR	HDAC2;s394	0	m1: Oxidation (+15.99), m10: Oxidation (+15.99), s22: Phospho (+79.97)	4	3192.68	83299.7	3200	64000	1.89312	0.920769	5.09545	14.8612	-2.97271
Hepatoma-derived growth factor OS=Mus musculus GN=Hdgf PE=1 SV=2	HDGF_MOUSE	26268.7	AGDVLEDsPKRPK	HDGF;s165	0	s8: Phospho (+79.97)	2	1631.56	12535	16214.4	324288	0.35076	-1.51144	5.14301	0.717176	-1.03184
Hepatoma-derived growth factor-related protein 2 OS=Mus musculus GN=Hdgfrp2 PE=1 SV=1	HDGR2_MOUSE	74292	GGSsGEELEDEEPVK	HDGR2;s367	0	s4: Phospho (+79.97)	2	2656.46	47096.1	3200	64000	0.735877	-0.442464	4.70153	7.72088	-3.39123
Protein HEXIM1 OS=Mus musculus GN=Hexim1 PE=1 SV=1	HEXI1_MOUSE	40243.4	GQnGEDLSTGGAsPSAEGEPMSESLVqPGHDSEATK	HEXI1;s103	0	n3: Deamidated (+0.98), s13: Phospho (+79.97), q27: Deamidated (+0.98)	3	3566.84	10078.3	3200	64000	0.171275	-2.54561	4.15138
Heterogeneous nuclear ribonucleoprotein H OS=Mus musculus GN=Hnrnph1 PE=1 SV=3	HNRH1_MOUSE	49199.8	HTGPNsPDTANDGFVR	HNRH1;s104	0	s6: Phospho (+79.97)	2	2291.78	39542.7	3200	64000	1.62443	0.699936	5.03631	0.922637	0.8161
Heterogeneous nuclear ribonucleoprotein H OS=Mus musculus GN=Hnrnph1 PE=1 SV=3	HNRH1_MOUSE	49199.8	HTGPNSPDtANDGFVR	HNRH1;t107	0	t9: Phospho (+79.97)	2	2260.96	68376.8	3200	64000	2.02153	1.01545	5.12442	0.922637	1.13161
Heterogeneous nuclear ribonucleoprotein U-like protein 2 OS=Mus musculus GN=Hnrnpul2 PE=1 SV=2	HNRL2_MOUSE	84940.7	sGDETPGSEAPGDK	HNRL2;s159	0	s1: Phospho (+79.97)	2	1315.13	26449.7	3200	64000	0.586602	-0.769547	4.61124	3.98602	-2.7645
Heterogeneous nuclear ribonucleoprotein U-like protein 2 OS=Mus musculus GN=Hnrnpul2 PE=1 SV=2	HNRL2_MOUSE	84940.7	AVEEQGDDQDsEKSKPAGSDGER	HNRL2;s183	0	s11: Phospho (+79.97)	3	1135.21	19879.8	3200	64000	0.310622	-1.68677	4.36323	3.98602	-3.68172
Heterogeneous nuclear ribonucleoprotein U-like protein 2 OS=Mus musculus GN=Hnrnpul2 PE=1 SV=2	HNRL2_MOUSE	84940.7	sKSPPPPEEEAKDEEEDQTLVNLDTYTSDLHFQISK	HNRL2;s224	0	s1: Phospho (+79.97)	4	5407.98	65857.1	3200	64000	1.02902	0.0412671	4.83921	3.98602	-1.95368
Heterogeneous nuclear ribonucleoprotein U-like protein 2 OS=Mus musculus GN=Hnrnpul2 PE=1 SV=2	HNRL2_MOUSE	84940.7	SKsPPPPEEEAKDEEEDqTLVnLDTYTSDLHFQISK	HNRL2;s226	0	s3: Phospho (+79.97), q18: Deamidated (+0.98), n22: Deamidated (+0.98)	4	5373.52	45470.7	3200	64000	0.950208	-0.0736843	4.80764	3.98602	-2.06863
Heterogeneous nuclear ribonucleoprotein U-like protein 2 OS=Mus musculus GN=Hnrnpul2 PE=1 SV=2	HNRL2_MOUSE	84940.7	QNRsRGqGYVGGQR	HNRL2;s653	0	s4: Phospho (+79.97), q7: Deamidated (+0.98)	3	203.593	6000	10298.4	205968	0.0291307	-5.10131	4.21214	3.98602	-7.09626
Heterogeneous nuclear ribonucleoprotein U-like protein 2 OS=Mus musculus GN=Hnrnpul2 PE=1 SV=2	HNRL2_MOUSE	84940.7	SGDEtPGSEAPGDK	HNRL2;t163	0	t5: Phospho (+79.97)	2	1206.75	16804.5	3200	64000	0.31465	-1.66818	4.3689	3.98602	-3.66313
Heterogeneous nuclear ribonucleoproteins C1/C2 OS=Mus musculus GN=Hnrnpc PE=1 SV=1	HNRPC_MOUSE	34385.3	QADLSFSsPVEmK	HNRPC;s232	0	s8: Phospho (+79.97), m12: Oxidation (+15.99)	2	3161.19	61645.8	3200	64000	0.963216	-0.0540693	4.81188	0.850004	0.180389
Heterogeneous nuclear ribonucleoproteins C1/C2 OS=Mus musculus GN=Hnrnpc PE=1 SV=1	HNRPC_MOUSE	34385.3	NEKsEEEQSSASVK	HNRPC;s241	0	s4: Phospho (+79.97)	2	1078.49	21052.9	3200	64000	0.345059	-1.53509	4.4029	0.850004	-1.30063
Heterogeneous nuclear ribonucleoprotein D0 OS=Mus musculus GN=Hnrnpd PE=1 SV=2	HNRPD_MOUSE	38354.5	NEEDEGHSNsSPR	HNRPD;s82	0	s10: Phospho (+79.97)	2	695.522	25173.5	3200	64000	0.577595	-0.791869	4.60757	1.1162	-0.950469
Heterogeneous nuclear ribonucleoprotein D0 OS=Mus musculus GN=Hnrnpd PE=1 SV=2	HNRPD_MOUSE	38354.5	NEEDEGHSNSsPR	HNRPD;s83	0	s11: Phospho (+79.97)	2	714.585	11354.8	3200	64000	0.247746	-2.01307	4.28251	1.1162	-2.17166
Heterogeneous nuclear ribonucleoprotein K OS=Mus musculus GN=Hnrnpk PE=1 SV=1	HNRPK_MOUSE	50978.5	DYDDMsPR	HNRPK;s284	0	s6: Phospho (+79.97)	2	1956.77	80574.1	3200	64000	1.99368	0.995432	5.11689	1.03222	0.949678
Heterogeneous nuclear ribonucleoprotein M OS=Mus musculus GN=Hnrnpm PE=1 SV=3	HNRPM_MOUSE	77650.5	IGsGVER	HNRPM;s480	0	s3: Phospho (+79.97)	1	2180.69	30738.1	3200	64000	0.480283	-1.05804	4.53069	1.0679	-1.15283
Protein Hook homolog 3 OS=Mus musculus GN=Hook3 PE=1 SV=2	HOOK3_MOUSE	83220	QmEERyKK	HOOK3;y604	0	m2: Oxidation (+15.99), y6: Phospho (+79.97)	2	2093.13	88570.7	3200	64000	1.38392	0.468758	4.9627	2.32739	-0.749956
Heat shock protein 105 kDa OS=Mus musculus GN=Hsph1 PE=1 SV=2	HS105_MOUSE	96407.4	IEsPKLER	HS105;s810	0	s3: Phospho (+79.97)	2	1842.12	213955	3200	64000	3.34305	1.74116	5.33677	10.7826	-1.68946
Heat shock 70 kDa protein 4L OS=Mus musculus GN=Hspa4l PE=1 SV=2	HS74L_MOUSE	94383.9	mPNGsTGVK	HS74L;s98	0	m1: Oxidation (+15.99), s5: Phospho (+79.97)	2	1795.11	6000	10817.3	216346	0.0277334	-5.17223	4.22576	0.513482	-4.21062
Heat shock protein HSP 90-alpha OS=Mus musculus GN=Hsp90aa1 PE=1 SV=4	HS90A_MOUSE	84791.2	DKEVsDDEAEEKEEK	HS90A;s231	0	s5: Phospho (+79.97)	2	1218.79	11753.7	3200	64000	0.544852	-0.876064	4.59397	0.80338	-0.560219
Heat shock protein HSP 90-beta OS=Mus musculus GN=Hsp90ab1 PE=1 SV=3	HS90B_MOUSE	83284.3	EKEIsDDEAEEEKGEK	HS90B;s226	0	s5: Phospho (+79.97)	2	1534.7	9748.15	3200	64000	0.789886	-0.340284	4.74096	1.04886	-0.40911
Heat shock protein HSP 90-beta OS=Mus musculus GN=Hsp90ab1 PE=1 SV=3	HS90B_MOUSE	83284.3	IEDVGsDEEDDSGKDK	HS90B;s255	0	s6: Phospho (+79.97)	2	1524.25	7322.44	3200	64000	1.08984	0.124113	4.88195	1.04886	0.0552867
Heat shock protein HSP 90-beta OS=Mus musculus GN=Hsp90ab1 PE=1 SV=3	HS90B_MOUSE	83284.3	IEDVGSDEEDDsGK	HS90B;s261	0	s12: Phospho (+79.97)	2	1732.21	7386.56	3200	64000	0.115415	-3.1151	4.02475	1.04886	-3.18392
Heat shock cognate 71 kDa protein OS=Mus musculus GN=Hspa8 PE=1 SV=1	HSP7C_MOUSE	70872.8	FELtGIPPAPRGVPqIEVTFDIDAnGILNVSAVDK	HSP7C;t462	0	t4: Phospho (+79.97), q15: Deamidated (+0.98), n25: Deamidated (+0.98)	3	7590	9140.36	3200	64000	0.181301	-2.46354	4.17245	0.929133	-2.3575
Heat shock protein beta-1 OS=Mus musculus GN=Hspb1 PE=1 SV=3	HSPB1_MOUSE	23013.7	QLsSGVSEIR	HSPB1;s86	0	s3: Phospho (+79.97)	2	2801.67	6000	19221.9	384438	0.0156072	-6.00164	4.40178	0.515645	-5.04609
E3 ubiquitin-protein ligase HUWE1 OS=Mus musculus GN=Huwe1 PE=1 SV=5	HUWE1_MOUSE	482636	GSGTAsDDEFENLR	HUWE1;s1907	0	s6: Phospho (+79.97)	2	3276.13	71756.9	3200	64000	1.19505	0.257069	4.9014	1.69241	-0.502014
E3 ubiquitin-protein ligase HUWE1 OS=Mus musculus GN=Huwe1 PE=1 SV=5	HUWE1_MOUSE	482636	REESPmDVDQPSPsAqDTQSIVISDGTPQGEK	HUWE1;s3820	0	m6: Oxidation (+15.99), s14: Phospho (+79.97), q16: Deamidated (+0.98)	3	3327.88	9378.03	3200	64000	0.146532	-2.77072	4.09961	1.69241	-3.5298
E3 ubiquitin-protein ligase HUWE1 OS=Mus musculus GN=Huwe1 PE=1 SV=5	HUWE1_MOUSE	482636	ESQLAHIKDEPPPLSPAPLtPATPSSLDPFFSR	HUWE1;t3927	0	t20: Phospho (+79.97)	4	5473.77	42628.7	3200	64000	0.666073	-0.586247	4.66114	1.69241	-1.34533
Interferon regulatory factor 2-binding protein 1 OS=Mus musculus GN=Irf2bp1 PE=1 SV=2	I2BP1_MOUSE	61751	KAsPEPEGETAGK	I2BP1;s384	0	s3: Phospho (+79.97)	2	928.664	43573.6	3200	64000	0.680837	-0.554618	4.67	3.96177	-2.54076
Interferon regulatory factor 2-binding protein 1 OS=Mus musculus GN=Irf2bp1 PE=1 SV=2	I2BP1_MOUSE	61751	AGGAsPAASSTTQPPAQHR	I2BP1;s453	0	s5: Phospho (+79.97)	2	1346.31	9883.47	3200	64000	0.154429	-2.69498	4.11672	3.96177	-4.68113
Interferon regulatory factor 2-binding protein 2 OS=Mus musculus GN=Irf2bp2 PE=1 SV=1	I2BP2_MOUSE	59291.3	TTPPEAAqnGqSPmAALILVADNAGGsHASK	I2BP2;s421	0	q8: Deamidated (+0.98), n9: Deamidated (+0.98), q11: Deamidated (+0.98), m14: Oxidation (+15.99), s27: Phospho (+79.97)	4	7135.78	14555.2	3200	64000	0.227425	-2.13654	4.24933	8.558	-5.23381
Interferon regulatory factor 2-binding protein-like OS=Mus musculus GN=Irf2bpl PE=1 SV=1	I2BPL_MOUSE	80564.2	QsPNSSSAATSVASR	I2BPL;s195	0	s2: Phospho (+79.97)	2	1663.15	22125.8	3200	64000	0.542471	-0.882383	4.5808	5.623	-3.37372
Interferon regulatory factor 2-binding protein-like OS=Mus musculus GN=Irf2bpl PE=1 SV=1	I2BPL_MOUSE	80564.2	RPGsVSSTDQER	I2BPL;s313	0	s4: Phospho (+79.97)	2	1044.99	42882.5	3200	64000	0.670039	-0.577683	4.66354	5.623	-3.06902
Calpastatin OS=Mus musculus GN=Cast PE=1 SV=2	ICAL_MOUSE	84923.4	KEQKPFTPAsPVqSTPSKPSDK	ICAL;s219	0	s10: Phospho (+79.97), q13: Deamidated (+0.98)	4	2038.67	110911	3200	64000	1.73298	0.793259	5.05733	4.70905	-1.44218
Eukaryotic translation initiation factor 5B OS=Mus musculus GN=Eif5b PE=1 SV=2	IF2P_MOUSE	137620	SVPTVDsGNEDDDSSFK	IF2P;s215	0	s7: Phospho (+79.97)	2	2784.02	38925.2	3200	64000	0.679109	-0.558284	4.66907	12.0445	-4.14859
Eukaryotic translation initiation factor 4B OS=Mus musculus GN=Eif4b PE=1 SV=1	IF4B_MOUSE	68842.5	TGsESSQTGASATSGR	IF4B;s422	0	s3: Phospho (+79.97)	2	1005.01	14751.3	3200	64000	0.394209	-1.34297	4.45712	1.20254	-1.60905
Eukaryotic translation initiation factor 4B OS=Mus musculus GN=Eif4b PE=1 SV=1	IF4B_MOUSE	68842.5	sQSSDTEQPSPTSGGGK	IF4B;s495	0	s1: Phospho (+79.97)	2	1167.72	12254.6	3200	64000	0.191478	-2.38475	4.18906	1.20254	-2.65083
Eukaryotic translation initiation factor 4B OS=Mus musculus GN=Eif4b PE=1 SV=1	IF4B_MOUSE	68842.5	SQsSDTEQPSPTSGGGK	IF4B;s497	0	s3: Phospho (+79.97)	2	1159.53	10655.4	3200	64000	0.166491	-2.58649	4.14162	1.20254	-2.85257
Eukaryotic translation initiation factor 4B OS=Mus musculus GN=Eif4b PE=1 SV=1	IF4B_MOUSE	68842.5	SQSsDTEQPSPTSGGGK	IF4B;s498	0	s4: Phospho (+79.97)	2	1109.01	9672.59	3200	64000	0.154485	-2.69446	4.11686	1.20254	-2.96054
Eukaryotic translation initiation factor 4B OS=Mus musculus GN=Eif4b PE=1 SV=1	IF4B_MOUSE	68842.5	SQSSDTEQPsPTSGGGK	IF4B;s504	0	s10: Phospho (+79.97)	2	1044.97	7898.57	3200	64000	0.142833	-2.8076	4.09225	1.20254	-3.07368
Eukaryotic translation initiation factor 4B OS=Mus musculus GN=Eif4b PE=1 SV=1	IF4B_MOUSE	68842.5	LPKsPPYTAFLGnLPYDVTEDSIKDFFR	IF4B;s93	0	s4: Phospho (+79.97), n13: Deamidated (+0.98)	3	7180.2	29719.2	3200	64000	0.716323	-0.481319	4.69214	1.20254	-0.747399
Eukaryotic translation initiation factor 4 gamma 1 OS=Mus musculus GN=Eif4g1 PE=1 SV=1	IF4G1_MOUSE	176080	KAAsLTEDR	IF4G1;s1211	0	s4: Phospho (+79.97)	2	1211.22	73613.3	3200	64000	2.0273	1.01956	5.12536	3.62431	-0.838143
Eukaryotic translation initiation factor 4 gamma 1 OS=Mus musculus GN=Eif4g1 PE=1 SV=1	IF4G1_MOUSE	176080	EATLPPVsPPK	IF4G1;s1231	0	s8: Phospho (+79.97)	2	3081.32	101405	3200	64000	2.37129	1.24567	5.19066	3.62431	-0.61203
Immunoglobulin-like and fibronectin type III domain-containing protein 1 OS=Mus musculus GN=Igfn1 PE=1 SV=3	IGFN1_MOUSE	303651	yQISSAPGREEHVLQInK	IGFN1;y233	0	y1: Phospho (+79.97), n17: Deamidated (+0.98)	3	8048.8	26527.4	3200	64000	0.414491	-1.27059	4.47316
Interleukin enhancer-binding factor 3 OS=Mus musculus GN=Ilf3 PE=1 SV=2	ILF3_MOUSE	96021.9	RPmEEDGEEKsPSK	ILF3;s382	0	m3: Oxidation (+15.99), s11: Phospho (+79.97)	2	815.236	10209.3	3200	64000	0.15952	-2.64819	4.12741	7.7391	-5.60035
Interleukin enhancer-binding factor 3 OS=Mus musculus GN=Ilf3 PE=1 SV=2	ILF3_MOUSE	96021.9	DSsKGEDSAEESDGKPAIVAPPPVVEAVSnPSSVFPSDATTEqGPILTK	ILF3;s477	0	s3: Phospho (+79.97), n30: Deamidated (+0.98), q43: Deamidated (+0.98)	4	5581.11	18788.8	3200	64000	0.314387	-1.66938	4.36782	7.7391	-4.62155
Interleukin enhancer-binding factor 3 OS=Mus musculus GN=Ilf3 PE=1 SV=2	ILF3_MOUSE	96021.9	DSSKGEDsAEESDGKPAIVAPPPVVEAVSNPSSVFPSDATTEQGPILTK	ILF3;s482	0	s8: Phospho (+79.97)	4	5658.85	18897.6	3200	64000	0.490696	-1.0271	4.54357	7.7391	-3.97926
Interleukin enhancer-binding factor 3 OS=Mus musculus GN=Ilf3 PE=1 SV=2	ILF3_MOUSE	96021.9	DSSKGEDSAEEsDGKPAIVAPPPVVEAVSnPSSVFPSDATTEQGPILTK	ILF3;s486	0	s12: Phospho (+79.97), n30: Deamidated (+0.98)	4	5643.18	31412.7	3200	64000	0.587191	-0.768098	4.61096	7.7391	-3.72026
Interleukin-1 receptor-like 2 OS=Mus musculus GN=Il1rl2 PE=1 SV=1	ILRL2_MOUSE	65109.5	AYLLGGLMAFLLLVVSVLFIyNsFK	ILRL2;y359,s361	0	y21: Phospho (+79.97), s23: Phospho (+79.97)	3	7852.61	29486.6	3200	64000	0.460728	-1.11801	4.51437
Importin subunit alpha-1 OS=Mus musculus GN=Kpna2 PE=1 SV=2	IMA1_MOUSE	57929.2	NVSSFPDDATsPLQENR	IMA1;s62	0	s11: Phospho (+79.97)	2	3422.47	35741	3200	64000	0.666858	-0.584548	4.66213	16.2554	-4.6074
Importin subunit alpha-4 OS=Mus musculus GN=Kpna3 PE=1 SV=1	IMA4_MOUSE	57773	NVPQEESLEDsDVDADFK	IMA4;s60	0	s11: Phospho (+79.97)	2	3815.84	19392	3200	64000	0.386913	-1.36992	4.4477	2.16113	-2.48171
Importin subunit beta-1 OS=Mus musculus GN=Kpnb1 PE=1 SV=2	IMB1_MOUSE	97185.3	sNEILTAIIqGMR	IMB1;s170	0	s1: Phospho (+79.97), q10: Deamidated (+0.98)	3	2756.42	143622	3200	64000	2.24409	1.16613	5.16679	0.724529	1.63102
Inversin OS=Mus musculus GN=Invs PE=1 SV=2	INVS_MOUSE	117130	SGTIPsDsQGAtPLHYAAQSNFAETVKVFLQHPSVK	INVS;s285,s287,t291	0	s6: Phospho (+79.97), s8: Phospho (+79.97), t12: Phospho (+79.97)	3	6460.07	8490.94	3200	64000	0.132671	-2.91408	4.06785
Ras GTPase-activating-like protein IQGAP2 OS=Mus musculus GN=Iqgap2 PE=1 SV=2	IQGA2_MOUSE	180534	YGsIVDDER	IQGA2;s16	0	s3: Phospho (+79.97)	2	2504.29	85265.1	3200	64000	1.50082	0.585753	4.99684	5.32389	-1.82673
Interleukin-1 receptor-associated kinase 4 OS=Mus musculus GN=Irak4 PE=1 SV=1	IRAK4_MOUSE	50872.7	KPsGDDR	IRAK4;s43	0	s3: Phospho (+79.97)	2	1233.03	89504.6	3200	64000	1.39851	0.48389	4.9671	6.31085	-2.17395
Insulin receptor substrate 4 OS=Mus musculus GN=Irs4 PE=1 SV=2	IRS4_MOUSE	130149	KELsGVFR	IRS4;s252	0	s4: Phospho (+79.97)	2	339.661	9628.29	3200	64000	0.150442	-2.73272	4.10817
Pre-mRNA-splicing factor ISY1 homolog OS=Mus musculus GN=Isy1 PE=1 SV=2	ISY1_MOUSE	32990.1	QIIGEIsK	ISY1;s54	0	s7: Phospho (+79.97)	2	3124.94	6000	8779.49	175590	0.0341705	-4.8711	4.16966	4.468	-7.03073
Integrin beta-4 OS=Mus musculus GN=Itgb4 PE=1 SV=1	ITB4_MOUSE	201650	LLELQEVDsLLR	ITB4;s1071	0	s9: Phospho (+79.97)	2	5920.96	52174.7	3200	64000	0.81523	-0.294722	4.74331	2.51926	-1.62772
Inter-alpha-trypsin inhibitor heavy chain H2 OS=Mus musculus GN=Itih2 PE=1 SV=1	ITIH2_MOUSE	105930	SLPEEsGEETDTVDPVTLYSYK	ITIH2;s60	0	s6: Phospho (+79.97)	2	4694.22	12266.5	3200	64000	0.22912	-2.12582	4.25331	0.72302	-1.65793
Inter-alpha-trypsin inhibitor heavy chain H3 OS=Mus musculus GN=Itih3 PE=1 SV=3	ITIH3_MOUSE	99359.8	EKEVAQKqyEK	ITIH3;y115	0	q8: Deamidated (+0.98), y9: Phospho (+79.97)	3	4494.83	112064	3200	64000	1.751	0.808179	5.06169	8.26074	-2.23809
Inositol 1,4,5-trisphosphate receptor type 1 OS=Mus musculus GN=Itpr1 PE=1 SV=2	ITPR1_MOUSE	313170	RDsVLAASR	ITPR1;s1588	0	s3: Phospho (+79.97)	2	1465.56	128202	3200	64000	2.00316	1.00227	5.1186	6.76904	-1.75668
Inositol 1,4,5-trisphosphate receptor type 1 OS=Mus musculus GN=Itpr1 PE=1 SV=2	ITPR1_MOUSE	313170	REsLTSFGNGPLSPGGPSKPGGGGGGPGSSSTSR	ITPR1;s1755	0	s3: Phospho (+79.97)	3	3498.22	13687.5	3200	64000	0.265572	-1.91283	4.30613	6.76904	-4.67178
Inositol 1,4,5-trisphosphate receptor type 3 OS=Mus musculus GN=Itpr3 PE=1 SV=3	ITPR3_MOUSE	304279	KQsVFGASSLPAGVGVPEQLDR	ITPR3;s934	0	s3: Phospho (+79.97)	3	4624.78	237523	3200	64000	3.7113	1.89192	5.38152	10.9761	-1.56437
Inositol 1,4,5-trisphosphate receptor type 3 OS=Mus musculus GN=Itpr3 PE=1 SV=3	ITPR3_MOUSE	304279	KQSVFGAsSLPAGVGVPEQLDR	ITPR3;s939	0	s8: Phospho (+79.97)	3	4653.34	105331	3200	64000	1.87802	0.909209	5.09139	10.9761	-2.54709
Inositol 1,4,5-trisphosphate receptor type 3 OS=Mus musculus GN=Itpr3 PE=1 SV=3	ITPR3_MOUSE	304279	KqSVFGASsLPAGVGVPEQLDR	ITPR3;s940	0	q2: Deamidated (+0.98), s9: Phospho (+79.97)	3	4634.77	147157	3200	64000	2.29933	1.20121	5.17712	10.9761	-2.25509
Intersectin-1 OS=Mus musculus GN=Itsn1 PE=1 SV=2	ITSN1_MOUSE	194300	LPEEPSsEDEQQPEK	ITSN1;s335	0	s7: Phospho (+79.97)	2	2136.92	14918.7	3200	64000	0.366267	-1.44903	4.42836	0.614063	-0.74549
Intersectin-1 OS=Mus musculus GN=Itsn1 PE=1 SV=2	ITSN1_MOUSE	194300	SAFTPATATGSSPsPVLGQGEK	ITSN1;s897	0	s14: Phospho (+79.97)	2	3489.5	11294.4	3200	64000	0.218782	-2.19243	4.23686	0.614063	-1.48889
Protein IWS1 homolog OS=Mus musculus GN=Iws1 PE=1 SV=1	IWS1_MOUSE	85249.5	LTLLPtVVmHLK	IWS1;t540	0	t6: Phospho (+79.97), m9: Oxidation (+15.99)	2	5587.14	6000	10126.1	202522	0.0296264	-5.07697	4.20753	5.43084	-7.51815
Junctional adhesion molecule B OS=Mus musculus GN=Jam2 PE=1 SV=1	JAM2_MOUSE	33046.7	mARSPqGLLmLLLLHyLIVALDYHK	JAM2;y16	0	m1: Oxidation (+15.99), q6: Deamidated (+0.98), m10: Oxidation (+15.99), y16: Phospho (+79.97)	4	5746.51	6000	7047.24	140945	0.0425699	-4.55402	4.11552
Keratin, type I cytoskeletal 18 OS=Mus musculus GN=Krt18 PE=1 SV=5	K1C18_MOUSE	47538.9	VRPAsSAASVYAGAGGSGSR	K1C18;s31	0	s5: Phospho (+79.97)	2	2323.41	58761.9	3200	64000	1.47952	0.565125	4.99232	0.695542	1.08892
Keratin, type I cytoskeletal 18 OS=Mus musculus GN=Krt18 PE=1 SV=5	K1C18_MOUSE	47538.9	VRPASsAASVYAGAGGSGSR	K1C18;s32	0	s6: Phospho (+79.97)	2	2311.97	65642.8	3200	64000	1.02567	0.0365649	4.83786	0.695542	0.560356
Keratin, type II cytoskeletal 8 OS=Mus musculus GN=Krt8 PE=1 SV=4	K2C8_MOUSE	54567	sFTSGPGAR	K2C8;s24	0	s1: Phospho (+79.97)	1	1628.03	27746	3200	64000	0.433531	-1.20579	4.4906	0.362406	0.258527
Keratin, type II cytoskeletal 8 OS=Mus musculus GN=Krt8 PE=1 SV=4	K2C8_MOUSE	54567	VGsSSSSFR	K2C8;s43	0	s3: Phospho (+79.97)	1	1621.91	9873.83	3200	64000	1.30043	0.378986	4.95007	0.362406	1.84331
Keratin, type II cytoskeletal 8 OS=Mus musculus GN=Krt8 PE=1 SV=4	K2C8_MOUSE	54567	VGSSSSsFR	K2C8;s47	0	s7: Phospho (+79.97)	2	1366.07	234279	3200	64000	3.66061	1.87208	5.37563	0.362406	3.3364
Protein Gm3642 OS=Mus musculus GN=Gm3642 PE=4 SV=1	K7N6V4_MOUSE	31327.9	MIQSIIGSMQYsK	K7N6V4;s131	0	s12: Phospho (+79.97)	2	2651.75	6000	18522.1	370442	0.0161969	-5.94814	4.38956
cAMP-dependent protein kinase type I-alpha regulatory subunit OS=Mus musculus GN=Prkar1a PE=1 SV=3	KAP0_MOUSE	43185.8	TDSREDEIsPPPPNPVVK	KAP0;s83	0	s9: Phospho (+79.97)	2	2887.1	25697	3200	64000	1.78437	0.835414	5.07358	2.83148	-0.666141
Casein kinase I isoform delta OS=Mus musculus GN=Csnk1d PE=1 SV=2	KC1D_MOUSE	47317.8	GTQEVAPPTPLTPTsHTAnTSPRPVSGmER	KC1D;s350	0	s15: Phospho (+79.97), n19: Deamidated (+0.98), m28: Oxidation (+15.99)	3	2956.06	23407	3200	64000	0.365734	-1.45113	4.425	10.9005	-4.89745
Casein kinase I isoform delta OS=Mus musculus GN=Csnk1d PE=1 SV=2	KC1D_MOUSE	47317.8	GTqEVAPPTPLTPTSHTAnTsPRPVSGMER	KC1D;s356	0	q3: Deamidated (+0.98), n19: Deamidated (+0.98), s21: Phospho (+79.97)	3	3292.81	21991.6	3200	64000	0.343619	-1.54112	4.40126	10.9005	-4.98744
Calcium/calmodulin-dependent protein kinase type II subunit delta OS=Mus musculus GN=Camk2d PE=1 SV=1	KCC2D_MOUSE	56370.7	ESTESSNTtIEDEDVK	KCC2D;t337	0	t9: Phospho (+79.97)	2	2056.69	29367	3200	64000	0.458859	-1.12388	4.51278	2.16379	-2.23744
BTB/POZ domain-containing protein KCTD12 OS=Mus musculus GN=Kctd12 PE=1 SV=1	KCD12_MOUSE	35893	SPsGGAAGPLLTPSQSLDGSR	KCD12;s189	0	s3: Phospho (+79.97)	2	3847.67	23335.2	3200	64000	0.364613	-1.45556	4.42382	0.579715	-0.66898
Small conductance calcium-activated potassium channel protein 3 OS=Mus musculus GN=Kcnn3 PE=1 SV=2	KCNN3_MOUSE	81335.1	LsAsRRNLIEAEPEGqPLqLFSPSnPPEIIIssR	KCNN3;s193,s195,s223,s224	0	s2: Phospho (+79.97), s4: Phospho (+79.97), q16: Deamidated (+0.98), q19: Deamidated (+0.98), n25: Deamidated (+0.98), s32: Phospho (+79.97), s33: Phospho (+79.97)	3	7189.03	9037.52	3200	64000	0.141211	-2.82407	4.08769
Kinesin-like protein KIF21A OS=Mus musculus GN=Kif21a PE=1 SV=2	KI21A_MOUSE	186539	VAGKVtR	KI21A;t851	0	t6: Phospho (+79.97)	2	910.503	6000	54654.5	1093090	0.00548903	-7.50923	4.78286	3.3327	-9.24592
Kinesin-like protein KIF26B OS=Mus musculus GN=Kif26b PE=1 SV=3	KI26B_MOUSE	225514	TLSFSTKSLPQSVGqSSnLPPSGKHmSWstQsLSR	KI26B;s1789,t1790,s1792	0	q15: Deamidated (+0.98), n18: Deamidated (+0.98), m26: Oxidation (+15.99), s29: Phospho (+79.97), t30: Phospho (+79.97), s32: Phospho (+79.97)	3	7442.02	6903.66	3200	64000	0.10787	-3.21264	4.00448
Kinesin-like protein KIF11 OS=Mus musculus GN=Kif11 PE=1 SV=1	KIF11_MOUSE	118029	QDLKLDIPTGmtPER	KIF11;t925	0	m11: Oxidation (+15.99), t12: Phospho (+79.97)	3	4261.66	6000	13118	262360	0.0228693	-5.45044	4.28144
Kinesin-like protein KIF1B OS=Mus musculus GN=Kif1b PE=1 SV=2	KIF1B_MOUSE	204084	LDYEsKLqALqR	KIF1B;s709	0	s5: Phospho (+79.97), q8: Deamidated (+0.98), q11: Deamidated (+0.98)	3	2588.43	257432	3200	64000	4.02238	2.00805	5.41603	9.30924	-1.21062
Kinesin-like protein KIF27 OS=Mus musculus GN=Kif27 PE=1 SV=1	KIF27_MOUSE	158959	EDEKGntVIVGAK	KIF27;t166	0	n6: Deamidated (+0.98), t7: Phospho (+79.97)	2	4657.72	83285.6	3200	64000	1.30965	0.389181	4.93961	0.023483	5.80142
Histone-lysine N-methyltransferase 2D OS=Mus musculus GN=Kmt2d PE=1 SV=2	KMT2D_MOUSE	600239	ALsPVIPIIPR	KMT2D;s4789	0	s3: Phospho (+79.97)	2	5171.32	48658.8	3200	64000	0.990851	-0.0132598	4.82444	5.209	-2.39427
Lysine-rich nucleolar protein 1 OS=Mus musculus GN=Knop1 PE=1 SV=2	KNOP1_MOUSE	53847.8	AASqGsGLK	KNOP1;s137	0	q4: Deamidated (+0.98), s6: Phospho (+79.97)	2	1068.64	6000	11087.4	221748	0.0270577	-5.20781	4.23268
Protein kinase C delta type OS=Mus musculus GN=Prkcd PE=1 SV=3	KPCD_MOUSE	77549.7	SPSDYSNFDPEFLNEKPQLsFSDK	KPCD;s643	0	s20: Phospho (+79.97)	3	5208.91	194908	3200	64000	3.04544	1.60665	5.2969	5.25815	-0.787906
Protein kinase C delta type OS=Mus musculus GN=Prkcd PE=1 SV=3	KPCD_MOUSE	77549.7	NLIDSMDQEAFHGFsFVNPK	KPCD;s662	0	s15: Phospho (+79.97)	3	6072.83	72355.1	3200	64000	1.13055	0.177023	4.87826	5.25815	-2.21753
Phosphoribosyl pyrophosphate synthase-associated protein 2 OS=Mus musculus GN=Prpsap2 PE=1 SV=1	KPRB_MOUSE	40881.9	LGIAVIHGEAqDAESDLVDGRHsPPmVR	KPRB;s227	0	q11: Deamidated (+0.98), s23: Phospho (+79.97), m26: Oxidation (+15.99)	3	4331.38	40832.9	3200	64000	1.4149	0.500701	4.97552	8.39	-2.56797
Protein KRI1 homolog OS=Mus musculus GN=Kri1 PE=1 SV=3	KRI1_MOUSE	82059.2	YVDEDNsDGETVDHR	KRI1;s142	0	s7: Phospho (+79.97)	2	1709.18	22525.1	3200	64000	0.904292	-0.145139	4.79596	3.65758	-2.01603
Ribosomal protein S6 kinase alpha-6 OS=Mus musculus GN=Rps6ka6 PE=1 SV=2	KS6A6_MOUSE	86573.1	GFsFVATSIAEEYK	KS6A6;s409	0	s3: Phospho (+79.97)	2	5877.1	64135.5	3200	64000	1.00212	0.00305123	4.82824	9.74813	-3.28207
Kinectin OS=Mus musculus GN=Ktn1 PE=1 SV=1	KTN1_MOUSE	152593	EIQnGTLREsDSEHVPR	KTN1;s75	0	n4: Deamidated (+0.98), s10: Phospho (+79.97)	3	2511.92	82741.6	3200	64000	1.29284	0.370541	4.9342	1.48255	-0.197541
Ladinin-1 OS=Mus musculus GN=Lad1 PE=1 SV=1	LAD1_MOUSE	58863.9	ALPDKsPPSSAEQSTPAPPTK	LAD1;s328	0	s6: Phospho (+79.97)	3	2366.08	95842.6	3200	64000	1.49754	0.582595	4.99582	7.00956	-2.22673
Lamina-associated polypeptide 2, isoforms alpha/zeta OS=Mus musculus GN=Tmpo PE=1 SV=4	LAP2A_MOUSE	75169.2	GPPDFSSDEEREPtPVLGSGASVGR	LAP2A;t74	0	t14: Phospho (+79.97)	3	3607.08	56473	3200	64000	0.882391	-0.180511	4.77578	1.14674	-0.378055
La-related protein 1 OS=Mus musculus GN=Larp1 PE=1 SV=3	LARP1_MOUSE	121127	VEPAWHDQDETSSVKsDGAGGAR	LARP1;s302	0	s16: Phospho (+79.97)	3	2364.92	54820.4	3200	64000	1.00013	0.000185048	4.82763	7.53495	-2.91341
La-related protein 1 OS=Mus musculus GN=Larp1 PE=1 SV=3	LARP1_MOUSE	121127	ETESAPGsPR	LARP1;s498	0	s8: Phospho (+79.97)	2	1015.45	65152.4	3200	64000	1.01801	0.0257464	4.83475	7.53495	-2.88785
La-related protein 1 OS=Mus musculus GN=Larp1 PE=1 SV=3	LARP1_MOUSE	121127	GLSAsLPDLDSESWIEVK	LARP1;s525	0	s5: Phospho (+79.97)	2	5682.15	63301.6	3200	64000	1.14968	0.201238	4.88544	7.53495	-2.71236
La-related protein 1 OS=Mus musculus GN=Larp1 PE=1 SV=3	LARP1_MOUSE	121127	ESPRPPAAAEAPAGsDGEDGGRR	LARP1;s81	0	s15: Phospho (+79.97)	3	1900.35	72041.6	3200	64000	1.12565	0.170758	4.87646	7.53495	-2.74284
La-related protein 1 OS=Mus musculus GN=Larp1 PE=1 SV=3	LARP1_MOUSE	121127	AVtPVPTK	LARP1;t503	0	t3: Phospho (+79.97)	2	1396.89	87559.2	3200	64000	1.90707	0.931359	5.09806	7.53495	-1.98224
La-related protein 7 OS=Mus musculus GN=Larp7 PE=1 SV=2	LARP7_MOUSE	64803.5	TAsEGSEAETPEAPK	LARP7;s253	0	s3: Phospho (+79.97)	2	1752.29	9284.15	3200	64000	0.145065	-2.78523	4.09636	13.079	-6.49442
Serine/threonine-protein kinase LATS1 OS=Mus musculus GN=Lats1 PE=1 SV=3	LATS1_MOUSE	126260	NLSKPSDAsK	LATS1;s48	0	s9: Phospho (+79.97)	2	753.282	88278.9	3200	64000	1.37936	0.463997	4.96132	0.216021	2.67475
RNA polymerase-associated protein LEO1 OS=Mus musculus GN=Leo1 PE=1 SV=2	LEO1_MOUSE	75598.1	KLNsDEEGESSGKR	LEO1;s631	0	s4: Phospho (+79.97)	2	901.58	18107.1	3200	64000	0.382735	-1.38558	4.44507	7.041	-4.20136
LIM domain and actin-binding protein 1 OS=Mus musculus GN=Lima1 PE=1 SV=3	LIMA1_MOUSE	84059.9	SDNEETLGRPAQPPnAGESPHsPGVEDAPIAK	LIMA1;s488	0	n15: Deamidated (+0.98), s22: Phospho (+79.97)	3	3079.19	19236.6	3200	64000	0.361943	-1.46616	4.42137	2.00408	-2.4691
LIM and calponin homology domains-containing protein 1 OS=Mus musculus GN=Limch1 PE=1 SV=2	LIMC1_MOUSE	118198	VAKPKsPEPEATLTFPFLDK	LIMC1;s719	0	s6: Phospho (+79.97)	3	4993.94	107452	3200	64000	1.67894	0.747549	5.04396	7.76244	-2.20896
Hormone-sensitive lipase OS=Mus musculus GN=Lipe PE=1 SV=2	LIPS_MOUSE	83349.8	sVSEAALAQPEGLLGTDTLK	LIPS;s557	0	s1: Phospho (+79.97)	2	5085.84	6000	6057.1	121142	0.0269472	-5.21372	4.24694	0.0357807	-0.409049
Hormone-sensitive lipase OS=Mus musculus GN=Lipe PE=1 SV=2	LIPS_MOUSE	83349.8	SVsEAALAQPEGLLGTDTLKK	LIPS;s559	0	s3: Phospho (+79.97)	2	4609.31	6000	2027.68	40553.6	0.0371266	-4.7514	4.17799	0.0357807	0.053273
Prelamin-A/C OS=Mus musculus GN=Lmna PE=1 SV=2	LMNA_MOUSE	74238.9	SGAQASSTPLsPTR	LMNA;s22	0	s11: Phospho (+79.97)	2	1887.5	24467.9	3200	64000	0.617596	-0.695265	4.63215	0.507178	0.284171
Prelamin-A/C OS=Mus musculus GN=Lmna PE=1 SV=2	LMNA_MOUSE	74238.9	LRLsPSPTSQR	LMNA;s390	0	s4: Phospho (+79.97)	2	2292.35	164668	3200	64000	2.57294	1.36342	5.22497	0.507178	2.34285
Prelamin-A/C OS=Mus musculus GN=Lmna PE=1 SV=2	LMNA_MOUSE	74238.9	AsSHSSQSQGGGSVTK	LMNA;s403	0	s2: Phospho (+79.97)	2	703.415	13766.4	3200	64000	0.2151	-2.21692	4.22959	0.507178	-1.23748
Prelamin-A/C OS=Mus musculus GN=Lmna PE=1 SV=2	LMNA_MOUSE	74238.9	ASsHSSQSQGGGSVTK	LMNA;s404	0	s3: Phospho (+79.97)	2	695.542	78328.2	3200	64000	1.22388	0.29146	4.91131	0.507178	1.2709
Prelamin-A/C OS=Mus musculus GN=Lmna PE=1 SV=2	LMNA_MOUSE	74238.9	ASSHsSQSQGGGSVTK	LMNA;s406	0	s5: Phospho (+79.97)	2	674.898	17423	3200	64000	0.361909	-1.4663	4.42286	0.507178	-0.486866
Prelamin-A/C OS=Mus musculus GN=Lmna PE=1 SV=2	LMNA_MOUSE	74238.9	ASSHSsQSQGGGSVTK	LMNA;s407	0	s6: Phospho (+79.97)	2	695.986	26923.8	3200	64000	0.420684	-1.24919	4.47891	0.507178	-0.269753
Lamin-B1 OS=Mus musculus GN=Lmnb1 PE=1 SV=3	LMNB1_MOUSE	66786.7	LSPsPSSR	LMNB1;s394	0	s4: Phospho (+79.97)	1	1187.41	5034.34	3200	64000	0.0786616	-3.6682	3.91563	0.924399	-3.55478
Lamin-B1 OS=Mus musculus GN=Lmnb1 PE=1 SV=3	LMNB1_MOUSE	66786.7	ASAPAtPLSPTR	LMNB1;t21	0	t6: Phospho (+79.97)	2	2019.1	145838	3200	64000	2.27872	1.18822	5.1733	0.924399	1.30164
Lamin-B2 OS=Mus musculus GN=Lmnb2 PE=1 SV=2	LMNB2_MOUSE	67318.5	LSPsPSSR	LMNB2;s385	0	s4: Phospho (+79.97)	1	1187.41	5034.34	3200	64000	0.0786616	-3.6682	3.91563	0.849642	-3.43312
LIM homeobox transcription factor 1-beta OS=Mus musculus GN=Lmx1b PE=2 SV=3	LMX1B_MOUSE	44101.7	GQGsQSKGsGDDGK	LMX1B;s204,s209	0	s4: Phospho (+79.97), s9: Phospho (+79.97)	3	1499.65	124284	3200	64000	1.94194	0.957497	5.10546
Phosphatidate phosphatase LPIN1 OS=Mus musculus GN=Lpin1 PE=1 SV=1	LPIN1_MOUSE	102004	QAsDNGAR	LPIN1;s462	0	s3: Phospho (+79.97)	2	772.976	84133.4	3200	64000	1.31458	0.394607	4.94118	0.0921331	3.83474
Lipopolysaccharide-responsive and beige-like anchor protein OS=Mus musculus GN=Lrba PE=1 SV=1	LRBA_MOUSE	317065	SSVLPSALTTSAPSSAVSVVSSVDPTHASDTGGEsPGSR	LRBA;s1770	0	s35: Phospho (+79.97)	3	5077.17	27442.7	3200	64000	0.428792	-1.22165	4.48633	9.90982	-4.53051
Lipopolysaccharide-responsive and beige-like anchor protein OS=Mus musculus GN=Lrba PE=1 SV=1	LRBA_MOUSE	317065	SSVLPSALTTSAPSSAVSVVSSVDPTHASDTGGESPGsR	LRBA;s1773	0	s38: Phospho (+79.97)	3	5076.33	12896.7	3200	64000	0.201511	-2.31107	4.20674	9.90982	-5.61993
Prolow-density lipoprotein receptor-related protein 1 OS=Mus musculus GN=Lrp1 PE=1 SV=1	LRP1_MOUSE	504727	HsLASTDEK	LRP1;s4521	0	s2: Phospho (+79.97)	2	906.535	73824.9	3200	64000	1.15351	0.206036	4.88663	0.483428	1.25466
Leucine-rich repeat-containing protein 4 OS=Mus musculus GN=Lrrc4 PE=1 SV=2	LRRC4_MOUSE	72620	YKPVPTTSTGYqPAYTTSTtVLIqTTRVPK	LRRC4;t491	0	q12: Deamidated (+0.98), t20: Phospho (+79.97), q24: Deamidated (+0.98)	3	8092.92	14364.5	3200	64000	0.224445	-2.15556	4.24464
Protein LSM12 homolog OS=Mus musculus GN=Lsm12 PE=1 SV=1	LSM12_MOUSE	21700.4	TEtPPPLASLNVSK	LSM12;t75	0	t3: Phospho (+79.97)	2	4006.06	30234.7	3200	64000	0.531465	-0.911953	4.57094	3.8367	-2.85182
LysM and putative peptidoglycan-binding domain-containing protein 4 OS=Mus musculus GN=Lysmd4 PE=2 SV=1	LYSM4_MOUSE	31659.6	ELAqEDsLNK	LYSM4;s80	0	q4: Deamidated (+0.98), s7: Phospho (+79.97)	2	966.876	6000	26023.4	520468	0.0115281	-6.4387	4.50547
Mitogen-activated protein kinase kinase kinase 4 OS=Mus musculus GN=Map3k4 PE=1 SV=2	M3K4_MOUSE	179837	ELESGTEEsDEEPTPSPR	M3K4;s454	0	s9: Phospho (+79.97)	2	2280.54	6055.67	3200	64000	0.0946198	-3.40171	3.96641	4.76529	-5.65428
Mitogen-activated protein kinase kinase kinase 7 OS=Mus musculus GN=Map3k7 PE=1 SV=1	M3K7_MOUSE	64227.9	sIQDLTVTGTEPGQVSSR	M3K7;s412	0	s1: Phospho (+79.97)	2	3513.2	41431.8	3200	64000	0.647372	-0.627333	4.64964
MAP7 domain-containing protein 1 OS=Mus musculus GN=Map7d1 PE=1 SV=1	MA7D1_MOUSE	93276.5	AAEEKEPAAPASPAPsPVPSPTPAqPQK	MA7D1;s548	0	s16: Phospho (+79.97), q25: Deamidated (+0.98)	3	2656.66	25318	3200	64000	0.395594	-1.33791	4.45512	4.28924	-3.43863
MAP7 domain-containing protein 1 OS=Mus musculus GN=Map7d1 PE=1 SV=1	MA7D1_MOUSE	93276.5	AAEEKEPAAPASPAPSPVPSPtPAQPQK	MA7D1;t554	0	t22: Phospho (+79.97)	3	2696.51	40269.5	3200	64000	0.629211	-0.668384	4.63818	4.28924	-2.76911
Microtubule-associated protein 1S OS=Mus musculus GN=Map1s PE=1 SV=2	MAP1S_MOUSE	102940	QPLnTtNPSR	MAP1S;t772	0	n4: Deamidated (+0.98), t6: Phospho (+79.97)	2	2090.58	71471.4	3200	64000	1.11674	0.159294	4.87315	7.47795	-2.74335
Microtubule-associated serine/threonine-protein kinase 1 OS=Mus musculus GN=Mast1 PE=1 SV=3	MAST1_MOUSE	171000	SLSsSDSLPGSPTHGLPARSPTHSYR	MAST1;s1122	0	s4: Phospho (+79.97)	5	3573.32	158755	3200	64000	2.48055	1.31066	5.20939
Matrin-3 OS=Mus musculus GN=Matr3 PE=1 SV=1	MATR3_MOUSE	94633.8	RDsFDDRGPSLNPVLDYDHGSR	MATR3;s188	0	s3: Phospho (+79.97)	4	3804.62	458165	3200	64000	7.15883	2.83972	5.66404	2.30124	1.63731
Matrin-3 OS=Mus musculus GN=Matr3 PE=1 SV=1	MATR3_MOUSE	94633.8	RDSFDDRGPsLNPVLDYDHGSR	MATR3;s195	0	s10: Phospho (+79.97)	4	3781.28	209824	3200	64000	3.2785	1.71304	5.32843	2.30124	0.510626
Matrin-3 OS=Mus musculus GN=Matr3 PE=1 SV=1	MATR3_MOUSE	94633.8	SYsPDGK	MATR3;s598	0	s3: Phospho (+79.97)	1	933.492	6172.83	3200	64000	0.292603	-1.77298	4.35358	2.30124	-2.97539
Matrin-3 OS=Mus musculus GN=Matr3 PE=1 SV=1	MATR3_MOUSE	94633.8	TEsPAEGKEQEEK	MATR3;s619	0	s3: Phospho (+79.97)	2	923.137	18119.7	3200	64000	0.28312	-1.82051	4.32878	2.30124	-3.02292
Matrin-3 OS=Mus musculus GN=Matr3 PE=1 SV=1	MATR3_MOUSE	94633.8	IKnyILmRMK	MATR3;y526	0	n3: Deamidated (+0.98), y4: Phospho (+79.97), m7: Oxidation (+15.99)	3	4951.84	6000	31173.4	623468	0.00962359	-6.69921	4.57023	2.30124	-7.90162
Myb-binding protein 1A OS=Mus musculus GN=Mybbp1a PE=1 SV=2	MBB1A_MOUSE	152041	DIPSDTQsPVSTK	MBB1A;s1164	0	s8: Phospho (+79.97)	2	2047.11	65326.2	3200	64000	1.25417	0.32673	4.92213	1.13303	0.14655
Myb-binding protein 1A OS=Mus musculus GN=Mybbp1a PE=1 SV=2	MBB1A_MOUSE	152041	SPAPSNPTLsPSTPAK	MBB1A;s1253	0	s10: Phospho (+79.97)	2	2336.29	15964.4	3200	64000	0.481828	-1.05341	4.5367	1.13303	-1.23359
Myb-binding protein 1A OS=Mus musculus GN=Mybbp1a PE=1 SV=2	MBB1A_MOUSE	152041	aEMKsPTKAEPATPAEAAQSDR	MBB1A;s6	0	n-term: Acetyl (+42.01), s5: Phospho (+79.97)	3	2597.72	16639.5	3200	64000	0.445261	-1.16728	4.50678	1.13303	-1.34746
Myb-binding protein 1A OS=Mus musculus GN=Mybbp1a PE=1 SV=2	MBB1A_MOUSE	152041	aEmKSPtKAEPATPAEAAQSDR	MBB1A;t8	0	n-term: Acetyl (+42.01), m3: Oxidation (+15.99), t7: Phospho (+79.97)	3	2154	17338.3	3200	64000	0.270911	-1.88411	4.31256	1.13303	-2.06429
DNA replication licensing factor MCM2 OS=Mus musculus GN=Mcm2 PE=1 SV=3	MCM2_MOUSE	102080	DYRPIPELDVYEAEGLALDDEDVEELTAsQR	MCM2;s108	0	s29: Phospho (+79.97)	3	6103.04	14182.5	3200	64000	0.221602	-2.17396	4.24011	11.6225	-5.7128
DNA replication licensing factor MCM2 OS=Mus musculus GN=Mcm2 PE=1 SV=3	MCM2_MOUSE	102080	ISDPLTSsPGR	MCM2;s27	0	s8: Phospho (+79.97)	2	2865.82	52791.2	3200	64000	1.69698	0.762969	5.04976	11.6225	-2.77588
DNA replication licensing factor MCM2 OS=Mus musculus GN=Mcm2 PE=1 SV=3	MCM2_MOUSE	102080	RADALTsSPGR	MCM2;s40	0	s7: Phospho (+79.97)	2	1289.18	336427	3200	64000	7.11917	2.83171	5.66179	11.6225	-0.707136
DNA replication licensing factor MCM2 OS=Mus musculus GN=Mcm2 PE=1 SV=3	MCM2_MOUSE	102080	ADALTSsPGR	MCM2;s41	0	s7: Phospho (+79.97)	2	1444.39	107968	3200	64000	2.49806	1.32081	5.21274	11.6225	-2.21804
DNA replication licensing factor MCM2 OS=Mus musculus GN=Mcm2 PE=1 SV=3	MCM2_MOUSE	102080	RADALtSSPGR	MCM2;t39	0	t6: Phospho (+79.97)	2	1322.71	132301	3200	64000	2.0672	1.04768	5.13194	11.6225	-2.49116
DNA replication licensing factor MCM3 OS=Mus musculus GN=Mcm3 PE=1 SV=2	MCM3_MOUSE	91548	ASEDEsDLEDEEEKSqEDTEQK	MCM3;s672	0	s6: Phospho (+79.97), q16: Deamidated (+0.98)	3	2693.79	35819.1	3200	64000	0.559673	-0.837343	4.59128	0.837758	-0.581949
DNA replication licensing factor MCM3 OS=Mus musculus GN=Mcm3 PE=1 SV=2	MCM3_MOUSE	91548	DGESYDPYDFSEAETQmPQVHtPK	MCM3;t719	0	m17: Oxidation (+15.99), t22: Phospho (+79.97)	3	3887.07	54433.3	3200	64000	1.15352	0.20604	4.88735	0.837758	0.461434
DNA replication licensing factor MCM6 OS=Mus musculus GN=Mcm6 PE=1 SV=1	MCM6_MOUSE	92868.3	qRDGsGVTKSSWR	MCM6;s607	0	q1: Deamidated (+0.98), s5: Phospho (+79.97)	3	4315.15	74516.3	3200	64000	1.16432	0.219484	4.89051	13.7737	-3.56436
DNA replication licensing factor MCM6 OS=Mus musculus GN=Mcm6 PE=1 SV=1	MCM6_MOUSE	92868.3	VETPDVNLDQEEEIQmETDEGQGGVnGHADsPAPVnR	MCM6;s689	0	m16: Oxidation (+15.99), n26: Deamidated (+0.98), s31: Phospho (+79.97), n36: Deamidated (+0.98)	4	3927.57	32790.6	3200	64000	0.512353	-0.96479	4.55619	13.7737	-4.74863
Mediator of DNA damage checkpoint protein 1 OS=Mus musculus GN=Mdc1 PE=1 SV=1	MDC1_MOUSE	184667	SqsGSPAAPVEQVVIHTDTSGDPTLPQR	MDC1;s593	0	q2: Deamidated (+0.98), s3: Phospho (+79.97)	3	4291.74	57672.5	3200	64000	0.901133	-0.150188	4.78442	5.68669	-2.65778
Methyl-CpG-binding protein 2 OS=Mus musculus GN=Mecp2 PE=1 SV=1	MECP2_MOUSE	52308.1	AETSESSGSAPAVPEASAsPK	MECP2;s80	0	s19: Phospho (+79.97)	2	2244.13	5611	3200	64000	0.188567	-2.40685	4.19075	0.0791063	1.25321
Mediator of RNA polymerase II transcription subunit 24 OS=Mus musculus GN=Med24 PE=1 SV=1	MED24_MOUSE	109989	LLSSSDDDANILSsPTDR	MED24;s871	0	s14: Phospho (+79.97)	2	3674.67	20232.5	3200	64000	0.316133	-1.6614	4.36982
Melanophilin OS=Mus musculus GN=Mlph PE=1 SV=1	MELPH_MOUSE	65052.6	GSLtQRnPnGR	MELPH;t566	0	t4: Phospho (+79.97), n7: Deamidated (+0.98), n9: Deamidated (+0.98)	2	2449.6	91602	3200	64000	1.43128	0.517307	4.97682
Methylosome protein 50 OS=Mus musculus GN=Wdr77 PE=1 SV=1	MEP50_MOUSE	36941.5	KDtPPPLVPPAAR	MEP50;t5	0	t3: Phospho (+79.97)	2	2954.25	116828	3200	64000	2.3277	1.2189	5.1826	15.2377	-2.71066
Methyltransferase-like protein 25 OS=Mus musculus GN=Mettl25 PE=2 SV=1	MET25_MOUSE	66737.6	QIIDVGsGK	MET25;s175	0	s7: Phospho (+79.97)	2	911.613	6000	1788620	35772400	0.000167727	-12.5416	6.25397
Microfibrillar-associated protein 1 OS=Mus musculus GN=Mfap1 PE=1 SV=1	MFAP1_MOUSE	51954.7	IVEPEVVGEsDSEVEGDAWR	MFAP1;s116	0	s10: Phospho (+79.97)	2	4311.51	20908.7	3200	64000	0.395893	-1.33682	4.45661	7.30909	-4.20651
Microfibrillar-associated protein 1 OS=Mus musculus GN=Mfap1 PE=1 SV=1	MFAP1_MOUSE	51954.7	IVEPEVVGESDsEVEGDAWR	MFAP1;s118	0	s12: Phospho (+79.97)	2	4310.77	16193.3	3200	64000	0.25302	-1.98267	4.28765	7.30909	-4.85237
Mitochondrial fission regulator 1-like OS=Mus musculus GN=Mtfr1l PE=1 SV=1	MFR1L_MOUSE	31727	NAsVPNLR	MFR1L;s100	0	s3: Phospho (+79.97)	2	2337	93691.9	3200	64000	1.46394	0.549852	4.98629
MAX gene-associated protein OS=Mus musculus GN=Mga PE=2 SV=1	MGAP_MOUSE	328804	LmETnIGFsSnAPTSPVVYqLPTK	MGAP;s842	0	m2: Oxidation (+15.99), n5: Deamidated (+0.98), s9: Phospho (+79.97), n11: Deamidated (+0.98), q20: Deamidated (+0.98)	3	4050.43	6000	97564.9	1951298	0.00307488	-8.34526	5.01521
MICAL-like protein 1 OS=Mus musculus GN=Micall1 PE=1 SV=3	MILK1_MOUSE	94080.4	DPAPPsPTSTSPAVQPGEEAqGDDLSPDSLSEQGK	MILK1;s128	0	s6: Phospho (+79.97), q21: Deamidated (+0.98)	3	3733.98	9283.49	3200	64000	0.145055	-2.78533	4.09634
Msx2-interacting protein OS=Mus musculus GN=Spen PE=1 SV=2	MINT_MOUSE	398750	sPHSSQSRNQSPQR	MINT;s244	0	s1: Phospho (+79.97)	3	614.447	30493.1	3200	64000	0.476455	-1.06959	4.52754	0.103324	2.20516
Mitogen-activated protein kinase 14 OS=Mus musculus GN=Mapk14 PE=1 SV=3	MK14_MOUSE	41288.6	HTDDEmtGYVATR	MK14;t180	0	m6: Oxidation (+15.99), t7: Phospho (+79.97)	2	1612.19	28493	3200	64000	0.445203	-1.16746	4.50096	10.2118	-4.51963
Myosin regulatory light chain 12B OS=Mus musculus GN=Myl12b PE=1 SV=2	ML12B_MOUSE	19780.3	ATsNVFAMFDQSQIQEFK	ML12B;s20	0	s3: Phospho (+79.97)	2	5986.83	26926.4	3200	64000	0.420725	-1.24905	4.47895	17.3382	-5.36493
Myosin regulatory light chain 12B OS=Mus musculus GN=Myl12b PE=1 SV=2	ML12B_MOUSE	19780.3	AtSNVFAmFDQSQIQEFK	ML12B;t19	0	t2: Phospho (+79.97), m8: Oxidation (+15.99)	2	5310.36	24409.8	3200	64000	0.381403	-1.39061	4.44106	17.3382	-5.50649
Monocarboxylate transporter 1 OS=Mus musculus GN=Slc16a1 PE=1 SV=1	MOT1_MOUSE	53269.5	SKEsLQEAGK	MOT1;s213	0	s4: Phospho (+79.97)	2	991.754	62611.4	3200	64000	1.86027	0.895509	5.08842	2.30773	-0.310965
Monocarboxylate transporter 1 OS=Mus musculus GN=Slc16a1 PE=1 SV=1	MOT1_MOUSE	53269.5	AAQSPQqHSSGDPTEEEsPV	MOT1;s491	0	q7: Deamidated (+0.98), s18: Phospho (+79.97)	2	1923.25	8659.53	3200	64000	0.135305	-2.88571	4.07407	2.30773	-4.09219
Cation-independent mannose-6-phosphate receptor OS=Mus musculus GN=Igf2r PE=1 SV=1	MPRI_MOUSE	273813	AEALSSLHGDDQDsEDEVLTVPEVK	MPRI;s2401	0	s14: Phospho (+79.97)	3	4333.67	100621	3200	64000	1.74374	0.802182	5.06	8.10961	-2.21745
Macrophage mannose receptor 1 OS=Mus musculus GN=Mrc1 PE=1 SV=2	MRC1_MOUSE	164984	WLPGEPsHENNR	MRC1;s454	0	s7: Phospho (+79.97)	2	2137.64	39546.8	3200	64000	0.617919	-0.694511	4.6309	1.31449	-1.08902
Maestro heat-like repeat-containing protein family member 2B OS=Mus musculus GN=Mroh2b PE=2 SV=2	MRO2B_MOUSE	180489	mPMsTLSQR	MRO2B;s1177	0	m1: Oxidation (+15.99), s4: Phospho (+79.97)	2	1666.73	138368	3200	64000	2.162	1.11237	5.15097
Maestro heat-like repeat-containing protein family member 2B OS=Mus musculus GN=Mroh2b PE=2 SV=2	MRO2B_MOUSE	180489	GIFsGKK	MRO2B;s687	0	s4: Phospho (+79.97)	2	4060.14	6000	5580.65	111613	0.0537572	-4.2174	4.06373
Maestro heat-like repeat-containing protein family member 2B OS=Mus musculus GN=Mroh2b PE=2 SV=2	MRO2B_MOUSE	180489	MPmStLSQR	MRO2B;t1178	0	m3: Oxidation (+15.99), t5: Phospho (+79.97)	2	1688.62	647676	3200	64000	10.1199	3.33913	5.8135
DNA mismatch repair protein Msh6 OS=Mus musculus GN=Msh6 PE=1 SV=3	MSH6_MOUSE	151088	SAAVSASsPEAK	MSH6;s63	0	s8: Phospho (+79.97)	2	1153.88	78749.8	3200	64000	1.23672	0.306514	4.91566	3.93793	-1.67092
Myotubularin-related protein 3 OS=Mus musculus GN=Mtmr3 PE=1 SV=2	MTMR3_MOUSE	133839	RSsDPSLNEK	MTMR3;s633	0	s3: Phospho (+79.97)	2	1093.16	49844.4	3200	64000	0.994684	-0.00768921	4.82548
Matrix-remodeling-associated protein 7 OS=Mus musculus GN=Mxra7 PE=1 SV=2	MXRA7_MOUSE	19457.8	VAEPEEsEAEEPAAEGR	MXRA7;s79	0	s7: Phospho (+79.97)	2	2243.52	19917.8	3200	64000	0.316127	-1.66142	4.36982	12.6968	-5.32781
Unconventional myosin-XVIIIa OS=Mus musculus GN=Myo18a PE=1 SV=2	MY18A_MOUSE	232760	GSIILDSGHLSTASsSDDLKGEEGSFR	MY18A;s102	0	s15: Phospho (+79.97)	3	4039.38	36213	3200	64000	0.565828	-0.821564	4.59564	2.81674	-2.31559
Myosin-10 OS=Mus musculus GN=Myh10 PE=1 SV=2	MYH10_MOUSE	229002	QLHIEGASLELsDDDTESK	MYH10;s1956	0	s12: Phospho (+79.97)	3	4076.84	88323.8	3200	64000	1.45622	0.542228	4.98409	0.54039	1.43016
Myosin-11 OS=Mus musculus GN=Myh11 PE=1 SV=1	MYH11_MOUSE	227033	VIENTDGsEEEmDAR	MYH11;s1954	0	s8: Phospho (+79.97), m12: Oxidation (+15.99)	2	1830.64	6000	4290.97	85819.4	0.0699143	-3.83827	4.01246	0.745612	-3.41477
Myosin regulatory light polypeptide 9 OS=Mus musculus GN=Myl9 PE=1 SV=3	MYL9_MOUSE	19855.1	ATsNVFAMFDQSQIQEFK	MYL9;s20	0	s3: Phospho (+79.97)	2	5986.83	26926.4	3200	64000	0.420725	-1.24905	4.47895	1.63422	-1.95765
Myosin regulatory light polypeptide 9 OS=Mus musculus GN=Myl9 PE=1 SV=3	MYL9_MOUSE	19855.1	AtSNVFAmFDQSQIQEFK	MYL9;t19	0	t2: Phospho (+79.97), m8: Oxidation (+15.99)	2	5310.36	24409.8	3200	64000	0.381403	-1.39061	4.44106	1.63422	-2.09921
Unconventional myosin-VI OS=Mus musculus GN=Myo6 PE=1 SV=1	MYO6_MOUSE	146414	VmLTTAGGTKGtVIK	MYO6;t406	0	m2: Oxidation (+15.99), t12: Phospho (+79.97)	3	2617.52	152972	3200	64000	2.39019	1.25712	5.1936	0.265317	3.17134
Myoferlin OS=Mus musculus GN=Myof PE=1 SV=2	MYOF_MOUSE	233329	FNSFAEGTFtVFAEmYENqALVFGKWGtSGLVGR	MYOF;t845,t863	0	t10: Phospho (+79.97), m15: Oxidation (+15.99), q19: Deamidated (+0.98), t28: Phospho (+79.97)	3	7545.49	11421	3200	64000	0.178453	-2.48638	4.16498	1.79373	-3.32935
N-alpha-acetyltransferase 15, NatA auxiliary subunit OS=Mus musculus GN=Naa15 PE=1 SV=1	NAA15_MOUSE	100966	LFGATnPKnFNEtFLK	NAA15;t752	0	n6: Deamidated (+0.98), n9: Deamidated (+0.98), t13: Phospho (+79.97)	3	4610.32	6000	17186.1	343722	0.017456	-5.84014	4.36523	11.4192	-9.35352
Nuclear autoantigenic sperm protein OS=Mus musculus GN=Nasp PE=1 SV=2	NASP_MOUSE	83952.9	KPEEEsPRKDDAK	NASP;s712	0	s6: Phospho (+79.97)	2	687.831	20010.3	3200	64000	0.312661	-1.67733	4.36568	2.82023	-3.17314
Nuclear cap-binding protein subunit 3 OS=Mus musculus GN=Ncbp3 PE=1 SV=1	NCBP3_MOUSE	70044.8	SGGLWTRLGStPK	NCBP3;t547	0	t11: Phospho (+79.97)	2	1410.32	6000	33426.8	668536	0.00463308	-7.75381	4.85725	5.42684	-10.1939
Cytoplasmic protein NCK1 OS=Mus musculus GN=Nck1 PE=1 SV=1	NCK1_MOUSE	42890.7	GSYNGQIGWFPSnYVTEEGDsPLGDHVGSLSEK	NCK1;s166	0	n13: Deamidated (+0.98), s21: Phospho (+79.97)	3	5436.96	13642.1	3200	64000	0.241237	-2.05148	4.2709	0.391263	-0.697687
Cytoplasmic protein NCK1 OS=Mus musculus GN=Nck1 PE=1 SV=1	NCK1_MOUSE	42890.7	RKPsVPDTASPADDSFVDPGER	NCK1;s85	0	s4: Phospho (+79.97)	3	3223.61	40848.8	3200	64000	1.31716	0.397432	4.94364	0.391263	1.75122
Cytoplasmic protein NCK2 OS=Mus musculus GN=Nck2 PE=1 SV=1	NCK2_MOUSE	42879.1	DAsPTPSTDAEYPANGSGADR	NCK2;s90	0	s3: Phospho (+79.97)	2	2226.74	12854.6	3200	64000	0.220975	-2.17805	4.23941	5.76446	-4.70523
Protein NDRG1 OS=Mus musculus GN=Ndrg1 PE=1 SV=1	NDRG1_MOUSE	43008.2	TAsGSSVTSLEGTR	NDRG1;s330	0	s3: Phospho (+79.97)	2	2567.11	64225.7	7258.63	145173	0.506947	-0.980093	4.90803	0.83045	-0.712058
Protein NDRG3 OS=Mus musculus GN=Ndrg3 PE=1 SV=1	NDRG3_MOUSE	41555.4	THsTSSSIGSGESPFSR	NDRG3;s331	0	s3: Phospho (+79.97)	2	2716.87	42734.6	3200	64000	0.667728	-0.582667	4.66214	1.09633	-0.715348
NADH dehydrogenase [ubiquinone] iron-sulfur protein 6, mitochondrial OS=Mus musculus GN=Ndufs6 PE=1 SV=2	NDUS6_MOUSE	13019.6	aAVLTFRRLLtLPR	NDUS6;t12	0	n-term: Acetyl (+42.01), t11: Phospho (+79.97)	3	5794.42	52811.7	3200	64000	0.858598	-0.219946	4.76457	0.869439	-0.0181027
Neurabin-2 OS=Mus musculus GN=Ppp1r9b PE=1 SV=1	NEB2_MOUSE	89520.4	FNGStEALDKLDADAVSPTVSQLSAVFEK	NEB2;t193	0	t5: Phospho (+79.97)	3	6143.55	38207.4	3200	64000	0.596991	-0.74422	4.61708	4.91664	-3.04189
Negative elongation factor E OS=Mus musculus GN=Nelfe PE=1 SV=2	NELFE_MOUSE	42555.5	SMsADEDLQEPSR	NELFE;s115	0	s3: Phospho (+79.97)	2	2501.4	68258.6	3200	64000	1.06654	0.0929389	4.85405	6.81375	-2.67551
Nestin OS=Mus musculus GN=Nes PE=1 SV=1	NEST_MOUSE	207120	LHFLGIPEDqHLGSVLPVLSPtSFSSPLPnTLETPVTAFLK	NEST;t355	0	q10: Deamidated (+0.98), t22: Phospho (+79.97), n30: Deamidated (+0.98)	4	7432.23	30880.5	3200	64000	0.482508	-1.05138	4.53251	0.0954268	2.33809
Neurofibromin OS=Mus musculus GN=Nf1 PE=1 SV=1	NF1_MOUSE	319601	GSEGYLAATYPAVGQTsPR	NF1;s2517	0	s17: Phospho (+79.97)	2	3818.94	16670.7	3200	64000	0.275662	-1.85903	4.31904	0.973964	-1.82097
Nuclear factor NF-kappa-B p100 subunit OS=Mus musculus GN=Nfkb2 PE=1 SV=1	NFKB2_MOUSE	96833.8	DTDAGEGAEEPRtPPEAPQGEPQALDTLQR	NFKB2;t425	0	t13: Phospho (+79.97)	3	3641.25	16428.8	3200	64000	0.2567	-1.96184	4.29289	4.472	-4.12276
Na(+)/H(+) exchange regulatory cofactor NHE-RF1 OS=Mus musculus GN=Slc9a3r1 PE=1 SV=3	NHRF1_MOUSE	38600.2	SAsSDTSEELNSQDSPK	NHRF1;s285	0	s3: Phospho (+79.97)	2	2052.37	17131.5	3200	64000	0.351214	-1.50958	4.41131	3.93303	-3.48522
Na(+)/H(+) exchange regulatory cofactor NHE-RF1 OS=Mus musculus GN=Slc9a3r1 PE=1 SV=3	NHRF1_MOUSE	38600.2	SASsDTSEELNSQDSPK	NHRF1;s286	0	s4: Phospho (+79.97)	2	2027.94	12426	3200	64000	0.268522	-1.89689	4.31089	3.93303	-3.87253
Protein Niban OS=Mus musculus GN=Fam129a PE=1 SV=2	NIBAN_MOUSE	102649	RVsAILPGAPDNELPSNEVFQEPEEK	NIBAN;s601	0	s3: Phospho (+79.97)	3	4809.15	71592.3	3200	64000	1.33443	0.416225	4.94759	2.51514	-0.914412
Nidogen-2 OS=Mus musculus GN=Nid2 PE=1 SV=2	NID2_MOUSE	153912	ILYREDTsGAVLSLAAR	NID2;s129	0	s8: Phospho (+79.97)	3	5107.95	92014.1	3200	64000	1.43772	0.523783	4.9787	0.227	2.66302
Nuclear-interacting partner of ALK OS=Mus musculus GN=Zc3hc1 PE=1 SV=1	NIPA_MOUSE	55196.3	SQDATVSPGsEQsEKSPGPIVSR	NIPA;s337,s340	0	s10: Phospho (+79.97), s13: Phospho (+79.97)	3	2503.08	40371.6	3200	64000	0.630806	-0.664731	4.6392	3.81353	-2.59586
Nipped-B-like protein OS=Mus musculus GN=Nipbl PE=1 SV=1	NIPBL_MOUSE	315454	AITSLLGGGsPK	NIPBL;s2652	0	s10: Phospho (+79.97)	2	3831.27	84561.6	3200	64000	1.38853	0.473553	4.96413	7.03387	-2.34077
NF-kappa-B-activating protein OS=Mus musculus GN=Nkap PE=2 SV=1	NKAP_MOUSE	47229.8	IGELGAPEVWGLsPK	NKAP;s147	0	s13: Phospho (+79.97)	2	5074.06	135499	3200	64000	2.41611	1.27269	5.19827
NACHT, LRR and PYD domains-containing protein 1a OS=Mus musculus GN=Nlrp1a PE=1 SV=1	NLR1A_MOUSE	134311	StLARLVKR	NLR1A;t147	0	t2: Phospho (+79.97)	3	1945.33	187660	3200	64000	2.93219	1.55198	5.28071
NAD(P)H-hydrate epimerase OS=Mus musculus GN=Naxe PE=1 SV=1	NNRE_MOUSE	30973.6	RGsETMAGAAVK	NNRE;s43	0	s3: Phospho (+79.97)	2	1555.59	72227	3200	64000	1.12855	0.174466	4.87753	1.33875	-0.246418
Nucleolar protein 4-like OS=Mus musculus GN=Nol4l PE=2 SV=1	NOL4L_MOUSE	53913.5	QLIAGyR	NOL4L;y472	0	y6: Phospho (+79.97)	2	2030.77	55826.7	3200	64000	0.872292	-0.197117	4.77105
Probable 28S rRNA (cytosine-C(5))-methyltransferase OS=Mus musculus GN=Nop2 PE=1 SV=1	NOP2_MOUSE	86753.7	AQDATAGVLWnEEDtDEDEDDDGVSPESHPR	NOP2;t169	0	n11: Deamidated (+0.98), t15: Phospho (+79.97)	3	3864.04	14101.1	3200	64000	0.287781	-1.79696	4.3368	12.4723	-5.43761
Nucleolar protein 56 OS=Mus musculus GN=Nop56 PE=1 SV=2	NOP56_MOUSE	64466.2	EELAsDLEEMATSSAK	NOP56;s513	0	s5: Phospho (+79.97)	3	5369.13	52699.2	3200	64000	1.23556	0.305163	4.91662	1.71085	-0.469551
Nucleolar protein 56 OS=Mus musculus GN=Nop56 PE=1 SV=2	NOP56_MOUSE	64466.2	EEVAsEPEEAASPTTPK	NOP56;s536	0	s5: Phospho (+79.97)	2	2401.89	25208.3	3200	64000	0.476301	-1.07005	4.52783	1.71085	-1.84477
Nucleolar protein 56 OS=Mus musculus GN=Nop56 PE=1 SV=2	NOP56_MOUSE	64466.2	EEVASEPEEAAsPTTPK	NOP56;s543	0	s12: Phospho (+79.97)	2	2232.62	23859.2	3200	64000	0.376248	-1.41024	4.43584	1.71085	-2.18496
Nucleosome assembly protein 1-like 4 OS=Mus musculus GN=Nap1l4 PE=1 SV=1	NP1L4_MOUSE	42679.8	EFITGDVEPTDAESAWHsEnEEEDKLAGDMK	NP1L4;s125	0	s18: Phospho (+79.97), n20: Deamidated (+0.98)	3	4686.18	28197.2	3200	64000	0.805314	-0.312377	4.74157	1.02004	-0.341001
Nucleophosmin OS=Mus musculus GN=Npm1 PE=1 SV=1	NPM_MOUSE	32560.3	DELHIVEAEAmnYEGsPIKVTLATLK	NPM;s70	0	m11: Oxidation (+15.99), n12: Deamidated (+0.98), s16: Phospho (+79.97)	3	5831.11	21284.3	3200	64000	0.866441	-0.206827	4.7757	0.984555	-0.184371
Histone-lysine N-methyltransferase NSD3 OS=Mus musculus GN=Whsc1l1 PE=1 SV=2	NSD3_MOUSE	161000	SEKPAQSAsSPEATSGSAGPVEK	NSD3;s560	0	s9: Phospho (+79.97)	3	1656.06	11353	3200	64000	0.177391	-2.495	4.16295	13.0939	-6.20582
NSFL1 cofactor p47 OS=Mus musculus GN=Nsfl1c PE=1 SV=1	NSF1C_MOUSE	40710.2	KKsPNELVDDLFK	NSF1C;s114	0	s3: Phospho (+79.97)	3	4364.96	67877.4	3200	64000	1.33285	0.41451	4.94711	2.91075	-1.12688
NSFL1 cofactor p47 OS=Mus musculus GN=Nsfl1c PE=1 SV=1	NSF1C_MOUSE	40710.2	LGSTAPQVLNTSsPAQQAENEAK	NSF1C;s272	0	s13: Phospho (+79.97)	3	3360.72	90758.2	3200	64000	1.4181	0.503956	4.97293	2.91075	-1.03743
tRNA (cytosine(34)-C(5))-methyltransferase OS=Mus musculus GN=Nsun2 PE=1 SV=2	NSUN2_MOUSE	85452.8	FQQPPQPEGEEDAsDGGR	NSUN2;s23	0	s14: Phospho (+79.97)	2	2318.2	12122.6	3200	64000	0.2251	-2.15136	4.24701	3.09291	-3.78033
tRNA (cytosine(34)-C(5))-methyltransferase OS=Mus musculus GN=Nsun2 PE=1 SV=2	NSUN2_MOUSE	85452.8	EGVILTNENAAsPEQPGDEDAK	NSUN2;s723	0	s12: Phospho (+79.97)	2	3058.77	7226.65	3200	64000	0.448183	-1.15784	4.52816	3.09291	-2.78681
Nuclear pore complex protein Nup160 OS=Mus musculus GN=Nup160 PE=1 SV=2	NU160_MOUSE	158236	LIRPEYAWIVQPASGAVSDRPGAsPK	NU160;s1123	0	s24: Phospho (+79.97)	3	4585.38	82715.3	3200	64000	1.70034	0.765826	5.04961	2.28194	-0.424434
Nucleolin OS=Mus musculus GN=Ncl PE=1 SV=2	NUCL_MOUSE	76724.4	NLsFNITEDELKEVFEDAmEIR	NUCL;s403	0	s3: Phospho (+79.97), m19: Oxidation (+15.99)	3	7021.94	50520.1	3200	64000	0.837888	-0.255171	4.75458	1.21944	-0.541388
Diphosphoinositol polyphosphate phosphohydrolase 3-alpha OS=Mus musculus GN=Nudt10 PE=1 SV=1	NUD10_MOUSE	#N/A	LKLGGSPTnGnSAAPSPPEsEP	NUD10;,NUD11;s162	0	n9: Deamidated (+0.98), n11: Deamidated (+0.98), s20: Phospho (+79.97)	3	4046.89	6000	19159.1	383182	0.0156584	-5.99692	4.4007
Nuclear fragile X mental retardation-interacting protein 2 OS=Mus musculus GN=Nufip2 PE=1 SV=1	NUFP2_MOUSE	75657	DYEIENQNPLAsPTNTLLGSAK	NUFP2;s626	0	s12: Phospho (+79.97)	3	5017.03	30733.9	3200	64000	0.480217	-1.05824	4.53063	7.42296	-3.95024
Nuclear pore complex protein Nup98-Nup96 OS=Mus musculus GN=Nup98 PE=1 SV=2	NUP98_MOUSE	197244	NLNNSNLFSPVnHDSEDLAsPSEYPEnGER	NUP98;s623	0	n12: Deamidated (+0.98), s20: Phospho (+79.97), n27: Deamidated (+0.98)	3	4389.61	18803.9	3200	64000	0.463998	-1.10781	4.51846	1.19943	-1.37017
Nuclear pore complex protein Nup98-Nup96 OS=Mus musculus GN=Nup98 PE=1 SV=2	NUP98_MOUSE	197244	YGLQDsDEEEEEHPPK	NUP98;s888	0	s6: Phospho (+79.97)	2	2493.39	10002	3200	64000	0.483809	-1.04749	4.55032	1.19943	-1.30984
2-oxoisovalerate dehydrogenase subunit alpha, mitochondrial OS=Mus musculus GN=Bckdha PE=1 SV=1	ODBA_MOUSE	50371.5	IGHHsTSDDSSAYR	ODBA;s334	0	s5: Phospho (+79.97)	2	1147.32	24664.3	3200	64000	0.38538	-1.37565	4.44505	0.745775	-0.952459
Pyruvate dehydrogenase E1 component subunit alpha, somatic form, mitochondrial OS=Mus musculus GN=Pdha1 PE=1 SV=1	ODPA_MOUSE	43232.5	YGMGTsVER	ODPA;s232	0	s6: Phospho (+79.97)	2	2170.9	189630	3200	64000	2.96297	1.56704	5.28517	0.378648	2.96812
Pyruvate dehydrogenase E1 component subunit alpha, somatic form, mitochondrial OS=Mus musculus GN=Pdha1 PE=1 SV=1	ODPA_MOUSE	43232.5	YHGHsMSDPGVSYR	ODPA;s293	0	s5: Phospho (+79.97)	2	2121.44	49274.7	3200	64000	2.12553	1.08782	5.14683	0.378648	2.48889
Pyruvate dehydrogenase E1 component subunit alpha, somatic form, mitochondrial OS=Mus musculus GN=Pdha1 PE=1 SV=1	ODPA_MOUSE	43232.5	YHGHSmsDPGVSYR	ODPA;s295	0	m6: Oxidation (+15.99), s7: Phospho (+79.97)	3	1651.7	154336	3200	64000	3.31341	1.72832	5.33325	0.378648	3.12939
Pyruvate dehydrogenase E1 component subunit alpha, somatic form, mitochondrial OS=Mus musculus GN=Pdha1 PE=1 SV=1	ODPA_MOUSE	43232.5	YGmGtSVER	ODPA;t231	0	m3: Oxidation (+15.99), t5: Phospho (+79.97)	2	1459.47	6000	11810.7	236214	0.0254007	-5.29899	4.25068	0.378648	-3.89792
Oxysterol-binding protein 1 OS=Mus musculus GN=Osbp PE=1 SV=3	OSBP1_MOUSE	88798.5	GDmsDEDDEnEFFDAPEIITmPEnLGHK	OSBP1;s349	0	m3: Oxidation (+15.99), s4: Phospho (+79.97), n10: Deamidated (+0.98), m21: Oxidation (+15.99), n24: Deamidated (+0.98)	3	5513.08	16487.4	3200	64000	0.545262	-0.874979	4.58363
Cytosolic phospholipase A2 OS=Mus musculus GN=Pla2g4a PE=1 SV=1	PA24A_MOUSE	85225	HIVSNDSSDsDDEAQGPK	PA24A;s437	0	s10: Phospho (+79.97)	2	1465.56	13646.1	3200	64000	0.3093	-1.69292	4.36633	2.99468	-3.27532
Proliferation-associated protein 2G4 OS=Mus musculus GN=Pa2g4 PE=1 SV=3	PA2G4_MOUSE	43698.7	sGEDEQQEQTIAEDLVVTK	PA2G4;s2	0	n-term: Acetyl (+42.01), s1: Phospho (+79.97)	2	4880.32	43009.9	3200	64000	0.67203	-0.573403	4.66474	0.839446	-0.320912
Phosphofurin acidic cluster sorting protein 2 OS=Mus musculus GN=Pacs2 PE=1 SV=2	PACS2_MOUSE	94933	SLGGKQQLSDSVSDtVALSAAVPR	PACS2;t343	0	t15: Phospho (+79.97)	4	4900.86	81844.4	3200	64000	1.27882	0.354812	4.92965
Serine/threonine-protein kinase PAK 2 OS=Mus musculus GN=Pak2 PE=1 SV=1	PAK2_MOUSE	57932	YLsFTPPEK	PAK2;s141	0	s3: Phospho (+79.97)	2	3777.72	117419	28470.5	569410	0.387894	-1.36626	5.40016	4.09709	-3.40086
Serine/threonine-protein kinase PAK 4 OS=Mus musculus GN=Pak4 PE=1 SV=1	PAK4_MOUSE	64623.8	DKRPLsGPDVSTPQPGSLTSGTK	PAK4;s181	0	s6: Phospho (+79.97)	3	3131.81	97240	3200	64000	1.51937	0.603478	5.00191
Palladin OS=Mus musculus GN=Palld PE=1 SV=2	PALLD_MOUSE	152132	IAsDEEIQGTK	PALLD;s901	0	s3: Phospho (+79.97)	2	2069.13	6000	10325	206500	0.0290557	-5.10504	4.21285	0.615653	-4.40522
Poly(A) polymerase gamma OS=Mus musculus GN=Papolg PE=1 SV=1	PAPOG_MOUSE	82958.8	DTDSGTPFnSPVSANKPSNPDsPTGEIER	PAPOG;s556	0	n9: Deamidated (+0.98), s22: Phospho (+79.97)	3	3536.55	22059.5	3200	64000	0.34468	-1.53667	4.40242
Partitioning defective 3 homolog OS=Mus musculus GN=Pard3 PE=1 SV=2	PARD3_MOUSE	149076	RSsDPALTGLSTSVSDNNFSSEEPSR	PARD3;s144	0	s3: Phospho (+79.97)	3	4000.24	50402.4	3200	64000	0.936922	-0.0939994	4.80078	2.17737	-1.21658
Alpha-parvin OS=Mus musculus GN=Parva PE=1 SV=1	PARVA_MOUSE	42330.9	SPLVPKsPTPK	PARVA;s14	0	s7: Phospho (+79.97)	2	2143.08	6000	6302.6	126052	0.0475994	-4.39291	4.09	0.349042	-2.87439
Protein PBDC1 OS=Mus musculus GN=Pbdc1 PE=1 SV=1	PBDC1_MOUSE	22224	GADsGGEKEEGANR	PBDC1;s184	0	s4: Phospho (+79.97)	2	739.294	71277.9	3200	64000	1.11372	0.155383	4.87203	1.42479	-0.355362
Poly(rC)-binding protein 2 OS=Mus musculus GN=Pcbp2 PE=1 SV=1	PCBP2_MOUSE	38222.5	GVTIPYRPKPsSSPVIFAGGQDR	PCBP2;s183	0	s11: Phospho (+79.97)	3	3837.93	157909	3200	64000	3.82392	1.93505	5.39487	0.577395	2.72742
Poly(rC)-binding protein 2 OS=Mus musculus GN=Pcbp2 PE=1 SV=1	PCBP2_MOUSE	38222.5	GVTIPYRPKPSsSPVIFAGGQDR	PCBP2;s184	0	s12: Phospho (+79.97)	3	3835.25	236084	3200	64000	3.68881	1.88316	5.37891	0.577395	2.67553
Poly(rC)-binding protein 2 OS=Mus musculus GN=Pcbp2 PE=1 SV=1	PCBP2_MOUSE	38222.5	GVTIPYRPKPSSsPVIFAGGQDR	PCBP2;s185	0	s13: Phospho (+79.97)	3	3863.47	133389	3200	64000	2.0842	1.0595	5.13542	0.577395	1.85186
Pericentriolar material 1 protein OS=Mus musculus GN=Pcm1 PE=1 SV=2	PCM1_MOUSE	228845	VTNAIsPESSPGVGR	PCM1;s65	0	s6: Phospho (+79.97)	2	2430.53	28013.3	3200	64000	0.437708	-1.19196	4.49434	3.01294	-2.78313
Programmed cell death protein 4 OS=Mus musculus GN=Pdcd4 PE=1 SV=1	PDCD4_MOUSE	51703.1	DSGRGDsVSDNGSEAVR	PDCD4;s76	0	s7: Phospho (+79.97)	2	1462.75	17693.1	3200	64000	0.276455	-1.85489	4.32	2.68897	-3.28194
Programmed cell death protein 4 OS=Mus musculus GN=Pdcd4 PE=1 SV=1	PDCD4_MOUSE	51703.1	SGVAVPTsPK	PDCD4;s94	0	s8: Phospho (+79.97)	2	2057.87	188442	3200	64000	2.94441	1.55798	5.28249	2.68897	0.130924
Polymerase delta-interacting protein 3 OS=Mus musculus GN=Poldip3 PE=1 SV=1	PDIP3_MOUSE	46132.9	RRsPAAFTSPPIGTVTPALK	PDIP3;s127	0	s3: Phospho (+79.97)	3	3891.16	127362	3200	64000	1.99003	0.992791	5.11582	5.837	-1.55244
[Pyruvate dehydrogenase (acetyl-transferring)] kinase isozyme 3, mitochondrial OS=Mus musculus GN=Pdk3 PE=1 SV=1	PDK3_MOUSE	47925.1	tLVTLGK	PDK3;t272	0	t1: Phospho (+79.97)	2	1119.43	69472.9	3200	64000	1.08551	0.118378	4.86137	8.05213	-2.89099
PDZ and LIM domain protein 4 OS=Mus musculus GN=Pdlim4 PE=1 SV=3	PDLI4_MOUSE	35556.3	RsSVSGISLEDNR	PDLI4;s118	0	s2: Phospho (+79.97)	3	2545.48	142389	3200	64000	2.22483	1.15369	5.16313	10.6627	-2.26081
PDZ and LIM domain protein 4 OS=Mus musculus GN=Pdlim4 PE=1 SV=3	PDLI4_MOUSE	35556.3	RSsVSGISLEDNR	PDLI4;s119	0	s3: Phospho (+79.97)	2	2584.95	33574.5	3200	64000	1.30005	0.378562	4.9388	10.6627	-3.03594
Sister chromatid cohesion protein PDS5 homolog B OS=Mus musculus GN=Pds5b PE=1 SV=1	PDS5B_MOUSE	164424	METVSNASSSSNPSsPGR	PDS5B;s1166	0	s15: Phospho (+79.97)	2	1785.03	10286.8	3200	64000	0.200201	-2.32048	4.20537	9.68276	-5.5959
Sister chromatid cohesion protein PDS5 homolog B OS=Mus musculus GN=Pds5b PE=1 SV=1	PDS5B_MOUSE	164424	AEsPETSAVESTQSTPQK	PDS5B;s1356	0	s3: Phospho (+79.97)	2	2159.07	7561.2	3200	64000	0.16233	-2.623	4.1353	9.68276	-5.89842
Pyridoxal-dependent decarboxylase domain-containing protein 1 OS=Mus musculus GN=Pdxdc1 PE=1 SV=2	PDXD1_MOUSE	87336.5	VQGTGVtPPPTPLGTR	PDXD1;t687	0	t7: Phospho (+79.97)	2	3321.03	52146.3	3200	64000	0.850734	-0.23322	4.7608	1.29695	-0.608345
Proline-, glutamic acid- and leucine-rich protein 1 OS=Mus musculus GN=Pelp1 PE=1 SV=2	PELP1_MOUSE	118070	aAAVLSGAsAGSPAGAPGGPGGLSAVGSGPR	PELP1;s10	0	n-term: Acetyl (+42.01), s9: Phospho (+79.97)	3	4667.66	37934.9	3200	64000	0.592733	-0.754546	4.61421	8.32594	-3.81216
Proline-, glutamic acid- and leucine-rich protein 1 OS=Mus musculus GN=Pelp1 PE=1 SV=2	PELP1_MOUSE	118070	aAAVLSGASAGsPAGAPGGPGGLSAVGSGPR	PELP1;s13	0	n-term: Acetyl (+42.01), s12: Phospho (+79.97)	3	4674.85	48346.4	3200	64000	1.08025	0.111359	4.86	8.32594	-2.94625
Proline-, glutamic acid- and leucine-rich protein 1 OS=Mus musculus GN=Pelp1 PE=1 SV=2	PELP1_MOUSE	118070	aAAVLsGASAGSPAGAPGGPGGLSAVGSGPR	PELP1;s7	0	n-term: Acetyl (+42.01), s6: Phospho (+79.97)	3	4660.84	56126.8	3200	64000	0.876981	-0.189382	4.77325	8.32594	-3.247
Eosinophil peroxidase OS=Mus musculus GN=Epx PE=1 SV=2	PERE_MOUSE	81383.1	mmQQLLALVGALAtLILTQHAEGTAPASPsPVEIsVLR	PERE;t14,s30,s35	0	n-term: Acetyl (+42.01), m2: Oxidation (+15.99), t14: Phospho (+79.97), s30: Phospho (+79.97), s35: Phospho (+79.97)	4	7779.42	7203.53	3200	64000	0.112555	-3.1513	4.01718
PERQ amino acid-rich with GYF domain-containing protein 2 OS=Mus musculus GN=Gigyf2 PE=1 SV=2	PERQ2_MOUSE	149192	ALSSGGSITsPPLSPALPK	PERQ2;s26	0	s10: Phospho (+79.97)	2	4295.03	38118.3	3200	64000	0.715649	-0.482676	4.69078	5.95691	-3.05724
PERQ amino acid-rich with GYF domain-containing protein 2 OS=Mus musculus GN=Gigyf2 PE=1 SV=2	PERQ2_MOUSE	149192	AGAEASEEVPQTSLSSARPGTPsDHQPQEATQFER	PERQ2;s385	0	s23: Phospho (+79.97)	3	3389.54	7456.16	3200	64000	0.116503	-3.10157	4.0276	5.95691	-5.67613
PERQ amino acid-rich with GYF domain-containing protein 2 OS=Mus musculus GN=Gigyf2 PE=1 SV=2	PERQ2_MOUSE	149192	ALSSGGSItSPPLSPALPK	PERQ2;t25	0	t9: Phospho (+79.97)	2	4247.92	57526.7	3200	64000	0.898855	-0.15384	4.78338	5.95691	-2.7284
PERQ amino acid-rich with GYF domain-containing protein 2 OS=Mus musculus GN=Gigyf2 PE=1 SV=2	PERQ2_MOUSE	149192	AGAEASEEVPqTSLSSARPGtPSDHQPQEATQFER	PERQ2;t383	0	q11: Deamidated (+0.98), t21: Phospho (+79.97)	3	3334.08	7806.19	3200	64000	0.162646	-2.62019	4.13707	5.95691	-5.19476
Peroxisomal biogenesis factor 19 OS=Mus musculus GN=Pex19 PE=1 SV=1	PEX19_MOUSE	32733.9	AKPsPEHAPTISAPDASGPQK	PEX19;s35	0	s4: Phospho (+79.97)	3	2359.25	109174	3200	64000	1.70584	0.770486	5.05067	0.337582	2.33717
Prefoldin subunit 6 OS=Mus musculus GN=Pfdn6 PE=1 SV=1	PFD6_MOUSE	14454.8	RyESQLRDLER	PFD6;y90	0	y2: Phospho (+79.97)	3	2820.27	6000	19298.6	385972	0.0155452	-6.00739	4.4031	3.84085	-7.94882
Group XIIA secretory phospholipase A2 OS=Mus musculus GN=Pla2g12a PE=1 SV=2	PG12A_MOUSE	21319.8	sPALLLLLLLATAR	PG12A;s11	0	s1: Phospho (+79.97)	3	6770.02	6000	4847.02	96940.4	0.0618937	-4.01406	4.03531	0.693691	-3.48643
Phosphoglycerate kinase 1 OS=Mus musculus GN=Pgk1 PE=1 SV=4	PGK1_MOUSE	44551.1	ALEsPERPFLAILGGAK	PGK1;s203	0	s4: Phospho (+79.97)	3	5759.28	34039.9	3200	64000	1.18576	0.245815	4.90129	1.22297	-0.0445771
Phosphoglucomutase-1 OS=Mus musculus GN=Pgm1 PE=1 SV=4	PGM1_MOUSE	61420.2	AIGGIILTAsHNPGGPnGDFGIK	PGM1;s117	0	s10: Phospho (+79.97), n17: Deamidated (+0.98)	2	4772.06	44453.1	12615.5	252310	0.620414	-0.688698	5.23794	0.389935	0.669996
Phosphoglucomutase-1 OS=Mus musculus GN=Pgm1 PE=1 SV=4	PGM1_MOUSE	61420.2	AIGGIILtASHnPGGPNGDFGIK	PGM1;t115	0	t8: Phospho (+79.97), n12: Deamidated (+0.98)	2	4801.7	40340	9687.3	193746	0.651753	-0.617603	5.13793	0.389935	0.741091
Membrane-associated progesterone receptor component 1 OS=Mus musculus GN=Pgrmc1 PE=1 SV=4	PGRC1_MOUSE	21695.2	LLKEGEEPTVYsDDEEPKDETAR	PGRC1;s181	0	s12: Phospho (+79.97)	3	2757.73	34030.5	3200	64000	1.42978	0.515796	4.9799	1.53402	-0.101517
Membrane-associated progesterone receptor component 2 OS=Mus musculus GN=Pgrmc2 PE=1 SV=2	PGRC2_MOUSE	23334.9	LLKPGEEPSEYtDEEDTK	PGRC2;t205	0	t12: Phospho (+79.97)	3	2687.4	36920.1	3200	64000	0.576877	-0.793665	4.60336	3.05483	-2.40476
Phosphatidylinositol-glycan-specific phospholipase D OS=Mus musculus GN=Gpld1 PE=1 SV=1	PHLD_MOUSE	93258.4	MAFLTmtLHqGGATR	PHLD;t681	0	m6: Oxidation (+15.99), t7: Phospho (+79.97), q10: Deamidated (+0.98)	3	2631.75	6000	15999.1	319982	0.0187511	-5.73688	4.3424	1.46251	-6.28533
PHD and RING finger domain-containing protein 1 OS=Mus musculus GN=Phrf1 PE=1 SV=2	PHRF1_MOUSE	184080	EVsPAPATQGESR	PHRF1;s1201	0	s3: Phospho (+79.97)	2	1367.99	37144.6	3200	64000	0.894877	-0.160238	4.78295
Pinin OS=Mus musculus GN=Pnn PE=1 SV=4	PININ_MOUSE	82435.2	SLsPGKENINSQEVEK	PININ;s442	0	s3: Phospho (+79.97)	2	2412.8	17602	3200	64000	0.275031	-1.86233	4.31811	5.03756	-4.19506
Pinin OS=Mus musculus GN=Pnn PE=1 SV=4	PININ_MOUSE	82435.2	GFsDSGGGPPAK	PININ;s66	0	s3: Phospho (+79.97)	2	1784.07	105254	3200	64000	1.64459	0.717731	5.03525	5.03756	-1.61499
Phospholipase D1 OS=Mus musculus GN=Pld1 PE=2 SV=1	PLD1_MOUSE	123973	SqAtAHELR	PLD1;t726	0	q2: Deamidated (+0.98), t4: Phospho (+79.97)	2	1472.76	6000	32446.4	648928	0.00924602	-6.75695	4.58486
Plectin OS=Mus musculus GN=Plec PE=1 SV=3	PLEC_MOUSE	534181	SSsVGSSSSYPISSAGPR	PLEC;s4393	0	s3: Phospho (+79.97)	2	2804.43	43474.4	3200	64000	0.753669	-0.407997	4.71132	0.726684	0.0526028
Plectin OS=Mus musculus GN=Plec PE=1 SV=3	PLEC_MOUSE	534181	TQLAsWSDPTEETGPVAGILDTETLEK	PLEC;s4413	0	s5: Phospho (+79.97)	3	5896.15	30629.6	3200	64000	0.478588	-1.06315	4.5293	0.726684	-0.602545
Plectin OS=Mus musculus GN=Plec PE=1 SV=3	PLEC_MOUSE	534181	RGsFDATGSGFSmTFSSSSYSSSGYGR	PLEC;s4649	0	s3: Phospho (+79.97), m13: Oxidation (+15.99)	3	4118.7	43261.3	3200	64000	0.690866	-0.533522	4.67593	0.726684	-0.0729221
Plectin OS=Mus musculus GN=Plec PE=1 SV=3	PLEC_MOUSE	534181	RGSFDATGSGFsmTFSSSSYSSSGYGR	PLEC;s4658	0	s12: Phospho (+79.97), m13: Oxidation (+15.99)	3	4113.77	42316.9	3200	64000	0.661202	-0.596838	4.65817	0.726684	-0.136238
Perilipin-1 OS=Mus musculus GN=Plin1 PE=1 SV=2	PLIN1_MOUSE	55595.6	SARNsISVPIASTSDK	PLIN1;s130	0	s5: Phospho (+79.97)	2	2907.49	6000	5209.76	104195	0.0196943	-5.66608	4.34342	0.0182075	0.113243
Perilipin-1 OS=Mus musculus GN=Plin1 PE=1 SV=2	PLIN1_MOUSE	55595.6	LAsGGADLALGSIEK	PLIN1;s174	0	s3: Phospho (+79.97)	2	4357.38	6000	10628.6	212572	0.0209292	-5.57834	4.31543	0.0182075	0.200986
Perilipin-1 OS=Mus musculus GN=Plin1 PE=1 SV=2	PLIN1_MOUSE	55595.6	AMsLSDALK	PLIN1;s384	0	s3: Phospho (+79.97)	2	3770.33	6000	11217.2	224344	0.00995561	-6.65027	4.57193	0.0182075	-0.870951
Perilipin-1 OS=Mus musculus GN=Plin1 PE=1 SV=2	PLIN1_MOUSE	55595.6	LsLmEPESEFR	PLIN1;s410	0	s2: Phospho (+79.97), m4: Oxidation (+15.99)	2	4012.6	6000	19644.8	392896	0.0152712	-6.03304	4.409	0.0182075	-0.253718
Perilipin-4 OS=Mus musculus GN=Plin4 PE=1 SV=2	PLIN4_MOUSE	139412	DtVtTGLTGAAnVAKETVQmGLDTSKnILmDTK	PLIN4;t958,t960	0	t2: Phospho (+79.97), t4: Phospho (+79.97), n12: Deamidated (+0.98), m20: Oxidation (+15.99), n27: Deamidated (+0.98), m30: Oxidation (+15.99)	3	5896.24	6709.63	3200	64000	0.104838	-3.25377	3.99606	0.0265855	1.97945
Plastin-2 OS=Mus musculus GN=Lcp1 PE=1 SV=4	PLSL_MOUSE	70151.9	GsVSDEEmmELR	PLSL;s5	0	s2: Phospho (+79.97), m8: Oxidation (+15.99), m9: Oxidation (+15.99)	2	2196.78	68790.3	3200	64000	1.07485	0.104133	4.85727	0.534841	1.00695
Protein PML OS=Mus musculus GN=Pml PE=1 SV=3	PML_MOUSE	98242.6	INAAVAsPEAASNQPEAASTHPVTTSTPEDLEQPK	PML;s404	0	s7: Phospho (+79.97)	3	3421.11	8074.49	3200	64000	0.150631	-2.73091	4.11015	7.58577	-5.65421
Nuclear pore membrane glycoprotein 210 OS=Mus musculus GN=Nup210 PE=1 SV=2	PO210_MOUSE	204099	ELASPLALtPR	PO210;t1844	0	t9: Phospho (+79.97)	2	4021.61	83691.6	3200	64000	1.30768	0.387011	4.93898	1.40296	-0.101465
Pogo transposable element with ZNF domain OS=Mus musculus GN=Pogz PE=1 SV=2	POGZ_MOUSE	154907	SLDAEPSVPSAAKPSsPEK	POGZ;s422	0	s16: Phospho (+79.97)	2	2644.55	17505.8	3200	64000	0.329774	-1.60045	4.38657	8.90721	-4.75542
Protein phosphatase 1 regulatory subunit 7 OS=Mus musculus GN=Ppp1r7 PE=1 SV=2	PP1R7_MOUSE	41293.9	RVEsEESGDEEGKK	PP1R7;s24	0	s4: Phospho (+79.97)	2	862.578	16960.4	3200	64000	0.265006	-1.9159	4.3045	0.87844	-1.72892
Serine/threonine-protein phosphatase 1 regulatory subunit 10 OS=Mus musculus GN=Ppp1r10 PE=1 SV=1	PP1RA_MOUSE	94373	KnSstVVVSDK	PP1RA;s228,t229	0	n2: Deamidated (+0.98), s4: Phospho (+79.97), t5: Phospho (+79.97)	2	1442.69	44093.7	3200	64000	0.688964	-0.537499	4.6748	4.8708	-2.82166
Serine/threonine-protein phosphatase 6 regulatory subunit 3 OS=Mus musculus GN=Ppp6r3 PE=1 SV=1	PP6R3_MOUSE	94655.3	IQqFDDGGsDEEDIWEEK	PP6R3;s588	0	q3: Deamidated (+0.98), s9: Phospho (+79.97)	2	4339.17	17438.5	3200	64000	0.397828	-1.32978	4.45842	2.46111	-2.62909
Lysosomal acid phosphatase OS=Mus musculus GN=Acp2 PE=1 SV=2	PPAL_MOUSE	48509.3	LqGGVLLAQILKNLTLMATtsQFPK	PPAL;t274,s275	0	q2: Deamidated (+0.98), t20: Phospho (+79.97), s21: Phospho (+79.97)	3	6588.15	128618	3200	64000	2.00966	1.00695	5.11997	12.2821	-2.61153
Periphilin-1 OS=Mus musculus GN=Pphln1 PE=1 SV=1	PPHLN_MOUSE	43835.8	DAsPSSSSAVASSK	PPHLN;s219	0	s3: Phospho (+79.97)	2	1191.85	30282.5	3200	64000	0.473164	-1.07959	4.52482	6.8135	-3.84798
Peptidyl-prolyl cis-trans isomerase-like 4 OS=Mus musculus GN=Ppil4 PE=1 SV=2	PPIL4_MOUSE	57231.8	INHTVILDDPFDDPPDLLIPDRsPEPTKEQLDSGR	PPIL4;s178	0	s23: Phospho (+79.97)	4	5416.19	34304.5	3200	64000	0.947866	-0.0772455	4.80795	6.44851	-2.76621
Peptidyl-prolyl cis-trans isomerase-like 4 OS=Mus musculus GN=Ppil4 PE=1 SV=2	PPIL4_MOUSE	57231.8	INHTVILDDPFDDPPDLLIPDRSPEPtK	PPIL4;t182	0	t27: Phospho (+79.97)	4	5551.85	207166	3200	64000	3.23697	1.69464	5.32298	6.44851	-0.994322
Pre-mRNA-splicing factor 38A OS=Mus musculus GN=Prpf38a PE=1 SV=1	PR38A_MOUSE	37437.7	VPsPDHR	PR38A;s209	0	s3: Phospho (+79.97)	2	875.516	129940	3200	64000	3.76186	1.91145	5.38886	17.4243	-2.21158
Protein PRRC2A OS=Mus musculus GN=Prrc2a PE=1 SV=1	PRC2A_MOUSE	229205	EGPEPPEEVPPPTtPPAPK	PRC2A;t609	0	t14: Phospho (+79.97)	2	3067.1	16913.8	3200	64000	0.296819	-1.75235	4.34664	4.92999	-4.05393
Protein PRRC2C OS=Mus musculus GN=Prrc2c PE=1 SV=3	PRC2C_MOUSE	310888	ETIQQSSSLTsVPPTTFSLTFK	PRC2C;s2190	0	s11: Phospho (+79.97)	3	4954.74	6000	8493.31	169866	0.0353219	-4.82329	4.16117	0.610857	-4.1122
Major prion protein OS=Mus musculus GN=Prnp PE=1 SV=2	PRIO_MOUSE	27976.8	tNLKHVAGAAAAGAVVGGLGGYmLGSAmSRPmIHFGNDWEDR	PRIO;t106	0	t1: Phospho (+79.97), m23: Oxidation (+15.99), m28: Oxidation (+15.99), m32: Oxidation (+15.99)	4	7450.63	12375.1	3200	64000	0.193361	-2.37063	4.19243
DNA-dependent protein kinase catalytic subunit OS=Mus musculus GN=Prkdc PE=1 SV=3	PRKDC_MOUSE	471478	TtVLSLLAK	PRKDC;t1641	0	t2: Phospho (+79.97)	2	5331.18	6000	3942.22	78844.4	0.0760993	-3.71597	3.99748	0.056876	0.420062
Serine/threonine-protein kinase PRP4 homolog OS=Mus musculus GN=Prpf4b PE=1 SV=3	PRP4B_MOUSE	116982	KKsPIVNER	PRP4B;s278	0	s3: Phospho (+79.97)	2	872.138	92953.9	3200	64000	1.4524	0.538443	4.98297	7.19357	-2.30827
U4/U6 small nuclear ribonucleoprotein Prp3 OS=Mus musculus GN=Prpf3 PE=1 SV=1	PRPF3_MOUSE	77456.4	GDDDEEsDEEAVKK	PRPF3;s619	0	s7: Phospho (+79.97)	2	1312.9	16995.1	3200	64000	0.317732	-1.65412	4.37253	8.7195	-4.77836
Proline-rich protein 12 OS=Mus musculus GN=Prr12 PE=1 SV=1	PRR12_MOUSE	211881	TEDEEFLIQHLLQAPsPPR	PRR12;s648	0	s16: Phospho (+79.97)	3	5806.71	60932.5	3200	64000	0.95207	-0.07086	4.80708
26S protease regulatory subunit 6B OS=Mus musculus GN=Psmc4 PE=1 SV=2	PRS6B_MOUSE	47409.8	IQDEIPALSVSRPqTGLsFLGPEPEDLEDLYSR	PRS6B;s28	0	q14: Deamidated (+0.98), s18: Phospho (+79.97)	3	6342.68	18001.7	3200	64000	0.281277	-1.82994	4.32637	0.973189	-1.79073
Proteasome subunit alpha type-3 OS=Mus musculus GN=Psma3 PE=1 SV=3	PSA3_MOUSE	28405.7	EsLKEEDESDDDNm	PSA3;s243	0	s2: Phospho (+79.97), m14: Oxidation (+15.99)	2	1430.79	12404.4	3200	64000	0.193819	-2.36722	4.19325	1.14515	-2.56276
Proteasome subunit alpha type-3 OS=Mus musculus GN=Psma3 PE=1 SV=3	PSA3_MOUSE	28405.7	ESLKEEDEsDDDNm	PSA3;s250	0	s9: Phospho (+79.97), m14: Oxidation (+15.99)	2	1435.67	12888.2	3200	64000	0.40982	-1.28694	4.47398	1.14515	-1.48248
PC4 and SFRS1-interacting protein OS=Mus musculus GN=Psip1 PE=1 SV=1	PSIP1_MOUSE	59697.6	QSNASsDVEVEEK	PSIP1;s106	0	s6: Phospho (+79.97)	2	1678.51	10328.5	3200	64000	0.161383	-2.63144	4.13125	0.425268	-1.39788
Tyrosine-protein phosphatase non-receptor type 23 OS=Mus musculus GN=Ptpn23 PE=1 SV=2	PTN23_MOUSE	185216	GAAAADLLSSsPESqHGGTQPPGGGQPLLQPTK	PTN23;s1179	0	s11: Phospho (+79.97), q15: Deamidated (+0.98)	3	4023	15956.5	3200	64000	0.284832	-1.81182	4.33145	5.03313	-4.14327
Polymerase I and transcript release factor OS=Mus musculus GN=Ptrf PE=1 SV=1	PTRF_MOUSE	43953.7	mEDVTLHIVERPYSGFPDAsSEGPEPTqGEAR	PTRF;s20	0	m1: Oxidation (+15.99), n-term: Acetyl (+42.01), s20: Phospho (+79.97), q28: Deamidated (+0.98)	3	4752.32	20664.1	3200	64000	0.322877	-1.63095	4.37775	0.107569	1.58572
Polymerase I and transcript release factor OS=Mus musculus GN=Ptrf PE=1 SV=1	PTRF_MOUSE	43953.7	mEDVTLHIVERPYSGFPDASsEGPEPTQGEAR	PTRF;s21	0	m1: Oxidation (+15.99), n-term: Acetyl (+42.01), s21: Phospho (+79.97)	3	4989.99	6000	8677.51	173550	0.0240616	-5.37713	4.27266	0.107569	-2.16046
Polymerase I and transcript release factor OS=Mus musculus GN=Ptrf PE=1 SV=1	PTRF_MOUSE	43953.7	ATEEPSGTGsDELIK	PTRF;s42	0	s10: Phospho (+79.97)	2	2667.42	53087.1	9636.56	192731	0.275446	-1.86016	4.79743	0.107569	1.35651
Polymerase I and transcript release factor OS=Mus musculus GN=Ptrf PE=1 SV=1	PTRF_MOUSE	43953.7	ATEEPSGtGSDELIK	PTRF;t40	0	t8: Phospho (+79.97)	2	2812.17	6000	6742.18	134844	0.044496	-4.49018	4.10524	0.107569	-1.27352
Transcriptional activator protein Pur-alpha OS=Mus musculus GN=Pura PE=1 SV=1	PURA_MOUSE	34884.1	aDRDsGsEqGGAALGSGGSLGHPGSGSGSGGGGGGGGGGGGSGGGGGAPGGLQHETqELASK	PURA;s6,s8	0	n-term: Acetyl (+42.01), s5: Phospho (+79.97), s7: Phospho (+79.97), q9: Deamidated (+0.98), q57: Deamidated (+0.98)	4	3592.99	11086.2	3200	64000	0.173222	-2.52931	4.15492	1.15879	-2.74192
Transcriptional activator protein Pur-alpha OS=Mus musculus GN=Pura PE=1 SV=1	PURA_MOUSE	34884.1	aDRDSGsEQGGAALGSGGSLGHPGSGSGSGGGGGGGGGGGGSGGGGGAPGGLqHETQELASK	PURA;s8	0	n-term: Acetyl (+42.01), s7: Phospho (+79.97), q53: Deamidated (+0.98)	4	3456.1	26676.2	3200	64000	0.416816	-1.26252	4.47533	1.15879	-1.47514
Transcriptional activator protein Pur-beta OS=Mus musculus GN=Purb PE=1 SV=3	PURB_MOUSE	33902.5	DSLGDFIEHYAQLGPSsPEQLAAGAEEGGGPR	PURB;s113	0	s17: Phospho (+79.97)	3	6027.63	38542.2	3200	64000	0.726009	-0.46194	4.69647	1.25165	-0.785767
Transcriptional activator protein Pur-beta OS=Mus musculus GN=Purb PE=1 SV=3	PURB_MOUSE	33902.5	RGGGsGGGDESEGEEVDED	PURB;s310	0	s5: Phospho (+79.97)	2	1531.05	7007.4	3200	64000	0.132044	-2.92091	4.06787	1.25165	-3.24473
Transcriptional activator protein Pur-beta OS=Mus musculus GN=Purb PE=1 SV=3	PURB_MOUSE	33902.5	RGGGSGGGDEsEGEEVDED	PURB;s316	0	s11: Phospho (+79.97)	2	1465.31	5178.35	3200	64000	0.180015	-2.47381	4.17578	1.25165	-2.79764
Transcriptional activator protein Pur-beta OS=Mus musculus GN=Purb PE=1 SV=3	PURB_MOUSE	33902.5	aDGDsGsERGGGGGGGGGPGGFQPAPR	PURB;s6,s8	0	n-term: Acetyl (+42.01), s5: Phospho (+79.97), s7: Phospho (+79.97)	3	2672.32	54998	3200	64000	0.859344	-0.218693	4.76491	1.25165	-0.542519
Periodic tryptophan protein 1 homolog OS=Mus musculus GN=Pwp1 PE=1 SV=1	PWP1_MOUSE	55586.6	LQEEGGsEEEEAGnPSEDGmqSGPTqAPPR	PWP1;s49	0	s7: Phospho (+79.97), n14: Deamidated (+0.98), m20: Oxidation (+15.99), q21: Deamidated (+0.98), q26: Deamidated (+0.98)	3	2479.4	4104.92	3200	64000	0.146857	-2.76752	4.10843	8.17454	-5.79866
CAD protein OS=Mus musculus GN=Cad PE=1 SV=1	PYR1_MOUSE	243237	IHRAsDPGLPAEEPK	PYR1;s1859	0	s5: Phospho (+79.97)	3	2117.61	138111	3200	64000	2.7913	1.48094	5.25995	2.39433	0.221319
CAD protein OS=Mus musculus GN=Cad PE=1 SV=1	PYR1_MOUSE	243237	WPQGVVPQPPPSTPAtTEITTTPERPR	PYR1;t1827	0	t16: Phospho (+79.97)	3	4220.6	25880.2	3200	64000	0.404378	-1.30622	4.4636	2.39433	-2.56584
CAD protein OS=Mus musculus GN=Cad PE=1 SV=1	PYR1_MOUSE	243237	KWPQGVVPQPPPSTPATtEITTTPERPR	PYR1;t1828	0	t18: Phospho (+79.97)	3	3988.16	27908.7	3200	64000	0.436073	-1.19736	4.49288	2.39433	-2.45698
CAD protein OS=Mus musculus GN=Cad PE=1 SV=1	PYR1_MOUSE	243237	KWPQGVVPqPPPSTPATTEItTTPERPR	PYR1;t1831	0	q9: Deamidated (+0.98), t21: Phospho (+79.97)	3	3946.9	17824.5	3200	64000	0.321586	-1.63672	4.37676	2.39433	-2.89634
CAD protein OS=Mus musculus GN=Cad PE=1 SV=1	PYR1_MOUSE	243237	KWPQGVVPQPPPSTPATTEITTtPERPR	PYR1;t1833	0	t23: Phospho (+79.97)	3	3965.73	20402.3	3200	64000	0.318786	-1.64934	4.37295	2.39433	-2.90896
CTP synthase 1 OS=Mus musculus GN=Ctps1 PE=1 SV=2	PYRG1_MOUSE	66683	TSHPVVIDmPEHNPGqMGGtMR	PYRG1;t447	0	m9: Oxidation (+15.99), q16: Deamidated (+0.98), t20: Phospho (+79.97)	2	4094.91	11393.9	3200	64000	0.17803	-2.48981	4.16417	5.58579	-4.97157
Pregnancy zone protein OS=Mus musculus GN=Pzp PE=1 SV=3	PZP_MOUSE	165854	sVIVEPEGIEK	PZP;s914	0	s1: Phospho (+79.97)	3	1605.21	155488	3200	64000	2.4295	1.28066	5.20054	0.55991	2.11739
Protein Rbm15 OS=Mus musculus GN=Rbm15 PE=1 SV=1	Q0VBL3_MOUSE	105726	SLsPGGAALGYR	Q0VBL3;s293	0	s3: Phospho (+79.97)	2	3283.7	92490.6	3200	64000	2.14788	1.10291	5.14872	10.6943	-2.31586
Protein Rbm15 OS=Mus musculus GN=Rbm15 PE=1 SV=1	Q0VBL3_MOUSE	105726	DRtPPLLYR	Q0VBL3;t567	0	t3: Phospho (+79.97)	3	3105.81	38468.5	3200	64000	0.851487	-0.231944	4.76201	10.6943	-3.65072
Protein Zscan30 OS=Mus musculus GN=Zscan30 PE=2 SV=1	Q149X8_MOUSE	18084.4	qDLSLqGnLqSQEVFRQqFRqFGYSDFtGPR	Q149X8;t60	0	q1: Deamidated (+0.98), q6: Deamidated (+0.98), n8: Deamidated (+0.98), q10: Deamidated (+0.98), q18: Deamidated (+0.98), q21: Deamidated (+0.98), t28: Phospho (+79.97)	3	7218.82	1666.3	3200	64000	0.0260359	-5.26335	3.6872
Chloride channel calcium activated 7 OS=Mus musculus GN=Clca4b PE=1 SV=1	Q3UW98_MOUSE	102167	VQqyIIRtsEnIIDLRDNFNNsLR	Q3UW98;y791,t795,s796,s809	0	q3: Deamidated (+0.98), y4: Phospho (+79.97), t8: Phospho (+79.97), s9: Phospho (+79.97), n11: Deamidated (+0.98), s22: Phospho (+79.97)	3	5427.52	95176.6	3200	64000	1.48713	0.572535	4.99289
Phospholipid-transporting ATPase OS=Mus musculus GN=Atp11b PE=1 SV=1	Q6DFW5_MOUSE	133541	IsPEKPITLAVGDGANDVSmIQEAHVGIGImGKEGRqAAR	Q6DFW5;s809	0	s2: Phospho (+79.97), m20: Oxidation (+15.99), m31: Oxidation (+15.99), q37: Deamidated (+0.98)	4	7345.82	23524.7	3200	64000	0.367573	-1.4439	4.42691	4.93517	-3.747
Golgi-specific brefeldin A-resistance factor 1 OS=Mus musculus GN=Gbf1 PE=1 SV=1	Q6DFZ1_MOUSE	206786	ADAPDAGAQsDSELPSYHQnDVSLDR	Q6DFZ1;s1298	0	s10: Phospho (+79.97), n20: Deamidated (+0.98)	3	3444.14	32668.1	3200	64000	0.645543	-0.631415	4.64901	3.97899	-2.62382
Golgi-specific brefeldin A-resistance factor 1 OS=Mus musculus GN=Gbf1 PE=1 SV=1	Q6DFZ1_MOUSE	206786	ADAPDAGAQSDsELPSYHQNDVSLDR	Q6DFZ1;s1300	0	s12: Phospho (+79.97)	3	3439.67	32067.5	3200	64000	0.625437	-0.677064	4.6365	3.97899	-2.66947
Protein Haus6 OS=Mus musculus GN=Haus6 PE=1 SV=1	Q6NV99_MOUSE	105607	NSQSSVsRGTLPVKR	Q6NV99;s519	0	s7: Phospho (+79.97)	3	2029.45	98610.7	3200	64000	1.54079	0.623672	5.00779
Protein Skiv2l OS=Mus musculus GN=Skiv2l PE=1 SV=1	Q6NZR5_MOUSE	137526	ASsLEDLVLK	Q6NZR5;s253	0	s3: Phospho (+79.97)	2	4385.88	78210.6	3200	64000	1.47051	0.556314	4.9883	3.67919	-1.32307
Protein Zfp251 OS=Mus musculus GN=Zfp251 PE=2 SV=1	Q6PCX8_MOUSE	70907.7	DGSERyLIqIK	Q6PCX8;y619	0	y6: Phospho (+79.97), q9: Deamidated (+0.98)	2	3999.91	6000	7718.85	154377	0.0221417	-5.49709	4.30126
MCG5400 OS=Mus musculus GN=Myl12a PE=1 SV=1	Q6ZWQ9_MOUSE	19896.4	ATsNVFAMFDQSQIQEFK	Q6ZWQ9;s20	0	s3: Phospho (+79.97)	2	5986.83	26926.4	3200	64000	0.420725	-1.24905	4.47895	0.539005	-0.35742
MCG5400 OS=Mus musculus GN=Myl12a PE=1 SV=1	Q6ZWQ9_MOUSE	19896.4	AtSNVFAmFDQSQIQEFK	Q6ZWQ9;t19	0	t2: Phospho (+79.97), m8: Oxidation (+15.99)	2	5310.36	24409.8	3200	64000	0.381403	-1.39061	4.44106	0.539005	-0.498981
Protein 4931406P16Rik OS=Mus musculus GN=4931406P16Rik PE=1 SV=1	Q8C5X1_MOUSE	115622	nsTATAMVTEQK	Q8C5X1;s662	0	n1: Deamidated (+0.98), s2: Phospho (+79.97)	3	951.317	128952	3200	64000	2.01487	1.01069	5.12107
Olfactory receptor OS=Mus musculus GN=Olfr788 PE=3 SV=1	Q8VFI0_MOUSE	35339.1	ASLTKGVAILnTSVVPMLNPFIYtLR	Q8VFI0;t288	0	n11: Deamidated (+0.98), t24: Phospho (+79.97)	3	7669.33	12212.6	3200	64000	0.313783	-1.67216	4.36996
Olfactory receptor OS=Mus musculus GN=Olfr820 PE=2 SV=1	Q8VFU5_MOUSE	35386.6	IAFKDMLsK	Q8VFU5;s304	0	s8: Phospho (+79.97)	2	1918.29	150260	8876.64	177533	0.846379	-0.240625	5.20177
Protein Fam227a OS=Mus musculus GN=Fam227a PE=2 SV=1	Q9D3V8_MOUSE	72583.3	yqPDKEIQK	Q9D3V8;y205	0	y1: Phospho (+79.97), q2: Deamidated (+0.98)	2	820.883	29644.9	3200	64000	0.463202	-1.11029	4.51647
Maged2 protein OS=Mus musculus GN=Maged2 PE=1 SV=1	Q9ER67_MOUSE	65402.1	GKHPDGEEDGnsDQSQASEATGGR	Q9ER67;s191	0	n11: Deamidated (+0.98), s12: Phospho (+79.97)	3	1325.94	28602.7	3200	64000	0.455111	-1.13571	4.50957	1.24612	-1.45315
Ras-related protein Rab-12 OS=Mus musculus GN=Rab12 PE=1 SV=3	RAB12_MOUSE	27329.7	RPAGGSLGAVsPALSGGQAR	RAB12;s20	0	s11: Phospho (+79.97)	3	3041.41	6000	8280.17	165603	0.0362311	-4.78663	4.15473
Ran GTPase-activating protein 1 OS=Mus musculus GN=Rangap1 PE=1 SV=2	RAGP1_MOUSE	63532.7	ILDPNSGEPAPVLSSPTPTDLsTFLSFPSPEK	RAGP1;s437	0	s22: Phospho (+79.97)	3	6410.67	28871.9	3200	64000	0.451123	-1.14841	4.50612	4.01382	-3.15338
Ran GTPase-activating protein 1 OS=Mus musculus GN=Rangap1 PE=1 SV=2	RAGP1_MOUSE	63532.7	ILDPnSGEPAPVLSSPTPTDLSTFLSFPsPEK	RAGP1;s444	0	n5: Deamidated (+0.98), s29: Phospho (+79.97)	3	6472.84	13952.9	3200	64000	0.372976	-1.42284	4.43492	4.01382	-3.42782
Ran GTPase-activating protein 1 OS=Mus musculus GN=Rangap1 PE=1 SV=2	RAGP1_MOUSE	63532.7	ILDPNSGEPAPVLSSPtPTDLSTFLSFPSPEK	RAGP1;t432	0	t17: Phospho (+79.97)	3	6430.59	32560.2	3200	64000	0.508753	-0.974962	4.5534	4.01382	-2.97994
RNA-binding protein Raly OS=Mus musculus GN=Raly PE=1 SV=3	RALY_MOUSE	33188.2	GRLsPVPVPR	RALY;s135	0	s4: Phospho (+79.97)	2	2702.16	82694	3200	64000	3.89773	1.96263	5.40472	1.06404	1.87307
RNA-binding protein Raly OS=Mus musculus GN=Raly PE=1 SV=3	RALY_MOUSE	33188.2	LPAPQEDTAsEAGTPQGEVQTR	RALY;s270	0	s10: Phospho (+79.97)	2	2739.04	28938.1	3200	64000	0.452158	-1.1451	4.50702	1.06404	-1.23466
RNA-binding protein Raly OS=Mus musculus GN=Raly PE=1 SV=3	RALY_MOUSE	33188.2	LPAPQEDTASEAGtPQGEVQTR	RALY;t274	0	t14: Phospho (+79.97)	3	2625.31	63464.8	3200	64000	1.23968	0.309967	4.91707	1.06404	0.220408
Ribonucleoprotein PTB-binding 1 OS=Mus musculus GN=Raver1 PE=1 SV=2	RAVR1_MOUSE	79384.8	aADVSVTHRPPLsPEAEAEAETPETVDR	RAVR1;s14	0	n-term: Acetyl (+42.01), s13: Phospho (+79.97)	3	3921.75	22766.2	3200	64000	0.724939	-0.464068	4.70038	8.3765	-3.53042
RNA-binding protein 10 OS=Mus musculus GN=Rbm10 PE=1 SV=1	RBM10_MOUSE	103496	LASDDRPsPPR	RBM10;s723	0	s8: Phospho (+79.97)	2	1763.81	67331.1	3200	64000	1.56602	0.6471	5.01539	10.8684	-2.79497
RNA-binding protein 25 OS=Mus musculus GN=Rbm25 PE=1 SV=2	RBM25_MOUSE	99555.4	LGASNsPGQPNSVK	RBM25;s672	0	s6: Phospho (+79.97)	2	1594.66	27784.1	3200	64000	0.694651	-0.52564	4.6805	12.3313	-4.14989
RNA-binding protein 39 OS=Mus musculus GN=Rbm39 PE=1 SV=2	RBM39_MOUSE	59408.5	DKsPVREPIDNLTPEER	RBM39;s136	0	s3: Phospho (+79.97)	3	2999.26	30329.6	3200	64000	2.64213	1.4017	5.24295	20.3534	-2.94549
RNA-binding protein 39 OS=Mus musculus GN=Rbm39 PE=1 SV=2	RBM39_MOUSE	59408.5	YRsPYSGPK	RBM39;s97	0	s3: Phospho (+79.97)	2	1542.5	164438	3200	64000	4.3991	2.13721	5.45517	20.3534	-2.20999
RNA-binding protein 39 OS=Mus musculus GN=Rbm39 PE=1 SV=2	RBM39_MOUSE	59408.5	yRSPYSGPK	RBM39;y95	0	y1: Phospho (+79.97)	3	1557.7	144528	3200	64000	2.49659	1.31996	5.21218	20.3534	-3.02724
RNA-binding protein 5 OS=Mus musculus GN=Rbm5 PE=1 SV=1	RBM5_MOUSE	92313.2	GLVAAYSGDsDnEEELVER	RBM5;s624	0	s10: Phospho (+79.97), n12: Deamidated (+0.98)	2	3995.03	17510.4	3200	64000	0.327284	-1.61139	4.38352	10.0674	-4.94301
RNA-binding motif protein, X chromosome OS=Mus musculus GN=Rbmx PE=1 SV=1	RBMX_MOUSE	42302.8	DVYLsPR	RBMX;s208	0	s5: Phospho (+79.97)	1	2350.12	36851.5	3200	64000	0.575805	-0.796349	4.60262	3.85834	-2.74433
E3 SUMO-protein ligase RanBP2 OS=Mus musculus GN=Ranbp2 PE=1 SV=2	RBP2_MOUSE	341121	HSSsSPVSGTmDKPVDLSTR	RBP2;s2640	0	s4: Phospho (+79.97), m11: Oxidation (+15.99)	3	2266.21	98884.5	3200	64000	1.54507	0.627672	5.00896	5.40789	-1.80739
E3 SUMO-protein ligase RanBP2 OS=Mus musculus GN=Ranbp2 PE=1 SV=2	RBP2_MOUSE	341121	HSSSsPVSGTmDKPVDLSTR	RBP2;s2641	0	s5: Phospho (+79.97), m11: Oxidation (+15.99)	3	2291.22	51835.2	3200	64000	1.03725	0.0527673	4.8431	5.40789	-2.3823
E3 SUMO-protein ligase RanBP2 OS=Mus musculus GN=Ranbp2 PE=1 SV=2	RBP2_MOUSE	341121	GGEDEDGsDEDVVHNEDIHFEPIVSLPEVEVK	RBP2;s2729	0	s8: Phospho (+79.97)	3	5391.33	30373	3200	64000	0.474578	-1.07528	4.52599	5.40789	-3.51035
Roquin-2 OS=Mus musculus GN=Rc3h2 PE=1 SV=1	RC3H2_MOUSE	131296	SSPFLtR	RC3H2;t583	0	t6: Phospho (+79.97)	2	1158.98	92127.3	3200	64000	1.70308	0.768146	5.05015
UV excision repair protein RAD23 homolog A OS=Mus musculus GN=Rad23a PE=1 SV=2	RD23A_MOUSE	39706.4	EDKsPSEESTTTTSPESISGSVPSSGSSGR	RD23A;s123	0	s4: Phospho (+79.97)	3	2707.21	15584	3200	64000	0.2435	-2.03801	4.27379	0.16013	0.604675
UV excision repair protein RAD23 homolog A OS=Mus musculus GN=Rad23a PE=1 SV=2	RD23A_MOUSE	39706.4	EDKSPSEEsTTTTSPESISGSVPSSGSSGR	RD23A;s128	0	s9: Phospho (+79.97)	3	2710.92	28016.9	3200	64000	0.437764	-1.19177	4.49439	0.16013	1.45091
Zinc finger protein ubi-d4 OS=Mus musculus GN=Dpf2 PE=1 SV=1	REQU_MOUSE	44230.6	VDDDsLGEFPVSNSR	REQU;s142	0	s5: Phospho (+79.97)	2	3583.59	51205.9	3200	64000	0.800092	-0.321762	4.73565	7.05308	-3.14002
Rho GTPase-activating protein 31 OS=Mus musculus GN=Arhgap31 PE=1 SV=1	RHG31_MOUSE	155278	HRPSsLNLDSATPIADLFR	RHG31;s1093	0	s5: Phospho (+79.97)	3	5405.02	93734	3200	64000	1.85012	0.887617	5.08515	2.92281	-0.659738
Rapamycin-insensitive companion of mTOR OS=Mus musculus GN=Rictor PE=1 SV=2	RICTR_MOUSE	191576	GGKLssENK	RICTR;s1121,s1122	0	s5: Phospho (+79.97), s6: Phospho (+79.97)	2	5.4784	18322.8	3200	64000	0.286294	-1.80443	4.3329	0.518299	-0.856289
Rhodopsin kinase OS=Mus musculus GN=Grk1 PE=1 SV=1	RK_MOUSE	63839.5	KGyqGAIVEKR	RK;y232	0	y3: Phospho (+79.97), q4: Deamidated (+0.98)	2	4162.03	6000	25884.8	517696	0.0115898	-6.431	4.50358
60S ribosomal protein L12 OS=Mus musculus GN=Rpl12 PE=1 SV=2	RL12_MOUSE	17805	IGPLGLsPK	RL12;s38	0	s7: Phospho (+79.97)	2	3678.62	62025.6	3200	64000	0.96915	-0.0452081	4.81442	1.14393	-0.239212
60S ribosomal protein L14 OS=Mus musculus GN=Rpl14 PE=1 SV=3	RL14_MOUSE	23564.9	AAILKAsPK	RL14;s139	0	s7: Phospho (+79.97)	2	1591.66	62694	3200	64000	2.05334	1.03797	5.13196	1.75321	0.227969
60S ribosomal protein L22-like 1 OS=Mus musculus GN=Rpl22l1 PE=1 SV=1	RL22L_MOUSE	14467.9	YFQISQDEDGsESED	RL22L;s118	0	s11: Phospho (+79.97)	2	3432.51	11861.7	3200	64000	0.185339	-2.43176	4.17787	8.19072	-5.46575
60S ribosomal protein L29 OS=Mus musculus GN=Rpl29 PE=2 SV=2	RL29_MOUSE	17587.7	AqAsAPAQAPK	RL29;s138	0	q2: Deamidated (+0.98), s4: Phospho (+79.97)	2	1287.3	6000	13639.2	272784	0.0219954	-5.50665	4.29312	16.6209	-9.56158
60S acidic ribosomal protein P0 OS=Mus musculus GN=Rplp0 PE=1 SV=3	RLA0_MOUSE	34217.5	AEAKEESEEsDEDmGFGLFD	RLA0;s307	0	s10: Phospho (+79.97), m14: Oxidation (+15.99)	2	4647.62	32867	3200	64000	0.513547	-0.961432	4.55711	0.788779	-0.619124
60S acidic ribosomal protein P1 OS=Mus musculus GN=Rplp1 PE=1 SV=1	RLA1_MOUSE	11475	KEEsEESEDDmGFGLFD	RLA1;s101	0	s4: Phospho (+79.97), m11: Oxidation (+15.99)	2	4704.51	16538.9	3200	64000	0.25842	-1.95221	4.29532	1.39897	-2.43657
60S acidic ribosomal protein P1 OS=Mus musculus GN=Rplp1 PE=1 SV=1	RLA1_MOUSE	11475	KEESEEsEDDmGFGLFD	RLA1;s104	0	s7: Phospho (+79.97), m11: Oxidation (+15.99)	2	4665.62	25248.6	3200	64000	0.394509	-1.34187	4.45406	1.39897	-1.82623
60S acidic ribosomal protein P2 OS=Mus musculus GN=Rplp2 PE=1 SV=3	RLA2_MOUSE	11651.3	LASVPAGGAVAVSAAPGSAAPAAGsAPAAAEEK	RLA2;s86	0	s25: Phospho (+79.97)	3	3537.11	21475.3	3200	64000	0.335552	-1.57539	4.39226	0.661486	-0.979176
Ral GTPase-activating protein subunit beta OS=Mus musculus GN=Ralgapb PE=1 SV=2	RLGPB_MOUSE	165203	TNsGISSASGGSTEPTTPDSERPAqALLR	RLGPB;s710	0	s3: Phospho (+79.97), q25: Deamidated (+0.98)	3	3508.8	31087.7	3200	64000	0.485745	-1.04173	4.53514	8.7411	-4.16954
Regulator of microtubule dynamics protein 3 OS=Mus musculus GN=Rmdn3 PE=1 SV=2	RMD3_MOUSE	52030	SHsLPNSLDYAQASER	RMD3;s46	0	s3: Phospho (+79.97)	2	3139.54	57559.1	3200	64000	0.899361	-0.153028	4.78361
RNA binding motif protein, X-linked-like-1 OS=Mus musculus GN=Rbmxl1 PE=2 SV=1	RMXL1_MOUSE	42163.7	RSTPsGPVR	RMXL1;s165	0	s5: Phospho (+79.97)	2	888.204	133572	3200	64000	2.08706	1.06147	5.136	4.34943	-1.05935
RNA binding motif protein, X-linked-like-1 OS=Mus musculus GN=Rbmxl1 PE=2 SV=1	RMXL1_MOUSE	42163.7	DVYLsPR	RMXL1;s205	0	s5: Phospho (+79.97)	1	2350.12	36851.5	3200	64000	0.575805	-0.796349	4.60262	4.34943	-2.91717
RNA binding motif protein, X-linked-like-1 OS=Mus musculus GN=Rbmxl1 PE=2 SV=1	RMXL1_MOUSE	42163.7	RStPSGPVR	RMXL1;t163	0	t3: Phospho (+79.97)	2	1001.71	160837	3200	64000	3.7217	1.89596	5.38316	4.34943	-0.224865
RING finger protein 10 OS=Mus musculus GN=Rnf10 PE=2 SV=2	RNF10_MOUSE	88345.1	MPQSSPSAAAtAsDMDKnSGSnSSSASSGSSKGQQPPR	RNF10;t11,s13	0	t11: Phospho (+79.97), s13: Phospho (+79.97), n18: Deamidated (+0.98), n22: Deamidated (+0.98)	3	5959.08	8505.43	3200	64000	0.132897	-2.91162	4.06839
Heterogeneous nuclear ribonucleoprotein A1 OS=Mus musculus GN=Hnrnpa1 PE=1 SV=2	ROA1_MOUSE	34196.4	SEsPKEPEQLR	ROA1;s6	0	s3: Phospho (+79.97)	3	1863.34	131422	3200	64000	2.86952	1.52081	5.27219	1.41058	1.02452
Heterogeneous nuclear ribonucleoproteins A2/B1 OS=Mus musculus GN=Hnrnpa2b1 PE=1 SV=2	ROA2_MOUSE	37403.3	GFGDGYnGYGGGPGGGNFGGsPGYGGGR	ROA2;s259	0	n7: Deamidated (+0.98), s21: Phospho (+79.97)	3	3859.96	44827.2	3200	64000	0.700425	-0.513698	4.68149	0.86722	-0.308168
Heterogeneous nuclear ribonucleoprotein A3 OS=Mus musculus GN=Hnrnpa3 PE=1 SV=1	ROA3_MOUSE	39652.2	SSGsPYGGGYGSGGGSGGYGSR	ROA3;s359	0	s4: Phospho (+79.97)	2	2278.69	8843.09	3200	64000	0.180581	-2.46928	4.1731	1.50035	-3.05459
DNA-directed RNA polymerase I subunit RPA34 OS=Mus musculus GN=Cd3eap PE=1 SV=2	RPA34_MOUSE	43082.5	FSAFGGSPPVTGPGsASALRSPTSGK	RPA34;s164	0	s15: Phospho (+79.97)	3	3891.48	31332.2	3200	64000	0.489566	-1.03043	4.53822	3.65983	-2.9022
DNA-directed RNA polymerase II subunit RPB1 OS=Mus musculus GN=Polr2a PE=1 SV=3	RPB1_MOUSE	217181	YSPTsPTYSPTSPK	RPB1;s1913	0	s5: Phospho (+79.97)	2	2588.23	31421.8	3200	64000	0.490966	-1.02631	4.53935	8.5844	-4.12802
Regulation of nuclear pre-mRNA domain-containing protein 1B OS=Mus musculus GN=Rprd1b PE=1 SV=2	RPR1B_MOUSE	36884.8	TFQQIQEEEDDDYPGsYSPqDPSAGPLLTEELIK	RPR1B;s164	0	s16: Phospho (+79.97), q20: Deamidated (+0.98)	3	5701.57	8998.97	3200	64000	0.140609	-2.83024	4.08632	9.57058	-6.08885
Regulation of nuclear pre-mRNA domain-containing protein 2 OS=Mus musculus GN=Rprd2 PE=1 SV=1	RPRD2_MOUSE	156589	NTGVSSASRPSPGIPtSPSNLSSGLK	RPRD2;t503	0	t16: Phospho (+79.97)	3	3699.69	30626.7	3200	64000	0.478542	-1.06328	4.52926
Regulation of nuclear pre-mRNA domain-containing protein 2 OS=Mus musculus GN=Rprd2 PE=1 SV=1	RPRD2_MOUSE	156589	tqtQSAPALQGLSSLLQSVTANPVPASEVTSqSTTASPASTTGsAVK	RPRD2;t547,t549,s590	0	t1: Phospho (+79.97), q2: Deamidated (+0.98), t3: Phospho (+79.97), q32: Deamidated (+0.98), s44: Phospho (+79.97)	4	6490.49	12533.4	3200	64000	0.195834	-2.35229	4.19682
Regulatory-associated protein of mTOR OS=Mus musculus GN=Rptor PE=1 SV=1	RPTOR_MOUSE	149473	ILDTSSLTQSAPAsPTNK	RPTOR;s863	0	s14: Phospho (+79.97)	2	3161.49	39247.9	3200	64000	0.613248	-0.705456	4.62786	0.790521	-0.366332
Ras-related GTP-binding protein C OS=Mus musculus GN=Rragc PE=1 SV=1	RRAGC_MOUSE	44122.4	sLQYGAEETPLAGsYGAADSFPK	RRAGC;s15	0	n-term: Acetyl (+42.01), s14: Phospho (+79.97)	3	5110.67	6000	11384.6	227692	0.0263514	-5.24598	4.24016	2.40356	-6.51115
Ribosome-binding protein 1 OS=Mus musculus GN=Rrbp1 PE=1 SV=2	RRBP1_MOUSE	172877	LASsPKDR	RRBP1;s135	0	s4: Phospho (+79.97)	2	605.155	40460	3200	64000	0.632188	-0.661576	4.64008	0.767019	-0.27891
Ras-responsive element-binding protein 1 OS=Mus musculus GN=Rreb1 PE=1 SV=2	RREB1_MOUSE	184155	AVEGPSPsPEPEEKPAESLAIDPTPGTR	RREB1;s1452	0	s8: Phospho (+79.97)	3	3635.23	39489	3200	64000	0.617016	-0.696621	4.63032	6.61249	-3.42182
RRP12-like protein OS=Mus musculus GN=Rrp12 PE=1 SV=1	RRP12_MOUSE	143134	GDSIEEILADsEDEDEEEER	RRP12;s1081	0	s11: Phospho (+79.97)	2	4455.32	11416.9	3200	64000	0.209231	-2.25683	4.22074	5.973	-4.83529
40S ribosomal protein S3 OS=Mus musculus GN=Rps3 PE=1 SV=1	RS3_MOUSE	26674.5	DEILPtTPISEQK	RS3;t220	0	t6: Phospho (+79.97)	2	3545.64	67727.1	12684.8	253696	0.266962	-1.9053	4.90532	1.02283	-1.93787
40S ribosomal protein S3 OS=Mus musculus GN=Rps3 PE=1 SV=1	RS3_MOUSE	26674.5	DEILPTtPISEQK	RS3;t221	0	t7: Phospho (+79.97)	2	3541.78	86774.4	3200	64000	2.07373	1.05222	5.13375	1.02283	1.01965
Reticulon-4-interacting protein 1, mitochondrial OS=Mus musculus GN=Rtn4ip1 PE=1 SV=2	RT4I1_MOUSE	43371.2	FtqNMMLPIIHyPNEVIIKVHAAsVNPIDVnmR	RT4I1;t60,y70,s82	0	t2: Phospho (+79.97), q3: Deamidated (+0.98), y12: Phospho (+79.97), s24: Phospho (+79.97), n31: Deamidated (+0.98), m32: Oxidation (+15.99)	3	5776.49	29977.9	3200	64000	0.468405	-1.09417	4.52085
Reticulon-4 OS=Mus musculus GN=Rtn4 PE=1 SV=2	RTN4_MOUSE	126616	mEDIDQSSLVSSSADsPPRPPPAFK	RTN4;s16	0	m1: Oxidation (+15.99), n-term: Acetyl (+42.01), s16: Phospho (+79.97)	3	4297.92	39778.3	6040.55	120811	0.329261	-1.6027	4.66104	0.67402	-1.03356
U1 small nuclear ribonucleoprotein 70 kDa OS=Mus musculus GN=Snrnp70 PE=1 SV=2	RU17_MOUSE	51993.7	YDERPGPsPLPHR	RU17;s226	0	s8: Phospho (+79.97)	2	2153.6	56769.4	3200	64000	3.9997	1.99989	5.41542	16.9798	-2.08586
Solute carrier family 12 member 2 OS=Mus musculus GN=Slc12a2 PE=1 SV=2	S12A2_MOUSE	131038	LLRPSLAELHDELEKEPFEDGFAnGEEsTPTR	S12A2;s258	0	n24: Deamidated (+0.98), s28: Phospho (+79.97)	4	5374.37	63105.2	3200	64000	0.986019	-0.020313	4.82155	2.22378	-1.17333
Solute carrier family 12 member 3 OS=Mus musculus GN=Slc12a3 PE=1 SV=1	S12A3_MOUSE	110699	AIISLLsK	S12A3;s865	0	s7: Phospho (+79.97)	2	2146.96	6000	28366.7	567334	0.00752045	-7.05496	4.66585
Zinc transporter ZIP13 OS=Mus musculus GN=Slc39a13 PE=2 SV=1	S39AD_MOUSE	38503.5	AVVRNLKVsGYLNLLAntIDnFtHGLAVAASFLVSK	S39AD;s214,t223,t228	0	s9: Phospho (+79.97), n17: Deamidated (+0.98), t18: Phospho (+79.97), n21: Deamidated (+0.98), t23: Phospho (+79.97)	4	7272.32	40633.3	3200	64000	1.00054	0.000772282	4.82965
Scaffold attachment factor B1 OS=Mus musculus GN=Safb PE=1 SV=2	SAFB1_MOUSE	105104	sEPVKEEGSELEqPFAQATSSVGPDR	SAFB1;s227	0	s1: Phospho (+79.97), q13: Deamidated (+0.98)	3	4143.97	73790.4	3200	64000	1.15297	0.205361	4.88644	7.33316	-2.66907
Scaffold attachment factor B1 OS=Mus musculus GN=Safb PE=1 SV=2	SAFB1_MOUSE	105104	APTAALsPEPQDSKEDVK	SAFB1;s366	0	s7: Phospho (+79.97)	2	2304.62	35931.4	6976.07	139521	0.699013	-0.51661	5.02476	7.33316	-3.39105
Scaffold attachment factor B2 OS=Mus musculus GN=Safb2 PE=1 SV=2	SAFB2_MOUSE	111838	sEPVKEEGSELEqPFAQATSSVGPDR	SAFB2;s221	0	s1: Phospho (+79.97), q13: Deamidated (+0.98)	3	4143.97	73790.4	3200	64000	1.15297	0.205361	4.88644	8.22467	-2.8346
Scaffold attachment factor B2 OS=Mus musculus GN=Safb2 PE=1 SV=2	SAFB2_MOUSE	111838	APTAALsPEPQDSKEDVK	SAFB2;s387	0	s7: Phospho (+79.97)	2	2304.62	35931.4	3200	64000	1.52386	0.607733	5.00596	8.22467	-2.43223
Sterile alpha motif domain-containing protein 9-like OS=Mus musculus GN=Samd9l PE=1 SV=2	SAM9L_MOUSE	180210	msGqVTqPKLIK	SAM9L;s2	0	m1: Oxidation (+15.99), s2: Phospho (+79.97), q4: Deamidated (+0.98), q7: Deamidated (+0.98)	2	2950.46	6000	4993.05	99861	0.0600835	-4.05689	4.04112
Deoxynucleoside triphosphate triphosphohydrolase SAMHD1 OS=Mus musculus GN=Samhd1 PE=1 SV=2	SAMH1_MOUSE	72653.1	EQIMGPPITPVKDsLWPYK	SAMH1;s284	0	s14: Phospho (+79.97)	3	5289.02	214039	3200	64000	3.34436	1.74173	5.33694	0.964857	1.79334
Deoxynucleoside triphosphate triphosphohydrolase SAMHD1 OS=Mus musculus GN=Samhd1 PE=1 SV=2	SAMH1_MOUSE	72653.1	EQIMGPPItPVKDSLWPYK	SAMH1;t279	0	t9: Phospho (+79.97)	3	5249.24	107313	3200	64000	1.75159	0.808664	5.06185	0.964857	0.860277
Deoxynucleoside triphosphate triphosphohydrolase SAMHD1 OS=Mus musculus GN=Samhd1 PE=1 SV=2	SAMH1_MOUSE	72653.1	DFTKPQDGDIIAPLItPLK	SAMH1;t603	0	t16: Phospho (+79.97)	2	5264.49	52262.6	3200	64000	0.816603	-0.292293	4.744	0.964857	-0.24068
Protein transport protein Sec31A OS=Mus musculus GN=Sec31a PE=1 SV=2	SC31A_MOUSE	133572	VDGPDVALKDSDQVAqsDGEESPAAEEQLLGER	SC31A;s526	0	q16: Deamidated (+0.98), s17: Phospho (+79.97)	3	4369.29	13256.3	3200	64000	0.292945	-1.7713	4.34372	1.06648	-1.86416
Protein transport protein Sec31A OS=Mus musculus GN=Sec31a PE=1 SV=2	SC31A_MOUSE	133572	ALDVNIFQtNLVASGAnESEIYIWDLnnFATPmTPGAK	SC31A;t135	0	t9: Phospho (+79.97), n17: Deamidated (+0.98), n27: Deamidated (+0.98), n28: Deamidated (+0.98), m33: Oxidation (+15.99)	3	6268.09	3849.37	3200	64000	0.0601464	-4.05538	3.84815	1.06648	-4.14823
Protein transport protein Sec61 subunit beta OS=Mus musculus GN=Sec61b PE=1 SV=3	SC61B_MOUSE	9958.4	PGPTPSGTNVGsSGRSPSK	SC61B;s13	0	s12: Phospho (+79.97)	3	1542.83	115478	3200	64000	1.80434	0.851474	5.07437	1.47379	0.291944
Protein transport protein Sec61 subunit beta OS=Mus musculus GN=Sec61b PE=1 SV=3	SC61B_MOUSE	9958.4	PGPTPSGTNVGSsGRSPSK	SC61B;s14	0	s13: Phospho (+79.97)	2	1492.33	21970	3200	64000	0.782678	-0.353509	4.73529	1.47379	-0.913039
Protein transport protein Sec61 subunit beta OS=Mus musculus GN=Sec61b PE=1 SV=3	SC61B_MOUSE	9958.4	PGPTPSGTNVGSSGRsPSK	SC61B;s17	0	s16: Phospho (+79.97)	3	1544.64	166109	3200	64000	3.61275	1.8531	5.37031	1.47379	1.29357
Protein SCAF8 OS=Mus musculus GN=Scaf8 PE=1 SV=1	SCAF8_MOUSE	139572	ASEPVKEPVQTAQsPAPVEK	SCAF8;s617	0	s14: Phospho (+79.97)	2	2342.18	16464	3200	64000	0.784291	-0.35054	4.73702	5.627	-2.84291
Protein scribble homolog OS=Mus musculus GN=Scrib PE=1 SV=2	SCRIB_MOUSE	174062	LAEAPSPAPTPSPTPLEDFGLqTSASPGRLsPDFVEELR	SCRIB;s1548	0	q22: Deamidated (+0.98), s31: Phospho (+79.97)	3	6135.19	5993.6	3200	64000	0.133251	-2.90778	4.07457	2.49873	-4.22897
Protein SDA1 homolog OS=Mus musculus GN=Sdad1 PE=1 SV=1	SDA1_MOUSE	79562.7	YLEIDsDEESR	SDA1;s585	0	s6: Phospho (+79.97)	2	2877.28	77885.8	3200	64000	1.3612	0.444874	4.95586	12.5732	-3.20741
Protein SDE2 homolog OS=Mus musculus GN=Sde2 PE=1 SV=1	SDE2_MOUSE	48579.7	EDGIDAVEVAADRPGsPR	SDE2;s269	0	s16: Phospho (+79.97)	2	3318.95	46707.2	3200	64000	1.65735	0.728878	5.04285	1.31627	0.332422
Protein sidekick-2 OS=Mus musculus GN=Sdk2 PE=1 SV=1	SDK2_MOUSE	239903	KTDsGGNTK	SDK2;s1970	0	s4: Phospho (+79.97)	2	3605.54	106496	3200	64000	1.664	0.734655	5.04019
Serum deprivation-response protein OS=Mus musculus GN=Sdpr PE=1 SV=3	SDPR_MOUSE	46763.6	GNNSAVGsNADLTIEEDEEEEPVALQQAQQVR	SDPR;s363	0	s8: Phospho (+79.97)	3	4705	6000	2996	59920	0.100134	-3.32	3.95405	0.0745432	0.425775
Translocation protein SEC62 OS=Mus musculus GN=Sec62 PE=1 SV=1	SEC62_MOUSE	45582	GAPADHGPEGsGGER	SEC62;s335	0	s11: Phospho (+79.97)	2	1031.41	43449.5	3200	64000	0.678898	-0.558732	4.66885	11.4701	-4.07854
Translocation protein SEC62 OS=Mus musculus GN=Sec62 PE=1 SV=1	SEC62_MOUSE	45582	KEETPGtPKK	SEC62;t158	0	t7: Phospho (+79.97)	2	721.084	59709.6	3200	64000	2.25463	1.17289	5.17171	11.4701	-2.34692
Selenoprotein N OS=Mus musculus GN=Sepn1 PE=3 SV=2	SELN_MOUSE	62494	RPHsPDPGAQPAPPR	SELN;s13	0	s4: Phospho (+79.97)	3	1483.63	126259	3200	64000	1.9728	0.980242	5.11213	1.30937	0.59137
Semaphorin-4D OS=Mus musculus GN=Sema4d PE=1 SV=2	SEM4D_MOUSE	95641.2	EAVFAVNALnIsEK	SEM4D;s79	0	n10: Deamidated (+0.98), s12: Phospho (+79.97)	3	2880.72	356494	3200	64000	5.57022	2.47773	5.55593
Sentrin-specific protease 6 OS=Mus musculus GN=Senp6 PE=1 SV=3	SENP6_MOUSE	127016	TVSFEsK	SENP6;s641	0	s6: Phospho (+79.97)	2	1089.26	6000	15475.6	309512	0.0193854	-5.68889	4.33195
Sentrin-specific protease 6 OS=Mus musculus GN=Senp6 PE=1 SV=3	SENP6_MOUSE	127016	DQLGNSIStPLK	SENP6;t436	0	t9: Phospho (+79.97)	3	2301.87	6000	18051	361020	0.0166196	-5.91097	4.38113
Septin-2 OS=Mus musculus GN=Sept2 PE=1 SV=2	SEPT2_MOUSE	41526.3	IYHLPDAEsDEDEDFKEqTR	SEPT2;s218	0	s9: Phospho (+79.97), q18: Deamidated (+0.98)	2	3483.24	14490.9	3200	64000	1.44803	0.53409	4.99356	0.624151	1.21412
Protein SET OS=Mus musculus GN=Set PE=1 SV=1	SET_MOUSE	33378.4	SAsPGLPK	SET;s30	0	s3: Phospho (+79.97)	2	1667.01	49017.3	3200	64000	0.765895	-0.384781	4.71781	0.847407	-0.145907
Splicing factor 1 OS=Mus musculus GN=Sf1 PE=1 SV=6	SF01_MOUSE	70403.8	TGDLGIPPNPEDRsPsPEPIYNSEGK	SF01;s80,s82	0	s14: Phospho (+79.97), s16: Phospho (+79.97)	3	3840.8	62942.5	3200	64000	0.983477	-0.0240374	4.82048	6.10534	-2.63411
Splicing factor 1 OS=Mus musculus GN=Sf1 PE=1 SV=6	SF01_MOUSE	70403.8	TGDLGIPPNPEDRsPSPEPIYNsEGK	SF01;s80,s89	0	s14: Phospho (+79.97), s23: Phospho (+79.97)	3	3856.05	74122.2	3200	64000	1.1626	0.217358	4.8899	6.10534	-2.39272
Splicing factor 1 OS=Mus musculus GN=Sf1 PE=1 SV=6	SF01_MOUSE	70403.8	TGDLGIPPNPEDRsPSPEPIyNSEGK	SF01;s80,y87	0	s14: Phospho (+79.97), y21: Phospho (+79.97)	3	3831.25	67467.1	3200	64000	1.05417	0.0761122	4.84922	6.10534	-2.53396
Swi5-dependent recombination DNA repair protein 1 homolog OS=Mus musculus GN=Sfr1 PE=1 SV=2	SFR1_MOUSE	35183.3	ENPPsPHSNSSGK	SFR1;s115	0	s5: Phospho (+79.97)	2	875.614	52839.7	3200	64000	0.82562	-0.27645	4.7485	6.61256	-3.00166
Swi5-dependent recombination DNA repair protein 1 homolog OS=Mus musculus GN=Sfr1 PE=1 SV=2	SFR1_MOUSE	35183.3	ENPPsPPTSPAAPQPR	SFR1;s67	0	s5: Phospho (+79.97)	2	2437.71	31542.1	1955.18	39103.6	0.977687	-0.0325548	4.60445	6.61256	-2.75776
Swi5-dependent recombination DNA repair protein 1 homolog OS=Mus musculus GN=Sfr1 PE=1 SV=2	SFR1_MOUSE	35183.3	ENPPsPPTsPAAPQPR	SFR1;s67,s71	0	s5: Phospho (+79.97), s9: Phospho (+79.97)	2	2335.24	24748.5	3200	64000	0.507063	-0.979762	4.5531	6.61256	-3.70497
Splicing factor, arginine/serine-rich 19 OS=Mus musculus GN=Scaf1 PE=1 SV=1	SFR19_MOUSE	133845	FDIYDPFHPTDEAYsPPPAPEQK	SFR19;s240	0	s15: Phospho (+79.97)	3	5187.13	49614.5	3200	64000	1.36805	0.452124	4.95953
Splicing factor, arginine/serine-rich 19 OS=Mus musculus GN=Scaf1 PE=1 SV=1	SFR19_MOUSE	133845	APsPAPAVsPK	SFR19;s676,s682	0	s3: Phospho (+79.97), s9: Phospho (+79.97)	2	1703.61	51203.8	3200	64000	0.800059	-0.321821	4.73563
Sphingosine-1-phosphate phosphatase 1 OS=Mus musculus GN=Sgpp1 PE=1 SV=1	SGPP1_MOUSE	47746.9	RNsLTGEEGELVK	SGPP1;s101	0	s3: Phospho (+79.97)	2	2849.59	65794.6	3200	64000	1.06536	0.09134	4.8536
Small glutamine-rich tetratricopeptide repeat-containing protein alpha OS=Mus musculus GN=Sgta PE=1 SV=2	SGTA_MOUSE	34323	TPsASHEEQQE	SGTA;s307	0	s3: Phospho (+79.97)	2	1056.19	94748.8	3200	64000	1.48045	0.566036	4.991	3.72935	-1.33289
Signal-induced proliferation-associated 1-like protein 1 OS=Mus musculus GN=Sipa1l1 PE=1 SV=2	SI1L1_MOUSE	197035	NTTTGASAAAVASLVsGPLsHsAsFssPmGstEDLNsKGsLGmDqGDDK	SI1L1;s373,s377,s379,s381,s383,s384,s388,t389,s394,s397	0	s16: Phospho (+79.97), s20: Phospho (+79.97), s22: Phospho (+79.97), s24: Phospho (+79.97), s26: Phospho (+79.97), s27: Phospho (+79.97), m29: Oxidation (+15.99), s31: Phospho (+79.97), t32: Phospho (+79.97), s37: Phospho (+79.97), s40: Phospho (+79.97), m43: Oxidation (+15.99), q45: Deamidated (+0.98)	5	6547.73	1147610	3200	64000	17.9314	4.16442	6.061	11.4523	0.646855
NAD-dependent protein deacetylase sirtuin-2 OS=Mus musculus GN=Sirt2 PE=1 SV=2	SIR2_MOUSE	43257.7	EHANIDAQSGSQAPnPSTTISPGKsPPPAK	SIR2;s372	0	n15: Deamidated (+0.98), s25: Phospho (+79.97)	3	2504.7	14842.8	3200	64000	0.231919	-2.10831	4.2563	5.52595	-4.57453
Sodium/hydrogen exchanger 1 OS=Mus musculus GN=Slc9a1 PE=1 SV=1	SL9A1_MOUSE	91470.9	IGsDPLAYEPK	SL9A1;s707	0	s3: Phospho (+79.97)	2	3642.5	6000	16156.5	323130	0.0185684	-5.75101	4.3455	6.20628	-8.38474
SRA stem-loop-interacting RNA-binding protein, mitochondrial OS=Mus musculus GN=Slirp PE=1 SV=2	SLIRP_MOUSE	12605.2	ALHGAQTsDEER	SLIRP;s105	0	s8: Phospho (+79.97)	2	1045.16	32628.8	3200	64000	0.509825	-0.971926	4.55423	9.91717	-4.28185
STE20-like serine/threonine-protein kinase OS=Mus musculus GN=Slk PE=1 SV=2	SLK_MOUSE	141458	RFEQEMLsK	SLK;s867	0	s8: Phospho (+79.97)	2	1009.83	68086.4	3200	64000	1.06385	0.0892947	4.85301	0.51138	1.05683
SAFB-like transcription modulator OS=Mus musculus GN=Sltm PE=1 SV=1	SLTM_MOUSE	116921	DVQDAIAQsPEKEAK	SLTM;s289	0	s9: Phospho (+79.97)	2	2345.52	14222.2	3200	64000	0.488872	-1.03247	4.54479	4.58564	-3.2296
Mothers against decapentaplegic homolog 2 OS=Mus musculus GN=Smad2 PE=1 SV=2	SMAD2_MOUSE	52265.7	sSILPFtPPVVK	SMAD2;t8	0	n-term: Acetyl (+42.01), t7: Phospho (+79.97)	2	5800.95	53988.3	3200	64000	0.843567	-0.245425	4.75731	3.46107	-2.03664
Small acidic protein OS=Mus musculus GN=Smap PE=1 SV=1	SMAP_MOUSE	20046.5	SAsPDDDLGSSNWEAADLGNEER	SMAP;s17	0	s3: Phospho (+79.97)	3	4172.78	45542.1	3200	64000	0.87341	-0.195269	4.77204	0.891996	-0.0303792
Structural maintenance of chromosomes protein 3 OS=Mus musculus GN=Smc3 PE=1 SV=2	SMC3_MOUSE	141561	KGDVEGSQsQDEGEGSGESER	SMC3;s1067	0	s9: Phospho (+79.97)	3	1256.48	21782	3200	64000	0.372477	-1.42478	4.43229	3.73883	-3.32736
Transcription activator BRG1 OS=Mus musculus GN=Smarca4 PE=1 SV=1	SMCA4_MOUSE	181431	KAENAEGQTPAIGPDGEPLDETSqMsDLPVK	SMCA4;s613	0	q24: Deamidated (+0.98), s26: Phospho (+79.97)	3	4295.07	12387	3200	64000	0.193547	-2.36925	4.19276	8.45042	-5.44827
Transcription activator BRG1 OS=Mus musculus GN=Smarca4 PE=1 SV=1	SMCA4_MOUSE	181431	KIPDPDsDDVSEVDAR	SMCA4;s695	0	s7: Phospho (+79.97)	2	2918.17	17532.3	3200	64000	0.273942	-1.86806	4.31665	8.45042	-4.94708
Transcription activator BRG1 OS=Mus musculus GN=Smarca4 PE=1 SV=1	SMCA4_MOUSE	181431	DSEAGSStPTTSTR	SMCA4;t1390	0	t8: Phospho (+79.97)	2	1092.52	19684.8	3200	64000	0.307575	-1.70099	4.35955	8.45042	-4.78001
SWI/SNF-related matrix-associated actin-dependent regulator of chromatin subfamily A member 5 OS=Mus musculus GN=Smarca5 PE=1 SV=1	SMCA5_MOUSE	121632	TPTsPLK	SMCA5;s115	0	s4: Phospho (+79.97)	2	1437.04	216195	3200	64000	3.37805	1.75619	5.34123	4.02273	-0.251984
SWI/SNF-related matrix-associated actin-dependent regulator of chromatin subfamily D member 2 OS=Mus musculus GN=Smarcd2 PE=1 SV=2	SMRD2_MOUSE	59087	ADGDNAGTAGtPGGTPAADK	SMRD2;t217	0	t11: Phospho (+79.97)	2	1395.83	8857.27	3200	64000	0.138395	-2.85314	4.08125	1.97022	-3.83149
Staphylococcal nuclease domain-containing protein 1 OS=Mus musculus GN=Snd1 PE=1 SV=1	SND1_MOUSE	102090	VNVTVDYIRPASPAtETVPAFSER	SND1;t429	0	t15: Phospho (+79.97)	3	4579.77	86747.4	3200	64000	1.35543	0.438749	4.95399	1.28427	0.0778038
Synaptosomal-associated protein 23 OS=Mus musculus GN=Snap23 PE=1 SV=1	SNP23_MOUSE	23261.5	ATWGDGGDNsPSNVVSK	SNP23;s110	0	s10: Phospho (+79.97)	2	2792.45	26332.3	3200	64000	0.411442	-1.28124	4.4703	0.926441	-1.17101
Beta-1-syntrophin OS=Mus musculus GN=Sntb1 PE=1 SV=4	SNTB1_MOUSE	58082.4	GSPVSEIGWETPPPEsPR	SNTB1;s218	0	s16: Phospho (+79.97)	2	4109.33	31794.7	3200	64000	0.605259	-0.724376	4.62318	2.90456	-2.26269
Beta-1-syntrophin OS=Mus musculus GN=Sntb1 PE=1 SV=4	SNTB1_MOUSE	58082.4	GSGTGHPVPGVAqAPDsPAGVR	SNTB1;s86	0	q13: Deamidated (+0.98), s17: Phospho (+79.97)	2	2649.7	12897.7	3200	64000	0.649464	-0.622679	4.66726	2.90456	-2.161
Beta-2-syntrophin OS=Mus musculus GN=Sntb2 PE=1 SV=2	SNTB2_MOUSE	56382.8	KPSLVSDLPWEGASPqSPSFSGSEDsGSPK	SNTB2;s211	0	q16: Deamidated (+0.98), s26: Phospho (+79.97)	3	4843.22	26490.8	3200	64000	0.413919	-1.27258	4.47262
Beta-2-syntrophin OS=Mus musculus GN=Sntb2 PE=1 SV=2	SNTB2_MOUSE	56382.8	KPSLVSDLPWEGASPQSPSFSGSEDSGsPK	SNTB2;s213	0	s28: Phospho (+79.97)	3	4862.69	25284.8	3200	64000	0.618099	-0.69409	4.63343
Beta-2-syntrophin OS=Mus musculus GN=Sntb2 PE=1 SV=2	SNTB2_MOUSE	56382.8	GLGPPsPPAPPR	SNTB2;s75	0	s6: Phospho (+79.97)	2	3055.47	89907.7	3200	64000	2.09621	1.06778	5.1383
Beta-2-syntrophin OS=Mus musculus GN=Sntb2 PE=1 SV=2	SNTB2_MOUSE	56382.8	GPAGEASAsPPVR	SNTB2;s90	0	s9: Phospho (+79.97)	2	1984.59	6000	13458.1	269162	0.0222914	-5.48737	4.2891
Sorting nexin-2 OS=Mus musculus GN=Snx2 PE=1 SV=2	SNX2_MOUSE	58472.3	ELILSSEPSPAVTPVtPTTLIAPR	SNX2;t104	0	t16: Phospho (+79.97)	3	5448.89	6000	16970	339400	0.0176783	-5.82188	4.36116	0.527076	-4.89796
Protein SON OS=Mus musculus GN=Son PE=1 SV=2	SON_MOUSE	265650	ESAQAVAVALsPK	SON;s1723	0	s11: Phospho (+79.97)	2	3122.05	63465.6	3200	64000	1.02111	0.0301416	4.83602	7.52228	-2.88103
Protein SON OS=Mus musculus GN=Son PE=1 SV=2	SON_MOUSE	265650	VVEPSETLTIVSETPTEVHPEPsPSTmDFPESSTTDVQR	SON;s317	0	s23: Phospho (+79.97), m27: Oxidation (+15.99)	4	4897.79	29785.8	3200	64000	0.465403	-1.10345	4.51833	7.52228	-4.01462
Protein SON OS=Mus musculus GN=Son PE=1 SV=2	SON_MOUSE	265650	VVEPSETLTIVSETPTEVHPEPSPsTmDFPESSTTDVQR	SON;s319	0	s25: Phospho (+79.97), m27: Oxidation (+15.99)	4	4891.57	21694.6	3200	64000	0.338978	-1.56074	4.39611	7.52228	-4.47191
VPS10 domain-containing receptor SorCS3 OS=Mus musculus GN=Sorcs3 PE=1 SV=1	SORC3_MOUSE	135988	EEVRAtR	SORC3;t168	0	t6: Phospho (+79.97)	2	345.883	14457.3	3200	64000	0.260637	-1.93989	4.29903
Son of sevenless homolog 1 OS=Mus musculus GN=Sos1 PE=1 SV=2	SOS1_MOUSE	150888	IPESETESTASAPNsPR	SOS1;s1082	0	s15: Phospho (+79.97)	2	1968.06	8631.79	3200	64000	0.163029	-2.6168	4.13602
Transcription factor SOX-10 OS=Mus musculus GN=Sox10 PE=2 SV=2	SOX10_MOUSE	49949	HPEEGSPMSDGNPEHPSGQSHGPPTPPTtPK	SOX10;t244	0	t29: Phospho (+79.97)	4	2384.65	73405.9	3200	64000	1.14697	0.197824	4.88426	12.8224	-3.48277
Transcription factor SOX-6 OS=Mus musculus GN=Sox6 PE=1 SV=2	SOX6_MOUSE	91804.8	mPSTPQPPnSAGAVsPTGIK	SOX6;s399	0	m1: Oxidation (+15.99), n9: Deamidated (+0.98), s15: Phospho (+79.97)	3	5996.7	34603	3200	64000	0.540672	-0.887175	4.57753
Histone deacetylase complex subunit SAP130 OS=Mus musculus GN=Sap130 PE=1 SV=2	SP130_MOUSE	111227	ssQQFPRLGTPSPGLSQPPSQIASSGSAGLINqVATVnDEAGR	SP130;s2,s3	0	s1: Phospho (+79.97), s2: Phospho (+79.97), q33: Deamidated (+0.98), n38: Deamidated (+0.98)	4	6377.82	199642	3200	64000	3.11941	1.64127	5.30716
FACT complex subunit SPT16 OS=Mus musculus GN=Supt16h PE=1 SV=2	SP16H_MOUSE	119828	EGsLVINsKNqYKLK	SP16H;s360,s365	0	s3: Phospho (+79.97), s8: Phospho (+79.97), q11: Deamidated (+0.98)	3	4125.71	6000	8039.5	160790	0.0373158	-4.74407	4.14735	1.07416	-4.84728
Speriolin-like protein OS=Mus musculus GN=Spatc1l PE=1 SV=1	SPC1L_MOUSE	38165.9	aEGSELmSRLMsENADLKK	SPC1L;s13	0	n-term: Acetyl (+42.01), m7: Oxidation (+15.99), s12: Phospho (+79.97)	3	2205.94	113035	28048.2	560964	0.382919	-1.38489	5.3889
Spermatogenesis-defective protein 39 homolog OS=Mus musculus GN=Vipas39 PE=1 SV=1	SPE39_MOUSE	56627.4	TRPGsFQSLSDALSDTPAK	SPE39;s119	0	s5: Phospho (+79.97)	3	4264.01	100751	3200	64000	1.57423	0.65465	5.01683	5.74267	-1.86707
Splicing factor 45 OS=Mus musculus GN=Rbm17 PE=1 SV=1	SPF45_MOUSE	45304.5	RPDPDsDEDEDYER	SPF45;s155	0	s6: Phospho (+79.97)	2	1779.62	25830.9	3200	64000	0.424037	-1.23774	4.48204	1.11376	-1.39318
Meiotic recombination protein SPO11 OS=Mus musculus GN=Spo11 PE=1 SV=2	SPO11_MOUSE	44572.6	VAsSSEVLTAIENIIqDIIKSLAR	SPO11;s43	0	s3: Phospho (+79.97), q16: Deamidated (+0.98)	3	7423.68	82110	3200	64000	1.28297	0.359486	4.931
Spectrin beta chain, non-erythrocytic 1 OS=Mus musculus GN=Sptbn1 PE=1 SV=2	SPTB2_MOUSE	274228	RPPsPDPNTK	SPTB2;s2102	0	s4: Phospho (+79.97)	2	995.472	71739	9096.68	181934	0.698672	-0.517312	5.13666	0.440618	0.665086
Spectrin beta chain, non-erythrocytic 1 OS=Mus musculus GN=Sptbn1 PE=1 SV=2	SPTB2_MOUSE	274228	GDQVsQnGLPAEQGSPR	SPTB2;s2127	0	s5: Phospho (+79.97), n7: Deamidated (+0.98)	2	2421.66	6000	3481.76	69635.2	0.0749294	-3.73832	4.00107	0.440618	-2.55593
Spectrin beta chain, non-erythrocytic 1 OS=Mus musculus GN=Sptbn1 PE=1 SV=2	SPTB2_MOUSE	274228	GDQVSQnGLPAEQGsPR	SPTB2;s2137	0	n7: Deamidated (+0.98), s15: Phospho (+79.97)	2	2410.53	17108.7	3200	64000	0.295758	-1.75751	4.34523	0.440618	-0.575112
Spectrin beta chain, non-erythrocytic 1 OS=Mus musculus GN=Sptbn1 PE=1 SV=2	SPTB2_MOUSE	274228	AQTLPTSVVTITSESsPGK	SPTB2;s2340	0	s16: Phospho (+79.97)	2	4037.02	23778.5	3200	64000	0.371539	-1.42841	4.43102	0.440618	-0.246016
Neuronal proto-oncogene tyrosine-protein kinase Src OS=Mus musculus GN=Src PE=1 SV=4	SRC_MOUSE	60645.6	RRSLEPsENVHGAGGAFPASQTPSKPASADGHR	SRC;s21	0	s7: Phospho (+79.97)	4	2410.31	90998.5	3200	64000	1.42185	0.507771	4.97404	2.27904	-0.680652
Src substrate cortactin OS=Mus musculus GN=Cttn PE=1 SV=2	SRC8_MOUSE	61249.5	KQTPPAsPSPQPIEDRPPSSPIYEDAAPFK	SRC8;s405	0	s7: Phospho (+79.97)	4	4083.1	244731	3200	64000	3.82392	1.93505	5.39433	4.44894	-0.218407
Src substrate cortactin OS=Mus musculus GN=Cttn PE=1 SV=2	SRC8_MOUSE	61249.5	KQTPPASPSPQPIEDRPPsSPIYEDAAPFK	SRC8;s417	0	s19: Phospho (+79.97)	3	3966.65	28394.4	3200	64000	0.443663	-1.17247	4.49961	4.44894	-3.32593
Src substrate cortactin OS=Mus musculus GN=Cttn PE=1 SV=2	SRC8_MOUSE	61249.5	KqTPPASPSPQPIEDRPPSsPIYEDAAPFK	SRC8;s418	0	q2: Deamidated (+0.98), s20: Phospho (+79.97)	3	3990.07	25239	3200	64000	0.55804	-0.841559	4.5921	4.44894	-2.99502
Src substrate cortactin OS=Mus musculus GN=Cttn PE=1 SV=2	SRC8_MOUSE	61249.5	KQtPPASPSPqPIEDRPPSSPIYEDAAPFK	SRC8;t401	0	t3: Phospho (+79.97), q11: Deamidated (+0.98)	3	4068.96	22143.3	3200	64000	0.463425	-1.10959	4.51756	4.44894	-3.26305
Src substrate cortactin OS=Mus musculus GN=Cttn PE=1 SV=2	SRC8_MOUSE	61249.5	KQtPPAsPSPQPIEDRPPsSPIYEDAAPFK	SRC8;t401,s405,s417	0	t3: Phospho (+79.97), s7: Phospho (+79.97), s19: Phospho (+79.97)	3	4316.02	40747.6	3200	64000	0.636681	-0.651357	4.64294	4.44894	-2.80482
Src substrate cortactin OS=Mus musculus GN=Cttn PE=1 SV=2	SRC8_MOUSE	61249.5	KQtPPASPSPQPIEDRPPsSPIYEDAAPFK	SRC8;t401,s417	0	t3: Phospho (+79.97), s19: Phospho (+79.97)	3	4189.06	54189.4	3200	64000	0.846709	-0.240061	4.75883	4.44894	-2.39352
SRC kinase signaling inhibitor 1 OS=Mus musculus GN=Srcin1 PE=1 SV=2	SRCN1_MOUSE	134861	SSRHtQGAQPGLADqAAKLsYASAESLETmSEAELPLGFSR	SRCN1;t190,s205	0	t5: Phospho (+79.97), q15: Deamidated (+0.98), s20: Phospho (+79.97), m30: Oxidation (+15.99)	4	6967.7	43363.7	3200	64000	0.677558	-0.561584	4.66805
SRSF protein kinase 1 OS=Mus musculus GN=Srpk1 PE=1 SV=2	SRPK1_MOUSE	73090	ADTPsGDEqEPnGALDSK	SRPK1;s450	0	s5: Phospho (+79.97), q9: Deamidated (+0.98), n12: Deamidated (+0.98)	2	2106.97	27166.6	3200	64000	0.424478	-1.23624	4.4824	7.61368	-4.16483
Serine/arginine repetitive matrix protein 1 OS=Mus musculus GN=Srrm1 PE=1 SV=2	SRRM1_MOUSE	106865	EKsPELPEPSVR	SRRM1;s220	0	s3: Phospho (+79.97)	2	2658.01	203911	3200	64000	3.18611	1.6718	5.3162	3.60271	-0.177285
Serine/arginine repetitive matrix protein 1 OS=Mus musculus GN=Srrm1 PE=1 SV=2	SRRM1_MOUSE	106865	APKPEPVPEPKEPsPEK	SRRM1;s260	0	s14: Phospho (+79.97)	2	2178.12	16908	3200	64000	1.50641	0.591119	5.00444	3.60271	-1.25796
Serine/arginine repetitive matrix protein 1 OS=Mus musculus GN=Srrm1 PE=1 SV=2	SRRM1_MOUSE	106865	HRPssPATPPPK	SRRM1;s400,s401	0	s4: Phospho (+79.97), s5: Phospho (+79.97)	2	963.597	21976.3	3200	64000	0.352583	-1.50397	4.41105	3.60271	-3.35305
Serine/arginine repetitive matrix protein 1 OS=Mus musculus GN=Srrm1 PE=1 SV=2	SRRM1_MOUSE	106865	HRPSsPAtPPPK	SRRM1;s401,t404	0	s5: Phospho (+79.97), t8: Phospho (+79.97)	2	933.211	32258.1	3200	64000	0.504033	-0.98841	4.54972	3.60271	-2.83749
Serine/arginine repetitive matrix protein 1 OS=Mus musculus GN=Srrm1 PE=1 SV=2	SRRM1_MOUSE	106865	REsPSPAPKPR	SRRM1;s448	0	s3: Phospho (+79.97)	2	903.224	36874.8	3200	64000	1.39727	0.482612	4.96878	3.60271	-1.36647
Serine/arginine repetitive matrix protein 1 OS=Mus musculus GN=Srrm1 PE=1 SV=2	SRRM1_MOUSE	106865	RESPsPAPKPR	SRRM1;s450	0	s5: Phospho (+79.97)	2	904.918	63200.7	3200	64000	1.03796	0.0537557	4.84282	3.60271	-1.79533
Serine/arginine repetitive matrix protein 1 OS=Mus musculus GN=Srrm1 PE=1 SV=2	SRRM1_MOUSE	106865	sPSPAPPPPPPPPPPR	SRRM1;s572	0	s1: Phospho (+79.97)	2	2499.16	17742.2	3200	64000	0.604877	-0.725286	4.62762	3.60271	-2.57437
Serine/arginine repetitive matrix protein 1 OS=Mus musculus GN=Srrm1 PE=1 SV=2	SRRM1_MOUSE	106865	RRsPsPAPPPPPPPPPPR	SRRM1;s572,s574	0	s3: Phospho (+79.97), s5: Phospho (+79.97)	3	2211.72	23988.7	3200	64000	1.18985	0.250778	4.9027	3.60271	-1.5983
Serine/arginine repetitive matrix protein 1 OS=Mus musculus GN=Srrm1 PE=1 SV=2	SRRM1_MOUSE	106865	SPsPAPPPPPPPPPPR	SRRM1;s574	0	s3: Phospho (+79.97)	2	2454.57	16765.6	3200	64000	0.55083	-0.860321	4.59431	3.60271	-2.7094
Serine/arginine repetitive matrix protein 1 OS=Mus musculus GN=Srrm1 PE=1 SV=2	SRRM1_MOUSE	106865	RYsPSPPPK	SRRM1;s624	0	s3: Phospho (+79.97)	2	1381.35	115577	3200	64000	1.80589	0.852711	5.07473	3.60271	-0.996371
Serine/arginine repetitive matrix protein 1 OS=Mus musculus GN=Srrm1 PE=1 SV=2	SRRM1_MOUSE	106865	TAsPPPPPK	SRRM1;s635	0	s3: Phospho (+79.97)	2	1365.43	57004.3	3200	64000	0.890692	-0.167001	4.77963	3.60271	-2.01608
Serine/arginine repetitive matrix protein 1 OS=Mus musculus GN=Srrm1 PE=1 SV=2	SRRM1_MOUSE	106865	RRSPsLSSK	SRRM1;s674	0	s5: Phospho (+79.97)	2	814.699	177738	3200	64000	2.77716	1.47361	5.25753	3.60271	-0.375473
Serine/arginine repetitive matrix protein 1 OS=Mus musculus GN=Srrm1 PE=1 SV=2	SRRM1_MOUSE	106865	APQTSsPPPVR	SRRM1;s714	0	s6: Phospho (+79.97)	2	1555.74	92718.1	3200	64000	1.46171	0.547658	4.98565	3.60271	-1.30142
Serine/arginine repetitive matrix protein 1 OS=Mus musculus GN=Srrm1 PE=1 SV=2	SRRM1_MOUSE	106865	AAsPSPQSVR	SRRM1;s779	0	s3: Phospho (+79.97)	2	1335.3	81378.2	3200	64000	1.27153	0.34657	4.92726	3.60271	-1.50251
Serine/arginine repetitive matrix protein 1 OS=Mus musculus GN=Srrm1 PE=1 SV=2	SRRM1_MOUSE	106865	SVSGsPEPAAK	SRRM1;s797	0	s5: Phospho (+79.97)	2	3681.48	6000	8398.21	167964	0.0357219	-4.80705	4.15831	3.60271	-6.65613
Serine/arginine repetitive matrix protein 1 OS=Mus musculus GN=Srrm1 PE=1 SV=2	SRRM1_MOUSE	106865	KPPAPPsPVQSQSPSTNWSPAVPAK	SRRM1;s810	0	s7: Phospho (+79.97)	3	3450.45	53636.1	3200	64000	0.838064	-0.254868	4.75462	3.60271	-2.10395
Serine/arginine repetitive matrix protein 1 OS=Mus musculus GN=Srrm1 PE=1 SV=2	SRRM1_MOUSE	106865	KPPAPPsPVQSQsPSTNWSPAVPAK	SRRM1;s810,s816	0	s7: Phospho (+79.97), s13: Phospho (+79.97)	3	3500.06	40024.8	3200	64000	0.625388	-0.677178	4.63573	3.60271	-2.52626
Serine/arginine repetitive matrix protein 1 OS=Mus musculus GN=Srrm1 PE=1 SV=2	SRRM1_MOUSE	106865	KPPAPPsPVQSQSPSTnWsPAVPAK	SRRM1;s810,s822	0	s7: Phospho (+79.97), n17: Deamidated (+0.98), s19: Phospho (+79.97)	3	3479.18	39944.2	3200	64000	0.624128	-0.680086	4.63492	3.60271	-2.52917
Serine/arginine repetitive matrix protein 1 OS=Mus musculus GN=Srrm1 PE=1 SV=2	SRRM1_MOUSE	106865	KEtESEAEDDNLDDLER	SRRM1;t913	0	t3: Phospho (+79.97)	2	2981.93	3288.19	3200	64000	0.051378	-4.28271	3.81212	3.60271	-6.13179
Serine/arginine repetitive matrix protein 2 OS=Mus musculus GN=Srrm2 PE=1 SV=3	SRRM2_MOUSE	294845	GHTQTWPDTSsPEVmQTqVESPLLQSK	SRRM2;s1038	0	s11: Phospho (+79.97), m15: Oxidation (+15.99), q18: Deamidated (+0.98)	3	4202.87	21977.3	3200	64000	0.363182	-1.46124	4.42239	4.06915	-3.48596
Serine/arginine repetitive matrix protein 2 OS=Mus musculus GN=Srrm2 PE=1 SV=3	SRRM2_MOUSE	294845	SSsPVTELTAR	SRRM2;s1068	0	s3: Phospho (+79.97)	2	2846.86	105454	3200	64000	1.82545	0.86825	5.07932	4.06915	-1.15648
Serine/arginine repetitive matrix protein 2 OS=Mus musculus GN=Srrm2 PE=1 SV=3	SRRM2_MOUSE	294845	DKFsPTQDRPESSTVLK	SRRM2;s1151	0	s4: Phospho (+79.97)	3	2705.78	225329	3200	64000	4.37941	2.13074	5.45259	4.06915	0.106009
Serine/arginine repetitive matrix protein 2 OS=Mus musculus GN=Srrm2 PE=1 SV=3	SRRM2_MOUSE	294845	SEQPLSQVLPsLSPEHK	SRRM2;s1214	0	s11: Phospho (+79.97)	3	4470.66	128743	3200	64000	2.97344	1.57213	5.28723	4.06915	-0.452594
Serine/arginine repetitive matrix protein 2 OS=Mus musculus GN=Srrm2 PE=1 SV=3	SRRM2_MOUSE	294845	SEQPLSQVLPSLsPEHK	SRRM2;s1216	0	s13: Phospho (+79.97)	2	4431.51	43341.7	3200	64000	1.08177	0.113389	4.86275	4.06915	-1.91134
Serine/arginine repetitive matrix protein 2 OS=Mus musculus GN=Srrm2 PE=1 SV=3	SRRM2_MOUSE	294845	NSGPVSEVNTGFsPEVK	SRRM2;s1305	0	s13: Phospho (+79.97)	2	3642.05	32677.6	3200	64000	0.677774	-0.561125	4.66918	4.06915	-2.58585
Serine/arginine repetitive matrix protein 2 OS=Mus musculus GN=Srrm2 PE=1 SV=3	SRRM2_MOUSE	294845	RSsSELSPEVVEK	SRRM2;s1339	0	s3: Phospho (+79.97)	2	2493.59	32662.4	3200	64000	0.722003	-0.469924	4.69484	4.06915	-2.49465
Serine/arginine repetitive matrix protein 2 OS=Mus musculus GN=Srrm2 PE=1 SV=3	SRRM2_MOUSE	294845	VSsPVLETVQQR	SRRM2;s1360	0	s3: Phospho (+79.97)	2	2864.26	43882.7	3200	64000	1.29142	0.368959	4.93551	4.06915	-1.65577
Serine/arginine repetitive matrix protein 2 OS=Mus musculus GN=Srrm2 PE=1 SV=3	SRRM2_MOUSE	294845	MVQASSqSLLPPAqDRPRsPVPSAFSDQSR	SRRM2;s2404	0	q7: Deamidated (+0.98), q14: Deamidated (+0.98), s19: Phospho (+79.97)	3	3877.46	25694.9	3200	64000	0.401483	-1.31659	4.46082	4.06915	-3.34132
Serine/arginine repetitive matrix protein 2 OS=Mus musculus GN=Srrm2 PE=1 SV=3	SRRM2_MOUSE	294845	RVPsPTPVPK	SRRM2;s2535	0	s4: Phospho (+79.97)	2	1903.76	236592	3200	64000	3.69675	1.88626	5.37983	4.06915	-0.138469
Serine/arginine repetitive matrix protein 2 OS=Mus musculus GN=Srrm2 PE=1 SV=3	SRRM2_MOUSE	294845	IHTTALTGQsPPLASGHqGEGDAPSVEPGATNIQQPSSPAPSTK	SRRM2;s295	0	s10: Phospho (+79.97), q18: Deamidated (+0.98)	4	3583.08	27089.5	3200	64000	0.423273	-1.24034	4.48129	4.06915	-3.26506
Serine/arginine repetitive matrix protein 2 OS=Mus musculus GN=Srrm2 PE=1 SV=3	SRRM2_MOUSE	294845	IHTTALTGQSPPLAsGHqGEGDAPSVEPGATnIQQPSSPAPSTK	SRRM2;s300	0	s15: Phospho (+79.97), q18: Deamidated (+0.98), n32: Deamidated (+0.98)	4	3542.37	16349.7	3200	64000	0.255464	-1.96881	4.29114	4.06915	-3.99353
Serine/arginine repetitive matrix protein 2 OS=Mus musculus GN=Srrm2 PE=1 SV=3	SRRM2_MOUSE	294845	IHTTALTGqSPPLASGHQGEGDAPsVEPGATNIQQPSSPAPSTK	SRRM2;s310	0	q9: Deamidated (+0.98), s25: Phospho (+79.97)	4	3575.28	17866.5	3200	64000	0.316152	-1.66131	4.37006	4.06915	-3.68603
Serine/arginine repetitive matrix protein 2 OS=Mus musculus GN=Srrm2 PE=1 SV=3	SRRM2_MOUSE	294845	IHTTALTGQSPPLASGHQGEGDAPSVEPGATNIQQPsSPAPSTK	SRRM2;s322	0	s37: Phospho (+79.97)	4	3464.7	17657.8	3200	64000	0.275903	-1.85777	4.31927	4.06915	-3.88249
Serine/arginine repetitive matrix protein 2 OS=Mus musculus GN=Srrm2 PE=1 SV=3	SRRM2_MOUSE	294845	IHTTALTGQSPPLASGHQGEGDAPSVEPGATNIQqPSsPAPSTK	SRRM2;s323	0	q35: Deamidated (+0.98), s38: Phospho (+79.97)	4	3498.39	15736.3	3200	64000	0.26401	-1.92134	4.30321	4.06915	-3.94606
Serine/arginine repetitive matrix protein 2 OS=Mus musculus GN=Srrm2 PE=1 SV=3	SRRM2_MOUSE	294845	HSGSTsPYLK	SRRM2;s964	0	s6: Phospho (+79.97)	2	1676.6	109437	3200	64000	1.70995	0.773957	5.05168	4.06915	-1.25077
Serine/arginine repetitive matrix protein 2 OS=Mus musculus GN=Srrm2 PE=1 SV=3	SRRM2_MOUSE	294845	RVPSPtPVPK	SRRM2;t2537	0	t6: Phospho (+79.97)	2	1821.3	39469.7	3200	64000	1.56801	0.648935	5.01874	4.06915	-1.37579
Serine/arginine repetitive matrix protein 2 OS=Mus musculus GN=Srrm2 PE=1 SV=3	SRRM2_MOUSE	294845	IHtTALTGqSPPLASGHqGEGDAPSVEPGATNIQQPSSPAPStK	SRRM2;t288,t328	0	t3: Phospho (+79.97), q9: Deamidated (+0.98), q18: Deamidated (+0.98), t43: Phospho (+79.97)	4	3583.24	19251.9	3200	64000	0.363402	-1.46036	4.42314	4.06915	-3.48509
Serine/arginine repetitive matrix protein 2 OS=Mus musculus GN=Srrm2 PE=1 SV=3	SRRM2_MOUSE	294845	IHTtALTGQSPPLASGHqGEGDAPSVEPGATNIQQPSSPAPSTK	SRRM2;t289	0	t4: Phospho (+79.97), q18: Deamidated (+0.98)	4	3544.69	24832.4	3200	64000	0.388006	-1.36585	4.44766	4.06915	-3.39057
Serine/arginine repetitive matrix protein 2 OS=Mus musculus GN=Srrm2 PE=1 SV=3	SRRM2_MOUSE	294845	SmLQtPPDQNLSGSK	SRRM2;t973	0	m2: Oxidation (+15.99), t5: Phospho (+79.97)	2	2389.02	23779	3200	64000	0.502147	-0.993818	4.5491	4.06915	-3.01854
Serrate RNA effector molecule homolog OS=Mus musculus GN=Srrt PE=1 SV=1	SRRT_MOUSE	100456	TQLWASEPGtPPVPTSLPSQNPILK	SRRT;t543	0	t10: Phospho (+79.97)	3	5336.78	38789.8	3200	64000	0.606091	-0.722395	4.62314	3.77478	-2.63879
Serine/arginine-rich splicing factor 1 OS=Mus musculus GN=Srsf1 PE=1 SV=3	SRSF1_MOUSE	27745.1	VKVDGPRsPSYGR	SRSF1;s199	0	s8: Phospho (+79.97)	3	1685.48	152537	3200	64000	3.81216	1.93061	5.39365	2.0651	0.884399
Serine/arginine-rich splicing factor 3 OS=Mus musculus GN=Srsf3 PE=1 SV=1	SRSF3_MOUSE	19330	RRsPPPR	SRSF3;s108	0	s3: Phospho (+79.97)	2	140.611	151120	3200	64000	3.61074	1.85229	5.37004	1.43701	1.32922
Suppressor of SWI4 1 homolog OS=Mus musculus GN=Ppan PE=1 SV=2	SSF1_MOUSE	52756.5	LqDISELLATGVGLsDSEVEPDGEHnTTELPqAVAGR	SSF1;s238	0	q2: Deamidated (+0.98), s15: Phospho (+79.97), n26: Deamidated (+0.98), q32: Deamidated (+0.98)	3	5691.27	8927.7	3200	64000	0.167677	-2.57625	4.14529	4.21409	-4.65147
Suppressor of SWI4 1 homolog OS=Mus musculus GN=Ppan PE=1 SV=2	SSF1_MOUSE	52756.5	ADGDsDAEDPGAPPEAVGAGqPEDEEDDAEYFR	SSF1;s362	0	s5: Phospho (+79.97), q21: Deamidated (+0.98)	3	4076.29	17815.5	3200	64000	0.278367	-1.84494	4.32254	4.21409	-3.92016
Translocon-associated protein subunit alpha OS=Mus musculus GN=Ssr1 PE=1 SV=1	SSRA_MOUSE	32065.7	VEmGTSSQNDVDmSWIPqETLNQINKAsPR	SSRA;s268	0	m3: Oxidation (+15.99), m13: Oxidation (+15.99), q18: Deamidated (+0.98), s28: Phospho (+79.97)	3	4595.78	9571.7	3200	64000	0.589884	-0.761498	4.61968	1.34579	-1.18995
Translocon-associated protein subunit alpha OS=Mus musculus GN=Ssr1 PE=1 SV=1	SSRA_MOUSE	32065.7	VEmGTSSqNDVDMSWIPQEtLNQInKASPR	SSRA;t260	0	m3: Oxidation (+15.99), q8: Deamidated (+0.98), t20: Phospho (+79.97), n25: Deamidated (+0.98)	3	5098.09	10153.8	3200	64000	0.158653	-2.65605	4.1256	1.34579	-3.0845
FACT complex subunit SSRP1 OS=Mus musculus GN=Ssrp1 PE=1 SV=2	SSRP1_MOUSE	80863.5	EGINPGYDDYADsDEDqHDAYLER	SSRP1;s444	0	s13: Phospho (+79.97), q17: Deamidated (+0.98)	3	3672.03	63051.7	3200	64000	1.86546	0.899531	5.08972	6.14105	-1.71895
Suppression of tumorigenicity 5 protein OS=Mus musculus GN=St5 PE=1 SV=1	ST5_MOUSE	126866	TEPsALLR	ST5;s263	0	s4: Phospho (+79.97)	2	902.258	6000	17536.8	350736	0.0171069	-5.86928	4.37175
Stromal interaction molecule 1 OS=Mus musculus GN=Stim1 PE=1 SV=2	STIM1_MOUSE	77567.7	AEQsLHDLQER	STIM1;s257	0	s4: Phospho (+79.97)	2	2097.45	92372.3	3200	64000	2.0527	1.03752	5.12924	11.6387	-2.50334
Serine/threonine-protein kinase 26 OS=Mus musculus GN=Stk26 PE=1 SV=1	STK26_MOUSE	46615.7	aHsPVAVQVPGmQNNIADPEELFTK	STK26;s4	0	n-term: Acetyl (+42.01), s3: Phospho (+79.97), m12: Oxidation (+15.99)	3	5168.31	68381.6	3200	64000	1.49713	0.582204	4.9961	10.8872	-2.86236
Serine/threonine-protein kinase 38 OS=Mus musculus GN=Stk38 PE=1 SV=1	STK38_MOUSE	54176.2	QLAFsTVGTPDYIAPEVFMQTGYNK	STK38;s281	0	s5: Phospho (+79.97)	3	6177.25	69679.5	3200	64000	1.08874	0.122662	4.86261	2.05574	-0.916993
STE20/SPS1-related proline-alanine-rich protein kinase OS=Mus musculus GN=Stk39 PE=1 SV=1	STK39_MOUSE	60320.5	TEDGDWEWsDDEmDEK	STK39;s397	0	s9: Phospho (+79.97), m13: Oxidation (+15.99)	2	3583.85	17906.5	3200	64000	0.279789	-1.83759	4.32442	1.39598	-2.31887
STE20-related kinase adapter protein beta OS=Mus musculus GN=Stradb PE=2 SV=1	STRAB_MOUSE	46832.4	mRnsqSGVDSGIGESVLVSTGTHTVNSDR	STRAB;s304	0	m1: Oxidation (+15.99), n3: Deamidated (+0.98), s4: Phospho (+79.97), q5: Deamidated (+0.98)	3	5123.15	42413.4	3200	64000	0.662709	-0.593552	4.65909
Striatin-4 OS=Mus musculus GN=Strn4 PE=1 SV=2	STRN4_MOUSE	81645.8	GGGGGGsPGPTAGPEPLSLPGILHFIQHEWAR	STRN4;s53	0	s7: Phospho (+79.97)	4	7604.57	40084.7	3200	64000	0.626323	-0.67502	4.63633
Striatin-interacting protein 1 OS=Mus musculus GN=Strip1 PE=1 SV=2	STRP1_MOUSE	95588.3	AAsPPASASDLIEQQQK	STRP1;s335	0	s3: Phospho (+79.97)	2	3280.46	21738.8	3200	64000	0.566826	-0.819023	4.5985	5.3784	-3.2462
Syntaxin-16 OS=Mus musculus GN=Stx16 PE=1 SV=3	STX16_MOUSE	37080.3	QIVqsIsDLNEIFRDLGAMIVEQGTVLDR	STX16;s247,s249	0	q4: Deamidated (+0.98), s5: Phospho (+79.97), s7: Phospho (+79.97)	3	5522.19	6000	2542.09	50841.8	0.118013	-3.08298	3.93156	3.0583	-4.69571
Small ubiquitin-related modifier 1 OS=Mus musculus GN=Sumo1 PE=1 SV=1	SUMO1_MOUSE	11557	sDQEAKPStEDLGDKK	SUMO1;t10	0	n-term: Acetyl (+42.01), t9: Phospho (+79.97)	2	1859.62	23455.4	3200	64000	0.366491	-1.44815	4.42579	2.93594	-3.00198
Lysine--tRNA ligase OS=Mus musculus GN=Kars PE=1 SV=1	SYK_MOUSE	67841.9	KETAATTETPEsTEASPSV	SYK;s588	0	s12: Phospho (+79.97)	2	2286.01	5188.91	3200	64000	0.0810767	-3.62457	3.92371	3.64338	-5.48984
Lysine--tRNA ligase OS=Mus musculus GN=Kars PE=1 SV=1	SYK_MOUSE	67841.9	KETAATTETPESTEAsPSV	SYK;s592	0	s16: Phospho (+79.97)	2	2276.97	10430	3200	64000	0.162969	-2.61733	4.1345	3.64338	-4.48261
Lysine--tRNA ligase OS=Mus musculus GN=Kars PE=1 SV=1	SYK_MOUSE	67841.9	KETAATTETPESTEASPsV	SYK;s594	0	s18: Phospho (+79.97)	2	2310.78	14657.9	3200	64000	0.22903	-2.12639	4.25183	3.64338	-3.99167
Lysine--tRNA ligase OS=Mus musculus GN=Kars PE=1 SV=1	SYK_MOUSE	67841.9	KETAATTEtPESTEASPSV	SYK;t585	0	t9: Phospho (+79.97)	2	2269.04	8897.52	3200	64000	0.139024	-2.8466	4.0827	3.64338	-4.71187
Methionine--tRNA ligase, cytoplasmic OS=Mus musculus GN=Mars PE=1 SV=1	SYMC_MOUSE	101433	GsPKPAAVEAVTAAGSQHIQTLTDEVTK	SYMC;s827	0	s2: Phospho (+79.97)	3	4886.02	110402	3200	64000	1.83055	0.872274	5.08048	11.7657	-2.68424
Symplekin OS=Mus musculus GN=Sympk PE=1 SV=1	SYMPK_MOUSE	142288	DERsPQNLSHAVEEALK	SYMPK;s1256	0	s4: Phospho (+79.97)	3	4291.94	80669.4	3200	64000	1.26046	0.33395	4.9236	9.51036	-2.91555
TSC22 domain family protein 4 OS=Mus musculus GN=Tsc22d4 PE=1 SV=2	T22D4_MOUSE	39980	VETPPLSAsPPqqRPPGPGTGDSAQTLPSLR	T22D4;s189	0	s9: Phospho (+79.97), q12: Deamidated (+0.98), q13: Deamidated (+0.98)	3	4016.28	33701.5	3200	64000	0.526586	-0.925259	4.56704
Transforming acidic coiled-coil-containing protein 2 OS=Mus musculus GN=Tacc2 PE=1 SV=2	TACC2_MOUSE	124132	LDNTPAsPPRsPTEPSDTPIAK	TACC2;s510,s514	0	s7: Phospho (+79.97), s11: Phospho (+79.97)	3	2856.62	65414.5	3200	64000	1.0221	0.0315386	4.83642	7.25085	-2.82661
Transcription initiation factor TFIID subunit 12 OS=Mus musculus GN=Taf12 PE=1 SV=1	TAF12_MOUSE	17875.5	mnQFGPSALInLSSFSSVKPEPASTPPqGsMAnSTTVGK	TAF12;s30	0	m1: Oxidation (+15.99), n2: Deamidated (+0.98), n11: Deamidated (+0.98), q28: Deamidated (+0.98), s30: Phospho (+79.97), n33: Deamidated (+0.98)	3	7675.87	16165.5	3200	64000	0.252586	-1.98515	4.28703
Transcription initiation factor TFIID subunit 12 OS=Mus musculus GN=Taf12 PE=1 SV=1	TAF12_MOUSE	17875.5	mnqFGPSALInLSSFSSVKPEPASTPPqGSMANsTTVGK	TAF12;s34	0	m1: Oxidation (+15.99), n2: Deamidated (+0.98), q3: Deamidated (+0.98), n11: Deamidated (+0.98), q28: Deamidated (+0.98), s34: Phospho (+79.97)	3	6888.93	31392.2	3200	64000	0.490503	-1.02767	4.53898
Transcription initiation factor TFIID subunit 12 OS=Mus musculus GN=Taf12 PE=1 SV=1	TAF12_MOUSE	17875.5	mnqFGPSALInLSSFSSVKPEPASTPPQGSMANSTtVGK	TAF12;t36	0	m1: Oxidation (+15.99), n2: Deamidated (+0.98), q3: Deamidated (+0.98), n11: Deamidated (+0.98), t36: Phospho (+79.97)	3	7794.67	14815.4	3200	64000	0.231491	-2.11097	4.25564
Protein TASOR OS=Mus musculus GN=Fam208a PE=1 SV=2	TASOR_MOUSE	181400	RsnLDKLLIIIQnEDIAGFIHK	TASOR;s1225	0	s2: Phospho (+79.97), n3: Deamidated (+0.98), n13: Deamidated (+0.98)	3	5285.99	142006	3200	64000	2.21884	1.14981	5.16198
Protein TASOR OS=Mus musculus GN=Fam208a PE=1 SV=2	TASOR_MOUSE	181400	DAQsPLLEVDAASVK	TASOR;s836	0	s4: Phospho (+79.97)	2	3961.33	50285.5	3200	64000	0.994122	-0.00850449	4.82548
182 kDa tankyrase-1-binding protein OS=Mus musculus GN=Tnks1bp1 PE=1 SV=2	TB182_MOUSE	181824	GEGVSQVGPGtPPAPESPR	TB182;t533	0	t11: Phospho (+79.97)	2	2693	19000.5	3200	64000	0.296883	-1.75203	4.34636	0.477434	-0.685408
Tubulin alpha-1B chain OS=Mus musculus GN=Tuba1b PE=1 SV=2	TBA1B_MOUSE	50151.7	TIGGGDDsFNTFFSETGAGK	TBA1B;s48	0	s8: Phospho (+79.97)	2	4991.5	37347.4	3200	64000	0.583553	-0.777064	4.60796	0.645249	-0.144992
Tubulin alpha-1C chain OS=Mus musculus GN=Tuba1c PE=1 SV=1	TBA1C_MOUSE	49909.6	TIGGGDDsFNTFFSETGAGK	TBA1C;s48	0	s8: Phospho (+79.97)	2	4991.5	37347.4	3200	64000	0.583553	-0.777064	4.60796	0.677169	-0.214653
TBC1 domain family member 15 OS=Mus musculus GN=Tbc1d15 PE=1 SV=1	TBC15_MOUSE	76529.4	SLSQsFENLLDEPAYGLIQK	TBC15;s205	0	s5: Phospho (+79.97)	2	6196.41	29997.7	3200	64000	0.468714	-1.09322	4.52111	7.58385	-4.01615
Transcription elongation factor A protein 1 OS=Mus musculus GN=Tcea1 PE=1 SV=2	TCEA1_MOUSE	33881.4	KKEPAISSQNsPEAR	TCEA1;s100	0	s11: Phospho (+79.97)	2	1194.27	20089.2	3200	64000	0.851597	-0.231757	4.76866	1.2448	-0.547667
Treacle protein OS=Mus musculus GN=Tcof1 PE=1 SV=1	TCOF_MOUSE	135002	KLsGDLEAGAPK	TCOF;s1191	0	s3: Phospho (+79.97)	2	2296.8	32413.8	3200	64000	1.02308	0.0329259	4.83951	4.93936	-2.2714
Treacle protein OS=Mus musculus GN=Tcof1 PE=1 SV=1	TCOF_MOUSE	135002	AGAVTSSASLSsPALAK	TCOF;s593	0	s12: Phospho (+79.97)	2	2880	13422.8	3200	64000	0.209731	-2.25339	4.2207	4.93936	-4.55771
Activated RNA polymerase II transcriptional coactivator p15 OS=Mus musculus GN=Sub1 PE=1 SV=3	TCP4_MOUSE	14428.1	ELVSSSSSGSDsDSEVEK	TCP4;s17	0	s12: Phospho (+79.97)	2	1979.47	3215.49	3200	64000	0.050242	-4.31496	3.80723	0.587689	-3.54809
Activated RNA polymerase II transcriptional coactivator p15 OS=Mus musculus GN=Sub1 PE=1 SV=3	TCP4_MOUSE	14428.1	ELVSSSSSGSDSDsEVEK	TCP4;s19	0	s14: Phospho (+79.97)	2	2003.76	9782.11	3200	64000	0.152845	-2.70985	4.11335	0.587689	-1.94298
Deoxynucleotidyltransferase terminal-interacting protein 2 OS=Mus musculus GN=Dnttip2 PE=1 SV=1	TDIF2_MOUSE	84278.4	RQIVIAstSK	TDIF2;s108,t109	0	s7: Phospho (+79.97), t8: Phospho (+79.97)	3	1968.45	82796.8	3200	64000	1.2937	0.371503	4.93448	3.488	-1.4309
Prostaglandin E synthase 3 OS=Mus musculus GN=Ptges3 PE=1 SV=1	TEBP_MOUSE	18721.9	DWEDDsDEDmSNFDR	TEBP;s113	0	s6: Phospho (+79.97), m10: Oxidation (+15.99)	2	3211.07	5650.84	3200	64000	0.41596	-1.26548	4.48725	3.35638	-3.01239
Tensin-3 OS=Mus musculus GN=Tns3 PE=1 SV=1	TENS3_MOUSE	155590	WDSYENmsADGEVLHTQGPVDGSLYAK	TENS3;s337	0	m7: Oxidation (+15.99), s8: Phospho (+79.97)	3	4235.06	33107	3200	64000	0.517297	-0.950936	4.55999	5.11048	-3.30439
Telomerase reverse transcriptase OS=Mus musculus GN=Tert PE=1 SV=1	TERT_MOUSE	127981	KFISLGKyGK	TERT;y490	0	y8: Phospho (+79.97)	3	2926.23	49849.9	3200	64000	0.778905	-0.360481	4.72468
Methylcytosine dioxygenase TET3 OS=Mus musculus GN=Tet3 PE=1 SV=3	TET3_MOUSE	180380	AEnPLtPtLSGFLESPLKYLDTPTKSLLDtPAK	TET3;t665,t667,t689	0	n3: Deamidated (+0.98), t6: Phospho (+79.97), t8: Phospho (+79.97), t30: Phospho (+79.97)	3	7193.22	9034.08	3200	64000	0.141157	-2.82462	4.08757	5.80313	-5.36145
General transcription factor 3C polypeptide 1 OS=Mus musculus GN=Gtf3c1 PE=1 SV=2	TF3C1_MOUSE	237479	VAAsPRPGAEEqAEAQAPAQLAAPEDADAGGPR	TF3C1;s1890	0	s4: Phospho (+79.97), q12: Deamidated (+0.98)	3	3392.57	11183.5	3200	64000	0.231756	-2.10932	4.25664	2.73809	-3.56249
THUMP domain-containing protein 1 OS=Mus musculus GN=Thumpd1 PE=1 SV=1	THUM1_MOUSE	38885.3	aTTAQQsPQPVAGK	THUM1;s8	0	n-term: Acetyl (+42.01), s7: Phospho (+79.97)	2	1696.16	46886.2	3200	64000	0.790944	-0.338353	4.73102	5.88882	-2.89633
Transcription intermediary factor 1-beta OS=Mus musculus GN=Trim28 PE=1 SV=3	TIF1B_MOUSE	88846.4	aASAAATAAASAATAAsAASGSPGSGEGSAGGEK	TIF1B;s18	0	n-term: Acetyl (+42.01), s17: Phospho (+79.97)	3	4524.14	38082.2	3200	64000	0.595034	-0.748955	4.61576	0.892651	-0.585123
Transcription intermediary factor 1-beta OS=Mus musculus GN=Trim28 PE=1 SV=3	TIF1B_MOUSE	88846.4	aASAAATAAASAATAASAAsGSPGSGEGSAGGEK	TIF1B;s21	0	n-term: Acetyl (+42.01), s20: Phospho (+79.97)	3	4482.6	62518.3	6256.52	125130	0.643429	-0.636147	4.9393	0.892651	-0.472314
Transcription intermediary factor 1-beta OS=Mus musculus GN=Trim28 PE=1 SV=3	TIF1B_MOUSE	88846.4	aASAAATAAASAATAASAASGsPGSGEGSAGGEK	TIF1B;s23	0	n-term: Acetyl (+42.01), s22: Phospho (+79.97)	3	4488.07	30609.1	7065.93	141319	0.741885	-0.430732	5.05533	0.892651	-0.2669
Transcription intermediary factor 1-beta OS=Mus musculus GN=Trim28 PE=1 SV=3	TIF1B_MOUSE	88846.4	aASAAATAAASAATAASAASGSPGSGEGsAGGEK	TIF1B;s30	0	n-term: Acetyl (+42.01), s29: Phospho (+79.97)	3	4497.14	49729.1	3200	64000	0.995789	-0.0060883	4.82623	0.892651	0.157744
Transcription intermediary factor 1-beta OS=Mus musculus GN=Trim28 PE=1 SV=3	TIF1B_MOUSE	88846.4	sGEGEVSGLLR	TIF1B;s473	0	s1: Phospho (+79.97)	2	3551.13	68005.2	3200	64000	1.06258	0.0875732	4.85251	0.892651	0.251405
Mitochondrial import inner membrane translocase subunit TIM44 OS=Mus musculus GN=Timm44 PE=1 SV=2	TIM44_MOUSE	51093	LGKtAAFK	TIM44;t173	0	t4: Phospho (+79.97)	2	1109.34	102051	9646.11	192922	0.528975	-0.918729	5.04804	6.15669	-3.54088
Zinc finger protein 36, C3H1 type-like 2 OS=Mus musculus GN=Zfp36l2 PE=1 SV=2	TISD_MOUSE	50071.2	NQQQGLTGPAPPPAqPPAAPAPPsPPFGFqLPR	TISD;s416	0	q15: Deamidated (+0.98), s24: Phospho (+79.97), q30: Deamidated (+0.98)	3	5419.17	30079.7	3200	64000	0.469995	-1.08928	4.52218
Talin-1 OS=Mus musculus GN=Tln1 PE=1 SV=2	TLN1_MOUSE	269819	GSQAQPDSPsAQLALIAASQSFLQPGGK	TLN1;s981	0	s10: Phospho (+79.97)	3	6073.33	34672	3200	64000	0.54175	-0.884301	4.57832	0.574892	-0.085664
Transmembrane protein 232 OS=Mus musculus GN=Tmem232 PE=2 SV=2	TM232_MOUSE	78278.1	KLGLKtLGSGK	TM232;t84	0	t6: Phospho (+79.97)	3	2335.56	74337.2	3200	64000	1.16152	0.216012	4.88951
Tumor necrosis factor receptor superfamily member 21 OS=Mus musculus GN=Tnfrsf21 PE=1 SV=2	TNR21_MOUSE	71982.8	QDPsAIVEK	TNR21;s386	0	s4: Phospho (+79.97)	2	802.158	132889	3200	64000	3.6917	1.88428	5.38015	3.65935	0.0126961
Torsin-1A-interacting protein 1 OS=Mus musculus GN=Tor1aip1 PE=1 SV=3	TOIP1_MOUSE	66781.8	RsARLEqHSqqPqLsPATSGR	TOIP1;s127,s140	0	s2: Phospho (+79.97), q7: Deamidated (+0.98), q10: Deamidated (+0.98), q11: Deamidated (+0.98), q13: Deamidated (+0.98), s15: Phospho (+79.97)	3	2580.28	6000	1473.57	29471.4	0.203587	-2.29628	3.87353	15.3747	-6.23877
Mitochondrial import receptor subunit TOM22 homolog OS=Mus musculus GN=Tomm22 PE=1 SV=3	TOM22_MOUSE	15537.2	aAAVAAAGAGEPLsPEELLPK	TOM22;s15	0	n-term: Acetyl (+42.01), s14: Phospho (+79.97)	2	5843.12	22263.1	3200	64000	0.347861	-1.52342	4.40591	5.34124	-3.94059
Mitochondrial import receptor subunit TOM70 OS=Mus musculus GN=Tomm70 PE=1 SV=2	TOM70_MOUSE	67592.9	AsPALGSGHHDGSGDSLEmSSLDR	TOM70;s94	0	s2: Phospho (+79.97), m19: Oxidation (+15.99)	3	2659.61	81840	3200	64000	1.92603	0.945629	5.1024	13.8515	-2.84634
DNA topoisomerase 2-beta OS=Mus musculus GN=Top2b PE=1 SV=2	TOP2B_MOUSE	181915	VKAsPITnDGEDEFVPSDGLDKDEYAFSSGK	TOP2B;s1387	0	s4: Phospho (+79.97), n8: Deamidated (+0.98)	3	4412.64	16170.2	3200	64000	0.252659	-1.98473	4.28713	3.13419	-3.63283
DNA topoisomerase 2-beta OS=Mus musculus GN=Top2b PE=1 SV=2	TOP2B_MOUSE	181915	ASPITNDGEDEFVPsDGLDKDEYAFSSGK	TOP2B;s1400	0	s15: Phospho (+79.97)	3	4661.55	29113.2	3200	64000	0.454894	-1.1364	4.50938	3.13419	-2.78449
DNA topoisomerase 2-beta OS=Mus musculus GN=Top2b PE=1 SV=2	TOP2B_MOUSE	181915	IVETINSDSDsEFGIPK	TOP2B;s1513	0	s11: Phospho (+79.97)	2	4194.97	32405.3	3200	64000	0.506333	-0.981842	4.55151	3.13419	-2.62993
DNA topoisomerase 2-beta OS=Mus musculus GN=Top2b PE=1 SV=2	TOP2B_MOUSE	181915	KTSFDQDsDVDIFPSDFTSEPPALPR	TOP2B;s1568	0	s8: Phospho (+79.97)	3	5433.53	25933.4	3200	64000	0.405209	-1.30326	4.46439	3.13419	-2.95135
DNA topoisomerase 2-beta OS=Mus musculus GN=Top2b PE=1 SV=2	TOP2B_MOUSE	181915	LSYyGLR	TOP2B;y1039	0	y4: Phospho (+79.97)	2	569.581	17880.7	3200	64000	0.279386	-1.83967	4.32389	3.13419	-3.48776
Torsin-3A OS=Mus musculus GN=Tor3a PE=1 SV=2	TOR3A_MOUSE	43814.8	EQLRKAGALsK	TOR3A;s47	0	s10: Phospho (+79.97)	3	1780.65	145694	3200	64000	2.28554	1.19253	5.17457	0.640014	1.83636
Tumor suppressor p53-binding protein 1 OS=Mus musculus GN=Tp53bp1 PE=1 SV=2	TP53B_MOUSE	211336	RSDsPEIPFqAATGSSDGLDSSSSGNSFVGLR	TP53B;s1447	0	s4: Phospho (+79.97), q10: Deamidated (+0.98)	3	4924.97	24407.3	3200	64000	0.459918	-1.12055	4.51436	9.66493	-4.39331
Trafficking protein particle complex subunit 10 OS=Mus musculus GN=Trappc10 PE=1 SV=2	TPC10_MOUSE	141590	tEHSLLSAGTRK	TPC10;t947	0	t1: Phospho (+79.97)	3	2727.38	18819.2	3200	64000	0.29405	-1.76587	4.3428
Tumor protein D52 OS=Mus musculus GN=Tpd52 PE=1 SV=2	TPD52_MOUSE	24313.1	NSPTFKsFEEK	TPD52;s175	0	s7: Phospho (+79.97)	2	2823.04	94807.6	3200	64000	1.48137	0.566931	4.99126	2.66968	-0.849736
Tumor protein D54 OS=Mus musculus GN=Tpd52l2 PE=1 SV=1	TPD54_MOUSE	24042.8	NSATFKsFEDR	TPD54;s180	0	s7: Phospho (+79.97)	2	2600.87	38173.4	3200	64000	1.0518	0.0728542	4.85137	0.483977	1.11984
Tumor protein D54 OS=Mus musculus GN=Tpd52l2 PE=1 SV=1	TPD54_MOUSE	24042.8	LGLSTLGELKQnLsR	TPD54;s94	0	n12: Deamidated (+0.98), s14: Phospho (+79.97)	3	5651.52	6000	11614.1	232282	0.0258307	-5.27477	4.24586	0.483977	-4.22778
Nucleoprotein TPR OS=Mus musculus GN=Tpr PE=1 SV=1	TPR_MOUSE	273988	QTPQAPQsPR	TPR;s2141	0	s8: Phospho (+79.97)	2	1329.23	118667	3200	64000	1.85417	0.890775	5.08589	2.0852	-0.169411
Nucleoprotein TPR OS=Mus musculus GN=Tpr PE=1 SV=1	TPR_MOUSE	273988	ILLSQTTGmAIPLqASSLDDISLLStPKR	TPR;t715	0	m9: Oxidation (+15.99), q14: Deamidated (+0.98), t26: Phospho (+79.97)	3	5795.09	31398.5	3200	64000	0.490602	-1.02738	4.53906	2.0852	-2.08756
Tumor necrosis factor receptor superfamily member 11B OS=Mus musculus GN=Tnfrsf11b PE=1 SV=1	TR11B_MOUSE	45923.1	HLGHSnLtTEqLLALMEsLPGKKIsPEEIER	TR11B;t291,s301,s308	0	n6: Deamidated (+0.98), t8: Phospho (+79.97), q11: Deamidated (+0.98), s18: Phospho (+79.97), s25: Phospho (+79.97)	3	4898.01	6000	1817.41	36348.2	0.16507	-2.59885	3.89306
Thyroid hormone receptor-associated protein 3 OS=Mus musculus GN=Thrap3 PE=1 SV=1	TR150_MOUSE	108181	ASVSDLsPR	TR150;s243	0	s7: Phospho (+79.97)	2	1949.78	108207	3200	64000	2.21444	1.14694	5.1614	4.86803	-1.1364
Thyroid hormone receptor-associated protein 3 OS=Mus musculus GN=Thrap3 PE=1 SV=1	TR150_MOUSE	108181	KsPVGKsPPATGSAYGSSQK	TR150;s315,s320	0	s2: Phospho (+79.97), s7: Phospho (+79.97)	3	1716.01	39496.7	3200	64000	0.806119	-0.310936	4.73917	4.86803	-2.59427
Thyroid hormone receptor-associated protein 3 OS=Mus musculus GN=Thrap3 PE=1 SV=1	TR150_MOUSE	108181	KsPEIHR	TR150;s669	0	s2: Phospho (+79.97)	1	727.284	5643.91	3200	64000	0.387628	-1.36726	4.49841	4.86803	-3.65059
Thyroid hormone receptor-associated protein 3 OS=Mus musculus GN=Thrap3 PE=1 SV=1	TR150_MOUSE	108181	IDIsPSTFR	TR150;s679	0	s4: Phospho (+79.97)	2	3929.96	36110.7	7010.8	140216	1.15506	0.207969	5.23326	4.86803	-2.07537
Thyroid hormone receptor-associated protein 3 OS=Mus musculus GN=Thrap3 PE=1 SV=1	TR150_MOUSE	108181	IDISPStFR	TR150;t682	0	t7: Phospho (+79.97)	2	3882.34	151313	3200	64000	2.36427	1.24139	5.18897	4.86803	-1.04195
Transformer-2 protein homolog alpha OS=Mus musculus GN=Tra2a PE=1 SV=1	TRA2A_MOUSE	32316.9	RsPsPYYSR	TRA2A;s259,s261	0	s2: Phospho (+79.97), s4: Phospho (+79.97)	2	1634.67	74140	3200	64000	1.88591	0.915258	5.09378	12.5576	-2.73524
Transformer-2 protein homolog beta OS=Mus musculus GN=Tra2b PE=1 SV=1	TRA2B_MOUSE	33666.7	RsPsPYYSR	TRA2B;s264,s266	0	s2: Phospho (+79.97), s4: Phospho (+79.97)	2	1634.67	74140	3200	64000	1.88591	0.915258	5.09378	1.81076	0.0586628
Translocating chain-associated membrane protein 1 OS=Mus musculus GN=Tram1 PE=1 SV=3	TRAM1_MOUSE	43041.5	GTEnGVnGTVTSnGADsPR	TRAM1;s365	0	n4: Deamidated (+0.98), n7: Deamidated (+0.98), n13: Deamidated (+0.98), s17: Phospho (+79.97)	2	1787.91	9798.82	3200	64000	0.153107	-2.70739	4.1139	3.03304	-4.30815
Tripartite motif-containing protein 47 OS=Mus musculus GN=Trim47 PE=1 SV=2	TRI47_MOUSE	69912.6	SGALAsPTDPFQSR	TRI47;s591	0	s6: Phospho (+79.97)	2	3637.47	97399.5	3200	64000	1.52187	0.605842	5.0026	10.1724	-2.74075
Transformation/transcription domain-associated protein OS=Mus musculus GN=Trrap PE=1 SV=2	TRRAP_MOUSE	291560	KtQEDtsSPLSAAGqPEnmDSqQLVSLVQKAVTAIMTR	TRRAP;t2491,t2495,s2496	0	t2: Phospho (+79.97), t6: Phospho (+79.97), s7: Phospho (+79.97), q15: Deamidated (+0.98), n18: Deamidated (+0.98), m19: Oxidation (+15.99), q22: Deamidated (+0.98)	4	6966.83	25087.5	3200	64000	0.391992	-1.3511	4.45159	1.35266	-1.7869
Testis-specific serine/threonine-protein kinase 1 OS=Mus musculus GN=Tssk1b PE=1 SV=2	TSSK1_MOUSE	41590	GLSSGAINKEGEsSR	TSSK1;s290	0	s13: Phospho (+79.97)	3	4175.18	54923.8	3200	64000	0.858184	-0.22064	4.76435
Tubulin--tyrosine ligase-like protein 12 OS=Mus musculus GN=Ttll12 PE=1 SV=1	TTL12_MOUSE	74043.8	mEIQSGPQPGsPGR	TTL12;s11	0	n-term: Acetyl (+42.01), s11: Phospho (+79.97)	2	3084.39	46800.3	3200	64000	1.29947	0.377922	4.9386	3.6606	-1.49416
Terminal uridylyltransferase 7 OS=Mus musculus GN=Zcchc6 PE=1 SV=3	TUT7_MOUSE	169106	GSPGsLSSK	TUT7;s1471	0	s5: Phospho (+79.97)	2	330.14	11124.1	3200	64000	0.173814	-2.52438	4.15607
Golgi apparatus membrane protein TVP23 homolog B OS=Mus musculus GN=Tvp23b PE=1 SV=1	TV23B_MOUSE	23305.3	MLSQDsNDDTEDVSLFDAEEETTNRPR	TV23B;s6	0	s6: Phospho (+79.97)	3	4199.23	49227.2	3200	64000	0.876615	-0.189985	4.77323
Alpha-taxilin OS=Mus musculus GN=Txlna PE=1 SV=1	TXLNA_MOUSE	62369	EQGVESPGAQPASsPR	TXLNA;s523	0	s14: Phospho (+79.97)	2	1713.02	27606.6	3200	64000	0.85778	-0.221321	4.76673	2.58044	-1.58894
Splicing factor U2AF 65 kDa subunit OS=Mus musculus GN=U2af2 PE=1 SV=3	U2AF2_MOUSE	53517.2	GAKEEHGGLIRsPR	U2AF2;s79	0	s12: Phospho (+79.97)	2	1444.1	22532.6	3200	64000	0.958179	-0.0616331	4.81582	8.29221	-3.11339
Splicing factor U2AF 65 kDa subunit OS=Mus musculus GN=U2af2 PE=1 SV=3	U2AF2_MOUSE	53517.2	AMqAAGQIPATALLPtmtPDGLAVtPTPVPVVGSQmTRqARR	U2AF2;t124,t126,t133	0	q3: Deamidated (+0.98), t16: Phospho (+79.97), m17: Oxidation (+15.99), t18: Phospho (+79.97), t25: Phospho (+79.97), m36: Oxidation (+15.99), q39: Deamidated (+0.98)	4	7958.34	9979.24	3200	64000	0.155926	-2.68107	4.11989	8.29221	-5.73283
U5 small nuclear ribonucleoprotein 200 kDa helicase OS=Mus musculus GN=Snrnp200 PE=1 SV=1	U520_MOUSE	244552	EEAsDDDmEGDEAVVR	U520;s225	0	s4: Phospho (+79.97), m8: Oxidation (+15.99)	2	2100.06	9726.48	3200	64000	0.239233	-2.06351	4.27213	3.17933	-3.73223
116 kDa U5 small nuclear ribonucleoprotein component OS=Mus musculus GN=Eftud2 PE=1 SV=1	U5S1_MOUSE	109363	mDTDLYDEFGNYIGPELDsDEDDDELGR	U5S1;s19	0	m1: Oxidation (+15.99), n-term: Acetyl (+42.01), s19: Phospho (+79.97)	3	6140.25	21773.2	3200	64000	0.397009	-1.33276	4.45701	15.3145	-5.26959
Ubiquitin-conjugating enzyme E2 E2 OS=Mus musculus GN=Ube2e2 PE=2 SV=1	UB2E2_MOUSE	22241.7	VDDSPSTSGGSsDGDQR	UB2E2;s19	0	s12: Phospho (+79.97)	2	1140.8	3264.33	3200	64000	0.0510052	-4.29321	3.81052	3.19986	-5.97122
Ubiquitin-associated protein 2 OS=Mus musculus GN=Ubap2 PE=1 SV=1	UBAP2_MOUSE	117965	IAYQSSAsPPDSAPGSVAnGHGGGR	UBAP2;s634	0	s8: Phospho (+79.97), n19: Deamidated (+0.98)	3	2508.53	74319.1	3200	64000	1.16124	0.215661	4.88941	5.94341	-2.35563
(E3-independent) E2 ubiquitin-conjugating enzyme UBE2O OS=Mus musculus GN=Ube2o PE=1 SV=3	UBE2O_MOUSE	140834	nmTVEQLLTGSPtSPTVEPEKPTR	UBE2O;t835	0	n1: Deamidated (+0.98), m2: Oxidation (+15.99), t13: Phospho (+79.97)	3	4238.23	52348.1	3200	64000	0.817939	-0.289935	4.74467	0.215612	1.92356
Ubinuclein-1 OS=Mus musculus GN=Ubn1 PE=2 SV=1	UBN1_MOUSE	122338	ESsVKLDK	UBN1;s603	0	s3: Phospho (+79.97)	2	2685.13	134166	3200	64000	2.09634	1.06788	5.13788	0.0358974	5.86785
Ubiquitin carboxyl-terminal hydrolase 10 OS=Mus musculus GN=Usp10 PE=1 SV=3	UBP10_MOUSE	87023.5	SDLIEDEELEDTGKGsEDEWEqVGPK	UBP10;s570	0	s16: Phospho (+79.97), q22: Deamidated (+0.98)	3	4476.93	25018.7	3200	64000	0.578862	-0.788709	4.60605	7.30054	-3.65671
Ubiquitin carboxyl-terminal hydrolase 24 OS=Mus musculus GN=Usp24 PE=1 SV=1	UBP24_MOUSE	294007	VSDQNsPVLPK	UBP24;s2044	0	s6: Phospho (+79.97)	2	2144.69	49359.1	3200	64000	1.01187	0.0170214	4.83289	6.32301	-2.64359
Ubiquitin carboxyl-terminal hydrolase 24 OS=Mus musculus GN=Usp24 PE=1 SV=1	UBP24_MOUSE	294007	TIsAQDTLAYATALLNEK	UBP24;s2558	0	s3: Phospho (+79.97)	2	6119.61	24269.4	3200	64000	0.44358	-1.17273	4.50002	6.32301	-3.83334
Ubiquitin carboxyl-terminal hydrolase 24 OS=Mus musculus GN=Usp24 PE=1 SV=1	UBP24_MOUSE	294007	tISAQDTLAYATALLNEK	UBP24;t2556	0	t1: Phospho (+79.97)	2	6088.37	53666.9	3200	64000	0.838545	-0.254039	4.75486	6.32301	-2.91465
Ubiquitin carboxyl-terminal hydrolase 24 OS=Mus musculus GN=Usp24 PE=1 SV=1	UBP24_MOUSE	294007	TISAQDtLAYATALLNEK	UBP24;t2562	0	t7: Phospho (+79.97)	3	6120.62	20450.4	3200	64000	0.474861	-1.07442	4.52918	6.32301	-3.73503
Ubiquitin carboxyl-terminal hydrolase 34 OS=Mus musculus GN=Usp34 PE=1 SV=3	UBP34_MOUSE	408216	DSSIIDPGTEQDLPsPENSSVK	UBP34;s3443	0	s15: Phospho (+79.97)	2	3818.74	6827.02	3200	64000	0.106672	-3.22874	4.00117	3.25799	-4.93273
Ubiquitin carboxyl-terminal hydrolase 8 OS=Mus musculus GN=Usp8 PE=1 SV=2	UBP8_MOUSE	122614	SYsSPDITQALQEEEK	UBP8;s680	0	s3: Phospho (+79.97)	2	4211.67	35801.7	3200	64000	0.559402	-0.838044	4.59108	6.59261	-3.55889
Ubiquitin fusion degradation protein 1 homolog OS=Mus musculus GN=Ufd1l PE=1 SV=2	UFD1_MOUSE	34482.3	FIAFSGEGQsLR	UFD1;s299	0	s10: Phospho (+79.97)	2	3990.74	112166	3200	64000	1.75259	0.809492	5.06208	12.0017	-2.77568
General vesicular transport factor p115 OS=Mus musculus GN=Uso1 PE=1 SV=2	USO1_MOUSE	106986	DqYnLLKVqLGKDNHHQGSHGDGAQVNGIQPEEIsR	USO1;s733	0	q2: Deamidated (+0.98), n4: Deamidated (+0.98), q9: Deamidated (+0.98), s35: Phospho (+79.97)	4	7764.03	21390.1	3200	64000	0.33422	-1.58113	4.39076	0.809964	-1.27706
Voltage-dependent anion-selective channel protein 1 OS=Mus musculus GN=Vdac1 PE=1 SV=3	VDAC1_MOUSE	32352.7	LTFDSSFsPNTGK	VDAC1;s117	0	s8: Phospho (+79.97)	2	3747.33	101782	3200	64000	1.59034	0.669339	5.02111	0.719823	1.14362
Voltage-dependent anion-selective channel protein 2 OS=Mus musculus GN=Vdac2 PE=1 SV=2	VDAC2_MOUSE	31733.6	LTFDTTFsPNTGK	VDAC2;s116	0	s8: Phospho (+79.97)	2	4012.57	110463	3200	64000	1.72598	0.787419	5.05562	0.821736	1.07067
Vimentin OS=Mus musculus GN=Vim PE=1 SV=3	VIME_MOUSE	53688.8	QDVDNAsLAR	VIME;s214	0	s7: Phospho (+79.97)	2	1746.97	125341	3200	64000	1.95845	0.969715	5.10904	0.344942	2.50529
Vimentin OS=Mus musculus GN=Vim PE=1 SV=3	VIME_MOUSE	53688.8	ISLPLPTFsSLNLR	VIME;s419	0	s9: Phospho (+79.97)	2	6550.36	43613.3	3200	64000	1.10231	0.140532	4.86862	0.344942	1.67611
Vimentin OS=Mus musculus GN=Vim PE=1 SV=3	VIME_MOUSE	53688.8	ISLPLPTFSsLNLR	VIME;s420	0	s10: Phospho (+79.97)	2	6572.95	30842.5	3200	64000	1.10982	0.150324	4.87707	0.344942	1.6859
Vimentin OS=Mus musculus GN=Vim PE=1 SV=3	VIME_MOUSE	53688.8	SLYSSsPGGAYVTR	VIME;s56	0	s6: Phospho (+79.97)	2	3038.35	126702	9036.32	180726	0.701071	-0.512368	5.1327	0.344942	1.02321
Vimentin OS=Mus musculus GN=Vim PE=1 SV=3	VIME_MOUSE	53688.8	ISLPLPtFSSLNLR	VIME;t417	0	t7: Phospho (+79.97)	2	6550.67	71575.8	3200	64000	1.11837	0.1614	4.87376	0.344942	1.69697
Vinculin OS=Mus musculus GN=Vcl PE=1 SV=4	VINC_MOUSE	116719	DPNAsPGDAGEQAIR	VINC;s290	0	s5: Phospho (+79.97)	2	2232.15	28641.3	3824.17	76483.4	0.509792	-0.972019	4.63328	0.400688	0.347429
Protein virilizer homolog OS=Mus musculus GN=Kiaa1429 PE=1 SV=1	VIR_MOUSE	201444	VISHDRDsPPPPPPPPPPPQPqPTLK	VIR;s138	0	s8: Phospho (+79.97), q22: Deamidated (+0.98)	3	2945.37	19716.9	3200	64000	0.36974	-1.43542	4.42992	4.04721	-3.45235
Protein virilizer homolog OS=Mus musculus GN=Kiaa1429 PE=1 SV=1	VIR_MOUSE	201444	SFLSEPSsPGR	VIR;s1578	0	s8: Phospho (+79.97)	2	2986.13	82310.6	3200	64000	1.29734	0.375553	4.93566	4.04721	-1.64138
Protein virilizer homolog OS=Mus musculus GN=Kiaa1429 PE=1 SV=1	VIR_MOUSE	201444	VISHDRDSPPPPPPPPPPPqPqPtLK	VIR;t154	0	q20: Deamidated (+0.98), q22: Deamidated (+0.98), t24: Phospho (+79.97)	3	2930.64	18821.5	3200	64000	0.294086	-1.76569	4.34285	4.04721	-3.78262
Vacuolar protein sorting-associated protein 13B OS=Mus musculus GN=Vps13b PE=1 SV=2	VP13B_MOUSE	445920	GVIsGVGK	VP13B;s3788	0	s4: Phospho (+79.97)	2	9.8608	24930.2	3200	64000	0.389534	-1.36018	4.44917	5.911	-3.92358
V-type proton ATPase 116 kDa subunit a isoform 1 OS=Mus musculus GN=Atp6v0a1 PE=1 SV=3	VPP1_MOUSE	96470.8	mQTNQTPPtYNKTNK	VPP1;t370	0	m1: Oxidation (+15.99), t9: Phospho (+79.97)	2	2779.74	380317	3200	64000	5.94245	2.57106	5.58378	8.71727	-0.552817
Protein VPRBP OS=Mus musculus GN=Vprbp PE=1 SV=4	VPRBP_MOUSE	168935	HLPsPPTLDSIITEYLR	VPRBP;s999	0	s4: Phospho (+79.97)	3	6861.57	32022.1	3200	64000	0.500345	-0.999004	4.54682
Vacuolar protein sorting-associated protein 4B OS=Mus musculus GN=Vps4b PE=1 SV=2	VPS4B_MOUSE	49420.8	GNDsDGEAESDDPEKK	VPS4B;s102	0	s4: Phospho (+79.97)	2	1118.04	10021.9	3200	64000	0.233516	-2.09841	4.2627	10.7699	-5.52735
Vitronectin OS=Mus musculus GN=Vtn PE=1 SV=2	VTNC_MOUSE	54849.7	nnTnTGVqPENTsPPGDLNPR	VTNC;s98	0	n1: Deamidated (+0.98), n2: Deamidated (+0.98), n4: Deamidated (+0.98), q8: Deamidated (+0.98), s13: Phospho (+79.97)	3	1786.27	22097.5	3200	64000	0.345273	-1.53419	4.40308	16.5988	-5.58719
WD repeat-containing protein 11 OS=Mus musculus GN=Wdr11 PE=1 SV=1	WDR11_MOUSE	135940	NIKTYQPLLAVGTSNGSVLVYHLtsGLLHK	WDR11;t502,s503	0	t24: Phospho (+79.97), s25: Phospho (+79.97)	3	7894.99	11444.6	3200	64000	0.178822	-2.4834	4.16568	5.21308	-4.86554
WD repeat-containing protein 26 OS=Mus musculus GN=Wdr26 PE=1 SV=3	WDR26_MOUSE	70543.8	RLsQSDEDVIR	WDR26;s101	0	s3: Phospho (+79.97)	2	2383.86	117640	3200	64000	1.83813	0.878235	5.08221
WD repeat-containing protein 44 OS=Mus musculus GN=Wdr44 PE=1 SV=1	WDR44_MOUSE	101558	EYVSNDAtQSDDEEKLQSQQTDTDGGR	WDR44;t403	0	t8: Phospho (+79.97)	3	2566.66	10279.6	3200	64000	0.160619	-2.63829	4.12968
WD repeat-containing protein 91 OS=Mus musculus GN=Wdr91 PE=1 SV=1	WDR91_MOUSE	83421.8	SPsRLSPAQGPPQAQSsAK	WDR91;s275,s289	0	s3: Phospho (+79.97), s17: Phospho (+79.97)	4	4255.72	71479.3	3200	64000	1.11686	0.159454	4.8732
Exportin-7 OS=Mus musculus GN=Xpo7 PE=1 SV=3	XPO7_MOUSE	123816	TLQLLNDLSIGYSsVRK	XPO7;s626	0	s14: Phospho (+79.97)	3	5903.9	37001.3	3200	64000	0.578145	-0.790496	4.60424	4.63662	-3.00357
Exportin-T OS=Mus musculus GN=Xpot PE=1 SV=3	XPOT_MOUSE	109736	YKYSELStAqqqLIREtLLSWLqAQMqnPqPEK	XPOT;t73,t82	0	t8: Phospho (+79.97), q10: Deamidated (+0.98), q11: Deamidated (+0.98), q12: Deamidated (+0.98), t17: Phospho (+79.97), q23: Deamidated (+0.98), q27: Deamidated (+0.98), n28: Deamidated (+0.98), q30: Deamidated (+0.98)	4	5941.38	25888	3200	64000	0.4045	-1.30579	4.46371	6.18392	-3.93431
Nuclease-sensitive element-binding protein 1 OS=Mus musculus GN=Ybx1 PE=1 SV=3	YBOX1_MOUSE	35729.5	NEGsESAPEGQAQQR	YBOX1;s172	0	s4: Phospho (+79.97)	2	1199.5	17694.8	3200	64000	0.351898	-1.50677	4.41167	1.02287	-1.53939
Nuclease-sensitive element-binding protein 1 OS=Mus musculus GN=Ybx1 PE=1 SV=3	YBOX1_MOUSE	35729.5	NEGSEsAPEGQAQQR	YBOX1;s174	0	s6: Phospho (+79.97)	2	1215.31	15647	3200	64000	0.244484	-2.03219	4.27524	1.02287	-2.06481
YTH domain-containing protein 1 OS=Mus musculus GN=Ythdc1 PE=1 SV=2	YTDC1_MOUSE	85650.2	GIsPIVFDR	YTDC1;s309	0	s3: Phospho (+79.97)	2	4219.75	60735.8	3200	64000	1.28193	0.358313	4.93103
Zinc finger protein 280C OS=Mus musculus GN=Znf280c PE=1 SV=1	Z280C_MOUSE	83147.2	ASsPPSSTIPSTSLQLSVPK	Z280C;s532	0	s3: Phospho (+79.97)	2	4355.44	36371.2	3200	64000	0.5683	-0.815275	4.59738
Zinc finger protein 280D OS=Mus musculus GN=Znf280d PE=1 SV=1	Z280D_MOUSE	107835	VSnMqKKqSTLSsSnK	Z280D;s615	0	n3: Deamidated (+0.98), q5: Deamidated (+0.98), q8: Deamidated (+0.98), s13: Phospho (+79.97), n15: Deamidated (+0.98)	3	2747.18	100514	3200	64000	1.93057	0.949025	5.1032
Zinc finger CCCH domain-containing protein 11A OS=Mus musculus GN=Zc3h11a PE=1 SV=1	ZC11A_MOUSE	86491.3	KLsVGGDSDPPLKR	ZC11A;s289	0	s3: Phospho (+79.97)	3	2340.51	132793	3200	64000	2.07489	1.05304	5.13352	5.47554	-1.39996
Zinc finger CCCH domain-containing protein 13 OS=Mus musculus GN=Zc3h13 PE=1 SV=1	ZC3HD_MOUSE	203758	KVTVENtK	ZC3HD;t13	0	t7: Phospho (+79.97)	2	1345.32	6000	65235.7	1304714	0.00459871	-7.76456	4.8527	12.8139	-11.4442
Zinc finger CCCH domain-containing protein 14 OS=Mus musculus GN=Zc3h14 PE=1 SV=1	ZC3HE_MOUSE	82409.6	DLVQPDKPAsPK	ZC3HE;s515	0	s10: Phospho (+79.97)	2	1953.17	52314.9	3200	64000	0.996981	-0.00436266	4.82651	8.73306	-3.13085
Zinc finger CCCH domain-containing protein 18 OS=Mus musculus GN=Zc3h18 PE=1 SV=1	ZCH18_MOUSE	105695	LGVSVsPSR	ZCH18;s530	0	s6: Phospho (+79.97)	2	2304.9	408897	3200	64000	6.38902	2.67559	5.615	1.20077	2.41163
Zinc finger RNA-binding protein OS=Mus musculus GN=Zfr PE=1 SV=2	ZFR_MOUSE	116859	RRDsDGVDGFEAEGK	ZFR;s1054	0	s4: Phospho (+79.97)	3	2163.03	90517.7	3200	64000	2.36345	1.2409	5.18959	4.52221	-0.93613
Zinc finger RNA-binding protein OS=Mus musculus GN=Zfr PE=1 SV=2	ZFR_MOUSE	116859	qAAAAAAAAAAtAAWTGTTFTKKTPFqnK	ZFR;t300	0	q1: Deamidated (+0.98), t12: Phospho (+79.97), q27: Deamidated (+0.98), n28: Deamidated (+0.98)	3	2640.04	14378.9	3200	64000	0.22467	-2.15412	4.24499	4.52221	-4.33115
Zinc finger protein 106 OS=Mus musculus GN=Znf106 PE=1 SV=3	ZN106_MOUSE	208963	QnLKNRsK	ZN106;s491	0	n2: Deamidated (+0.98), s7: Phospho (+79.97)	2	1329.36	119649	3200	64000	1.86952	0.902665	5.08937
Tight junction protein ZO-2 OS=Mus musculus GN=Tjp2 PE=1 SV=2	ZO2_MOUSE	131283	KVQVAPLQGsPPLSHDDR	ZO2;s107	0	s10: Phospho (+79.97)	3	3030.6	87069.6	3200	64000	1.36046	0.444097	4.95554	2.32932	-0.775812
Kinesin-like protein KIF26B OS=Mus musculus GN=Kif26b PE=1 SV=3	KI26B_MOUSE	225514	cntFAELqER	KI26B;t925	c1: Carbamidomethyl (+57.02)	n2: Deamidated (+0.98), t3: Phospho (+79.97), q8: Deamidated (+0.98)	3	2455.02	94948.2	3200	64000	1.48357	0.569069	4.99188
Nucleophosmin OS=Mus musculus GN=Npm1 PE=1 SV=1	NPM_MOUSE	32560.3	cGSGPVHISGQHLVAVEEDAEsEDEDEEDVK	NPM;s125	c1: Carbamidomethyl (+57.02)	s22: Phospho (+79.97)	3	3761.17	9111.96	3200	64000	0.220968	-2.17809	4.24239	0.984555	-2.15563
Serine palmitoyltransferase 1 OS=Mus musculus GN=Sptlc1 PE=1 SV=2	SPTC1_MOUSE	52535.9	cqNIHKsLqGVSGLK	SPTC1;s376	c1: Carbamidomethyl (+57.02)	q2: Deamidated (+0.98), s7: Phospho (+79.97), q9: Deamidated (+0.98)	2	3184.86	52183.7	3200	64000	0.81537	-0.294473	4.74338	6.05683	-2.89304
Transient receptor potential cation channel subfamily V member 4 OS=Mus musculus GN=Trpv4 PE=1 SV=1	TRPV4_MOUSE	98030.4	cSRLFPDSNLEtVLNNDGLsPLmmAAKtGK	TRPV4;t364,s372,t380	c1: Carbamidomethyl (+57.02)	t12: Phospho (+79.97), s20: Phospho (+79.97), m23: Oxidation (+15.99), m24: Oxidation (+15.99), t28: Phospho (+79.97)	3	6100.61	6000	7398.62	147972	0.0405481	-4.62422	4.12706	3.96487	-6.6115
Unconventional myosin-Ib OS=Mus musculus GN=Myo1b PE=1 SV=3	MYO1B_MOUSE	128569	LVMsYVAAVcGKGAEVNQVK	MYO1B;s123	c10: Carbamidomethyl (+57.02)	s4: Phospho (+79.97)	3	6303.6	31710.2	3200	64000	0.495472	-1.01312	4.54295	4.2582	-3.10337
Nucleolar protein 58 OS=Mus musculus GN=Nop58 PE=1 SV=1	NOP58_MOUSE	60345	EEPLsEEEPcTSTAVPSPEK	NOP58;s509	c10: Carbamidomethyl (+57.02)	s5: Phospho (+79.97)	2	3340.28	12726.1	3200	64000	0.657293	-0.605391	4.66482	8.91492	-3.76161
Inactive phospholipid phosphatase 7 OS=Mus musculus GN=Plpp7 PE=1 SV=1	PLPP7_MOUSE	29710.8	RQsQQLPEEDcMqLnPSFKGIAFnSLLAIDIcmsK	PLPP7;s62,s93	c11: Carbamidomethyl (+57.02), c32: Carbamidomethyl (+57.02)	s3: Phospho (+79.97), q13: Deamidated (+0.98), n15: Deamidated (+0.98), n24: Deamidated (+0.98), m33: Oxidation (+15.99), s34: Phospho (+79.97)	4	4097.89	33536.3	3200	64000	0.524005	-0.932348	4.5651
Calcium/calmodulin-dependent protein kinase type 1D OS=Mus musculus GN=Camk1d PE=1 SV=2	KCC1D_MOUSE	42920	mEGKGDVMsTAcGTPGYVAPEVLAqKPYSK	KCC1D;s179	c12: Carbamidomethyl (+57.02)	m1: Oxidation (+15.99), s9: Phospho (+79.97), q25: Deamidated (+0.98)	3	4812.14	19279.5	3200	64000	0.301242	-1.731	4.35179	1.63225	-2.43786
Myeloid cysteine-rich protein OS=Mus musculus GN=Retnlg PE=1 SV=1	Q8K426_MOUSE	12534.4	MLTFNKmKtTTcSLLIcISLLQLMVPVNTEGTLESIVEK	Q8K426;t9	c12: Carbamidomethyl (+57.02), c17: Carbamidomethyl (+57.02)	m7: Oxidation (+15.99), t9: Phospho (+79.97)	4	6922.13	10972.5	3200	64000	0.171445	-2.54418	4.15145
SWI/SNF-related matrix-associated actin-dependent regulator of chromatin subfamily A member 5 OS=Mus musculus GN=Smarca5 PE=1 SV=1	SMCA5_MOUSE	121632	GGPEGGAAPAAPcAAGSGPADTEmEEVFDHGsPGK	SMCA5;s65	c13: Carbamidomethyl (+57.02)	m24: Oxidation (+15.99), s32: Phospho (+79.97)	3	3414.91	14186.2	3200	64000	0.259003	-1.94896	4.29686	4.02273	-3.95713
Nuclear receptor coactivator 7 OS=Mus musculus GN=Ncoa7 PE=1 SV=2	NCOA7_MOUSE	106361	EVLDSLGSSLDKMcHSAQmDnKsEIqLWLLK	NCOA7;s626	c14: Carbamidomethyl (+57.02)	m19: Oxidation (+15.99), n21: Deamidated (+0.98), s23: Phospho (+79.97), q26: Deamidated (+0.98)	3	5475.21	17046.9	3200	64000	0.266358	-1.90856	4.30636
von Willebrand factor A domain-containing protein 5A OS=Mus musculus GN=Vwa5a PE=1 SV=2	VMA5A_MOUSE	87144.7	ETLLLLLKsLPmGcyFNIYGFGSSYEKFFPESVK	VMA5A;s319,y325	c14: Carbamidomethyl (+57.02)	s9: Phospho (+79.97), m12: Oxidation (+15.99), y15: Phospho (+79.97)	3	6510.13	9827	3200	64000	0.153547	-2.70325	4.11484	0.516627	-1.75044
Tyrosine-protein kinase BTK OS=Mus musculus GN=Btk PE=1 SV=4	BTK_MOUSE	76439.6	qRPIFIITEYMANGcLLNyLR	BTK;y485	c15: Carbamidomethyl (+57.02)	q1: Deamidated (+0.98), y19: Phospho (+79.97)	3	6419.6	768018	3200	64000	13.4031	3.74449	5.93501
Brefeldin A-inhibited guanine nucleotide-exchange protein 3 OS=Mus musculus GN=Arfgef3 PE=1 SV=1	BIG3_MOUSE	240093	yEsmInTMLKDLFELLVVcVAKPTETIsR	BIG3;y1549,s1551,s1576	c19: Carbamidomethyl (+57.02)	y1: Phospho (+79.97), s3: Phospho (+79.97), m4: Oxidation (+15.99), n6: Deamidated (+0.98), s28: Phospho (+79.97)	3	5869.93	11519.6	3200	64000	0.179994	-2.47398	4.1679
Serine/threonine-protein kinase PRP4 homolog OS=Mus musculus GN=Prpf4b PE=1 SV=3	PRP4B_MOUSE	116982	LcDFGSASHVADNDITPyLVSR	PRP4B;y849	c2: Carbamidomethyl (+57.02)	y18: Phospho (+79.97)	3	4436.32	201003	3200	64000	3.77507	1.9165	5.38887	7.19357	-0.930207
Exosome complex component RRP46 OS=Mus musculus GN=Exosc5 PE=1 SV=1	EXOS5_MOUSE	25194.1	ADAnLLTDTGTESSPRsPVcSLR	EXOS5;s23	c20: Carbamidomethyl (+57.02)	n4: Deamidated (+0.98), s17: Phospho (+79.97)	3	3703.09	52347.7	3200	64000	0.817933	-0.289946	4.74467	4.0711	-2.31536
Lipoma-preferred partner homolog OS=Mus musculus GN=Lpp PE=1 SV=1	LPP_MOUSE	65890.3	RSsLDAEIDSLTSILADLEcSSPYKPRPPQGSASSIASPPVSTPVTGHK	LPP;s117	c20: Carbamidomethyl (+57.02)	s3: Phospho (+79.97)	5	6869.55	109011	3200	64000	1.7033	0.76833	5.05004
Heterogeneous nuclear ribonucleoprotein U, isoform CRA_b OS=Mus musculus GN=Gm28062 PE=4 SV=1	G3XA10_MOUSE	#N/A	AKsPQPPVEEEDEHFDDTVVcLDTYncDLHFK	G3XA10;,HNRPU;s247	c21: Carbamidomethyl (+57.02), c27: Carbamidomethyl (+57.02)	s3: Phospho (+79.97), n26: Deamidated (+0.98)	3	4955.39	16443.4	3200	64000	1.85699	0.892969	5.09965	2.72205	-0.551723
Mitochondrial ornithine transporter 1 OS=Mus musculus GN=Slc25a15 PE=1 SV=1	ORNT1_MOUSE	32824.3	mKSNPAIQAAIDLtAGAAGGTAcVLTGQPFDTMK	ORNT1;t14	c23: Carbamidomethyl (+57.02)	m1: Oxidation (+15.99), t14: Phospho (+79.97)	3	7781.6	23739	3200	64000	0.370922	-1.43081	4.43038
Hornerin OS=Mus musculus GN=Hrnr PE=2 SV=1	HORN_MOUSE	247574	QGSGqGqASGsGRYGAsSGQTSGcRSGQSTR	HORN;s1271,s1277	c24: Carbamidomethyl (+57.02)	q5: Deamidated (+0.98), q7: Deamidated (+0.98), s11: Phospho (+79.97), s17: Phospho (+79.97)	3	2199.77	5211.88	3200	64000	0.0814356	-3.6182	3.92489
Transitional endoplasmic reticulum ATPase OS=Mus musculus GN=Vcp PE=1 SV=4	TERA_MOUSE	89324.8	LADDVDLEQVANETHGHVGADLAALcsEAALQAIR	TERA;s416	c26: Carbamidomethyl (+57.02)	s27: Phospho (+79.97)	4	6668.98	61296.3	3200	64000	0.957755	-0.0622719	4.80953	1.00338	-0.067147
Heterogeneous nuclear ribonucleoprotein U-like protein 1 OS=Mus musculus GN=Hnrnpul1 PE=1 SV=1	HNRL1_MOUSE	96003.1	GRsPqPPAEEDEDDFDDTLVAIDTYncDLHFK	HNRL1;s195	c27: Carbamidomethyl (+57.02)	s3: Phospho (+79.97), q5: Deamidated (+0.98), n26: Deamidated (+0.98)	4	5759.79	75536.2	3200	64000	1.18025	0.239096	4.89617	14.9819	-3.66605
Heterogeneous nuclear ribonucleoprotein K OS=Mus musculus GN=Hnrnpk PE=1 SV=1	HNRPK_MOUSE	50978.5	IIPTLEEGLQLPsPTATSqLPLESDAVEcLnYQHYK	HNRPK;s116	c29: Carbamidomethyl (+57.02)	s13: Phospho (+79.97), q19: Deamidated (+0.98), n31: Deamidated (+0.98)	3	6249.55	7107.36	3200	64000	0.250128	-1.99926	4.29343	1.03222	-2.04502
Heterogeneous nuclear ribonucleoprotein K OS=Mus musculus GN=Hnrnpk PE=1 SV=1	HNRPK_MOUSE	50978.5	IIPTLEEGLQLPSPTATsQLPLESDAVEcLNYQHYK	HNRPK;s121	c29: Carbamidomethyl (+57.02)	s18: Phospho (+79.97)	3	6176.42	24288.3	3200	64000	0.379505	-1.39781	4.43915	1.03222	-1.44356
Heterogeneous nuclear ribonucleoprotein K OS=Mus musculus GN=Hnrnpk PE=1 SV=1	HNRPK_MOUSE	50978.5	IIPTLEEGLQLPSPtATSQLPLESDAVEcLnYqHYK	HNRPK;t118	c29: Carbamidomethyl (+57.02)	t15: Phospho (+79.97), n31: Deamidated (+0.98), q33: Deamidated (+0.98)	3	6198.22	7057.64	3200	64000	0.133718	-2.90273	4.07193	1.03222	-2.94849
Filamin A-interacting protein 1-like OS=Mus musculus GN=Filip1l PE=1 SV=2	FIL1L_MOUSE	129777	sSTESLMNLEQSmSPVTMATFARAqTPEscGsVtPER	FIL1L;s959,s987,s990,t992	c30: Carbamidomethyl (+57.02)	s1: Phospho (+79.97), m13: Oxidation (+15.99), q25: Deamidated (+0.98), s29: Phospho (+79.97), s32: Phospho (+79.97), t34: Phospho (+79.97)	4	4506.86	16993.1	3200	64000	0.265517	-1.91312	4.3052
Regulator of telomere elongation helicase 1 OS=Mus musculus GN=Rtel1 PE=1 SV=2	RTEL1_MOUSE	133768	NKGSFSEVIDAYyqqVAsPASNGATFLAVcR	RTEL1;y606,s611	c30: Carbamidomethyl (+57.02)	y13: Phospho (+79.97), q14: Deamidated (+0.98), q15: Deamidated (+0.98), s18: Phospho (+79.97)	3	7391.35	27861.7	3200	64000	0.435339	-1.19979	4.49223	1.97299	-2.18017
Transcription intermediary factor 1-beta OS=Mus musculus GN=Trim28 PE=1 SV=3	TIF1B_MOUSE	88846.4	RPAASSAAAASAAAsSPAGGGGEAqELLEHcGVcR	TIF1B;s50	c31: Carbamidomethyl (+57.02), c34: Carbamidomethyl (+57.02)	s15: Phospho (+79.97), q25: Deamidated (+0.98)	3	3790.52	10356.7	3200	64000	0.161823	-2.62751	4.13215	0.892651	-2.46368
Transcription intermediary factor 1-beta OS=Mus musculus GN=Trim28 PE=1 SV=3	TIF1B_MOUSE	88846.4	RPAASSAAAASAAASsPAGGGGEAqELLEHcGVcR	TIF1B;s51	c31: Carbamidomethyl (+57.02), c34: Carbamidomethyl (+57.02)	s16: Phospho (+79.97), q25: Deamidated (+0.98)	4	3790.32	38626.9	3200	64000	0.603545	-0.728466	4.62146	0.892651	-0.564634
DNA topoisomerase 3-beta-1 OS=Mus musculus GN=Top3b PE=1 SV=1	TOP3B_MOUSE	96949.8	FHyFVDSIAGmDELmEVSFSPLAAtGKPLSRcGK	TOP3B;y595,t617	c32: Carbamidomethyl (+57.02)	y3: Phospho (+79.97), m11: Oxidation (+15.99), m15: Oxidation (+15.99), t25: Phospho (+79.97)	3	5422.15	8851.86	3200	64000	0.13831	-2.85402	4.08105	9.40149	-6.08691
Cell adhesion molecule 2 OS=Mus musculus GN=Cadm2 PE=1 SV=2	CADM2_MOUSE	47559.2	tSKAYLTVLGVPEKPqISGFSsPVMEGDLMQLtcK	CADM2;t113,s134,t145	c34: Carbamidomethyl (+57.02)	t1: Phospho (+79.97), q16: Deamidated (+0.98), s22: Phospho (+79.97), t33: Phospho (+79.97)	3	6862.72	3296.68	3200	64000	0.0515106	-4.27899	3.81269
ATP-dependent RNA helicase Dhx29 OS=Mus musculus GN=Dhx29 PE=1 SV=1	DHX29_MOUSE	153979	NSLcGyqIR	DHX29;y660	c4: Carbamidomethyl (+57.02)	y6: Phospho (+79.97), q7: Deamidated (+0.98)	3	891.588	131239	3200	64000	2.05061	1.03605	5.12853	6.33504	-1.6273
cAMP-dependent protein kinase catalytic subunit alpha OS=Mus musculus GN=Prkaca PE=1 SV=3	KAPCA_MOUSE	40572.3	tWTLcGTPEYLAPEIILSK	KAPCA;t196	c5: Carbamidomethyl (+57.02)	t1: Phospho (+79.97)	2	6380.46	32977.9	3200	64000	0.638344	-0.647594	4.64466	0.538032	0.246641
cAMP-dependent protein kinase catalytic subunit alpha OS=Mus musculus GN=Prkaca PE=1 SV=3	KAPCA_MOUSE	40572.3	TWtLcGTPEYLAPEIILSK	KAPCA;t198	c5: Carbamidomethyl (+57.02)	t3: Phospho (+79.97)	2	6402.59	35335.3	3200	64000	1.24311	0.313958	4.92331	0.538032	1.20819
Protein kinase C delta type OS=Mus musculus GN=Prkcd PE=1 SV=3	KPCD_MOUSE	77549.7	AStFcGTPDYIAPEILQGLK	KPCD;t505	c5: Carbamidomethyl (+57.02)	t3: Phospho (+79.97)	3	5996.65	61743.2	3200	64000	0.964737	-0.0517916	4.81253	5.25815	-2.44635
MAP/microtubule affinity-regulating kinase 3 OS=Mus musculus GN=Mark3 PE=1 SV=2	MARK3_MOUSE	84392.3	LDtFcGSPPYAAPELFQGK	MARK3;t211	c5: Carbamidomethyl (+57.02)	t3: Phospho (+79.97)	2	5102.42	39685.5	3200	64000	0.620086	-0.68946	4.63231	8.18633	-3.72268
MCG142205 OS=Mus musculus GN=Vmn1r210 PE=4 SV=1	Q8R274_MOUSE	35198.4	GLSIcTSSLLTVVQAIIISPRGsGWR	Q8R274;s114	c5: Carbamidomethyl (+57.02)	s23: Phospho (+79.97)	5	5824.49	147566	3200	64000	2.30572	1.20522	5.1783
Phosphatidylinositol 3,4,5-trisphosphate 5-phosphatase 1 OS=Mus musculus GN=Inpp5d PE=1 SV=2	SHIP1_MOUSE	133546	EPPPcPDPGISsPSIVLPKAqEVEsVKGtsK	SHIP1;s1056,s1069,t1073,s1074	c5: Carbamidomethyl (+57.02)	s12: Phospho (+79.97), q21: Deamidated (+0.98), s25: Phospho (+79.97), t29: Phospho (+79.97), s30: Phospho (+79.97)	3	6030.39	667688	3200	64000	10.4326	3.38303	5.82665
Phosphatidylinositol 3,4,5-trisphosphate 5-phosphatase 1 OS=Mus musculus GN=Inpp5d PE=1 SV=2	SHIP1_MOUSE	133546	EPPPcPDPGISSPsIVLPKAqEVEsVKGtsK	SHIP1;s1058,s1069,t1073,s1074	c5: Carbamidomethyl (+57.02)	s14: Phospho (+79.97), q21: Deamidated (+0.98), s25: Phospho (+79.97), t29: Phospho (+79.97), s30: Phospho (+79.97)	3	5848.46	62627.6	3200	64000	0.978556	-0.0312733	4.81841
Alpha-2-HS-glycoprotein OS=Mus musculus GN=Ahsg PE=1 SV=1	FETUA_MOUSE	37324.1	VmHTQcHsTPDSAEDVR	FETUA;s134	c6: Carbamidomethyl (+57.02)	m2: Oxidation (+15.99), s8: Phospho (+79.97)	3	1537.3	6000	10156.6	203132	0.0295374	-5.08131	4.20835	0.373669	-3.66114
Alpha-2-HS-glycoprotein OS=Mus musculus GN=Ahsg PE=1 SV=1	FETUA_MOUSE	37324.1	VmHTQcHSTPDsAEDVR	FETUA;s138	c6: Carbamidomethyl (+57.02)	m2: Oxidation (+15.99), s12: Phospho (+79.97)	2	1417.55	10834.8	14457.7	289154	0.32064	-1.64097	5.06136	0.373669	-0.220806
Glutamine--fructose-6-phosphate aminotransferase [isomerizing] 1 OS=Mus musculus GN=Gfpt1 PE=1 SV=3	GFPT1_MOUSE	78540.3	VDsTTcLFPVEEK	GFPT1;s259	c6: Carbamidomethyl (+57.02)	s3: Phospho (+79.97)	2	4148.32	100128	3200	64000	2.28411	1.19163	5.17469	5.08871	-1.15567
Myosin-9 OS=Mus musculus GN=Myh9 PE=1 SV=4	MYH9_MOUSE	226378	KGTGDcsDEEVDGK	MYH9;s1943	c6: Carbamidomethyl (+57.02)	s7: Phospho (+79.97)	2	1087.81	17557.2	3200	64000	0.432208	-1.2102	4.4906	0.742989	-0.781616
LIM domain and actin-binding protein 1 OS=Mus musculus GN=Lima1 PE=1 SV=3	LIMA1_MOUSE	84059.9	RLsENncSLDDWEIGAGHLSSSAFNSEK	LIMA1;s225	c7: Carbamidomethyl (+57.02)	s3: Phospho (+79.97), n6: Deamidated (+0.98)	3	4795.17	51802.1	3200	64000	0.828199	-0.271951	4.74978	2.00408	-1.27489
Methyltransferase-like protein 25 OS=Mus musculus GN=Mettl25 PE=2 SV=1	MET25_MOUSE	66737.6	nARMSAcLALQRVAVGQGLPtEsLFYR	MET25;t462,s464	c7: Carbamidomethyl (+57.02)	n1: Deamidated (+0.98), t21: Phospho (+79.97), s23: Phospho (+79.97)	3	2717.84	12157.1	3200	64000	0.189955	-2.39627	4.18631
Methyltransferase-like protein 25 OS=Mus musculus GN=Mettl25 PE=2 SV=1	MET25_MOUSE	66737.6	nARMSAcLALQRVAVGqGLPtESLFyR	MET25;t462,y467	c7: Carbamidomethyl (+57.02)	n1: Deamidated (+0.98), q17: Deamidated (+0.98), t21: Phospho (+79.97), y26: Phospho (+79.97)	3	2710.85	11833.1	338716	6774320	0.00174676	-9.1611	5.54475
Protein unc-13 homolog A OS=Mus musculus GN=Unc13a PE=1 SV=3	UN13A_MOUSE	193784	IsItVVcAQGLqAKDK	UN13A;s688,t690	c7: Carbamidomethyl (+57.02)	s2: Phospho (+79.97), t4: Phospho (+79.97), q12: Deamidated (+0.98)	2	3105.17	19492.5	3200	64000	0.30457	-1.71515	4.35588	0.455703	-0.581317
Probable ATP-dependent RNA helicase DDX46 OS=Mus musculus GN=Ddx46 PE=1 SV=2	DDX46_MOUSE	117452	RGAEIIVcTPGRmIDmLAAnsGR	DDX46;s514	c8: Carbamidomethyl (+57.02)	m13: Oxidation (+15.99), m16: Oxidation (+15.99), n20: Deamidated (+0.98), s21: Phospho (+79.97)	3	4235.7	6000	2875.91	57518.2	0.104315	-3.26098	3.94821	9.21089	-6.46432
ERO1-like protein alpha OS=Mus musculus GN=Ero1a PE=1 SV=2	ERO1A_MOUSE	54086.1	HDDsSDSFcEIDDIQSPDAEYVDLLLNPER	ERO1A;s160	c9: Carbamidomethyl (+57.02)	s4: Phospho (+79.97)	3	6542.48	29611.4	3200	64000	0.462678	-1.11192	4.51602	5.7487	-3.63516
Protein Gm8246 OS=Mus musculus GN=Gm8246 PE=4 SV=1	M0QWX9_MOUSE	30931.4	ISNDmEEIcGILnLymYEDLnYR	M0QWX9;y90	c9: Carbamidomethyl (+57.02)	m5: Oxidation (+15.99), n13: Deamidated (+0.98), y15: Phospho (+79.97), m16: Oxidation (+15.99), n21: Deamidated (+0.98)	3	7128.18	21287.7	3200	64000	0.33262	-1.58805	4.38895
Protein Gm8246 OS=Mus musculus GN=Gm8246 PE=4 SV=1	M0QWX9_MOUSE	30931.4	ISNDmEEIcGILnLYmYEDLnyR	M0QWX9;y97	c9: Carbamidomethyl (+57.02)	m5: Oxidation (+15.99), n13: Deamidated (+0.98), m16: Oxidation (+15.99), n21: Deamidated (+0.98), y22: Phospho (+79.97)	3	7163.66	30619.7	3200	64000	0.478433	-1.06361	4.52917
Outer dense fiber protein 2 OS=Mus musculus GN=Odf2 PE=1 SV=1	ODFP2_MOUSE	95543.4	LKTEKQmTctDINTLTR	ODFP2;t244	c9: Carbamidomethyl (+57.02)	m7: Oxidation (+15.99), t10: Phospho (+79.97)	3	7945.15	16143.3	3200	64000	0.252239	-1.98714	4.28653

## Sheet: normalized
Protein name	Protein accession numbers	Protein molecular weight (Da)	Spectrum name	Peptide sequence	Fixed modifications identified by spectrum	Variable modifications identified by spectrum	pSTY	Observed m/z	Spectrum charge	Retention Time (sec)	Breast tumor	Mammary Gland	norm MG	Peptide start index	pSTYs	Protein pSTY	match MG	BT/MG	log2(norm BT/MG)	averagif log2(norm BT/MG)	log10(Intensity)	averageif log10(intensity)	Protein accession numbers	Protein level
Protein Zscan30 OS=Mus musculus GN=Zscan30 PE=2 SV=1	Q149X8_MOUSE	18084.4	042516ESB10mgSuperOmicsTiO2BreastTumor10.28438.28438.3 File:"042516ESB10mgSuperOmicsTiO2BreastTumor10.raw", NativeID:"controllerType=0 controllerNumber=1 scan=28438"	qDLSLqGnLqSQEVFRQqFRqFGYSDFtGPR		q1: Deamidated (+0.98), q6: Deamidated (+0.98), n8: Deamidated (+0.98), q10: Deamidated (+0.98), q18: Deamidated (+0.98), q21: Deamidated (+0.98), t28: Phospho (+79.97)	t28	1254.89	3	7218.82	1666.3	3200	64000	33	t60	Q149X8_MOUSEt60	#N/A	0.520719	-5.26335	-5.26335	3.6872	3.6872	Q149X8_MOUSE	#N/A
Activated RNA polymerase II transcriptional coactivator p15 OS=Mus musculus GN=Sub1 PE=1 SV=3	TCP4_MOUSE	14428.1	042516ESB10mgSuperOmicsTiO2BreastTumor10.6448.6448.2 File:"042516ESB10mgSuperOmicsTiO2BreastTumor10.raw", NativeID:"controllerType=0 controllerNumber=1 scan=6448"	ELVSSSSSGSDsDSEVEK		s12: Phospho (+79.97)	s12	954.883	2	1979.47	3215.49	3200	64000	6	s17	TCP4_MOUSEs17	#N/A	1.00484	-4.31496	-4.31496	3.80723	3.80723	TCP4_MOUSE	-0.766874
Ubiquitin-conjugating enzyme E2 E2 OS=Mus musculus GN=Ube2e2 PE=2 SV=1	UB2E2_MOUSE	22241.7	042516ESB10mgSuperOmicsTiO2BreastTumor10.3457.3457.2 File:"042516ESB10mgSuperOmicsTiO2BreastTumor10.raw", NativeID:"controllerType=0 controllerNumber=1 scan=3457"	VDDSPSTSGGSsDGDQR		s12: Phospho (+79.97)	s12	873.822	2	1140.8	3264.33	3200	64000	8	s19	UB2E2_MOUSEs19	#N/A	1.0201	-4.29321	-4.29321	3.81052	3.81052	UB2E2_MOUSE	1.67801
Serine/arginine repetitive matrix protein 1 OS=Mus musculus GN=Srrm1 PE=1 SV=2	SRRM1_MOUSE	106865	042516ESB10mgSuperOmicsTiO2BreastTumor10.10434.10434.2 File:"042516ESB10mgSuperOmicsTiO2BreastTumor10.raw", NativeID:"controllerType=0 controllerNumber=1 scan=10434"	KEtESEAEDDNLDDLER		t3: Phospho (+79.97)	t3	1044.92	2	2981.93	3288.19	3200	64000	911	t913	SRRM1_MOUSEt913	#N/A	1.02756	-4.28271	-4.28271	3.81212	3.81212	SRRM1_MOUSE	1.84908
Cell adhesion molecule 2 OS=Mus musculus GN=Cadm2 PE=1 SV=2	CADM2_MOUSE	47559.2	042516ESB10mgSuperOmicsTiO2BreastTumor1.28212.28212.3 File:"042516ESB10mgSuperOmicsTiO2BreastTumor1.raw", NativeID:"controllerType=0 controllerNumber=1 scan=28212"	tSKAYLTVLGVPEKPqISGFSsPVMEGDLMQLtcK	c34: Carbamidomethyl (+57.02)	t1: Phospho (+79.97), q16: Deamidated (+0.98), s22: Phospho (+79.97), t33: Phospho (+79.97)	t1, s22, t33	1351.61	3	6862.72	3296.68	3200	64000	113	t113,s134,t145	CADM2_MOUSEt113,s134,t145	#N/A	1.03021	-4.27899	-4.27899	3.81269	3.81269	CADM2_MOUSE	#N/A
Protein Tns1 OS=Mus musculus GN=Tns1 PE=1 SV=1	E9Q0S6_MOUSE	201381	042516ESB10mgSuperOmicsTiO2MGland2.6005.6005.2 File:"042516ESB10mgSuperOmicsTiO2MGland2.raw", NativeID:"controllerType=0 controllerNumber=1 scan=6005"	AAsDGQYEnQSPEATSPR		s3: Phospho (+79.97), n9: Deamidated (+0.98)	s3	994.908	2	2022.57	6000	871.679	17433.6	1052	s1054	E9Q0S6_MOUSEs1054	#N/A	6.88327	-1.53883	-1.53883	3.83706	3.83706	E9Q0S6_MOUSE	-4.21124
Protein transport protein Sec31A OS=Mus musculus GN=Sec31a PE=1 SV=2	SC31A_MOUSE	133572	042516ESB10mgSuperOmicsTiO2BreastTumor2.25762.25762.3 File:"042516ESB10mgSuperOmicsTiO2BreastTumor2.raw", NativeID:"controllerType=0 controllerNumber=1 scan=25762"	ALDVNIFQtNLVASGAnESEIYIWDLnnFATPmTPGAK		t9: Phospho (+79.97), n17: Deamidated (+0.98), n27: Deamidated (+0.98), n28: Deamidated (+0.98), m33: Oxidation (+15.99)	t9	1408.65	3	6268.09	3849.37	3200	64000	127	t135	SC31A_MOUSEt135	#N/A	1.20293	-4.05538	-4.05538	3.84815	3.84815	SC31A_MOUSE	0.0928559
Periodic tryptophan protein 1 homolog OS=Mus musculus GN=Pwp1 PE=1 SV=1	PWP1_MOUSE	55586.6	042516ESB10mgSuperOmicsTiO2BreastTumor3.9187.9187.3 File:"042516ESB10mgSuperOmicsTiO2BreastTumor3.raw", NativeID:"controllerType=0 controllerNumber=1 scan=9187"	LQEEGGsEEEEAGnPSEDGmqSGPTqAPPR		s7: Phospho (+79.97), n14: Deamidated (+0.98), m20: Oxidation (+15.99), q21: Deamidated (+0.98), q26: Deamidated (+0.98)	s7	1071.44	3	2479.4	4104.92	3200	64000	43	s49	PWP1_MOUSEs49	#N/A	1.28279	-3.96265	-2.76752	3.86362	4.10843	PWP1_MOUSE	3.03114
Myc box-dependent-interacting protein 1 OS=Mus musculus GN=Bin1 PE=1 SV=1	BIN1_MOUSE	64469.8	042516ESB10mgSuperOmicsTiO2MGland7.8035.8035.2 File:"042516ESB10mgSuperOmicsTiO2MGland7.raw", NativeID:"controllerType=0 controllerNumber=1 scan=8035"	SPSPPPDGSPAAtPEIR		t13: Phospho (+79.97)	t13	878.902	2	2636.49	6000	1340.97	26819.4	296	t308	BIN1_MOUSEt308	#N/A	4.47437	-2.16024	-2.16024	3.86575	3.86575	BIN1_MOUSE	3.18624
Ribosome biogenesis protein BOP1 OS=Mus musculus GN=Bop1 PE=1 SV=1	BOP1_MOUSE	82545.9	042516ESB10mgSuperOmicsTiO2MGland4.27920.27920.3 File:"042516ESB10mgSuperOmicsTiO2MGland4.raw", NativeID:"controllerType=0 controllerNumber=1 scan=27920"	GDyLAVVLSSQEHtQVLLHQVSR		y3: Phospho (+79.97), t14: Phospho (+79.97)	y3, t14	914.101	3	7142.57	6000	1346.89	26937.8	532	y534,t545	BOP1_MOUSEy534,t545	#N/A	4.45471	-2.1666	-2.1666	3.8661	3.8661	BOP1_MOUSE	3.25454
Torsin-1A-interacting protein 1 OS=Mus musculus GN=Tor1aip1 PE=1 SV=3	TOIP1_MOUSE	66781.8	042516ESB10mgSuperOmicsTiO2MGland5.7156.7156.3 File:"042516ESB10mgSuperOmicsTiO2MGland5.raw", NativeID:"controllerType=0 controllerNumber=1 scan=7156"	RsARLEqHSqqPqLsPATSGR		s2: Phospho (+79.97), q7: Deamidated (+0.98), q10: Deamidated (+0.98), q11: Deamidated (+0.98), q13: Deamidated (+0.98), s15: Phospho (+79.97)	s2, s15	833.361	3	2580.28	6000	1473.57	29471.4	126	s127,s140	TOIP1_MOUSEs127,s140	#N/A	4.07174	-2.29628	-2.29628	3.87353	3.87353	TOIP1_MOUSE	3.94248
Tumor necrosis factor receptor superfamily member 11B OS=Mus musculus GN=Tnfrsf11b PE=1 SV=1	TR11B_MOUSE	45923.1	042016ESB10mgSuperOmicsTiO2MGland1.20238.20238.3 File:"042016ESB10mgSuperOmicsTiO2MGland1.raw", NativeID:"controllerType=0 controllerNumber=1 scan=20238"	HLGHSnLtTEqLLALMEsLPGKKIsPEEIER		n6: Deamidated (+0.98), t8: Phospho (+79.97), q11: Deamidated (+0.98), s18: Phospho (+79.97), s25: Phospho (+79.97)	t8, s18, s25	1238.57	3	4898.01	6000	1817.41	36348.2	284	t291,s301,s308	TR11B_MOUSEt291,s301,s308	#N/A	3.3014	-2.59885	-2.59885	3.89306	3.89306	TR11B_MOUSE	#N/A
Guanine nucleotide-binding protein G(s) subunit alpha isoforms XLas OS=Mus musculus GN=Gnas PE=1 SV=1	GNAS1_MOUSE	121506	042016ESB10mgSuperOmicsTiO2MGland1.30990.30990.3 File:"042016ESB10mgSuperOmicsTiO2MGland1.raw", NativeID:"controllerType=0 controllerNumber=1 scan=30990"	EPtTRAVPSARAHPAAGAVPGAPAMSASAR		t3: Phospho (+79.97)	t3	979.481	3	7377.16	6000	1845.54	36910.8	531	t533	GNAS1_MOUSEt533	#N/A	3.25108	-2.62101	-2.62101	3.89462	3.89462	GNAS1_MOUSE	-0.959462
Nucleolar RNA helicase 2 OS=Mus musculus GN=Ddx21 PE=1 SV=3	DDX21_MOUSE	93553.3	042516ESB10mgSuperOmicsTiO2BreastTumor1.3744.3744.2 File:"042516ESB10mgSuperOmicsTiO2BreastTumor1.raw", NativeID:"controllerType=0 controllerNumber=1 scan=3744"	SNSSDAPGEESsSETEK		s12: Phospho (+79.97)	s12	910.84	2	1165.48	4671.91	3200	64000	233	s244	DDX21_MOUSEs244	#N/A	1.45997	-3.77599	-2.36533	3.89608	4.22883	DDX21_MOUSE	3.9463
Hormone-sensitive lipase OS=Mus musculus GN=Lipe PE=1 SV=2	LIPS_MOUSE	83349.8	042516ESB10mgSuperOmicsTiO2MGland4.16982.16982.2 File:"042516ESB10mgSuperOmicsTiO2MGland4.raw", NativeID:"controllerType=0 controllerNumber=1 scan=16982"	SVsEAALAQPEGLLGTDTLKK		s3: Phospho (+79.97)	s3	1104.56	2	4609.31	6000	2027.68	40553.6	557	s559	LIPS_MOUSEs559	#N/A	2.95905	-2.7568	-4.7514	3.90459	4.17799	LIPS_MOUSE	-4.80467
AP2-associated protein kinase 1 OS=Mus musculus GN=Aak1 PE=1 SV=2	AAK1_MOUSE	103346	042516ESB10mgSuperOmicsTiO2BreastTumor3.20077.20077.3 File:"042516ESB10mgSuperOmicsTiO2BreastTumor3.raw", NativeID:"controllerType=0 controllerNumber=1 scan=20077"	ILSDVTHsAVFGVPASK		s8: Phospho (+79.97)	s8	603.303	3	4999.16	44628.1	3200	64000	633	s640	AAK1_MOUSEs640	#N/A	13.9463	-0.52012	-0.52012	4.67968	4.67968	AAK1_MOUSE	-2.03488
Histone H1.4 OS=Mus musculus GN=Hist1h1e PE=1 SV=2	H14_MOUSE	21978.9	042516ESB10mgSuperOmicsTiO2BreastTumor10.8658.8658.2 File:"042516ESB10mgSuperOmicsTiO2BreastTumor10.raw", NativeID:"controllerType=0 controllerNumber=1 scan=8658"	sETAPAAPAAPAPAEKtPVK		n-term: Acetyl (+42.01), t17: Phospho (+79.97)	t17	1013.5	2	2538.36	7179.73	935.829	18716.6	2	t18	H14_MOUSEt18	13	7.67205	-1.38232	2.06641	3.90932	4.90672	H14_MOUSE	-0.705224
Transcriptional regulator ATRX OS=Mus musculus GN=Atrx PE=1 SV=3	ATRX_MOUSE	278590	042516ESB10mgSuperOmicsTiO2BreastTumor3.6726.6726.2 File:"042516ESB10mgSuperOmicsTiO2BreastTumor3.raw", NativeID:"controllerType=0 controllerNumber=1 scan=6726"	YVEsDDEKPTDENVNEK		s4: Phospho (+79.97)	s4	1045.93	2	1898.98	5013.41	3200	64000	89	s92	ATRX_MOUSEs92	#N/A	1.56669	-3.67421	-1.94047	3.91452	4.33559	ATRX_MOUSE	0.426591
Lamin-B1 OS=Mus musculus GN=Lmnb1 PE=1 SV=3	LMNB1_MOUSE	66786.7	042516ESB10mgSuperOmicsTiO2BreastTumor7.4002.4002.1 File:"042516ESB10mgSuperOmicsTiO2BreastTumor7.raw", NativeID:"controllerType=0 controllerNumber=1 scan=4002"	LSPsPSSR		s4: Phospho (+79.97)	s4	910.402	1	1187.41	5034.34	3200	64000	391	s394	LMNB1_MOUSEs394	#N/A	1.57323	-3.6682	-3.6682	3.91563	3.91563	LMNB1_MOUSE	-0.113413
Lamin-B2 OS=Mus musculus GN=Lmnb2 PE=1 SV=2	LMNB2_MOUSE	67318.5	042516ESB10mgSuperOmicsTiO2BreastTumor7.4002.4002.1 File:"042516ESB10mgSuperOmicsTiO2BreastTumor7.raw", NativeID:"controllerType=0 controllerNumber=1 scan=4002"	LSPsPSSR		s4: Phospho (+79.97)	s4	910.402	1	1187.41	5034.34	3200	64000	382	s385	LMNB2_MOUSEs385	#N/A	1.57323	-3.6682	-3.6682	3.91563	3.91563	LMNB2_MOUSE	-0.235074
DNA (cytosine-5)-methyltransferase 1 OS=Mus musculus GN=Dnmt1 PE=1 SV=5	DNMT1_MOUSE	183192	042516ESB10mgSuperOmicsTiO2BreastTumor10.10776.10776.2 File:"042516ESB10mgSuperOmicsTiO2BreastTumor10.raw", NativeID:"controllerType=0 controllerNumber=1 scan=10776"	SDSDTLSVETsPSSVATR		s11: Phospho (+79.97)	s11	959.917	2	3068.04	5102.47	3200	64000	140	s150	DNMT1_MOUSEs150	#N/A	1.59452	-3.6488	-3.6488	3.91921	3.91921	DNMT1_MOUSE	2.89326
Transcriptional activator protein Pur-beta OS=Mus musculus GN=Purb PE=1 SV=3	PURB_MOUSE	33902.5	042516ESB10mgSuperOmicsTiO2BreastTumor3.4922.4922.2 File:"042516ESB10mgSuperOmicsTiO2BreastTumor3.raw", NativeID:"controllerType=0 controllerNumber=1 scan=4922"	RGGGSGGGDEsEGEEVDED		s11: Phospho (+79.97)	s11	959.334	2	1465.31	5178.35	3200	64000	306	s316	PURB_MOUSEs316	#N/A	1.61823	-3.62751	-2.47381	3.92316	4.17578	PURB_MOUSE	0.323827
Lysine--tRNA ligase OS=Mus musculus GN=Kars PE=1 SV=1	SYK_MOUSE	67841.9	042516ESB10mgSuperOmicsTiO2BreastTumor3.8369.8369.2 File:"042516ESB10mgSuperOmicsTiO2BreastTumor3.raw", NativeID:"controllerType=0 controllerNumber=1 scan=8369"	KETAATTETPEsTEASPSV		s12: Phospho (+79.97)	s12	1008.44	2	2286.01	5188.91	3200	64000	577	s588	SYK_MOUSEs588	#N/A	1.62153	-3.62457	-3.62457	3.92371	3.92371	SYK_MOUSE	1.86528
Desmoplakin OS=Mus musculus GN=Dsp PE=1 SV=1	DESP_MOUSE	332920	042516ESB10mgSuperOmicsTiO2BreastTumor1.27500.27500.2 File:"042516ESB10mgSuperOmicsTiO2BreastTumor1.raw", NativeID:"controllerType=0 controllerNumber=1 scan=27500"	SSsLSDPLEESSPIAAIFDTENLEK		s3: Phospho (+79.97)	s3	1380.14	2	6698.49	5204.82	3200	64000	2618	s2620	DESP_MOUSEs2620	#N/A	1.62651	-3.62015	-2.00952	3.92453	4.30237	DESP_MOUSE	-1.83704
Hornerin OS=Mus musculus GN=Hrnr PE=2 SV=1	HORN_MOUSE	247574	042516ESB10mgSuperOmicsTiO2BreastTumor1.8012.8012.3 File:"042516ESB10mgSuperOmicsTiO2BreastTumor1.raw", NativeID:"controllerType=0 controllerNumber=1 scan=8012"	QGSGqGqASGsGRYGAsSGQTSGcRSGQSTR	c24: Carbamidomethyl (+57.02)	q5: Deamidated (+0.98), q7: Deamidated (+0.98), s11: Phospho (+79.97), s17: Phospho (+79.97)	s11, s17	1056.42	3	2199.77	5211.88	3200	64000	1261	s1271,s1277	HORN_MOUSEs1271,s1277	#N/A	1.62871	-3.6182	-3.6182	3.92489	3.92489	HORN_MOUSE	#N/A
Syntaxin-16 OS=Mus musculus GN=Stx16 PE=1 SV=3	STX16_MOUSE	37080.3	042516ESB10mgSuperOmicsTiO2MGland7.20278.20278.3 File:"042516ESB10mgSuperOmicsTiO2MGland7.raw", NativeID:"controllerType=0 controllerNumber=1 scan=20278"	QIVqsIsDLNEIFRDLGAMIVEQGTVLDR		q4: Deamidated (+0.98), s5: Phospho (+79.97), s7: Phospho (+79.97)	s5, s7	1141.21	3	5522.19	6000	2542.09	50841.8	243	s247,s249	STX16_MOUSEs247,s249	#N/A	2.36026	-3.08298	-3.08298	3.93156	3.93156	STX16_MOUSE	1.61273
MCG5732 OS=Mus musculus GN=Gm4978 PE=4 SV=2	F6VBB8_MOUSE	30037	042516ESB10mgSuperOmicsTiO2MGland9.18493.18493.3 File:"042516ESB10mgSuperOmicsTiO2MGland9.raw", NativeID:"controllerType=0 controllerNumber=1 scan=18493"	DAGKGnIPTKRPPVLQAGVNTVttLVEnK		n6: Deamidated (+0.98), t23: Phospho (+79.97), t24: Phospho (+79.97), n28: Deamidated (+0.98)	t23, t24	1060.53	3	5219.86	6000	2610.99	52219.8	123	t145,t146	F6VBB8_MOUSEt145,t146	#N/A	2.29798	-3.12156	-3.12156	3.93505	3.93505	F6VBB8_MOUSE	2.94729
Methyl-CpG-binding protein 2 OS=Mus musculus GN=Mecp2 PE=1 SV=1	MECP2_MOUSE	52308.1	042516ESB10mgSuperOmicsTiO2BreastTumor9.8076.8076.2 File:"042516ESB10mgSuperOmicsTiO2BreastTumor9.raw", NativeID:"controllerType=0 controllerNumber=1 scan=8076"	AETSESSGSAPAVPEASAsPK		s19: Phospho (+79.97)	s19	1020.44	2	2244.13	5611	3200	64000	62	s80	MECP2_MOUSEs80	#N/A	1.75344	-3.51174	-2.40685	3.94503	4.19075	MECP2_MOUSE	-3.66006
Thyroid hormone receptor-associated protein 3 OS=Mus musculus GN=Thrap3 PE=1 SV=1	TR150_MOUSE	108181	042516ESB10mgSuperOmicsTiO2BreastTumor6.2181.2181.1 File:"042516ESB10mgSuperOmicsTiO2BreastTumor6.raw", NativeID:"controllerType=0 controllerNumber=1 scan=2181"	KsPEIHR		s2: Phospho (+79.97)	s2	946.45	1	727.284	5643.91	3200	64000	668	s669	TR150_MOUSEs669	#N/A	1.76372	-3.50331	-1.36726	3.94664	4.49841	TR150_MOUSE	2.28334
Prostaglandin E synthase 3 OS=Mus musculus GN=Ptges3 PE=1 SV=1	TEBP_MOUSE	18721.9	042516ESB10mgSuperOmicsTiO2BreastTumor10.11360.11360.2 File:"042516ESB10mgSuperOmicsTiO2BreastTumor10.raw", NativeID:"controllerType=0 controllerNumber=1 scan=11360"	DWEDDsDEDmSNFDR		s6: Phospho (+79.97), m10: Oxidation (+15.99)	s6	986.316	2	3211.07	5650.84	3200	64000	108	s113	TEBP_MOUSEs113	#N/A	1.76589	-3.50153	-1.26548	3.94698	4.48725	TEBP_MOUSE	1.7469
Probable ATP-dependent RNA helicase DDX46 OS=Mus musculus GN=Ddx46 PE=1 SV=2	DDX46_MOUSE	117452	042516ESB10mgSuperOmicsTiO2MGland2.14657.14657.3 File:"042516ESB10mgSuperOmicsTiO2MGland2.raw", NativeID:"controllerType=0 controllerNumber=1 scan=14657"	RGAEIIVcTPGRmIDmLAAnsGR	c8: Carbamidomethyl (+57.02)	m13: Oxidation (+15.99), m16: Oxidation (+15.99), n20: Deamidated (+0.98), s21: Phospho (+79.97)	s21	867.737	3	4235.7	6000	2875.91	57518.2	494	s514	DDX46_MOUSEs514	#N/A	2.0863	-3.26098	-3.26098	3.94821	3.94821	DDX46_MOUSE	3.20334
Protein Ahnak OS=Mus musculus GN=Ahnak PE=1 SV=1	E9Q616_MOUSE	604257	042516ESB10mgSuperOmicsTiO2MGland6.9959.9959.2 File:"042516ESB10mgSuperOmicsTiO2MGland6.raw", NativeID:"controllerType=0 controllerNumber=1 scan=9959"	LPSGsGPASPTtGSAVDIR		s5: Phospho (+79.97), t12: Phospho (+79.97)	s5, t12	965.424	2	3209.03	6000	2919.04	58380.8	209	s213,t220	E9Q616_MOUSEs213,t220	#N/A	2.05547	-3.28246	-3.28246	3.95032	3.95032	E9Q616_MOUSE	-1.76794
Protein Krt78 OS=Mus musculus GN=Krt78 PE=1 SV=1	E9Q0F0_MOUSE	112258	042516ESB10mgSuperOmicsTiO2MGland8.22548.22548.3 File:"042516ESB10mgSuperOmicsTiO2MGland8.raw", NativeID:"controllerType=0 controllerNumber=1 scan=22548"	GSGGQVtIPGRGSGGqVtIPGR		t7: Phospho (+79.97), q16: Deamidated (+0.98), t18: Phospho (+79.97)	t7, t18	733.669	3	6383.23	6000	2927.97	58559.4	539	t545,t556	E9Q0F0_MOUSEt545,t556	#N/A	2.0492	-3.28687	-3.28687	3.95075	3.95075	E9Q0F0_MOUSE	-2.25654
Desmoplakin OS=Mus musculus GN=Dsp PE=1 SV=1	DESP_MOUSE	332920	042516ESB10mgSuperOmicsTiO2BreastTumor3.27473.27473.2 File:"042516ESB10mgSuperOmicsTiO2BreastTumor3.raw", NativeID:"controllerType=0 controllerNumber=1 scan=27473"	SSSLsDPLEESSPIAAIFDTENLEK		s5: Phospho (+79.97)	s5	1380.63	2	6701.38	5740.25	3200	64000	2618	s2622	DESP_MOUSEs2622	#N/A	1.79383	-3.47889	-2.0383	3.95135	4.28689	DESP_MOUSE	-1.83704
Serum deprivation-response protein OS=Mus musculus GN=Sdpr PE=1 SV=3	SDPR_MOUSE	46763.6	042516ESB10mgSuperOmicsTiO2MGland6.16071.16071.3 File:"042516ESB10mgSuperOmicsTiO2MGland6.raw", NativeID:"controllerType=0 controllerNumber=1 scan=16071"	GNNSAVGsNADLTIEEDEEEEPVALQQAQQVR		s8: Phospho (+79.97)	s8	1174.53	3	4705	6000	2996	59920	356	s363	SDPR_MOUSEs363	#N/A	2.00267	-3.32	-3.32	3.95405	3.95405	SDPR_MOUSE	-3.74578
Hormone-sensitive lipase OS=Mus musculus GN=Lipe PE=1 SV=2	LIPS_MOUSE	83349.8	042516ESB10mgSuperOmicsTiO2MGland5.15239.15239.2 File:"042516ESB10mgSuperOmicsTiO2MGland5.raw", NativeID:"controllerType=0 controllerNumber=1 scan=15239"	SVsEAALAQPEGLLGTDTLKK		s3: Phospho (+79.97)	s3	1104.56	2	4711.63	6000	3006.23	60124.6	557	s559	LIPS_MOUSEs559	#N/A	1.99586	-3.32492	-4.7514	3.95454	4.17799	LIPS_MOUSE	-4.80467
CCAAT/enhancer-binding protein beta OS=Mus musculus GN=Cebpb PE=1 SV=1	CEBPB_MOUSE	31447.2	042516ESB10mgSuperOmicsTiO2BreastTumor10.12940.12940.3 File:"042516ESB10mgSuperOmicsTiO2BreastTumor10.raw", NativeID:"controllerType=0 controllerNumber=1 scan=12940"	AYLGYQATPSGSSGSLSTSSSSsPPGTPSPADAK		s23: Phospho (+79.97)	s23	1094.16	3	3600.01	5967.62	3200	64000	162	s184	CEBPB_MOUSEs184	#N/A	1.86488	-3.42284	-3.42284	3.96226	3.96226	CEBPB_MOUSE	2.9436
Protein scribble homolog OS=Mus musculus GN=Scrib PE=1 SV=2	SCRIB_MOUSE	174062	042516ESB10mgSuperOmicsTiO2BreastTumor2.25188.25188.3 File:"042516ESB10mgSuperOmicsTiO2BreastTumor2.raw", NativeID:"controllerType=0 controllerNumber=1 scan=25188"	LAEAPSPAPTPSPTPLEDFGLqTSASPGRLsPDFVEELR		q22: Deamidated (+0.98), s31: Phospho (+79.97)	s31	1387.01	3	6135.19	5993.6	3200	64000	1518	s1548	SCRIB_MOUSEs1548	#N/A	1.873	-3.41658	-2.90778	3.96349	4.07457	SCRIB_MOUSE	1.3212
AP2-associated protein kinase 1 OS=Mus musculus GN=Aak1 PE=1 SV=2	AAK1_MOUSE	103346	042516ESB10mgSuperOmicsTiO2BreastTumor4.20148.20148.3 File:"042516ESB10mgSuperOmicsTiO2BreastTumor4.raw", NativeID:"controllerType=0 controllerNumber=1 scan=20148"	ILSDVtHSAVFGVPASK		t6: Phospho (+79.97)	t6	603.304	3	4970.71	65695.9	3200	64000	633	t638	AAK1_MOUSEt638	#N/A	20.53	0.0377314	0.0377314	4.83819	4.83819	AAK1_MOUSE	-2.03488
Matrin-3 OS=Mus musculus GN=Matr3 PE=1 SV=1	MATR3_MOUSE	94633.8	042516ESB10mgSuperOmicsTiO2BreastTumor3.2889.2889.1 File:"042516ESB10mgSuperOmicsTiO2BreastTumor3.raw", NativeID:"controllerType=0 controllerNumber=1 scan=2889"	SYsPDGK		s3: Phospho (+79.97)	s3	833.307	1	933.492	6172.83	3200	64000	596	s598	MATR3_MOUSEs598	#N/A	1.92901	-3.37407	-1.77298	3.97187	4.35358	MATR3_MOUSE	1.20241
Spectrin beta chain, non-erythrocytic 1 OS=Mus musculus GN=Sptbn1 PE=1 SV=2	SPTB2_MOUSE	274228	042516ESB10mgSuperOmicsTiO2MGland4.7826.7826.2 File:"042516ESB10mgSuperOmicsTiO2MGland4.raw", NativeID:"controllerType=0 controllerNumber=1 scan=7826"	GDQVsQnGLPAEQGSPR		s5: Phospho (+79.97), n7: Deamidated (+0.98)	s5	910.894	2	2421.66	6000	3481.76	69635.2	2123	s2127	SPTB2_MOUSEs2127	#N/A	1.72327	-3.53678	-3.73832	3.97689	4.00107	SPTB2_MOUSE	-1.1824
Hormone-sensitive lipase OS=Mus musculus GN=Lipe PE=1 SV=2	LIPS_MOUSE	83349.8	042516ESB10mgSuperOmicsTiO2MGland5.15069.15069.2 File:"042516ESB10mgSuperOmicsTiO2MGland5.raw", NativeID:"controllerType=0 controllerNumber=1 scan=15069"	SVsEAALAQPEGLLGTDTLKK		s3: Phospho (+79.97)	s3	1104.56	2	4672.59	6000	3526.25	70525	557	s559	LIPS_MOUSEs559	#N/A	1.70152	-3.5551	-4.7514	3.97892	4.17799	LIPS_MOUSE	-4.80467
Hormone-sensitive lipase OS=Mus musculus GN=Lipe PE=1 SV=2	LIPS_MOUSE	83349.8	042516ESB10mgSuperOmicsTiO2MGland5.17231.17231.2 File:"042516ESB10mgSuperOmicsTiO2MGland5.raw", NativeID:"controllerType=0 controllerNumber=1 scan=17231"	SVsEAALAQPEGLLGTDTLK		s3: Phospho (+79.97)	s3	1040.52	2	5176.44	6000	3543.34	70866.8	557	s559	LIPS_MOUSEs559	#N/A	1.69332	-3.56208	-4.7514	3.9797	4.17799	LIPS_MOUSE	-4.80467
Protein Nbas OS=Mus musculus GN=Nbas PE=1 SV=1	E9Q411_MOUSE	265780	042516ESB10mgSuperOmicsTiO2BreastTumor1.6820.6820.2 File:"042516ESB10mgSuperOmicsTiO2BreastTumor1.raw", NativeID:"controllerType=0 controllerNumber=1 scan=6820"	AGEEDEGEVDSDsDPETSAK		s13: Phospho (+79.97)	s13	1073.89	2	1920.87	6475.41	3200	64000	462	s474	E9Q411_MOUSEs474	#N/A	2.02357	-3.30503	-3.30503	3.98567	3.98567	E9Q411_MOUSE	2.54566
N-chimaerin OS=Mus musculus GN=Chn1 PE=1 SV=2	CHIN_MOUSE	53194.6	042516ESB10mgSuperOmicsTiO2MGland5.11309.11309.3 File:"042516ESB10mgSuperOmicsTiO2MGland5.raw", NativeID:"controllerType=0 controllerNumber=1 scan=11309"	IMDPDEqLEtLHEALR		q7: Deamidated (+0.98), t10: Phospho (+79.97)	t10	664.632	3	3752.87	6000	3847.05	76941	369	t378	CHIN_MOUSEt378	#N/A	1.55964	-3.68072	-3.68072	3.99331	3.99331	CHIN_MOUSE	#N/A
Spectrin beta chain, non-erythrocytic 1 OS=Mus musculus GN=Sptbn1 PE=1 SV=2	SPTB2_MOUSE	274228	042516ESB10mgSuperOmicsTiO2MGland3.7262.7262.2 File:"042516ESB10mgSuperOmicsTiO2MGland3.raw", NativeID:"controllerType=0 controllerNumber=1 scan=7262"	GDQVsQnGLPAEQGSPR		s5: Phospho (+79.97), n7: Deamidated (+0.98)	s5	910.895	2	2350.51	6000	3860.48	77209.6	2123	s2127	SPTB2_MOUSEs2127	#N/A	1.55421	-3.68575	-3.73832	3.9939	4.00107	SPTB2_MOUSE	-1.1824
A-kinase anchor protein 12 OS=Mus musculus GN=Akap12 PE=1 SV=1	AKA12_MOUSE	180688	042516ESB10mgSuperOmicsTiO2BreastTumor4.7971.7971.2 File:"042516ESB10mgSuperOmicsTiO2BreastTumor4.raw", NativeID:"controllerType=0 controllerNumber=1 scan=7971"	GPSEAPQEAEAEEGATsDGEK		s17: Phospho (+79.97)	s17	1085.43	2	2161.41	6669.02	3200	64000	568	s584	AKA12_MOUSEs584	#N/A	2.08407	-3.26253	-3.26253	3.99427	3.99427	AKA12_MOUSE	-0.871795
Perilipin-4 OS=Mus musculus GN=Plin4 PE=1 SV=2	PLIN4_MOUSE	139412	042516ESB10mgSuperOmicsTiO2BreastTumor3.23973.23973.3 File:"042516ESB10mgSuperOmicsTiO2BreastTumor3.raw", NativeID:"controllerType=0 controllerNumber=1 scan=23973"	DtVtTGLTGAAnVAKETVQmGLDTSKnILmDTK		t2: Phospho (+79.97), t4: Phospho (+79.97), n12: Deamidated (+0.98), m20: Oxidation (+15.99), n27: Deamidated (+0.98), m30: Oxidation (+15.99)	t2, t4	1206.55	3	5896.24	6709.63	3200	64000	957	t958,t960	PLIN4_MOUSEt958,t960	#N/A	2.09676	-3.25377	-3.25377	3.99606	3.99606	PLIN4_MOUSE	-5.23321
RAC-beta serine/threonine-protein kinase OS=Mus musculus GN=Akt2 PE=1 SV=1	AKT2_MOUSE	55743.3	042516ESB10mgSuperOmicsTiO2BreastTumor7.24939.24939.3 File:"042516ESB10mgSuperOmicsTiO2BreastTumor7.raw", NativeID:"controllerType=0 controllerNumber=1 scan=24939"	YFDDEFTAqSITItPPDRYDSLDPLELDQR		q9: Deamidated (+0.98), t14: Phospho (+79.97)	t14	1214.55	3	6023.54	21350.6	3200	64000	438	t451	AKT2_MOUSEt451	#N/A	6.67206	-1.5838	-1.5838	4.39006	4.39006	AKT2_MOUSE	#N/A
Alpha-protein kinase 1 OS=Mus musculus GN=Alpk1 PE=2 SV=2	ALPK1_MOUSE	136135	042516ESB10mgSuperOmicsTiO2BreastTumor4.8325.8325.3 File:"042516ESB10mgSuperOmicsTiO2BreastTumor4.raw", NativeID:"controllerType=0 controllerNumber=1 scan=8325"	AAFGLTTVHsR		s10: Phospho (+79.97)	s10	413.869	3	2243.39	57090.3	3200	64000	357	s366	ALPK1_MOUSEs366	#N/A	17.8407	-0.164826	-0.164826	4.78025	4.78025	ALPK1_MOUSE	#N/A
Protein Numa1 OS=Mus musculus GN=Numa1 PE=1 SV=1	E9Q7G0_MOUSE	235630	042516ESB10mgSuperOmicsTiO2BreastTumor7.29374.29374.3 File:"042516ESB10mgSuperOmicsTiO2BreastTumor7.raw", NativeID:"controllerType=0 controllerNumber=1 scan=29374"	FLEIQRIASSSsEnnFLSGSPSSPMGDILqTPqFqMR		s12: Phospho (+79.97), n14: Deamidated (+0.98), n15: Deamidated (+0.98), q30: Deamidated (+0.98), q33: Deamidated (+0.98), q35: Deamidated (+0.98)	s12	1395.63	3	7040.08	6812.89	3200	64000	179	s190	E9Q7G0_MOUSEs190	#N/A	2.12903	-3.23173	-3.23173	4.00056	4.00056	E9Q7G0_MOUSE	0.760276
DNA (cytosine-5)-methyltransferase 1 OS=Mus musculus GN=Dnmt1 PE=1 SV=5	DNMT1_MOUSE	183192	042516ESB10mgSuperOmicsTiO2BreastTumor4.7250.7250.2 File:"042516ESB10mgSuperOmicsTiO2BreastTumor4.raw", NativeID:"controllerType=0 controllerNumber=1 scan=7250"	EADDDEEADDDVSEmPsPK		m15: Oxidation (+15.99), s17: Phospho (+79.97)	s17	1095.88	2	1992.11	6820	3200	64000	701	s717	DNMT1_MOUSEs717	#N/A	2.13125	-3.23023	-3.22382	4.00087	4.00218	DNMT1_MOUSE	2.89326
Ubiquitin carboxyl-terminal hydrolase 34 OS=Mus musculus GN=Usp34 PE=1 SV=3	UBP34_MOUSE	408216	042516ESB10mgSuperOmicsTiO2BreastTumor2.15146.15146.2 File:"042516ESB10mgSuperOmicsTiO2BreastTumor2.raw", NativeID:"controllerType=0 controllerNumber=1 scan=15146"	DSSIIDPGTEQDLPsPENSSVK		s15: Phospho (+79.97)	s15	1198.53	2	3818.74	6827.02	3200	64000	3429	s3443	UBP34_MOUSEs3443	#N/A	2.13344	-3.22874	-3.22874	4.00117	4.00117	UBP34_MOUSE	1.70398
Protein Ahnak OS=Mus musculus GN=Ahnak PE=1 SV=1	E9Q616_MOUSE	604257	042516ESB10mgSuperOmicsTiO2MGland5.6227.6227.2 File:"042516ESB10mgSuperOmicsTiO2MGland5.raw", NativeID:"controllerType=0 controllerNumber=1 scan=6227"	GGVTGsPEASISGSK		s6: Phospho (+79.97)	s6	707.316	2	2289.45	6000	4059.52	81190.4	5499	s5504	E9Q616_MOUSEs5504	#N/A	1.47801	-3.75827	-4.05075	4.00258	4.04249	E9Q616_MOUSE	-1.76794
DNA (cytosine-5)-methyltransferase 1 OS=Mus musculus GN=Dnmt1 PE=1 SV=5	DNMT1_MOUSE	183192	042516ESB10mgSuperOmicsTiO2BreastTumor3.10328.10328.2 File:"042516ESB10mgSuperOmicsTiO2BreastTumor3.raw", NativeID:"controllerType=0 controllerNumber=1 scan=10328"	EADDDEEADDDVSEMPsPK		s17: Phospho (+79.97)	s17	1087.89	2	2743.81	6880.81	3200	64000	701	s717	DNMT1_MOUSEs717	#N/A	2.15025	-3.21742	-3.22382	4.0035	4.00218	DNMT1_MOUSE	2.89326
Kinesin-like protein KIF26B OS=Mus musculus GN=Kif26b PE=1 SV=3	KI26B_MOUSE	225514	042516ESB10mgSuperOmicsTiO2BreastTumor8.31173.31173.3 File:"042516ESB10mgSuperOmicsTiO2BreastTumor8.raw", NativeID:"controllerType=0 controllerNumber=1 scan=31173"	TLSFSTKSLPQSVGqSSnLPPSGKHmSWstQsLSR		q15: Deamidated (+0.98), n18: Deamidated (+0.98), m26: Oxidation (+15.99), s29: Phospho (+79.97), t30: Phospho (+79.97), s32: Phospho (+79.97)	s29, t30, s32	1336.25	3	7442.02	6903.66	3200	64000	1761	s1789,t1790,s1792	KI26B_MOUSEs1789,t1790,s1792	#N/A	2.15739	-3.21264	-3.21264	4.00448	4.00448	KI26B_MOUSE	#N/A
Transcriptional activator protein Pur-beta OS=Mus musculus GN=Purb PE=1 SV=3	PURB_MOUSE	33902.5	042516ESB10mgSuperOmicsTiO2BreastTumor7.5443.5443.2 File:"042516ESB10mgSuperOmicsTiO2BreastTumor7.raw", NativeID:"controllerType=0 controllerNumber=1 scan=5443"	RGGGsGGGDESEGEEVDED		s5: Phospho (+79.97)	s5	959.833	2	1531.05	7007.4	3200	64000	306	s310	PURB_MOUSEs310	#N/A	2.18981	-3.19112	-2.92091	4.00892	4.06787	PURB_MOUSE	0.323827
Heterogeneous nuclear ribonucleoprotein K OS=Mus musculus GN=Hnrnpk PE=1 SV=1	HNRPK_MOUSE	50978.5	042516ESB10mgSuperOmicsTiO2BreastTumor3.25289.25289.3 File:"042516ESB10mgSuperOmicsTiO2BreastTumor3.raw", NativeID:"controllerType=0 controllerNumber=1 scan=25289"	IIPTLEEGLQLPSPtATSQLPLESDAVEcLnYqHYK	c29: Carbamidomethyl (+57.02)	t15: Phospho (+79.97), n31: Deamidated (+0.98), q33: Deamidated (+0.98)	t15	1379.67	3	6198.22	7057.64	3200	64000	104	t118	HNRPK_MOUSEt118	#N/A	2.20551	-3.18081	-2.90273	4.01105	4.07193	HNRPK_MOUSE	0.0457539
Myosin-11 OS=Mus musculus GN=Myh11 PE=1 SV=1	MYH11_MOUSE	227033	042516ESB10mgSuperOmicsTiO2MGland3.5265.5265.2 File:"042516ESB10mgSuperOmicsTiO2MGland3.raw", NativeID:"controllerType=0 controllerNumber=1 scan=5265"	VIENTDGsEEEmDAR		s8: Phospho (+79.97), m12: Oxidation (+15.99)	s8	895.841	2	1830.64	6000	4290.97	85819.4	1947	s1954	MYH11_MOUSEs1954	#N/A	1.39829	-3.83827	-3.83827	4.01246	4.01246	MYH11_MOUSE	-0.423503
Heterogeneous nuclear ribonucleoprotein K OS=Mus musculus GN=Hnrnpk PE=1 SV=1	HNRPK_MOUSE	50978.5	042516ESB10mgSuperOmicsTiO2BreastTumor4.25744.25744.3 File:"042516ESB10mgSuperOmicsTiO2BreastTumor4.raw", NativeID:"controllerType=0 controllerNumber=1 scan=25744"	IIPTLEEGLQLPsPTATSqLPLESDAVEcLnYQHYK	c29: Carbamidomethyl (+57.02)	s13: Phospho (+79.97), q19: Deamidated (+0.98), n31: Deamidated (+0.98)	s13	1379.66	3	6249.55	7107.36	3200	64000	104	s116	HNRPK_MOUSEs116	#N/A	2.22105	-3.17069	-1.99926	4.01315	4.29343	HNRPK_MOUSE	0.0457539
Golgin subfamily A member 3 OS=Mus musculus GN=Golga3 PE=1 SV=3	GOGA3_MOUSE	167221	042516ESB10mgSuperOmicsTiO2MGland4.260.260.2 File:"042516ESB10mgSuperOmicsTiO2MGland4.raw", NativeID:"controllerType=0 controllerNumber=1 scan=260"	mEVNsLK		m1: Oxidation (+15.99), s5: Phospho (+79.97)	s5	458.696	2	94.5053	6000	4362.72	87254.4	1182	s1186	GOGA3_MOUSEs1186	#N/A	1.37529	-3.86219	-3.86219	4.01547	4.01547	GOGA3_MOUSE	1.07129
Eukaryotic translation initiation factor 3 subunit B OS=Mus musculus GN=Eif3b PE=1 SV=1	EIF3B_MOUSE	91371.2	042516ESB10mgSuperOmicsTiO2BreastTumor10.6149.6149.3 File:"042516ESB10mgSuperOmicsTiO2BreastTumor10.raw", NativeID:"controllerType=0 controllerNumber=1 scan=6149"	AKPAAQSEEETATsPAAsPTPQSAER		s14: Phospho (+79.97), s18: Phospho (+79.97)	s14, s18	924.729	3	1906.45	7180.74	3200	64000	62	s75,s79	EIF3B_MOUSEs75,s79	#N/A	2.24398	-3.15587	-1.21009	4.01623	4.50416	EIF3B_MOUSE	-0.0919626
Eosinophil peroxidase OS=Mus musculus GN=Epx PE=1 SV=2	PERE_MOUSE	81383.1	042516ESB10mgSuperOmicsTiO2BreastTumor10.30900.30900.4 File:"042516ESB10mgSuperOmicsTiO2BreastTumor10.raw", NativeID:"controllerType=0 controllerNumber=1 scan=30900"	mmQQLLALVGALAtLILTQHAEGTAPASPsPVEIsVLR		n-term: Acetyl (+42.01), m2: Oxidation (+15.99), t14: Phospho (+79.97), s30: Phospho (+79.97), s35: Phospho (+79.97)	t14, s30, s35	1057.27	4	7779.42	7203.53	3200	64000	1	t14,s30,s35	PERE_MOUSEt14,s30,s35	#N/A	2.2511	-3.1513	-3.1513	4.01718	4.01718	PERE_MOUSE	#N/A
tRNA (cytosine(34)-C(5))-methyltransferase OS=Mus musculus GN=Nsun2 PE=1 SV=2	NSUN2_MOUSE	85452.8	042516ESB10mgSuperOmicsTiO2BreastTumor2.11842.11842.2 File:"042516ESB10mgSuperOmicsTiO2BreastTumor2.raw", NativeID:"controllerType=0 controllerNumber=1 scan=11842"	EGVILTNENAAsPEQPGDEDAK		s12: Phospho (+79.97)	s12	1182.52	2	3058.77	7226.65	3200	64000	712	s723	NSUN2_MOUSEs723	#N/A	2.25833	-3.14667	-1.15784	4.01814	4.52816	NSUN2_MOUSE	1.62897
Hormone-sensitive lipase OS=Mus musculus GN=Lipe PE=1 SV=2	LIPS_MOUSE	83349.8	042516ESB10mgSuperOmicsTiO2MGland8.16986.16986.2 File:"042516ESB10mgSuperOmicsTiO2MGland8.raw", NativeID:"controllerType=0 controllerNumber=1 scan=16986"	SVsEAALAQPEGLLGTDTLK		s3: Phospho (+79.97)	s3	1040.51	2	5067.31	6000	4431.66	88633.2	557	s559	LIPS_MOUSEs559	#N/A	1.35389	-3.88481	-4.7514	4.01835	4.17799	LIPS_MOUSE	-4.80467
Protein Tns1 OS=Mus musculus GN=Tns1 PE=1 SV=1	E9Q0S6_MOUSE	201381	042516ESB10mgSuperOmicsTiO2MGland3.15255.15255.2 File:"042516ESB10mgSuperOmicsTiO2MGland3.raw", NativeID:"controllerType=0 controllerNumber=1 scan=15255"	SQsFPDVEPQLPQAPTR		s3: Phospho (+79.97)	s3	988.959	2	4272.59	6000	4490.21	89804.2	790	s792	E9Q0S6_MOUSEs792	#N/A	1.33624	-3.90375	-3.90375	4.02078	4.02078	E9Q0S6_MOUSE	-4.21124
Heat shock protein HSP 90-beta OS=Mus musculus GN=Hsp90ab1 PE=1 SV=3	HS90B_MOUSE	83284.3	042516ESB10mgSuperOmicsTiO2BreastTumor3.5160.5160.2 File:"042516ESB10mgSuperOmicsTiO2BreastTumor3.raw", NativeID:"controllerType=0 controllerNumber=1 scan=5160"	IEDVGsDEEDDSGKDK		s6: Phospho (+79.97)	s6	909.354	2	1524.25	7322.44	3200	64000	250	s255	HS90B_MOUSEs255	#N/A	2.28826	-3.12768	0.124113	4.02212	4.88195	HS90B_MOUSE	0.0688261
Rho GDP-dissociation inhibitor 1 OS=Mus musculus GN=Arhgdia PE=1 SV=3	GDIR1_MOUSE	23408	042516ESB10mgSuperOmicsTiO2BreastTumor10.17015.17015.3 File:"042516ESB10mgSuperOmicsTiO2BreastTumor10.raw", NativeID:"controllerType=0 controllerNumber=1 scan=17015"	aEQEPTAEQLAQIAAENEEDEHsVnYKPPAQK		n-term: Acetyl (+42.01), s23: Phospho (+79.97), n25: Deamidated (+0.98)	s23	1229.89	3	4568.59	7364.28	3200	64000	2	s24	GDIR1_MOUSEs24	#N/A	2.30134	-3.11946	-3.11946	4.02384	4.02384	GDIR1_MOUSE	0.181476
ATP-dependent RNA helicase DDX42 OS=Mus musculus GN=Ddx42 PE=1 SV=3	DDX42_MOUSE	101967	042516ESB10mgSuperOmicsTiO2BreastTumor3.17293.17293.3 File:"042516ESB10mgSuperOmicsTiO2BreastTumor3.raw", NativeID:"controllerType=0 controllerNumber=1 scan=17293"	YMAENPTAGVVQEEEEDnLEYDsDGNPIAPSKK		n18: Deamidated (+0.98), s23: Phospho (+79.97)	s23	1240.87	3	4354.68	7365.45	3200	64000	163	s185	DDX42_MOUSEs185	#N/A	2.3017	-3.11923	-2.62865	4.02389	4.13367	DDX42_MOUSE	3.58666
Heat shock protein HSP 90-beta OS=Mus musculus GN=Hsp90ab1 PE=1 SV=3	HS90B_MOUSE	83284.3	042516ESB10mgSuperOmicsTiO2BreastTumor10.5496.5496.2 File:"042516ESB10mgSuperOmicsTiO2BreastTumor10.raw", NativeID:"controllerType=0 controllerNumber=1 scan=5496"	IEDVGSDEEDDsGK		s12: Phospho (+79.97)	s12	787.79	2	1732.21	7386.56	3200	64000	250	s261	HS90B_MOUSEs261	#N/A	2.3083	-3.1151	-3.1151	4.02475	4.02475	HS90B_MOUSE	0.0688261
PERQ amino acid-rich with GYF domain-containing protein 2 OS=Mus musculus GN=Gigyf2 PE=1 SV=2	PERQ2_MOUSE	149192	042516ESB10mgSuperOmicsTiO2BreastTumor3.13129.13129.3 File:"042516ESB10mgSuperOmicsTiO2BreastTumor3.raw", NativeID:"controllerType=0 controllerNumber=1 scan=13129"	AGAEASEEVPQTSLSSARPGTPsDHQPQEATQFER		s23: Phospho (+79.97)	s23	1259.56	3	3389.54	7456.16	3200	64000	363	s385	PERQ2_MOUSEs385	#N/A	2.33005	-3.10157	-3.10157	4.0276	4.0276	PERQ2_MOUSE	2.57456
Protein Tcp11x2 OS=Mus musculus GN=Tcp11x2 PE=2 SV=1	A2AEI7_MOUSE	57109.8	042516ESB10mgSuperOmicsTiO2MGland9.17500.17500.3 File:"042516ESB10mgSuperOmicsTiO2MGland9.raw", NativeID:"controllerType=0 controllerNumber=1 scan=17500"	DtGLTALSSENRASLVGqLRNIAK		t2: Phospho (+79.97), q18: Deamidated (+0.98)	t2	865.776	3	4994.19	6000	4704.06	94081.2	394	t395	A2AEI7_MOUSEt395	#N/A	1.27549	-3.97087	-3.97087	4.02955	4.02955	A2AEI7_MOUSE	#N/A
Alpha-adducin OS=Mus musculus GN=Add1 PE=1 SV=2	ADDA_MOUSE	80647.4	042516ESB10mgSuperOmicsTiO2BreastTumor3.2496.2496.2 File:"042516ESB10mgSuperOmicsTiO2BreastTumor3.raw", NativeID:"controllerType=0 controllerNumber=1 scan=2496"	GDDASEEGQnGSsPK		n10: Deamidated (+0.98), s13: Phospho (+79.97)	s13	780.284	2	823.536	7541.92	3200	64000	453	s465	ADDA_MOUSEs465	#N/A	2.35685	-3.08507	-3.08507	4.03108	4.03108	ADDA_MOUSE	1.97597
Sister chromatid cohesion protein PDS5 homolog B OS=Mus musculus GN=Pds5b PE=1 SV=1	PDS5B_MOUSE	164424	042516ESB10mgSuperOmicsTiO2BreastTumor3.7830.7830.2 File:"042516ESB10mgSuperOmicsTiO2BreastTumor3.raw", NativeID:"controllerType=0 controllerNumber=1 scan=7830"	AEsPETSAVESTQSTPQK		s3: Phospho (+79.97)	s3	978.924	2	2159.07	7561.2	3200	64000	1354	s1356	PDS5B_MOUSEs1356	#N/A	2.36287	-3.08138	-2.623	4.03186	4.1353	PDS5B_MOUSE	3.27542
Spectrin beta chain, non-erythrocytic 1 OS=Mus musculus GN=Sptbn1 PE=1 SV=2	SPTB2_MOUSE	274228	042516ESB10mgSuperOmicsTiO2MGland2.7207.7207.2 File:"042516ESB10mgSuperOmicsTiO2MGland2.raw", NativeID:"controllerType=0 controllerNumber=1 scan=7207"	GDQVsQnGLPAEQGSPR		s5: Phospho (+79.97), n7: Deamidated (+0.98)	s5	910.895	2	2349.78	6000	4774.92	95498.4	2123	s2127	SPTB2_MOUSEs2127	#N/A	1.25657	-3.99244	-3.73832	4.03241	4.00107	SPTB2_MOUSE	-1.1824
Nucleolar RNA helicase 2 OS=Mus musculus GN=Ddx21 PE=1 SV=3	DDX21_MOUSE	93553.3	042516ESB10mgSuperOmicsTiO2BreastTumor4.3612.3612.2 File:"042516ESB10mgSuperOmicsTiO2BreastTumor4.raw", NativeID:"controllerType=0 controllerNumber=1 scan=3612"	SNSSDAPGEESsSETEK		s12: Phospho (+79.97)	s12	911.339	2	1125.21	7611.66	3200	64000	233	s244	DDX21_MOUSEs244	#N/A	2.37864	-3.07179	-2.36533	4.03389	4.22883	DDX21_MOUSE	3.9463
DDB1- and CUL4-associated factor 8 OS=Mus musculus GN=Dcaf8 PE=1 SV=1	DCAF8_MOUSE	66030.9	042516ESB10mgSuperOmicsTiO2BreastTumor3.2751.2751.2 File:"042516ESB10mgSuperOmicsTiO2BreastTumor3.raw", NativeID:"controllerType=0 controllerNumber=1 scan=2751"	GHGHsDEEDEEqPR		s5: Phospho (+79.97), q12: Deamidated (+0.98)	s5	851.812	2	895.914	7611.7	3200	64000	96	s100	DCAF8_MOUSEs100	#N/A	2.37866	-3.07178	-1.07839	4.03389	4.55379	DCAF8_MOUSE	2.50167
Group XIIA secretory phospholipase A2 OS=Mus musculus GN=Pla2g12a PE=1 SV=2	PG12A_MOUSE	21319.8	042516ESB10mgSuperOmicsTiO2MGland8.24045.24045.3 File:"042516ESB10mgSuperOmicsTiO2MGland8.raw", NativeID:"controllerType=0 controllerNumber=1 scan=24045"	sPALLLLLLLATAR		s1: Phospho (+79.97)	s1	515.979	3	6770.02	6000	4847.02	96940.4	11	s11	PG12A_MOUSEs11	#N/A	1.23787	-4.01406	-4.01406	4.03531	4.03531	PG12A_MOUSE	-0.527636
Dual specificity tyrosine-phosphorylation-regulated kinase 2 OS=Mus musculus GN=Dyrk2 PE=2 SV=1	DYRK2_MOUSE	66557.9	042516ESB10mgSuperOmicsTiO2MGland4.10194.10194.2 File:"042516ESB10mgSuperOmicsTiO2MGland4.raw", NativeID:"controllerType=0 controllerNumber=1 scan=10194"	VKAsPMTPEqAmK		s4: Phospho (+79.97), q10: Deamidated (+0.98), m12: Oxidation (+15.99)	s4	757.835	2	2998.58	6000	4900.3	98006	147	s150	DYRK2_MOUSEs150	#N/A	1.22441	-4.02984	-4.02984	4.03744	4.03744	DYRK2_MOUSE	#N/A
Protein Ahnak OS=Mus musculus GN=Ahnak PE=1 SV=1	E9Q616_MOUSE	604257	042516ESB10mgSuperOmicsTiO2MGland2.18894.18894.2 File:"042516ESB10mgSuperOmicsTiO2MGland2.raw", NativeID:"controllerType=0 controllerNumber=1 scan=18894"	ASLGsLEGEVEAEASSPK		s5: Phospho (+79.97)	s5	920.916	2	5248.54	6000	4900.59	98011.8	5521	s5525	E9Q616_MOUSEs5525	#N/A	1.22434	-4.02992	-4.19409	4.03745	4.06084	E9Q616_MOUSE	-1.76794
DDB1- and CUL4-associated factor 8 OS=Mus musculus GN=Dcaf8 PE=1 SV=1	DCAF8_MOUSE	66030.9	042516ESB10mgSuperOmicsTiO2BreastTumor2.2819.2819.2 File:"042516ESB10mgSuperOmicsTiO2BreastTumor2.raw", NativeID:"controllerType=0 controllerNumber=1 scan=2819"	GHGHsDEEDEEQPR		s5: Phospho (+79.97)	s5	851.305	2	901.886	7708.25	3200	64000	96	s100	DCAF8_MOUSEs100	#N/A	2.40883	-3.0536	-1.07839	4.03776	4.55379	DCAF8_MOUSE	2.50167
Desmocollin-2 OS=Mus musculus GN=Dsc2 PE=1 SV=1	DSC2_MOUSE	99962.5	042516ESB10mgSuperOmicsTiO2BreastTumor3.30598.30598.3 File:"042516ESB10mgSuperOmicsTiO2BreastTumor3.raw", NativeID:"controllerType=0 controllerNumber=1 scan=30598"	VYSTNGLTTqTMGASGqTAFTtmGTGVKSGGqETIEMVK		q10: Deamidated (+0.98), q17: Deamidated (+0.98), t22: Phospho (+79.97), m23: Oxidation (+15.99), q32: Deamidated (+0.98)	t22	1357.27	3	7419.06	7717.27	3200	64000	750	t771	DSC2_MOUSEt771	#N/A	2.41165	-3.05191	-3.05191	4.03811	4.03811	DSC2_MOUSE	#N/A
Sterile alpha motif domain-containing protein 9-like OS=Mus musculus GN=Samd9l PE=1 SV=2	SAM9L_MOUSE	180210	042516ESB10mgSuperOmicsTiO2MGland4.9995.9995.2 File:"042516ESB10mgSuperOmicsTiO2MGland4.raw", NativeID:"controllerType=0 controllerNumber=1 scan=9995"	msGqVTqPKLIK		m1: Oxidation (+15.99), s2: Phospho (+79.97), q4: Deamidated (+0.98), q7: Deamidated (+0.98)	s2	714.346	2	2950.46	6000	4993.05	99861	1	s2	SAM9L_MOUSEs2	#N/A	1.20167	-4.05689	-4.05689	4.04112	4.04112	SAM9L_MOUSE	#N/A
PERQ amino acid-rich with GYF domain-containing protein 2 OS=Mus musculus GN=Gigyf2 PE=1 SV=2	PERQ2_MOUSE	149192	042516ESB10mgSuperOmicsTiO2BreastTumor7.13245.13245.3 File:"042516ESB10mgSuperOmicsTiO2BreastTumor7.raw", NativeID:"controllerType=0 controllerNumber=1 scan=13245"	AGAEASEEVPqTSLSSARPGtPSDHQPQEATQFER		q11: Deamidated (+0.98), t21: Phospho (+79.97)	t21	1259.9	3	3334.08	7806.19	3200	64000	363	t383	PERQ2_MOUSEt383	#N/A	2.43943	-3.03538	-2.62019	4.04164	4.13707	PERQ2_MOUSE	2.57456
Desmoplakin OS=Mus musculus GN=Dsp PE=1 SV=1	DESP_MOUSE	332920	042516ESB10mgSuperOmicsTiO2BreastTumor4.27663.27663.2 File:"042516ESB10mgSuperOmicsTiO2BreastTumor4.raw", NativeID:"controllerType=0 controllerNumber=1 scan=27663"	SSSLsDPLEESSPIAAIFDTENLEK		s5: Phospho (+79.97)	s5	1380.64	2	6691.19	7835.17	3200	64000	2618	s2622	DESP_MOUSEs2622	#N/A	2.44849	-3.03004	-2.0383	4.04278	4.28689	DESP_MOUSE	-1.83704
DDB1- and CUL4-associated factor 8 OS=Mus musculus GN=Dcaf8 PE=1 SV=1	DCAF8_MOUSE	66030.9	042516ESB10mgSuperOmicsTiO2BreastTumor1.2800.2800.2 File:"042516ESB10mgSuperOmicsTiO2BreastTumor1.raw", NativeID:"controllerType=0 controllerNumber=1 scan=2800"	GHGHsDEEDEEQPR		s5: Phospho (+79.97)	s5	851.309	2	909.503	7868.75	3200	64000	96	s100	DCAF8_MOUSEs100	#N/A	2.45898	-3.02387	-1.07839	4.0441	4.55379	DCAF8_MOUSE	2.50167
Eukaryotic translation initiation factor 4B OS=Mus musculus GN=Eif4b PE=1 SV=1	IF4B_MOUSE	68842.5	042516ESB10mgSuperOmicsTiO2BreastTumor4.3287.3287.2 File:"042516ESB10mgSuperOmicsTiO2BreastTumor4.raw", NativeID:"controllerType=0 controllerNumber=1 scan=3287"	SQSSDTEQPsPTSGGGK		s10: Phospho (+79.97)	s10	865.348	2	1044.97	7898.57	3200	64000	495	s504	IF4B_MOUSEs504	#N/A	2.4683	-3.01841	-2.8076	4.04527	4.09225	IF4B_MOUSE	0.266081
tRNA (cytosine(34)-C(5))-methyltransferase OS=Mus musculus GN=Nsun2 PE=1 SV=2	NSUN2_MOUSE	85452.8	042516ESB10mgSuperOmicsTiO2BreastTumor9.11371.11371.2 File:"042516ESB10mgSuperOmicsTiO2BreastTumor9.raw", NativeID:"controllerType=0 controllerNumber=1 scan=11371"	EGVILTNENAAsPEQPGDEDAK		s12: Phospho (+79.97)	s12	1182.51	2	3018.46	7913.12	3200	64000	712	s723	NSUN2_MOUSEs723	#N/A	2.47285	-3.01575	-1.15784	4.04584	4.52816	NSUN2_MOUSE	1.62897
Perilipin-1 OS=Mus musculus GN=Plin1 PE=1 SV=2	PLIN1_MOUSE	55595.6	042516ESB10mgSuperOmicsTiO2MGland7.9110.9110.2 File:"042516ESB10mgSuperOmicsTiO2MGland7.raw", NativeID:"controllerType=0 controllerNumber=1 scan=9110"	SARNsISVPIASTSDK		s5: Phospho (+79.97)	s5	856.915	2	2907.49	6000	5209.76	104195	126	s130	PLIN1_MOUSEs130	#N/A	1.15168	-4.11818	-5.66608	4.0496	4.34342	PLIN1_MOUSE	-5.77932
Protein Ahnak OS=Mus musculus GN=Ahnak PE=1 SV=1	E9Q616_MOUSE	604257	042516ESB10mgSuperOmicsTiO2MGland5.17576.17576.2 File:"042516ESB10mgSuperOmicsTiO2MGland5.raw", NativeID:"controllerType=0 controllerNumber=1 scan=17576"	ASLGsLEGEVEAEASSPK		s5: Phospho (+79.97)	s5	920.915	2	5256.39	6000	5215.46	104309	5521	s5525	E9Q616_MOUSEs5525	#N/A	1.15043	-4.11976	-4.19409	4.04982	4.06084	E9Q616_MOUSE	-1.76794
Protein PML OS=Mus musculus GN=Pml PE=1 SV=3	PML_MOUSE	98242.6	042516ESB10mgSuperOmicsTiO2BreastTumor2.13422.13422.3 File:"042516ESB10mgSuperOmicsTiO2BreastTumor2.raw", NativeID:"controllerType=0 controllerNumber=1 scan=13422"	INAAVAsPEAASNQPEAASTHPVTTSTPEDLEQPK		s7: Phospho (+79.97)	s7	1213.56	3	3421.11	8074.49	3200	64000	398	s404	PML_MOUSEs404	#N/A	2.52328	-2.98663	-2.73091	4.0521	4.11015	PML_MOUSE	2.9233
Hormone-sensitive lipase OS=Mus musculus GN=Lipe PE=1 SV=2	LIPS_MOUSE	83349.8	042516ESB10mgSuperOmicsTiO2MGland6.16121.16121.2 File:"042516ESB10mgSuperOmicsTiO2MGland6.raw", NativeID:"controllerType=0 controllerNumber=1 scan=16121"	RSVsEAALAQPEGLLGTDTLK		s4: Phospho (+79.97)	s4	1118.57	2	4717.2	6000	5310.49	106210	556	s559	LIPS_MOUSEs559	#N/A	1.12984	-4.14581	-4.7514	4.05348	4.17799	LIPS_MOUSE	-4.80467
Heat shock protein HSP 90-beta OS=Mus musculus GN=Hsp90ab1 PE=1 SV=3	HS90B_MOUSE	83284.3	042516ESB10mgSuperOmicsTiO2BreastTumor8.4788.4788.2 File:"042516ESB10mgSuperOmicsTiO2BreastTumor8.raw", NativeID:"controllerType=0 controllerNumber=1 scan=4788"	IEDVGsDEEDDSGKDKK		s6: Phospho (+79.97)	s6	973.399	2	1381.94	8324.09	3200	64000	250	s255	HS90B_MOUSEs255	#N/A	2.60128	-2.94271	0.124113	4.06161	4.88195	HS90B_MOUSE	0.0688261
Maestro heat-like repeat-containing protein family member 2B OS=Mus musculus GN=Mroh2b PE=2 SV=2	MRO2B_MOUSE	180489	042516ESB10mgSuperOmicsTiO2MGland4.14622.14622.2 File:"042516ESB10mgSuperOmicsTiO2MGland4.raw", NativeID:"controllerType=0 controllerNumber=1 scan=14622"	GIFsGKK		s4: Phospho (+79.97)	s4	408.704	2	4060.14	6000	5580.65	111613	684	s687	MRO2B_MOUSEs687	#N/A	1.07514	-4.2174	-4.2174	4.06373	4.06373	MRO2B_MOUSE	#N/A
tRNA (cytosine(34)-C(5))-methyltransferase OS=Mus musculus GN=Nsun2 PE=1 SV=2	NSUN2_MOUSE	85452.8	042516ESB10mgSuperOmicsTiO2BreastTumor1.11740.11740.2 File:"042516ESB10mgSuperOmicsTiO2BreastTumor1.raw", NativeID:"controllerType=0 controllerNumber=1 scan=11740"	EGVILTNENAAsPEQPGDEDAK		s12: Phospho (+79.97)	s12	1182.52	2	3065.19	8438	3200	64000	712	s723	NSUN2_MOUSEs723	#N/A	2.63687	-2.9231	-1.15784	4.06588	4.52816	NSUN2_MOUSE	1.62897
Protein Ahnak OS=Mus musculus GN=Ahnak PE=1 SV=1	E9Q616_MOUSE	604257	042516ESB10mgSuperOmicsTiO2MGland5.17568.17568.3 File:"042516ESB10mgSuperOmicsTiO2MGland5.raw", NativeID:"controllerType=0 controllerNumber=1 scan=17568"	ASLGsLEGEVEAEASSPK		s5: Phospho (+79.97)	s5	614.279	3	5254.44	6000	5645.76	112915	5521	s5525	E9Q616_MOUSEs5525	#N/A	1.06274	-4.23413	-4.19409	4.06617	4.06084	E9Q616_MOUSE	-1.76794
Protein Kif13b OS=Mus musculus GN=Kif13b PE=1 SV=1	E9Q4K7_MOUSE	204576	042516ESB10mgSuperOmicsTiO2MGland3.16904.16904.2 File:"042516ESB10mgSuperOmicsTiO2MGland3.raw", NativeID:"controllerType=0 controllerNumber=1 scan=16904"	APLLSEPASAVPtSPFR		t13: Phospho (+79.97)	t13	910.455	2	4653.89	6000	5660.74	113215	1641	t1653	E9Q4K7_MOUSEt1653	#N/A	1.05993	-4.23796	-4.23796	4.06673	4.06673	E9Q4K7_MOUSE	-0.543105
Inversin OS=Mus musculus GN=Invs PE=1 SV=2	INVS_MOUSE	117130	042516ESB10mgSuperOmicsTiO2BreastTumor6.26714.26714.3 File:"042516ESB10mgSuperOmicsTiO2BreastTumor6.raw", NativeID:"controllerType=0 controllerNumber=1 scan=26714"	SGTIPsDsQGAtPLHYAAQSNFAETVKVFLQHPSVK		s6: Phospho (+79.97), s8: Phospho (+79.97), t12: Phospho (+79.97)	s6, s8, t12	1351.61	3	6460.07	8490.94	3200	64000	280	s285,s287,t291	INVS_MOUSEs285,s287,t291	#N/A	2.65342	-2.91408	-2.91408	4.06785	4.06785	INVS_MOUSE	#N/A
RING finger protein 10 OS=Mus musculus GN=Rnf10 PE=2 SV=2	RNF10_MOUSE	88345.1	042516ESB10mgSuperOmicsTiO2BreastTumor4.24474.24474.3 File:"042516ESB10mgSuperOmicsTiO2BreastTumor4.raw", NativeID:"controllerType=0 controllerNumber=1 scan=24474"	MPQSSPSAAAtAsDMDKnSGSnSSSASSGSSKGQQPPR		t11: Phospho (+79.97), s13: Phospho (+79.97), n18: Deamidated (+0.98), n22: Deamidated (+0.98)	t11, s13	1282.18	3	5959.08	8505.43	3200	64000	1	t11,s13	RNF10_MOUSEt11,s13	#N/A	2.65795	-2.91162	-2.91162	4.06839	4.06839	RNF10_MOUSE	#N/A
Hormone-sensitive lipase OS=Mus musculus GN=Lipe PE=1 SV=2	LIPS_MOUSE	83349.8	042516ESB10mgSuperOmicsTiO2MGland5.16730.16730.3 File:"042516ESB10mgSuperOmicsTiO2MGland5.raw", NativeID:"controllerType=0 controllerNumber=1 scan=16730"	SVsEAALAQPEGLLGTDTLK		s3: Phospho (+79.97)	s3	694.013	3	5062.33	6000	5801.71	116034	557	s559	LIPS_MOUSEs559	#N/A	1.03418	-4.27344	-4.7514	4.07194	4.17799	LIPS_MOUSE	-4.80467
Son of sevenless homolog 1 OS=Mus musculus GN=Sos1 PE=1 SV=2	SOS1_MOUSE	150888	042516ESB10mgSuperOmicsTiO2BreastTumor3.7017.7017.2 File:"042516ESB10mgSuperOmicsTiO2BreastTumor3.raw", NativeID:"controllerType=0 controllerNumber=1 scan=7017"	IPESETESTASAPNsPR		s15: Phospho (+79.97)	s15	926.903	2	1968.06	8631.79	3200	64000	1068	s1082	SOS1_MOUSEs1082	#N/A	2.69743	-2.89034	-2.6168	4.07305	4.13602	SOS1_MOUSE	#N/A
Monocarboxylate transporter 1 OS=Mus musculus GN=Slc16a1 PE=1 SV=1	MOT1_MOUSE	53269.5	042516ESB10mgSuperOmicsTiO2BreastTumor1.6830.6830.2 File:"042516ESB10mgSuperOmicsTiO2BreastTumor1.raw", NativeID:"controllerType=0 controllerNumber=1 scan=6830"	AAQSPQqHSSGDPTEEEsPV		q7: Deamidated (+0.98), s18: Phospho (+79.97)	s18	1081.44	2	1923.25	8659.53	3200	64000	474	s491	MOT1_MOUSEs491	#N/A	2.7061	-2.88571	-2.88571	4.07407	4.07407	MOT1_MOUSE	1.20647
Protein PML OS=Mus musculus GN=Pml PE=1 SV=3	PML_MOUSE	98242.6	042516ESB10mgSuperOmicsTiO2BreastTumor3.13276.13276.3 File:"042516ESB10mgSuperOmicsTiO2BreastTumor3.raw", NativeID:"controllerType=0 controllerNumber=1 scan=13276"	INAAVAsPEAASnQPEAASTHPVTTSTPEDLEQPK		s7: Phospho (+79.97), n13: Deamidated (+0.98)	s7	1213.9	3	3423.62	8722.3	3200	64000	398	s404	PML_MOUSEs404	#N/A	2.72572	-2.87529	-2.73091	4.07636	4.11015	PML_MOUSE	2.9233
Hormone-sensitive lipase OS=Mus musculus GN=Lipe PE=1 SV=2	LIPS_MOUSE	83349.8	042516ESB10mgSuperOmicsTiO2MGland6.17974.17974.2 File:"042516ESB10mgSuperOmicsTiO2MGland6.raw", NativeID:"controllerType=0 controllerNumber=1 scan=17974"	SVsEAALAQPEGLLGTDTLK		s3: Phospho (+79.97)	s3	1040.52	2	5144.69	6000	5930.48	118610	557	s559	LIPS_MOUSEs559	#N/A	1.01172	-4.30511	-4.7514	4.07666	4.17799	LIPS_MOUSE	-4.80467
Pre-mRNA 3'-end-processing factor FIP1 OS=Mus musculus GN=Fip1l1 PE=1 SV=1	FIP1_MOUSE	64959.2	042516ESB10mgSuperOmicsTiO2BreastTumor7.9257.9257.2 File:"042516ESB10mgSuperOmicsTiO2BreastTumor7.raw", NativeID:"controllerType=0 controllerNumber=1 scan=9257"	ERDHsPTPSVFNSDEER		s5: Phospho (+79.97)	s5	1041.43	2	2417.78	8831.32	3200	64000	475	s479	FIP1_MOUSEs479	#N/A	2.75979	-2.85737	-0.803285	4.08031	4.61824	FIP1_MOUSE	2.55343
EG627828 protein OS=Mus musculus GN=Gm6793 PE=1 SV=1	B2RXM2_MOUSE	36609.9	042516ESB10mgSuperOmicsTiO2BreastTumor6.8591.8591.2 File:"042516ESB10mgSuperOmicsTiO2BreastTumor6.raw", NativeID:"controllerType=0 controllerNumber=1 scan=8591"	SSGsPYGGGYGSGGGSGGYGSR		s4: Phospho (+79.97)	s4	996.383	2	2278.69	8843.09	3200	64000	328	s331	B2RXM2_MOUSEs331	#N/A	2.76347	-2.85545	-2.46928	4.08074	4.1731	B2RXM2_MOUSE	0.668655
Heterogeneous nuclear ribonucleoprotein A3 OS=Mus musculus GN=Hnrnpa3 PE=1 SV=1	ROA3_MOUSE	39652.2	042516ESB10mgSuperOmicsTiO2BreastTumor6.8591.8591.2 File:"042516ESB10mgSuperOmicsTiO2BreastTumor6.raw", NativeID:"controllerType=0 controllerNumber=1 scan=8591"	SSGsPYGGGYGSGGGSGGYGSR		s4: Phospho (+79.97)	s4	996.383	2	2278.69	8843.09	3200	64000	356	s359	ROA3_MOUSEs359	#N/A	2.76347	-2.85545	-2.46928	4.08074	4.1731	ROA3_MOUSE	0.585303
DNA topoisomerase 3-beta-1 OS=Mus musculus GN=Top3b PE=1 SV=1	TOP3B_MOUSE	96949.8	042516ESB10mgSuperOmicsTiO2BreastTumor7.22337.22337.3 File:"042516ESB10mgSuperOmicsTiO2BreastTumor7.raw", NativeID:"controllerType=0 controllerNumber=1 scan=22337"	FHyFVDSIAGmDELmEVSFSPLAAtGKPLSRcGK	c32: Carbamidomethyl (+57.02)	y3: Phospho (+79.97), m11: Oxidation (+15.99), m15: Oxidation (+15.99), t25: Phospho (+79.97)	y3, t25	1318.58	3	5422.15	8851.86	3200	64000	593	y595,t617	TOP3B_MOUSEy595,t617	#N/A	2.76621	-2.85402	-2.85402	4.08105	4.08105	TOP3B_MOUSE	3.23289
Hormone-sensitive lipase OS=Mus musculus GN=Lipe PE=1 SV=2	LIPS_MOUSE	83349.8	042516ESB10mgSuperOmicsTiO2MGland4.19060.19060.2 File:"042516ESB10mgSuperOmicsTiO2MGland4.raw", NativeID:"controllerType=0 controllerNumber=1 scan=19060"	sVSEAALAQPEGLLGTDTLK		s1: Phospho (+79.97)	s1	1040.52	2	5085.84	6000	6057.1	121142	557	s557	LIPS_MOUSEs557	#N/A	0.990573	-4.33559	-5.21372	4.08124	4.24694	LIPS_MOUSE	-4.80467
SWI/SNF-related matrix-associated actin-dependent regulator of chromatin subfamily D member 2 OS=Mus musculus GN=Smarcd2 PE=1 SV=2	SMRD2_MOUSE	59087	042516ESB10mgSuperOmicsTiO2BreastTumor6.4855.4855.2 File:"042516ESB10mgSuperOmicsTiO2BreastTumor6.raw", NativeID:"controllerType=0 controllerNumber=1 scan=4855"	ADGDNAGTAGtPGGTPAADK		t11: Phospho (+79.97)	t11	912.371	2	1395.83	8857.27	3200	64000	207	t217	SMRD2_MOUSEt217	#N/A	2.7679	-2.85314	-2.85314	4.08125	4.08125	SMRD2_MOUSE	0.978355
Chromodomain-helicase-DNA-binding protein 8 OS=Mus musculus GN=Chd8 PE=1 SV=1	CHD8_MOUSE	290851	042516ESB10mgSuperOmicsTiO2BreastTumor1.20410.20410.3 File:"042516ESB10mgSuperOmicsTiO2BreastTumor1.raw", NativeID:"controllerType=0 controllerNumber=1 scan=20410"	SqEVTAGGILGPGnHLLDSPSLtPGEDGDSPVPTPR		q2: Deamidated (+0.98), n14: Deamidated (+0.98), t23: Phospho (+79.97)	t23	1217.25	3	5066.27	8862.37	3200	64000	2184	t2206	CHD8_MOUSEt2206	#N/A	2.76949	-2.85231	-2.85231	4.08143	4.08143	CHD8_MOUSE	3.37907
Protein Ahnak OS=Mus musculus GN=Ahnak PE=1 SV=1	E9Q616_MOUSE	604257	042516ESB10mgSuperOmicsTiO2MGland3.7018.7018.2 File:"042516ESB10mgSuperOmicsTiO2MGland3.raw", NativeID:"controllerType=0 controllerNumber=1 scan=7018"	GGVTGsPEASISGSK		s6: Phospho (+79.97)	s6	707.318	2	2286.03	6000	6089.23	121785	5499	s5504	E9Q616_MOUSEs5504	#N/A	0.985346	-4.34323	-4.05075	4.0824	4.04249	E9Q616_MOUSE	-1.76794
Lysine--tRNA ligase OS=Mus musculus GN=Kars PE=1 SV=1	SYK_MOUSE	67841.9	042516ESB10mgSuperOmicsTiO2BreastTumor6.8549.8549.2 File:"042516ESB10mgSuperOmicsTiO2BreastTumor6.raw", NativeID:"controllerType=0 controllerNumber=1 scan=8549"	KETAATTEtPESTEASPSV		t9: Phospho (+79.97)	t9	1008.44	2	2269.04	8897.52	3200	64000	577	t585	SYK_MOUSEt585	#N/A	2.78048	-2.8466	-2.8466	4.0827	4.0827	SYK_MOUSE	1.86528
Suppressor of SWI4 1 homolog OS=Mus musculus GN=Ppan PE=1 SV=2	SSF1_MOUSE	52756.5	042516ESB10mgSuperOmicsTiO2BreastTumor5.23284.23284.3 File:"042516ESB10mgSuperOmicsTiO2BreastTumor5.raw", NativeID:"controllerType=0 controllerNumber=1 scan=23284"	LqDISELLATGVGLsDSEVEPDGEHnTTELPqAVAGR		q2: Deamidated (+0.98), s15: Phospho (+79.97), n26: Deamidated (+0.98), q32: Deamidated (+0.98)	s15	1311.29	3	5691.27	8927.7	3200	64000	224	s238	SSF1_MOUSEs238	#N/A	2.78991	-2.84171	-2.57625	4.08378	4.14529	SSF1_MOUSE	2.07522
Regulation of nuclear pre-mRNA domain-containing protein 1B OS=Mus musculus GN=Rprd1b PE=1 SV=2	RPR1B_MOUSE	36884.8	042516ESB10mgSuperOmicsTiO2BreastTumor7.23546.23546.3 File:"042516ESB10mgSuperOmicsTiO2BreastTumor7.raw", NativeID:"controllerType=0 controllerNumber=1 scan=23546"	TFQQIQEEEDDDYPGsYSPqDPSAGPLLTEELIK		s16: Phospho (+79.97), q20: Deamidated (+0.98)	s16	1307.91	3	5701.57	8998.97	3200	64000	149	s164	RPR1B_MOUSEs164	#N/A	2.81218	-2.83024	-2.83024	4.08632	4.08632	RPR1B_MOUSE	3.25861
Hormone-sensitive lipase OS=Mus musculus GN=Lipe PE=1 SV=2	LIPS_MOUSE	83349.8	042516ESB10mgSuperOmicsTiO2MGland5.15559.15559.3 File:"042516ESB10mgSuperOmicsTiO2MGland5.raw", NativeID:"controllerType=0 controllerNumber=1 scan=15559"	RsVSEAALAQPEGLLGTDTLK		s2: Phospho (+79.97)	s2	746.046	3	4787.85	6000	6212.58	124252	556	s557	LIPS_MOUSEs557	#N/A	0.965782	-4.37216	-5.21372	4.08681	4.24694	LIPS_MOUSE	-4.80467
Methylcytosine dioxygenase TET3 OS=Mus musculus GN=Tet3 PE=1 SV=3	TET3_MOUSE	180380	042516ESB10mgSuperOmicsTiO2BreastTumor9.29427.29427.3 File:"042516ESB10mgSuperOmicsTiO2BreastTumor9.raw", NativeID:"controllerType=0 controllerNumber=1 scan=29427"	AEnPLtPtLSGFLESPLKYLDTPTKSLLDtPAK		n3: Deamidated (+0.98), t6: Phospho (+79.97), t8: Phospho (+79.97), t30: Phospho (+79.97)	t6, t8, t30	1266.93	3	7193.22	9034.08	3200	64000	660	t665,t667,t689	TET3_MOUSEt665,t667,t689	#N/A	2.82315	-2.82462	-2.82462	4.08757	4.08757	TET3_MOUSE	2.53683
Small conductance calcium-activated potassium channel protein 3 OS=Mus musculus GN=Kcnn3 PE=1 SV=2	KCNN3_MOUSE	81335.1	042516ESB10mgSuperOmicsTiO2BreastTumor3.29592.29592.3 File:"042516ESB10mgSuperOmicsTiO2BreastTumor3.raw", NativeID:"controllerType=0 controllerNumber=1 scan=29592"	LsAsRRNLIEAEPEGqPLqLFSPSnPPEIIIssR		s2: Phospho (+79.97), s4: Phospho (+79.97), q16: Deamidated (+0.98), q19: Deamidated (+0.98), n25: Deamidated (+0.98), s32: Phospho (+79.97), s33: Phospho (+79.97)	s2, s4, s32, s33	1357.27	3	7189.03	9037.52	3200	64000	192	s193,s195,s223,s224	KCNN3_MOUSEs193,s195,s223,s224	#N/A	2.82423	-2.82407	-2.82407	4.08769	4.08769	KCNN3_MOUSE	#N/A
Protein Ahnak OS=Mus musculus GN=Ahnak PE=1 SV=1	E9Q616_MOUSE	604257	042516ESB10mgSuperOmicsTiO2MGland6.18518.18518.2 File:"042516ESB10mgSuperOmicsTiO2MGland6.raw", NativeID:"controllerType=0 controllerNumber=1 scan=18518"	ASLGsLEGEVEAEASSPK		s5: Phospho (+79.97)	s5	920.912	2	5266.47	6000	6301.07	126021	5521	s5525	E9Q616_MOUSEs5525	#N/A	0.952219	-4.39256	-4.19409	4.08994	4.06084	E9Q616_MOUSE	-1.76794
Alpha-parvin OS=Mus musculus GN=Parva PE=1 SV=1	PARVA_MOUSE	42330.9	042516ESB10mgSuperOmicsTiO2MGland8.5742.5742.2 File:"042516ESB10mgSuperOmicsTiO2MGland8.raw", NativeID:"controllerType=0 controllerNumber=1 scan=5742"	SPLVPKsPTPK		s7: Phospho (+79.97)	s7	615.828	2	2143.08	6000	6302.6	126052	8	s14	PARVA_MOUSEs14	#N/A	0.951988	-4.39291	-4.39291	4.09	4.09	PARVA_MOUSE	-1.51853
Nucleophosmin OS=Mus musculus GN=Npm1 PE=1 SV=1	NPM_MOUSE	32560.3	042516ESB10mgSuperOmicsTiO2BreastTumor10.13614.13614.3 File:"042516ESB10mgSuperOmicsTiO2BreastTumor10.raw", NativeID:"controllerType=0 controllerNumber=1 scan=13614"	cGSGPVHISGQHLVAVEEDAEsEDEDEEDVK	c1: Carbamidomethyl (+57.02)	s22: Phospho (+79.97)	s22	1149.48	3	3761.17	9111.96	3200	64000	104	s125	NPM_MOUSEs125	#N/A	2.84749	-2.81224	-2.17809	4.09033	4.24239	NPM_MOUSE	-0.0224566
Heat shock cognate 71 kDa protein OS=Mus musculus GN=Hspa8 PE=1 SV=1	HSP7C_MOUSE	70872.8	042516ESB10mgSuperOmicsTiO2BreastTumor5.31580.31580.3 File:"042516ESB10mgSuperOmicsTiO2BreastTumor5.raw", NativeID:"controllerType=0 controllerNumber=1 scan=31580"	FELtGIPPAPRGVPqIEVTFDIDAnGILNVSAVDK		t4: Phospho (+79.97), q15: Deamidated (+0.98), n25: Deamidated (+0.98)	t4	1258.96	3	7590	9140.36	3200	64000	459	t462	HSP7C_MOUSEt462	#N/A	2.85636	-2.80775	-2.46354	4.09133	4.17245	HSP7C_MOUSE	-0.106043
Heat shock protein HSP 90-beta OS=Mus musculus GN=Hsp90ab1 PE=1 SV=3	HS90B_MOUSE	83284.3	042516ESB10mgSuperOmicsTiO2BreastTumor5.4845.4845.2 File:"042516ESB10mgSuperOmicsTiO2BreastTumor5.raw", NativeID:"controllerType=0 controllerNumber=1 scan=4845"	IEDVGsDEEDDSGKDKK		s6: Phospho (+79.97)	s6	973.399	2	1423.7	9244.19	3200	64000	250	s255	HS90B_MOUSEs255	#N/A	2.88881	-2.79145	0.124113	4.09497	4.88195	HS90B_MOUSE	0.0688261
Heterogeneous nuclear ribonucleoprotein K OS=Mus musculus GN=Hnrnpk PE=1 SV=1	HNRPK_MOUSE	50978.5	042516ESB10mgSuperOmicsTiO2BreastTumor8.25984.25984.3 File:"042516ESB10mgSuperOmicsTiO2BreastTumor8.raw", NativeID:"controllerType=0 controllerNumber=1 scan=25984"	IIPTLEEGLqLPsPTATSqLPLESDAVEcLnYqHYK	c29: Carbamidomethyl (+57.02)	q10: Deamidated (+0.98), s13: Phospho (+79.97), q19: Deamidated (+0.98), n31: Deamidated (+0.98), q33: Deamidated (+0.98)	s13	1380.67	3	6257.71	9252.4	3200	64000	104	s116	HNRPK_MOUSEs116	#N/A	2.89138	-2.79017	-1.99926	4.09525	4.29343	HNRPK_MOUSE	0.0457539
DNA (cytosine-5)-methyltransferase 3A OS=Mus musculus GN=Dnmt3a PE=1 SV=2	DNM3A_MOUSE	101672	042516ESB10mgSuperOmicsTiO2BreastTumor3.13257.13257.3 File:"042516ESB10mgSuperOmicsTiO2BreastTumor3.raw", NativeID:"controllerType=0 controllerNumber=1 scan=13257"	VEEASPPAVQqPTDPAsPTVATTPEPVGGDAGDK		q11: Deamidated (+0.98), s17: Phospho (+79.97)	s17	1132.86	3	3419.07	9275.44	3200	64000	235	s251	DNM3A_MOUSEs251	#N/A	2.89858	-2.78658	-2.78658	4.09606	4.09606	DNM3A_MOUSE	2.59551
MICAL-like protein 1 OS=Mus musculus GN=Micall1 PE=1 SV=3	MILK1_MOUSE	94080.4	042516ESB10mgSuperOmicsTiO2BreastTumor8.14996.14996.3 File:"042516ESB10mgSuperOmicsTiO2BreastTumor8.raw", NativeID:"controllerType=0 controllerNumber=1 scan=14996"	DPAPPsPTSTSPAVQPGEEAqGDDLSPDSLSEQGK		s6: Phospho (+79.97), q21: Deamidated (+0.98)	s6	1191.52	3	3733.98	9283.49	3200	64000	123	s128	MILK1_MOUSEs128	#N/A	2.90109	-2.78533	-2.78533	4.09634	4.09634	MILK1_MOUSE	#N/A
La-related protein 7 OS=Mus musculus GN=Larp7 PE=1 SV=2	LARP7_MOUSE	64803.5	042516ESB10mgSuperOmicsTiO2BreastTumor10.5571.5571.2 File:"042516ESB10mgSuperOmicsTiO2BreastTumor10.raw", NativeID:"controllerType=0 controllerNumber=1 scan=5571"	TAsEGSEAETPEAPK		s3: Phospho (+79.97)	s3	792.828	2	1752.29	9284.15	3200	64000	251	s253	LARP7_MOUSEs253	#N/A	2.9013	-2.78523	-2.78523	4.09636	4.09636	LARP7_MOUSE	3.70919
Sister chromatid cohesion protein PDS5 homolog B OS=Mus musculus GN=Pds5b PE=1 SV=1	PDS5B_MOUSE	164424	042516ESB10mgSuperOmicsTiO2BreastTumor2.7958.7958.2 File:"042516ESB10mgSuperOmicsTiO2BreastTumor2.raw", NativeID:"controllerType=0 controllerNumber=1 scan=7958"	AEsPETSAVESTQSTPQK		s3: Phospho (+79.97)	s3	978.926	2	2159.69	9314.34	3200	64000	1354	s1356	PDS5B_MOUSEs1356	#N/A	2.91073	-2.78055	-2.623	4.09741	4.1353	PDS5B_MOUSE	3.27542
EG627828 protein OS=Mus musculus GN=Gm6793 PE=1 SV=1	B2RXM2_MOUSE	36609.9	042516ESB10mgSuperOmicsTiO2BreastTumor9.8085.8085.2 File:"042516ESB10mgSuperOmicsTiO2BreastTumor9.raw", NativeID:"controllerType=0 controllerNumber=1 scan=8085"	SSGsPYGGGYGSGGGSGGYGSR		s4: Phospho (+79.97)	s4	995.88	2	2246.35	9332.62	3200	64000	328	s331	B2RXM2_MOUSEs331	#N/A	2.91644	-2.77772	-2.46928	4.09804	4.1731	B2RXM2_MOUSE	0.668655
Heterogeneous nuclear ribonucleoprotein A3 OS=Mus musculus GN=Hnrnpa3 PE=1 SV=1	ROA3_MOUSE	39652.2	042516ESB10mgSuperOmicsTiO2BreastTumor9.8085.8085.2 File:"042516ESB10mgSuperOmicsTiO2BreastTumor9.raw", NativeID:"controllerType=0 controllerNumber=1 scan=8085"	SSGsPYGGGYGSGGGSGGYGSR		s4: Phospho (+79.97)	s4	995.88	2	2246.35	9332.62	3200	64000	356	s359	ROA3_MOUSEs359	#N/A	2.91644	-2.77772	-2.46928	4.09804	4.1731	ROA3_MOUSE	0.585303
Golgi phosphoprotein 3 OS=Mus musculus GN=Golph3 PE=1 SV=1	GOLP3_MOUSE	33753.4	042516ESB10mgSuperOmicsTiO2BreastTumor3.2587.2587.2 File:"042516ESB10mgSuperOmicsTiO2BreastTumor3.raw", NativeID:"controllerType=0 controllerNumber=1 scan=2587"	AAGGGGGsGEDEAQSR		s8: Phospho (+79.97)	s8	743.284	2	849.654	9333.12	3200	64000	28	s35	GOLP3_MOUSEs35	#N/A	2.9166	-2.77764	-1.80233	4.09806	4.33866	GOLP3_MOUSE	0.672483
E3 ubiquitin-protein ligase HUWE1 OS=Mus musculus GN=Huwe1 PE=1 SV=5	HUWE1_MOUSE	482636	042516ESB10mgSuperOmicsTiO2BreastTumor4.13043.13043.3 File:"042516ESB10mgSuperOmicsTiO2BreastTumor4.raw", NativeID:"controllerType=0 controllerNumber=1 scan=13043"	REESPmDVDQPSPsAqDTQSIVISDGTPQGEK		m6: Oxidation (+15.99), s14: Phospho (+79.97), q16: Deamidated (+0.98)	s14	1175.85	3	3327.88	9378.03	3200	64000	3807	s3820	HUWE1_MOUSEs3820	#N/A	2.93063	-2.77072	-2.77072	4.09961	4.09961	HUWE1_MOUSE	0.759083
CD2 antigen cytoplasmic tail-binding protein 2 OS=Mus musculus GN=Cd2bp2 PE=1 SV=1	CD2B2_MOUSE	37695	042516ESB10mgSuperOmicsTiO2BreastTumor7.5836.5836.2 File:"042516ESB10mgSuperOmicsTiO2BreastTumor7.raw", NativeID:"controllerType=0 controllerNumber=1 scan=5836"	HSLDsDEEDDDEEGSSK		s5: Phospho (+79.97)	s5	987.842	2	1622.49	9411.94	3200	64000	45	s49	CD2B2_MOUSEs49	#N/A	2.94123	-2.76551	-2.69898	4.10078	4.1159	CD2B2_MOUSE	#N/A
AP-1 complex subunit gamma-like 2 OS=Mus musculus GN=Ap1g2 PE=1 SV=2	AP1G2_MOUSE	87864.4	042516ESB10mgSuperOmicsTiO2BreastTumor7.25939.25939.3 File:"042516ESB10mgSuperOmicsTiO2BreastTumor7.raw", NativeID:"controllerType=0 controllerNumber=1 scan=25939"	sFqLqLqAPsGNTIPAQGGLPITqVFRILnPnqAPLR		s1: Phospho (+79.97), q3: Deamidated (+0.98), q5: Deamidated (+0.98), q7: Deamidated (+0.98), s10: Phospho (+79.97), q24: Deamidated (+0.98), n30: Deamidated (+0.98), n32: Deamidated (+0.98), q33: Deamidated (+0.98)	s1, s10	1384.68	3	6252.96	9417.08	3200	64000	726	s726,s735	AP1G2_MOUSEs726,s735	#N/A	2.94284	-2.76472	-2.76472	4.10096	4.10096	AP1G2_MOUSE	0.969247
Hormone-sensitive lipase OS=Mus musculus GN=Lipe PE=1 SV=2	LIPS_MOUSE	83349.8	042516ESB10mgSuperOmicsTiO2MGland6.17583.17583.2 File:"042516ESB10mgSuperOmicsTiO2MGland6.raw", NativeID:"controllerType=0 controllerNumber=1 scan=17583"	SVsEAALAQPEGLLGTDTLK		s3: Phospho (+79.97)	s3	1040.52	2	5055.99	6000	6690.62	133812	557	s559	LIPS_MOUSEs559	#N/A	0.896778	-4.47911	-4.7514	4.10348	4.17799	LIPS_MOUSE	-4.80467
FERM, RhoGEF and pleckstrin domain-containing protein 1 OS=Mus musculus GN=Farp1 PE=1 SV=1	FARP1_MOUSE	118878	042516ESB10mgSuperOmicsTiO2BreastTumor3.8636.8636.2 File:"042516ESB10mgSuperOmicsTiO2BreastTumor3.raw", NativeID:"controllerType=0 controllerNumber=1 scan=8636"	SPDEATAADQEsEDDLSASR		s12: Phospho (+79.97)	s12	1087.42	2	2349.14	9505.87	3200	64000	881	s892	FARP1_MOUSEs892	#N/A	2.97058	-2.75118	-2.55752	4.104	4.14903	FARP1_MOUSE	2.01622
Polymerase I and transcript release factor OS=Mus musculus GN=Ptrf PE=1 SV=1	PTRF_MOUSE	43953.7	042516ESB10mgSuperOmicsTiO2MGland10.7898.7898.2 File:"042516ESB10mgSuperOmicsTiO2MGland10.raw", NativeID:"controllerType=0 controllerNumber=1 scan=7898"	ATEEPSGtGSDELIK		t8: Phospho (+79.97)	t8	807.35	2	2812.17	6000	6742.18	134844	33	t40	PTRF_MOUSEt40	#N/A	0.88992	-4.49018	-4.49018	4.10524	4.10524	PTRF_MOUSE	-3.21666
Carboxyl-terminal PDZ ligand of neuronal nitric oxide synthase protein OS=Mus musculus GN=Nos1ap PE=1 SV=3	CAPON_MOUSE	55874	042516ESB10mgSuperOmicsTiO2MGland3.6658.6658.4 File:"042516ESB10mgSuperOmicsTiO2MGland3.raw", NativeID:"controllerType=0 controllerNumber=1 scan=6658"	QVQELELKLsGQntmGSQDSLLEItFR		s10: Phospho (+79.97), n13: Deamidated (+0.98), t14: Phospho (+79.97), m15: Oxidation (+15.99), t25: Phospho (+79.97)	s10, t14, t25	831.117	4	2190.69	6000	6748.58	134972	351	s360,t364,t375	CAPON_MOUSEs360,t364,t375	#N/A	0.889076	-4.49155	-4.49155	4.10546	4.10546	CAPON_MOUSE	#N/A
Translocon-associated protein subunit alpha OS=Mus musculus GN=Ssr1 PE=1 SV=1	SSRA_MOUSE	32065.7	042516ESB10mgSuperOmicsTiO2BreastTumor10.17131.17131.3 File:"042516ESB10mgSuperOmicsTiO2BreastTumor10.raw", NativeID:"controllerType=0 controllerNumber=1 scan=17131"	VEmGTSSQNDVDmSWIPqETLNQINKAsPR		m3: Oxidation (+15.99), m13: Oxidation (+15.99), q18: Deamidated (+0.98), s28: Phospho (+79.97)	s28	1163.52	3	4595.78	9571.7	3200	64000	241	s268	SSRA_MOUSEs268	#N/A	2.99116	-2.74122	-0.761498	4.10625	4.61968	SSRA_MOUSE	0.42845
Insulin receptor substrate 4 OS=Mus musculus GN=Irs4 PE=1 SV=2	IRS4_MOUSE	130149	042516ESB10mgSuperOmicsTiO2BreastTumor9.916.916.2 File:"042516ESB10mgSuperOmicsTiO2BreastTumor9.raw", NativeID:"controllerType=0 controllerNumber=1 scan=916"	KELsGVFR		s4: Phospho (+79.97)	s4	508.252	2	339.661	9628.29	3200	64000	249	s252	IRS4_MOUSEs252	#N/A	3.00884	-2.73272	-2.73272	4.10817	4.10817	IRS4_MOUSE	#N/A
Eukaryotic translation initiation factor 4B OS=Mus musculus GN=Eif4b PE=1 SV=1	IF4B_MOUSE	68842.5	042516ESB10mgSuperOmicsTiO2BreastTumor8.3670.3670.2 File:"042516ESB10mgSuperOmicsTiO2BreastTumor8.raw", NativeID:"controllerType=0 controllerNumber=1 scan=3670"	SQSsDTEQPSPTSGGGK		s4: Phospho (+79.97)	s4	865.348	2	1109.01	9672.59	3200	64000	495	s498	IF4B_MOUSEs498	#N/A	3.02268	-2.7261	-2.69446	4.10967	4.11686	IF4B_MOUSE	0.266081
Periodic tryptophan protein 1 homolog OS=Mus musculus GN=Pwp1 PE=1 SV=1	PWP1_MOUSE	55586.6	042516ESB10mgSuperOmicsTiO2BreastTumor4.9330.9330.3 File:"042516ESB10mgSuperOmicsTiO2BreastTumor4.raw", NativeID:"controllerType=0 controllerNumber=1 scan=9330"	LQEEGGsEEEEAGnPSEDGmQSGPTQAPPR		s7: Phospho (+79.97), n14: Deamidated (+0.98), m20: Oxidation (+15.99)	s7	1070.77	3	2474.71	9696.84	3200	64000	43	s49	PWP1_MOUSEs49	#N/A	3.03026	-2.72249	-2.76752	4.11048	4.10843	PWP1_MOUSE	3.03114
Angiopoietin-2 OS=Mus musculus GN=Angpt2 PE=2 SV=2	ANGP2_MOUSE	56576.3	042516ESB10mgSuperOmicsTiO2BreastTumor1.32997.32997.3 File:"042516ESB10mgSuperOmicsTiO2BreastTumor1.raw", NativeID:"controllerType=0 controllerNumber=1 scan=32997"	LVTATVNNSLLQKqqHDLMETVnSLLtmmsSPnSK		q14: Deamidated (+0.98), q15: Deamidated (+0.98), n23: Deamidated (+0.98), t27: Phospho (+79.97), m28: Oxidation (+15.99), m29: Oxidation (+15.99), s30: Phospho (+79.97), n33: Deamidated (+0.98)	t27, s30	1356.95	3	7956.11	9724.5	3200	64000	234	t260,s263	ANGP2_MOUSEt260,s263	#N/A	3.03891	-2.71838	-2.71838	4.11141	4.11141	ANGP2_MOUSE	#N/A
U5 small nuclear ribonucleoprotein 200 kDa helicase OS=Mus musculus GN=Snrnp200 PE=1 SV=1	U520_MOUSE	244552	042516ESB10mgSuperOmicsTiO2BreastTumor3.7582.7582.2 File:"042516ESB10mgSuperOmicsTiO2BreastTumor3.raw", NativeID:"controllerType=0 controllerNumber=1 scan=7582"	EEAsDDDmEGDEAVVR		s4: Phospho (+79.97), m8: Oxidation (+15.99)	s4	931.834	2	2100.06	9726.48	3200	64000	222	s225	U520_MOUSEs225	#N/A	3.03952	-2.71808	-2.06351	4.11148	4.27213	U520_MOUSE	1.66872
Heat shock protein HSP 90-beta OS=Mus musculus GN=Hsp90ab1 PE=1 SV=3	HS90B_MOUSE	83284.3	042516ESB10mgSuperOmicsTiO2BreastTumor6.5440.5440.2 File:"042516ESB10mgSuperOmicsTiO2BreastTumor6.raw", NativeID:"controllerType=0 controllerNumber=1 scan=5440"	EKEIsDDEAEEEKGEK		s5: Phospho (+79.97)	s5	972.902	2	1534.7	9748.15	3200	64000	222	s226	HS90B_MOUSEs226	#N/A	3.0463	-2.71487	-0.340284	4.11221	4.74096	HS90B_MOUSE	0.0688261
Transcriptional activator protein Pur-beta OS=Mus musculus GN=Purb PE=1 SV=3	PURB_MOUSE	33902.5	042516ESB10mgSuperOmicsTiO2BreastTumor5.5018.5018.2 File:"042516ESB10mgSuperOmicsTiO2BreastTumor5.raw", NativeID:"controllerType=0 controllerNumber=1 scan=5018"	RGGGSGGGDEsEGEEVDED		s11: Phospho (+79.97)	s11	959.835	2	1465.37	9754.64	3200	64000	306	s316	PURB_MOUSEs316	#N/A	3.04832	-2.71391	-2.47381	4.11243	4.17578	PURB_MOUSE	0.323827
Cofilin-1 OS=Mus musculus GN=Cfl1 PE=1 SV=3	COF1_MOUSE	18560.2	042516ESB10mgSuperOmicsTiO2MGland5.10629.10629.2 File:"042516ESB10mgSuperOmicsTiO2MGland5.raw", NativeID:"controllerType=0 controllerNumber=1 scan=10629"	asGVAVSDGVIK		n-term: Acetyl (+42.01), s2: Phospho (+79.97)	s2	612.797	2	3568.26	6000	6968.79	139376	2	s3	COF1_MOUSEs3	#N/A	0.860982	-4.53787	-5.30304	4.1129	4.26315	COF1_MOUSE	0.535184
Activated RNA polymerase II transcriptional coactivator p15 OS=Mus musculus GN=Sub1 PE=1 SV=3	TCP4_MOUSE	14428.1	042516ESB10mgSuperOmicsTiO2BreastTumor9.7069.7069.2 File:"042516ESB10mgSuperOmicsTiO2BreastTumor9.raw", NativeID:"controllerType=0 controllerNumber=1 scan=7069"	ELVSSSSSGSDSDsEVEK		s14: Phospho (+79.97)	s14	955.384	2	2003.76	9782.11	3200	64000	6	s19	TCP4_MOUSEs19	#N/A	3.05691	-2.70985	-2.70985	4.11335	4.11335	TCP4_MOUSE	-0.766874
Translocating chain-associated membrane protein 1 OS=Mus musculus GN=Tram1 PE=1 SV=3	TRAM1_MOUSE	43041.5	042516ESB10mgSuperOmicsTiO2BreastTumor1.6247.6247.2 File:"042516ESB10mgSuperOmicsTiO2BreastTumor1.raw", NativeID:"controllerType=0 controllerNumber=1 scan=6247"	GTEnGVnGTVTSnGADsPR		n4: Deamidated (+0.98), n7: Deamidated (+0.98), n13: Deamidated (+0.98), s17: Phospho (+79.97)	s17	958.391	2	1787.91	9798.82	3200	64000	349	s365	TRAM1_MOUSEs365	#N/A	3.06213	-2.70739	-2.70739	4.1139	4.1139	TRAM1_MOUSE	1.60076
Protein Tns1 OS=Mus musculus GN=Tns1 PE=1 SV=1	E9Q0S6_MOUSE	201381	042516ESB10mgSuperOmicsTiO2MGland4.9152.9152.2 File:"042516ESB10mgSuperOmicsTiO2MGland4.raw", NativeID:"controllerType=0 controllerNumber=1 scan=9152"	TVGTNTPPsPGFGR		s9: Phospho (+79.97)	s9	734.335	2	2747.14	6000	7000.05	140001	1338	s1346	E9Q0S6_MOUSEs1346	#N/A	0.857137	-4.54433	-4.60964	4.11395	4.12475	E9Q0S6_MOUSE	-4.21124
von Willebrand factor A domain-containing protein 5A OS=Mus musculus GN=Vwa5a PE=1 SV=2	VMA5A_MOUSE	87144.7	042516ESB10mgSuperOmicsTiO2BreastTumor4.26878.26878.3 File:"042516ESB10mgSuperOmicsTiO2BreastTumor4.raw", NativeID:"controllerType=0 controllerNumber=1 scan=26878"	ETLLLLLKsLPmGcyFNIYGFGSSYEKFFPESVK	c14: Carbamidomethyl (+57.02)	s9: Phospho (+79.97), m12: Oxidation (+15.99), y15: Phospho (+79.97)	s9, y15	1385.66	3	6510.13	9827	3200	64000	311	s319,y325	VMA5A_MOUSEs319,y325	#N/A	3.07094	-2.70325	-2.70325	4.11484	4.11484	VMA5A_MOUSE	-0.952806
Junctional adhesion molecule B OS=Mus musculus GN=Jam2 PE=1 SV=1	JAM2_MOUSE	33046.7	042516ESB10mgSuperOmicsTiO2MGland2.21081.21081.4 File:"042516ESB10mgSuperOmicsTiO2MGland2.raw", NativeID:"controllerType=0 controllerNumber=1 scan=21081"	mARSPqGLLmLLLLHyLIVALDYHK		m1: Oxidation (+15.99), q6: Deamidated (+0.98), m10: Oxidation (+15.99), y16: Phospho (+79.97)	y16	756.399	4	5746.51	6000	7047.24	140945	1	y16	JAM2_MOUSEy16	#N/A	0.851397	-4.55402	-4.55402	4.11552	4.11552	JAM2_MOUSE	#N/A
Keratin, type II cytoskeletal 8 OS=Mus musculus GN=Krt8 PE=1 SV=4	K2C8_MOUSE	54567	042516ESB10mgSuperOmicsTiO2BreastTumor7.5833.5833.1 File:"042516ESB10mgSuperOmicsTiO2BreastTumor7.raw", NativeID:"controllerType=0 controllerNumber=1 scan=5833"	VGsSSSSFR		s3: Phospho (+79.97)	s3	993.402	1	1621.91	9873.83	3200	64000	41	s43	K2C8_MOUSEs43	#N/A	3.08557	-2.69639	0.378986	4.1164	4.95007	K2C8_MOUSE	-1.46432
Interferon regulatory factor 2-binding protein 1 OS=Mus musculus GN=Irf2bp1 PE=1 SV=2	I2BP1_MOUSE	61751	042516ESB10mgSuperOmicsTiO2BreastTumor6.4650.4650.2 File:"042516ESB10mgSuperOmicsTiO2BreastTumor6.raw", NativeID:"controllerType=0 controllerNumber=1 scan=4650"	AGGAsPAASSTTQPPAQHR		s5: Phospho (+79.97)	s5	936.423	2	1346.31	9883.47	3200	64000	449	s453	I2BP1_MOUSEs453	#N/A	3.08858	-2.69498	-2.69498	4.11672	4.11672	I2BP1_MOUSE	1.98615
Bcl-2-associated transcription factor 1 OS=Mus musculus GN=Bclaf1 PE=1 SV=2	BCLF1_MOUSE	106006	042516ESB10mgSuperOmicsTiO2BreastTumor8.8423.8423.2 File:"042516ESB10mgSuperOmicsTiO2BreastTumor8.raw", NativeID:"controllerType=0 controllerNumber=1 scan=8423"	FHDsEGDDTEETEDYR		s4: Phospho (+79.97)	s4	1012.85	2	2230.05	9898.26	3200	64000	392	s395	BCLF1_MOUSEs395	#N/A	3.09321	-2.69283	-0.95233	4.11721	4.57089	BCLF1_MOUSE	2.17579
Splicing factor U2AF 65 kDa subunit OS=Mus musculus GN=U2af2 PE=1 SV=3	U2AF2_MOUSE	53517.2	042516ESB10mgSuperOmicsTiO2BreastTumor3.32963.32963.4 File:"042516ESB10mgSuperOmicsTiO2BreastTumor3.raw", NativeID:"controllerType=0 controllerNumber=1 scan=32963"	AMqAAGQIPATALLPtmtPDGLAVtPTPVPVVGSQmTRqARR		q3: Deamidated (+0.98), t16: Phospho (+79.97), m17: Oxidation (+15.99), t18: Phospho (+79.97), t25: Phospho (+79.97), m36: Oxidation (+15.99), q39: Deamidated (+0.98)	t16, t18, t25	1144.54	4	7958.34	9979.24	3200	64000	109	t124,t126,t133	U2AF2_MOUSEt124,t126,t133	#N/A	3.11851	-2.68107	-2.68107	4.11989	4.11989	U2AF2_MOUSE	3.05176
Nuclear pore complex protein Nup98-Nup96 OS=Mus musculus GN=Nup98 PE=1 SV=2	NUP98_MOUSE	197244	042516ESB10mgSuperOmicsTiO2BreastTumor2.9391.9391.2 File:"042516ESB10mgSuperOmicsTiO2BreastTumor2.raw", NativeID:"controllerType=0 controllerNumber=1 scan=9391"	YGLQDsDEEEEEHPPK		s6: Phospho (+79.97)	s6	991.387	2	2493.39	10002	3200	64000	883	s888	NUP98_MOUSEs888	#N/A	3.12562	-2.67778	-1.04749	4.12064	4.55032	NUP98_MOUSE	0.262355
Vacuolar protein sorting-associated protein 4B OS=Mus musculus GN=Vps4b PE=1 SV=2	VPS4B_MOUSE	49420.8	042516ESB10mgSuperOmicsTiO2BreastTumor6.3708.3708.2 File:"042516ESB10mgSuperOmicsTiO2BreastTumor6.raw", NativeID:"controllerType=0 controllerNumber=1 scan=3708"	GNDsDGEAESDDPEKK		s4: Phospho (+79.97)	s4	886.824	2	1118.04	10021.9	3200	64000	99	s102	VPS4B_MOUSEs102	#N/A	3.13184	-2.67492	-2.09841	4.12129	4.2627	VPS4B_MOUSE	3.42894
Heat shock protein HSP 90-beta OS=Mus musculus GN=Hsp90ab1 PE=1 SV=3	HS90B_MOUSE	83284.3	042516ESB10mgSuperOmicsTiO2BreastTumor1.5267.5267.2 File:"042516ESB10mgSuperOmicsTiO2BreastTumor1.raw", NativeID:"controllerType=0 controllerNumber=1 scan=5267"	IEDVGsDEEDDSGKDK		s6: Phospho (+79.97)	s6	909.352	2	1552.83	10073.1	3200	64000	250	s255	HS90B_MOUSEs255	#N/A	3.14784	-2.66756	0.124113	4.12297	4.88195	HS90B_MOUSE	0.0688261
Protein HEXIM1 OS=Mus musculus GN=Hexim1 PE=1 SV=1	HEXI1_MOUSE	40243.4	042516ESB10mgSuperOmicsTiO2BreastTumor6.14154.14154.3 File:"042516ESB10mgSuperOmicsTiO2BreastTumor6.raw", NativeID:"controllerType=0 controllerNumber=1 scan=14154"	GQnGEDLSTGGAsPSAEGEPMSESLVqPGHDSEATK		n3: Deamidated (+0.98), s13: Phospho (+79.97), q27: Deamidated (+0.98)	s13	1213.51	3	3566.84	10078.3	3200	64000	91	s103	HEXI1_MOUSEs103	#N/A	3.14947	-2.66682	-2.54561	4.12314	4.15138	HEXI1_MOUSE	#N/A
Eukaryotic translation initiation factor 4B OS=Mus musculus GN=Eif4b PE=1 SV=1	IF4B_MOUSE	68842.5	042516ESB10mgSuperOmicsTiO2BreastTumor9.3422.3422.2 File:"042516ESB10mgSuperOmicsTiO2BreastTumor9.raw", NativeID:"controllerType=0 controllerNumber=1 scan=3422"	SQSsDTEQPSPTSGGGK		s4: Phospho (+79.97)	s4	865.344	2	1100.3	10106.3	3200	64000	495	s498	IF4B_MOUSEs498	#N/A	3.15822	-2.66282	-2.69446	4.12406	4.11686	IF4B_MOUSE	0.266081
Heterogeneous nuclear ribonucleoprotein K OS=Mus musculus GN=Hnrnpk PE=1 SV=1	HNRPK_MOUSE	50978.5	042516ESB10mgSuperOmicsTiO2BreastTumor8.25670.25670.3 File:"042516ESB10mgSuperOmicsTiO2BreastTumor8.raw", NativeID:"controllerType=0 controllerNumber=1 scan=25670"	IIPTLEEGLqLPsPTATSQLPLESDAVEcLNYqHYK	c29: Carbamidomethyl (+57.02)	q10: Deamidated (+0.98), s13: Phospho (+79.97), q33: Deamidated (+0.98)	s13	1379.66	3	6186.05	10143.7	3200	64000	104	s116	HNRPK_MOUSEs116	#N/A	3.16991	-2.65749	-1.99926	4.12528	4.29343	HNRPK_MOUSE	0.0457539
Translocon-associated protein subunit alpha OS=Mus musculus GN=Ssr1 PE=1 SV=1	SSRA_MOUSE	32065.7	042516ESB10mgSuperOmicsTiO2BreastTumor10.19265.19265.3 File:"042516ESB10mgSuperOmicsTiO2BreastTumor10.raw", NativeID:"controllerType=0 controllerNumber=1 scan=19265"	VEmGTSSqNDVDMSWIPQEtLNQInKASPR		m3: Oxidation (+15.99), q8: Deamidated (+0.98), t20: Phospho (+79.97), n25: Deamidated (+0.98)	t20	1158.52	3	5098.09	10153.8	3200	64000	241	t260	SSRA_MOUSEt260	#N/A	3.17306	-2.65605	-2.65605	4.1256	4.1256	SSRA_MOUSE	0.42845
U5 small nuclear ribonucleoprotein 200 kDa helicase OS=Mus musculus GN=Snrnp200 PE=1 SV=1	U520_MOUSE	244552	042516ESB10mgSuperOmicsTiO2BreastTumor2.7903.7903.2 File:"042516ESB10mgSuperOmicsTiO2BreastTumor2.raw", NativeID:"controllerType=0 controllerNumber=1 scan=7903"	EEAsDDDmEGDEAVVR		s4: Phospho (+79.97), m8: Oxidation (+15.99)	s4	931.831	2	2146.62	10180.2	3200	64000	222	s225	U520_MOUSEs225	#N/A	3.18131	-2.65231	-2.06351	4.12646	4.27213	U520_MOUSE	1.66872
Transcriptional activator protein Pur-beta OS=Mus musculus GN=Purb PE=1 SV=3	PURB_MOUSE	33902.5	042516ESB10mgSuperOmicsTiO2BreastTumor4.4974.4974.2 File:"042516ESB10mgSuperOmicsTiO2BreastTumor4.raw", NativeID:"controllerType=0 controllerNumber=1 scan=4974"	RGGGsGGGDESEGEEVDED		s5: Phospho (+79.97)	s5	959.334	2	1457.21	10191.6	3200	64000	306	s310	PURB_MOUSEs310	#N/A	3.18487	-2.65069	-2.92091	4.12683	4.06787	PURB_MOUSE	0.323827
Transient receptor potential cation channel subfamily V member 4 OS=Mus musculus GN=Trpv4 PE=1 SV=1	TRPV4_MOUSE	98030.4	042516ESB10mgSuperOmicsTiO2MGland2.22630.22630.3 File:"042516ESB10mgSuperOmicsTiO2MGland2.raw", NativeID:"controllerType=0 controllerNumber=1 scan=22630"	cSRLFPDSNLEtVLNNDGLsPLmmAAKtGK	c1: Carbamidomethyl (+57.02)	t12: Phospho (+79.97), s20: Phospho (+79.97), m23: Oxidation (+15.99), m24: Oxidation (+15.99), t28: Phospho (+79.97)	t12, s20, t28	1184.51	3	6100.61	6000	7398.62	147972	353	t364,s372,t380	TRPV4_MOUSEt364,s372,t380	#N/A	0.810962	-4.62422	-4.62422	4.12706	4.12706	TRPV4_MOUSE	1.98727
Interleukin enhancer-binding factor 3 OS=Mus musculus GN=Ilf3 PE=1 SV=2	ILF3_MOUSE	96021.9	042516ESB10mgSuperOmicsTiO2BreastTumor5.2452.2452.2 File:"042516ESB10mgSuperOmicsTiO2BreastTumor5.raw", NativeID:"controllerType=0 controllerNumber=1 scan=2452"	RPmEEDGEEKsPSK		m3: Oxidation (+15.99), s11: Phospho (+79.97)	s11	857.854	2	815.236	10209.3	3200	64000	372	s382	ILF3_MOUSEs382	#N/A	3.19041	-2.64819	-2.64819	4.12741	4.12741	ILF3_MOUSE	2.95217
CCAAT/enhancer-binding protein beta OS=Mus musculus GN=Cebpb PE=1 SV=1	CEBPB_MOUSE	31447.2	042516ESB10mgSuperOmicsTiO2BreastTumor9.13714.13714.3 File:"042516ESB10mgSuperOmicsTiO2BreastTumor9.raw", NativeID:"controllerType=0 controllerNumber=1 scan=13714"	AYLGYQATPSGSSGSLSTSSSsSPPGTPSPADAK		s22: Phospho (+79.97)	s22	1094.15	3	3564.29	10270.9	3200	64000	162	s183	CEBPB_MOUSEs183	#N/A	3.20966	-2.63951	-2.63951	4.1294	4.1294	CEBPB_MOUSE	2.9436
WD repeat-containing protein 44 OS=Mus musculus GN=Wdr44 PE=1 SV=1	WDR44_MOUSE	101558	042516ESB10mgSuperOmicsTiO2BreastTumor5.9736.9736.3 File:"042516ESB10mgSuperOmicsTiO2BreastTumor5.raw", NativeID:"controllerType=0 controllerNumber=1 scan=9736"	EYVSNDAtQSDDEEKLQSQQTDTDGGR		t8: Phospho (+79.97)	t8	1033.09	3	2566.66	10279.6	3200	64000	396	t403	WDR44_MOUSEt403	#N/A	3.21238	-2.63829	-2.63829	4.12968	4.12968	WDR44_MOUSE	#N/A
Sister chromatid cohesion protein PDS5 homolog B OS=Mus musculus GN=Pds5b PE=1 SV=1	PDS5B_MOUSE	164424	042516ESB10mgSuperOmicsTiO2BreastTumor2.6350.6350.2 File:"042516ESB10mgSuperOmicsTiO2BreastTumor2.raw", NativeID:"controllerType=0 controllerNumber=1 scan=6350"	METVSNASSSSNPSsPGR		s15: Phospho (+79.97)	s15	937.881	2	1785.03	10286.8	3200	64000	1152	s1166	PDS5B_MOUSEs1166	#N/A	3.21462	-2.63728	-2.32048	4.12991	4.20537	PDS5B_MOUSE	3.27542
CD2 antigen cytoplasmic tail-binding protein 2 OS=Mus musculus GN=Cd2bp2 PE=1 SV=1	CD2B2_MOUSE	37695	042516ESB10mgSuperOmicsTiO2BreastTumor6.5829.5829.2 File:"042516ESB10mgSuperOmicsTiO2BreastTumor6.raw", NativeID:"controllerType=0 controllerNumber=1 scan=5829"	HSLDsDEEDDDEEGSSK		s5: Phospho (+79.97)	s5	987.346	2	1627.06	10321.3	3200	64000	45	s49	CD2B2_MOUSEs49	#N/A	3.22541	-2.63245	-2.69898	4.13102	4.1159	CD2B2_MOUSE	#N/A
PC4 and SFRS1-interacting protein OS=Mus musculus GN=Psip1 PE=1 SV=1	PSIP1_MOUSE	59697.6	042516ESB10mgSuperOmicsTiO2BreastTumor10.5303.5303.2 File:"042516ESB10mgSuperOmicsTiO2BreastTumor10.raw", NativeID:"controllerType=0 controllerNumber=1 scan=5303"	QSNASsDVEVEEK		s6: Phospho (+79.97)	s6	751.304	2	1678.51	10328.5	3200	64000	101	s106	PSIP1_MOUSEs106	#N/A	3.22766	-2.63144	-2.63144	4.13125	4.13125	PSIP1_MOUSE	-1.23356
E1A-binding protein p400 OS=Mus musculus GN=Ep400 PE=1 SV=3	EP400_MOUSE	337174	042516ESB10mgSuperOmicsTiO2BreastTumor1.8923.8923.3 File:"042516ESB10mgSuperOmicsTiO2BreastTumor1.raw", NativeID:"controllerType=0 controllerNumber=1 scan=8923"	SPGVAVSAPPKPQsPAqnAASSQDGSQDK		s14: Phospho (+79.97), q17: Deamidated (+0.98), n18: Deamidated (+0.98)	s14	963.446	3	2412.34	10356.1	3200	64000	741	s754	EP400_MOUSEs754	#N/A	3.23628	-2.62759	-2.62759	4.13213	4.13213	EP400_MOUSE	1.27029
Transcription intermediary factor 1-beta OS=Mus musculus GN=Trim28 PE=1 SV=3	TIF1B_MOUSE	88846.4	042516ESB10mgSuperOmicsTiO2BreastTumor9.14699.14699.3 File:"042516ESB10mgSuperOmicsTiO2BreastTumor9.raw", NativeID:"controllerType=0 controllerNumber=1 scan=14699"	RPAASSAAAASAAAsSPAGGGGEAqELLEHcGVcR	c31: Carbamidomethyl (+57.02), c34: Carbamidomethyl (+57.02)	s15: Phospho (+79.97), q25: Deamidated (+0.98)	s15	1136.17	3	3790.52	10356.7	3200	64000	36	s50	TIF1B_MOUSEs50	#N/A	3.23647	-2.62751	-2.62751	4.13215	4.13215	TIF1B_MOUSE	-0.163832
Tyrosine-protein kinase BAZ1B OS=Mus musculus GN=Baz1b PE=1 SV=2	BAZ1B_MOUSE	170655	042516ESB10mgSuperOmicsTiO2BreastTumor10.5666.5666.2 File:"042516ESB10mgSuperOmicsTiO2BreastTumor10.raw", NativeID:"controllerType=0 controllerNumber=1 scan=5666"	LADDEGDsDSESVGQSR		s8: Phospho (+79.97)	s8	923.852	2	1779.01	4898.71	3200	64000	1457	s1464	BAZ1B_MOUSEs1464	#N/A	1.53085	-3.7076	-2.05272	3.90842	4.27866	BAZ1B_MOUSE	3.48778
Heterogeneous nuclear ribonucleoprotein K OS=Mus musculus GN=Hnrnpk PE=1 SV=1	HNRPK_MOUSE	50978.5	042516ESB10mgSuperOmicsTiO2BreastTumor6.25695.25695.3 File:"042516ESB10mgSuperOmicsTiO2BreastTumor6.raw", NativeID:"controllerType=0 controllerNumber=1 scan=25695"	IIPTLEEGLQLPSPtATSqLPLESDAVEcLnYQHYK	c29: Carbamidomethyl (+57.02)	t15: Phospho (+79.97), q19: Deamidated (+0.98), n31: Deamidated (+0.98)	t15	1380	3	6226.25	10377.2	3200	64000	104	t118	HNRPK_MOUSEt118	#N/A	3.24288	-2.62465	-2.90273	4.13281	4.07193	HNRPK_MOUSE	0.0457539
Armadillo repeat-containing protein 10 OS=Mus musculus GN=Armc10 PE=1 SV=1	ARM10_MOUSE	33311.8	042516ESB10mgSuperOmicsTiO2BreastTumor10.18976.18976.2 File:"042516ESB10mgSuperOmicsTiO2BreastTumor10.raw", NativeID:"controllerType=0 controllerNumber=1 scan=18976"	sAEDLTDGSYDDILNAEQLK		s1: Phospho (+79.97)	s1	1138.99	2	5029.91	10428.4	3200	64000	43	s43	ARM10_MOUSEs43	#N/A	3.25887	-2.61755	-1.00826	4.13444	4.55715	ARM10_MOUSE	2.90042
Lysine--tRNA ligase OS=Mus musculus GN=Kars PE=1 SV=1	SYK_MOUSE	67841.9	042516ESB10mgSuperOmicsTiO2BreastTumor5.8478.8478.2 File:"042516ESB10mgSuperOmicsTiO2BreastTumor5.raw", NativeID:"controllerType=0 controllerNumber=1 scan=8478"	KETAATTETPESTEAsPSV		s16: Phospho (+79.97)	s16	1008.44	2	2276.97	10430	3200	64000	577	s592	SYK_MOUSEs592	#N/A	3.25937	-2.61733	-2.61733	4.1345	4.1345	SYK_MOUSE	1.86528
Protein Tns1 OS=Mus musculus GN=Tns1 PE=1 SV=1	E9Q0S6_MOUSE	201381	042516ESB10mgSuperOmicsTiO2MGland3.8918.8918.2 File:"042516ESB10mgSuperOmicsTiO2MGland3.raw", NativeID:"controllerType=0 controllerNumber=1 scan=8918"	TVGTNTPPsPGFGR		s9: Phospho (+79.97)	s9	734.335	2	2762.26	6000	7663.36	153267	1338	s1346	E9Q0S6_MOUSEs1346	#N/A	0.782946	-4.67494	-4.60964	4.13556	4.12475	E9Q0S6_MOUSE	-4.21124
Golgi phosphoprotein 3 OS=Mus musculus GN=Golph3 PE=1 SV=1	GOLP3_MOUSE	33753.4	042516ESB10mgSuperOmicsTiO2BreastTumor2.2660.2660.2 File:"042516ESB10mgSuperOmicsTiO2BreastTumor2.raw", NativeID:"controllerType=0 controllerNumber=1 scan=2660"	AAGGGGGsGEDEAQSR		s8: Phospho (+79.97)	s8	743.283	2	859.387	10491.8	3200	64000	28	s35	GOLP3_MOUSEs35	#N/A	3.27869	-2.60881	-1.80233	4.13646	4.33866	GOLP3_MOUSE	0.672483
Interferon-gamma-inducible GTPase Ifgga4 protein OS=Mus musculus GN=F830016B08Rik PE=1 SV=1	G3UWE2_MOUSE	47987.2	042516ESB10mgSuperOmicsTiO2MGland2.12261.12261.3 File:"042516ESB10mgSuperOmicsTiO2MGland2.raw", NativeID:"controllerType=0 controllerNumber=1 scan=12261"	IIsQETIDLIK		s3: Phospho (+79.97)	s3	451.907	3	3624	6000	7705.07	154101	33	s35	G3UWE2_MOUSEs35	#N/A	0.778708	-4.68277	-5.0615	4.13688	4.20811	G3UWE2_MOUSE	#N/A
Protein Zfp251 OS=Mus musculus GN=Zfp251 PE=2 SV=1	Q6PCX8_MOUSE	70907.7	042516ESB10mgSuperOmicsTiO2MGland5.12284.12284.2 File:"042516ESB10mgSuperOmicsTiO2MGland5.raw", NativeID:"controllerType=0 controllerNumber=1 scan=12284"	DGSERyLIqIK		y6: Phospho (+79.97), q9: Deamidated (+0.98)	y6	701.83	2	3999.91	6000	7718.85	154377	614	y619	Q6PCX8_MOUSEy619	#N/A	0.777318	-4.68535	-5.49709	4.13732	4.30126	Q6PCX8_MOUSE	#N/A
ATP-dependent RNA helicase DDX42 OS=Mus musculus GN=Ddx42 PE=1 SV=3	DDX42_MOUSE	101967	042516ESB10mgSuperOmicsTiO2BreastTumor4.17413.17413.3 File:"042516ESB10mgSuperOmicsTiO2BreastTumor4.raw", NativeID:"controllerType=0 controllerNumber=1 scan=17413"	YMAEnPTAGVVQEEEEDNLEYDsDGnPIAPSKK		n5: Deamidated (+0.98), s23: Phospho (+79.97), n26: Deamidated (+0.98)	s23	1241.21	3	4338.2	10539.8	3200	64000	163	s185	DDX42_MOUSEs185	#N/A	3.29369	-2.60222	-2.62865	4.13798	4.13367	DDX42_MOUSE	3.58666
Chromobox protein homolog 1 OS=Mus musculus GN=Cbx1 PE=1 SV=1	CBX1_MOUSE	21418.1	042516ESB10mgSuperOmicsTiO2BreastTumor6.2237.2237.2 File:"042516ESB10mgSuperOmicsTiO2BreastTumor6.raw", NativeID:"controllerType=0 controllerNumber=1 scan=2237"	ADsDSEDKGEESKPK		s3: Phospho (+79.97)	s3	851.343	2	740.402	10555.7	3200	64000	87	s89	CBX1_MOUSEs89	#N/A	3.29866	-2.60005	-0.955089	4.13848	4.5828	CBX1_MOUSE	-0.537672
Eukaryotic translation initiation factor 4B OS=Mus musculus GN=Eif4b PE=1 SV=1	IF4B_MOUSE	68842.5	042516ESB10mgSuperOmicsTiO2BreastTumor5.3394.3394.2 File:"042516ESB10mgSuperOmicsTiO2BreastTumor5.raw", NativeID:"controllerType=0 controllerNumber=1 scan=3394"	SQSSDTEQPsPTSGGGK		s10: Phospho (+79.97)	s10	865.848	2	1063.64	10579.6	3200	64000	495	s504	IF4B_MOUSEs504	#N/A	3.30613	-2.59679	-2.8076	4.13924	4.09225	IF4B_MOUSE	0.266081
Aminoacyl tRNA synthase complex-interacting multifunctional protein 2 OS=Mus musculus GN=Aimp2 PE=1 SV=2	AIMP2_MOUSE	35377.8	042516ESB10mgSuperOmicsTiO2BreastTumor8.27393.27393.3 File:"042516ESB10mgSuperOmicsTiO2BreastTumor8.raw", NativeID:"controllerType=0 controllerNumber=1 scan=27393"	MIHTPDADLDVtnILQADEPTTLATNTLDLNSVLGK		t12: Phospho (+79.97), n13: Deamidated (+0.98)	t12	1311.3	3	6580.4	10638.3	3200	64000	79	t90	AIMP2_MOUSEt90	#N/A	3.32447	-2.5888	-2.5888	4.14108	4.14108	AIMP2_MOUSE	2.72447
Eukaryotic translation initiation factor 4B OS=Mus musculus GN=Eif4b PE=1 SV=1	IF4B_MOUSE	68842.5	042516ESB10mgSuperOmicsTiO2BreastTumor5.3785.3785.2 File:"042516ESB10mgSuperOmicsTiO2BreastTumor5.raw", NativeID:"controllerType=0 controllerNumber=1 scan=3785"	SQsSDTEQPSPTSGGGK		s3: Phospho (+79.97)	s3	865.349	2	1159.53	10655.4	3200	64000	495	s497	IF4B_MOUSEs497	#N/A	3.32981	-2.58649	-2.58649	4.14162	4.14162	IF4B_MOUSE	0.266081
FACT complex subunit SPT16 OS=Mus musculus GN=Supt16h PE=1 SV=2	SP16H_MOUSE	119828	042516ESB10mgSuperOmicsTiO2MGland5.12783.12783.3 File:"042516ESB10mgSuperOmicsTiO2MGland5.raw", NativeID:"controllerType=0 controllerNumber=1 scan=12783"	EGsLVINsKNqYKLK		s3: Phospho (+79.97), s8: Phospho (+79.97), q11: Deamidated (+0.98)	s3, s8	627.964	3	4125.71	6000	8039.5	160790	358	s360,s365	SP16H_MOUSEs360,s365	#N/A	0.746315	-4.74407	-4.74407	4.14735	4.14735	SP16H_MOUSE	0.103211
Heat shock protein HSP 90-beta OS=Mus musculus GN=Hsp90ab1 PE=1 SV=3	HS90B_MOUSE	83284.3	042516ESB10mgSuperOmicsTiO2BreastTumor4.4362.4362.2 File:"042516ESB10mgSuperOmicsTiO2BreastTumor4.raw", NativeID:"controllerType=0 controllerNumber=1 scan=4362"	IEDVGsDEEDDSGKDKK		s6: Phospho (+79.97)	s6	973.4	2	1310.35	10855.5	3200	64000	250	s255	HS90B_MOUSEs255	#N/A	3.39234	-2.55965	0.124113	4.14785	4.88195	HS90B_MOUSE	0.0688261
Tyrosine-protein kinase BAZ1B OS=Mus musculus GN=Baz1b PE=1 SV=2	BAZ1B_MOUSE	170655	042516ESB10mgSuperOmicsTiO2BreastTumor3.5967.5967.2 File:"042516ESB10mgSuperOmicsTiO2BreastTumor3.raw", NativeID:"controllerType=0 controllerNumber=1 scan=5967"	LADDEGDSDsESVGQSR		s10: Phospho (+79.97)	s10	924.355	2	1720.16	6749.28	3200	64000	1457	s1466	BAZ1B_MOUSEs1466	#N/A	2.10915	-3.24527	-2.90193	3.99779	4.07294	BAZ1B_MOUSE	3.48778
AP-3 complex subunit delta-1 OS=Mus musculus GN=Ap3d1 PE=1 SV=1	AP3D1_MOUSE	135085	042516ESB10mgSuperOmicsTiO2BreastTumor1.24783.24783.3 File:"042516ESB10mgSuperOmicsTiO2BreastTumor1.raw", NativeID:"controllerType=0 controllerNumber=1 scan=24783"	KGEDLDFWLStTPPPAAAPIPAPSTEELAASTITSPK		t11: Phospho (+79.97)	t11	1296.64	3	6072.12	10865.6	3200	64000	859	t869	AP3D1_MOUSEt869	#N/A	3.3955	-2.5583	-2.25818	4.14816	4.221	AP3D1_MOUSE	1.52732
Heat shock protein HSP 90-beta OS=Mus musculus GN=Hsp90ab1 PE=1 SV=3	HS90B_MOUSE	83284.3	042516ESB10mgSuperOmicsTiO2BreastTumor4.5776.5776.2 File:"042516ESB10mgSuperOmicsTiO2BreastTumor4.raw", NativeID:"controllerType=0 controllerNumber=1 scan=5776"	IEDVGsDEEDDSGKDK		s6: Phospho (+79.97)	s6	909.851	2	1648.04	10927.3	3200	64000	250	s255	HS90B_MOUSEs255	#N/A	3.41478	-2.55013	0.124113	4.15006	4.88195	HS90B_MOUSE	0.0688261
Myeloid cysteine-rich protein OS=Mus musculus GN=Retnlg PE=1 SV=1	Q8K426_MOUSE	12534.4	042516ESB10mgSuperOmicsTiO2BreastTumor1.28469.28469.4 File:"042516ESB10mgSuperOmicsTiO2BreastTumor1.raw", NativeID:"controllerType=0 controllerNumber=1 scan=28469"	MLTFNKmKtTTcSLLIcISLLQLMVPVNTEGTLESIVEK	c12: Carbamidomethyl (+57.02), c17: Carbamidomethyl (+57.02)	m7: Oxidation (+15.99), t9: Phospho (+79.97)	t9	1139.08	4	6922.13	10972.5	3200	64000	1	t9	Q8K426_MOUSEt9	#N/A	3.42891	-2.54418	-2.54418	4.15145	4.15145	Q8K426_MOUSE	#N/A
Nucleophosmin OS=Mus musculus GN=Npm1 PE=1 SV=1	NPM_MOUSE	32560.3	042516ESB10mgSuperOmicsTiO2BreastTumor9.14482.14482.3 File:"042516ESB10mgSuperOmicsTiO2BreastTumor9.raw", NativeID:"controllerType=0 controllerNumber=1 scan=14482"	cGSGPVHISGQHLVAVEEDAEsEDEDEEDVK	c1: Carbamidomethyl (+57.02)	s22: Phospho (+79.97)	s22	1149.48	3	3740.97	10974.6	3200	64000	104	s125	NPM_MOUSEs125	#N/A	3.42956	-2.5439	-2.17809	4.15151	4.24239	NPM_MOUSE	-0.0224566
Hormone-sensitive lipase OS=Mus musculus GN=Lipe PE=1 SV=2	LIPS_MOUSE	83349.8	042516ESB10mgSuperOmicsTiO2MGland9.17841.17841.3 File:"042516ESB10mgSuperOmicsTiO2MGland9.raw", NativeID:"controllerType=0 controllerNumber=1 scan=17841"	SVsEAALAQPEGLLGTDTLK		s3: Phospho (+79.97)	s3	694.012	3	5072.17	6000	8197.23	163945	557	s559	LIPS_MOUSEs559	#N/A	0.731955	-4.7721	-4.7514	4.1522	4.17799	LIPS_MOUSE	-4.80467
Catechol O-methyltransferase OS=Mus musculus GN=Comt PE=1 SV=2	COMT_MOUSE	29487.3	042516ESB10mgSuperOmicsTiO2MGland10.6409.6409.2 File:"042516ESB10mgSuperOmicsTiO2MGland10.raw", NativeID:"controllerType=0 controllerNumber=1 scan=6409"	AVYQGPGSsPVKS		s9: Phospho (+79.97)	s9	678.814	2	2349.1	6000	8221.17	164423	253	s261	COMT_MOUSEs261	#N/A	0.729823	-4.77631	-4.77631	4.15294	4.15294	COMT_MOUSE	0.338733
Dedicator of cytokinesis protein 7 OS=Mus musculus GN=Dock7 PE=1 SV=3	DOCK7_MOUSE	241443	042516ESB10mgSuperOmicsTiO2BreastTumor1.11492.11492.2 File:"042516ESB10mgSuperOmicsTiO2BreastTumor1.raw", NativeID:"controllerType=0 controllerNumber=1 scan=11492"	SLSnsNPDISGTPTSPDDEVR		n4: Deamidated (+0.98), s5: Phospho (+79.97)	s5	1135.49	2	3008.57	11036.7	3200	64000	896	s900	DOCK7_MOUSEs900	#N/A	3.44897	-2.53576	-2.41623	4.15341	4.18175	DOCK7_MOUSE	2.63839
Tyrosine-protein kinase BAZ1B OS=Mus musculus GN=Baz1b PE=1 SV=2	BAZ1B_MOUSE	170655	042516ESB10mgSuperOmicsTiO2BreastTumor4.6046.6046.2 File:"042516ESB10mgSuperOmicsTiO2BreastTumor4.raw", NativeID:"controllerType=0 controllerNumber=1 scan=6046"	LADDEGDsDSESVGQSR		s8: Phospho (+79.97)	s8	924.356	2	1711.09	10358.3	3200	64000	1457	s1464	BAZ1B_MOUSEs1464	#N/A	3.23697	-2.62728	-2.05272	4.13221	4.27866	BAZ1B_MOUSE	3.48778
Uncharacterized protein C7orf50 homolog OS=Mus musculus PE=1 SV=3	CG050_MOUSE	22168.9	042516ESB10mgSuperOmicsTiO2BreastTumor10.5142.5142.2 File:"042516ESB10mgSuperOmicsTiO2BreastTumor10.raw", NativeID:"controllerType=0 controllerNumber=1 scan=5142"	LDEAEPEDsGGSPGK		s9: Phospho (+79.97)	s9	784.311	2	1630.97	11052.6	3200	64000	169	s177	CG050_MOUSEs177	#N/A	3.45394	-2.53369	-2.53369	4.15389	4.15389	CG050_MOUSE	1.87513
Ras-related protein Rab-12 OS=Mus musculus GN=Rab12 PE=1 SV=3	RAB12_MOUSE	27329.7	042516ESB10mgSuperOmicsTiO2MGland10.8749.8749.3 File:"042516ESB10mgSuperOmicsTiO2MGland10.raw", NativeID:"controllerType=0 controllerNumber=1 scan=8749"	RPAGGSLGAVsPALSGGQAR		s11: Phospho (+79.97)	s11	630.316	3	3041.41	6000	8280.17	165603	10	s20	RAB12_MOUSEs20	#N/A	0.724623	-4.78663	-4.78663	4.15473	4.15473	RAB12_MOUSE	#N/A
Transcriptional activator protein Pur-alpha OS=Mus musculus GN=Pura PE=1 SV=1	PURA_MOUSE	34884.1	042516ESB10mgSuperOmicsTiO2BreastTumor8.14380.14380.4 File:"042516ESB10mgSuperOmicsTiO2BreastTumor8.raw", NativeID:"controllerType=0 controllerNumber=1 scan=14380"	aDRDsGsEqGGAALGSGGSLGHPGSGSGSGGGGGGGGGGGGSGGGGGAPGGLQHETqELASK		n-term: Acetyl (+42.01), s5: Phospho (+79.97), s7: Phospho (+79.97), q9: Deamidated (+0.98), q57: Deamidated (+0.98)	s5, s7	1331.55	4	3592.99	11086.2	3200	64000	2	s6,s8	PURA_MOUSEs6,s8	#N/A	3.46444	-2.52931	-2.52931	4.15492	4.15492	PURA_MOUSE	0.212618
Transcriptional regulator ATRX OS=Mus musculus GN=Atrx PE=1 SV=3	ATRX_MOUSE	278590	042516ESB10mgSuperOmicsTiO2BreastTumor8.6920.6920.2 File:"042516ESB10mgSuperOmicsTiO2BreastTumor8.raw", NativeID:"controllerType=0 controllerNumber=1 scan=6920"	YVEsDDEKPTDENVNEK		s4: Phospho (+79.97)	s4	1045.92	2	1884.34	11115.6	3200	64000	89	s92	ATRX_MOUSEs92	#N/A	3.47363	-2.52549	-1.94047	4.15581	4.33559	ATRX_MOUSE	0.426591
Terminal uridylyltransferase 7 OS=Mus musculus GN=Zcchc6 PE=1 SV=3	TUT7_MOUSE	169106	042516ESB10mgSuperOmicsTiO2BreastTumor2.954.954.2 File:"042516ESB10mgSuperOmicsTiO2BreastTumor2.raw", NativeID:"controllerType=0 controllerNumber=1 scan=954"	GSPGsLSSK		s5: Phospho (+79.97)	s5	450.198	2	330.14	11124.1	3200	64000	1467	s1471	TUT7_MOUSEs1471	#N/A	3.47628	-2.52438	-2.52438	4.15607	4.15607	TUT7_MOUSE	#N/A
Heterogeneous nuclear ribonucleoprotein K OS=Mus musculus GN=Hnrnpk PE=1 SV=1	HNRPK_MOUSE	50978.5	042516ESB10mgSuperOmicsTiO2BreastTumor7.25623.25623.3 File:"042516ESB10mgSuperOmicsTiO2BreastTumor7.raw", NativeID:"controllerType=0 controllerNumber=1 scan=25623"	IIPTLEEGLQLPsPTATSQLPLESDAVEcLNYqHYK	c29: Carbamidomethyl (+57.02)	s13: Phospho (+79.97), q33: Deamidated (+0.98)	s13	1379.34	3	6180.45	11150.3	3200	64000	104	s116	HNRPK_MOUSEs116	#N/A	3.48447	-2.52099	-1.99926	4.15686	4.29343	HNRPK_MOUSE	0.0457539
General transcription factor 3C polypeptide 1 OS=Mus musculus GN=Gtf3c1 PE=1 SV=2	TF3C1_MOUSE	237479	042516ESB10mgSuperOmicsTiO2BreastTumor3.13142.13142.3 File:"042516ESB10mgSuperOmicsTiO2BreastTumor3.raw", NativeID:"controllerType=0 controllerNumber=1 scan=13142"	VAAsPRPGAEEqAEAQAPAQLAAPEDADAGGPR		s4: Phospho (+79.97), q12: Deamidated (+0.98)	s4	1093.84	3	3392.57	11183.5	3200	64000	1887	s1890	TF3C1_MOUSEs1890	#N/A	3.49484	-2.5167	-2.10932	4.15786	4.25664	TF3C1_MOUSE	1.45317
Serine/arginine repetitive matrix protein 1 OS=Mus musculus GN=Srrm1 PE=1 SV=2	SRRM1_MOUSE	106865	042516ESB10mgSuperOmicsTiO2MGland3.12778.12778.2 File:"042516ESB10mgSuperOmicsTiO2MGland3.raw", NativeID:"controllerType=0 controllerNumber=1 scan=12778"	SVSGsPEPAAK		s5: Phospho (+79.97)	s5	555.247	2	3681.48	6000	8398.21	167964	793	s797	SRRM1_MOUSEs797	#N/A	0.714438	-4.80705	-4.80705	4.15831	4.15831	SRRM1_MOUSE	1.84908
Protein PRRC2C OS=Mus musculus GN=Prrc2c PE=1 SV=3	PRC2C_MOUSE	310888	042016ESB10mgSuperOmicsTiO2MGland1.20494.20494.3 File:"042016ESB10mgSuperOmicsTiO2MGland1.raw", NativeID:"controllerType=0 controllerNumber=1 scan=20494"	ETIQQSSSLTsVPPTTFSLTFK		s11: Phospho (+79.97)	s11	827.08	3	4954.74	6000	8493.31	169866	2180	s2190	PRC2C_MOUSEs2190	#N/A	0.706438	-4.82329	-4.82329	4.16117	4.16117	PRC2C_MOUSE	-0.711093
Intersectin-1 OS=Mus musculus GN=Itsn1 PE=1 SV=2	ITSN1_MOUSE	194300	042516ESB10mgSuperOmicsTiO2BreastTumor1.13589.13589.2 File:"042516ESB10mgSuperOmicsTiO2BreastTumor1.raw", NativeID:"controllerType=0 controllerNumber=1 scan=13589"	SAFTPATATGSSPsPVLGQGEK		s14: Phospho (+79.97)	s14	1085.51	2	3489.5	11294.4	3200	64000	884	s897	ITSN1_MOUSEs897	#N/A	3.5295	-2.50246	-2.19243	4.1612	4.23686	ITSN1_MOUSE	-0.703542
Cofilin-1 OS=Mus musculus GN=Cfl1 PE=1 SV=3	COF1_MOUSE	18560.2	042516ESB10mgSuperOmicsTiO2MGland4.12519.12519.2 File:"042516ESB10mgSuperOmicsTiO2MGland4.raw", NativeID:"controllerType=0 controllerNumber=1 scan=12519"	asGVAVSDGVIK		n-term: Acetyl (+42.01), s2: Phospho (+79.97)	s2	612.798	2	3549.55	6000	8501.35	170027	2	s3	COF1_MOUSEs3	#N/A	0.70577	-4.82466	-5.30304	4.16141	4.26315	COF1_MOUSE	0.535184
Protein Zfp251 OS=Mus musculus GN=Zfp251 PE=2 SV=1	Q6PCX8_MOUSE	70907.7	042516ESB10mgSuperOmicsTiO2MGland2.13523.13523.2 File:"042516ESB10mgSuperOmicsTiO2MGland2.raw", NativeID:"controllerType=0 controllerNumber=1 scan=13523"	DGSERyLIqIK		y6: Phospho (+79.97), q9: Deamidated (+0.98)	y6	701.831	2	3946.08	6000	8542.85	170857	614	y619	Q6PCX8_MOUSEy619	#N/A	0.702342	-4.83168	-5.49709	4.16265	4.30126	Q6PCX8_MOUSE	#N/A
ATP-dependent RNA helicase DDX42 OS=Mus musculus GN=Ddx42 PE=1 SV=3	DDX42_MOUSE	101967	042516ESB10mgSuperOmicsTiO2BreastTumor6.17419.17419.3 File:"042516ESB10mgSuperOmicsTiO2BreastTumor6.raw", NativeID:"controllerType=0 controllerNumber=1 scan=17419"	YMAENPTAGVVQEEEEDnLEYDsDGNPIAPSKK		n18: Deamidated (+0.98), s23: Phospho (+79.97)	s23	1241.2	3	4322.26	11353	3200	64000	163	s185	DDX42_MOUSEs185	#N/A	3.54781	-2.495	-2.62865	4.16295	4.13367	DDX42_MOUSE	3.58666
Histone-lysine N-methyltransferase NSD3 OS=Mus musculus GN=Whsc1l1 PE=1 SV=2	NSD3_MOUSE	161000	042516ESB10mgSuperOmicsTiO2BreastTumor10.5220.5220.3 File:"042516ESB10mgSuperOmicsTiO2BreastTumor10.raw", NativeID:"controllerType=0 controllerNumber=1 scan=5220"	SEKPAQSAsSPEATSGSAGPVEK		s9: Phospho (+79.97)	s9	761.342	3	1656.06	11353	3200	64000	552	s560	NSD3_MOUSEs560	#N/A	3.54781	-2.495	-2.495	4.16295	4.16295	NSD3_MOUSE	3.71082
Heterogeneous nuclear ribonucleoprotein D0 OS=Mus musculus GN=Hnrnpd PE=1 SV=2	HNRPD_MOUSE	38354.5	042516ESB10mgSuperOmicsTiO2BreastTumor3.2101.2101.2 File:"042516ESB10mgSuperOmicsTiO2BreastTumor3.raw", NativeID:"controllerType=0 controllerNumber=1 scan=2101"	NEEDEGHSNSsPR		s11: Phospho (+79.97)	s11	769.279	2	714.585	11354.8	3200	64000	73	s83	HNRPD_MOUSEs83	#N/A	3.54837	-2.49477	-2.01307	4.16301	4.28251	HNRPD_MOUSE	0.1586
Protein Ahnak OS=Mus musculus GN=Ahnak PE=1 SV=1	E9Q616_MOUSE	604257	042516ESB10mgSuperOmicsTiO2MGland4.10746.10746.2 File:"042516ESB10mgSuperOmicsTiO2MGland4.raw", NativeID:"controllerType=0 controllerNumber=1 scan=10746"	LPSGSGPASPTtGSAVDIR		t12: Phospho (+79.97)	t12	925.438	2	3129.26	6000	8584.33	171687	209	t220	E9Q616_MOUSEt220	#N/A	0.698948	-4.83867	-4.83867	4.16389	4.16389	E9Q616_MOUSE	-1.76794
CTP synthase 1 OS=Mus musculus GN=Ctps1 PE=1 SV=2	PYRG1_MOUSE	66683	042516ESB10mgSuperOmicsTiO2BreastTumor8.16562.16562.2 File:"042516ESB10mgSuperOmicsTiO2BreastTumor8.raw", NativeID:"controllerType=0 controllerNumber=1 scan=16562"	TSHPVVIDmPEHNPGqMGGtMR		m9: Oxidation (+15.99), q16: Deamidated (+0.98), t20: Phospho (+79.97)	t20	1244.53	2	4094.91	11393.9	3200	64000	428	t447	PYRG1_MOUSEt447	#N/A	3.56059	-2.48981	-2.48981	4.16417	4.16417	PYRG1_MOUSE	2.48176
RRP12-like protein OS=Mus musculus GN=Rrp12 PE=1 SV=1	RRP12_MOUSE	143134	042516ESB10mgSuperOmicsTiO2BreastTumor2.17891.17891.2 File:"042516ESB10mgSuperOmicsTiO2BreastTumor2.raw", NativeID:"controllerType=0 controllerNumber=1 scan=17891"	GDSIEEILADsEDEDEEEER		s11: Phospho (+79.97)	s11	1195.46	2	4455.32	11416.9	3200	64000	1071	s1081	RRP12_MOUSEs1081	#N/A	3.56778	-2.4869	-2.25683	4.16486	4.22074	RRP12_MOUSE	2.57846
Myoferlin OS=Mus musculus GN=Myof PE=1 SV=2	MYOF_MOUSE	233329	042516ESB10mgSuperOmicsTiO2BreastTumor2.31300.31300.3 File:"042516ESB10mgSuperOmicsTiO2BreastTumor2.raw", NativeID:"controllerType=0 controllerNumber=1 scan=31300"	FNSFAEGTFtVFAEmYENqALVFGKWGtSGLVGR		t10: Phospho (+79.97), m15: Oxidation (+15.99), q19: Deamidated (+0.98), t28: Phospho (+79.97)	t10, t28	1313.24	3	7545.49	11421	3200	64000	836	t845,t863	MYOF_MOUSEt845,t863	#N/A	3.56906	-2.48638	-2.48638	4.16498	4.16498	MYOF_MOUSE	0.842963
WD repeat-containing protein 11 OS=Mus musculus GN=Wdr11 PE=1 SV=1	WDR11_MOUSE	135940	042516ESB10mgSuperOmicsTiO2BreastTumor2.32826.32826.3 File:"042516ESB10mgSuperOmicsTiO2BreastTumor2.raw", NativeID:"controllerType=0 controllerNumber=1 scan=32826"	NIKTYQPLLAVGTSNGSVLVYHLtsGLLHK		t24: Phospho (+79.97), s25: Phospho (+79.97)	t24, s25	1128.57	3	7894.99	11444.6	3200	64000	479	t502,s503	WDR11_MOUSEt502,s503	#N/A	3.57644	-2.4834	-2.4834	4.16568	4.16568	WDR11_MOUSE	2.38214
Polymerase I and transcript release factor OS=Mus musculus GN=Ptrf PE=1 SV=1	PTRF_MOUSE	43953.7	042516ESB10mgSuperOmicsTiO2MGland7.17923.17923.3 File:"042516ESB10mgSuperOmicsTiO2MGland7.raw", NativeID:"controllerType=0 controllerNumber=1 scan=17923"	mEDVTLHIVERPYSGFPDASsEGPEPTQGEAR		m1: Oxidation (+15.99), n-term: Acetyl (+42.01), s21: Phospho (+79.97)	s21	1213.87	3	4989.99	6000	8677.51	173550	1	s21	PTRF_MOUSEs21	#N/A	0.691443	-4.85425	-5.37713	4.16665	4.27266	PTRF_MOUSE	-3.21666
Brefeldin A-inhibited guanine nucleotide-exchange protein 3 OS=Mus musculus GN=Arfgef3 PE=1 SV=1	BIG3_MOUSE	240093	042516ESB10mgSuperOmicsTiO2BreastTumor1.23903.23903.3 File:"042516ESB10mgSuperOmicsTiO2BreastTumor1.raw", NativeID:"controllerType=0 controllerNumber=1 scan=23903"	yEsmInTMLKDLFELLVVcVAKPTETIsR	c19: Carbamidomethyl (+57.02)	y1: Phospho (+79.97), s3: Phospho (+79.97), m4: Oxidation (+15.99), n6: Deamidated (+0.98), s28: Phospho (+79.97)	y1, s3, s28	1219.9	3	5869.93	11519.6	3200	64000	1549	y1549,s1551,s1576	BIG3_MOUSEy1549,s1551,s1576	#N/A	3.59987	-2.47398	-2.47398	4.1679	4.1679	BIG3_MOUSE	#N/A
Cleavage stimulation factor subunit 3 OS=Mus musculus GN=Cstf3 PE=1 SV=1	CSTF3_MOUSE	82879.2	042516ESB10mgSuperOmicsTiO2BreastTumor3.2425.2425.2 File:"042516ESB10mgSuperOmicsTiO2BreastTumor3.raw", NativeID:"controllerType=0 controllerNumber=1 scan=2425"	RPNEDsDEDEEK		s6: Phospho (+79.97)	s6	771.783	2	803.409	11537.6	3200	64000	686	s691	CSTF3_MOUSEs691	#N/A	3.6055	-2.47173	-1.36754	4.16843	4.45558	CSTF3_MOUSE	2.75629
Periodic tryptophan protein 1 homolog OS=Mus musculus GN=Pwp1 PE=1 SV=1	PWP1_MOUSE	55586.6	042516ESB10mgSuperOmicsTiO2BreastTumor6.9441.9441.3 File:"042516ESB10mgSuperOmicsTiO2BreastTumor6.raw", NativeID:"controllerType=0 controllerNumber=1 scan=9441"	LQEEGGsEEEEAGNPSEDGmQSGPTqAPPR		s7: Phospho (+79.97), m20: Oxidation (+15.99), q26: Deamidated (+0.98)	s7	1070.77	3	2475.14	11540.8	3200	64000	43	s49	PWP1_MOUSEs49	#N/A	3.6065	-2.47133	-2.76752	4.16852	4.10843	PWP1_MOUSE	3.03114
Dedicator of cytokinesis protein 7 OS=Mus musculus GN=Dock7 PE=1 SV=3	DOCK7_MOUSE	241443	042516ESB10mgSuperOmicsTiO2BreastTumor2.11616.11616.2 File:"042516ESB10mgSuperOmicsTiO2BreastTumor2.raw", NativeID:"controllerType=0 controllerNumber=1 scan=11616"	SLSNsNPDISGTPTSPDDEVR		s5: Phospho (+79.97)	s5	1134.48	2	3007.15	11561.5	3200	64000	896	s900	DOCK7_MOUSEs900	#N/A	3.61297	-2.46874	-2.41623	4.16913	4.18175	DOCK7_MOUSE	2.63839
Heterogeneous nuclear ribonucleoprotein K OS=Mus musculus GN=Hnrnpk PE=1 SV=1	HNRPK_MOUSE	50978.5	042516ESB10mgSuperOmicsTiO2BreastTumor5.25227.25227.3 File:"042516ESB10mgSuperOmicsTiO2BreastTumor5.raw", NativeID:"controllerType=0 controllerNumber=1 scan=25227"	IIPTLEEGLqLPsPTATSqLPLESDAVEcLnYQHYK	c29: Carbamidomethyl (+57.02)	q10: Deamidated (+0.98), s13: Phospho (+79.97), q19: Deamidated (+0.98), n31: Deamidated (+0.98)	s13	1380.01	3	6137	11564.2	3200	64000	104	s116	HNRPK_MOUSEs116	#N/A	3.61381	-2.46841	-1.99926	4.16921	4.29343	HNRPK_MOUSE	0.0457539
Intersectin-1 OS=Mus musculus GN=Itsn1 PE=1 SV=2	ITSN1_MOUSE	194300	042516ESB10mgSuperOmicsTiO2BreastTumor2.13691.13691.2 File:"042516ESB10mgSuperOmicsTiO2BreastTumor2.raw", NativeID:"controllerType=0 controllerNumber=1 scan=13691"	SAFTPATATGSSPsPVLGQGEK		s14: Phospho (+79.97)	s14	1085.51	2	3483.33	11571.2	3200	64000	884	s897	ITSN1_MOUSEs897	#N/A	3.616	-2.46753	-2.19243	4.16942	4.23686	ITSN1_MOUSE	-0.703542
Pre-mRNA-splicing factor ISY1 homolog OS=Mus musculus GN=Isy1 PE=1 SV=2	ISY1_MOUSE	32990.1	042516ESB10mgSuperOmicsTiO2MGland7.9978.9978.2 File:"042516ESB10mgSuperOmicsTiO2MGland7.raw", NativeID:"controllerType=0 controllerNumber=1 scan=9978"	QIIGEIsK		s7: Phospho (+79.97)	s7	484.247	2	3124.94	6000	8779.49	175590	48	s54	ISY1_MOUSEs54	#N/A	0.683411	-4.8711	-4.8711	4.16966	4.16966	ISY1_MOUSE	2.15963
Protein Ahnak OS=Mus musculus GN=Ahnak PE=1 SV=1	E9Q616_MOUSE	604257	042516ESB10mgSuperOmicsTiO2MGland7.10002.10002.2 File:"042516ESB10mgSuperOmicsTiO2MGland7.raw", NativeID:"controllerType=0 controllerNumber=1 scan=10002"	LPSGSGPASPtTGSAVDIR		t11: Phospho (+79.97)	t11	925.439	2	3131	6000	8931.25	178625	209	t219	E9Q616_MOUSEt219	#N/A	0.671798	-4.89583	-4.89583	4.1741	4.1741	E9Q616_MOUSE	-1.76794
Heat shock protein HSP 90-alpha OS=Mus musculus GN=Hsp90aa1 PE=1 SV=4	HS90A_MOUSE	84791.2	042516ESB10mgSuperOmicsTiO2BreastTumor5.4024.4024.2 File:"042516ESB10mgSuperOmicsTiO2BreastTumor5.raw", NativeID:"controllerType=0 controllerNumber=1 scan=4024"	DKEVsDDEAEEKEEK		s5: Phospho (+79.97)	s5	930.373	2	1218.79	11753.7	3200	64000	227	s231	HS90A_MOUSEs231	#N/A	3.67303	-2.44496	-0.876064	4.17475	4.59397	HS90A_MOUSE	-0.315846
Heterogeneous nuclear ribonucleoprotein D0 OS=Mus musculus GN=Hnrnpd PE=1 SV=2	HNRPD_MOUSE	38354.5	042516ESB10mgSuperOmicsTiO2BreastTumor1.2137.2137.2 File:"042516ESB10mgSuperOmicsTiO2BreastTumor1.raw", NativeID:"controllerType=0 controllerNumber=1 scan=2137"	NEEDEGHSNSsPR		s11: Phospho (+79.97)	s11	769.282	2	724.321	11858.5	3200	64000	73	s83	HNRPD_MOUSEs83	#N/A	3.70578	-2.43215	-2.01307	4.17778	4.28251	HNRPD_MOUSE	0.1586
60S ribosomal protein L22-like 1 OS=Mus musculus GN=Rpl22l1 PE=1 SV=1	RL22L_MOUSE	14467.9	042516ESB10mgSuperOmicsTiO2BreastTumor10.12257.12257.2 File:"042516ESB10mgSuperOmicsTiO2BreastTumor10.raw", NativeID:"controllerType=0 controllerNumber=1 scan=12257"	YFQISQDEDGsESED		s11: Phospho (+79.97)	s11	914.824	2	3432.51	11861.7	3200	64000	108	s118	RL22L_MOUSEs118	#N/A	3.70678	-2.43176	-2.43176	4.17787	4.17787	RL22L_MOUSE	3.03399
Periodic tryptophan protein 1 homolog OS=Mus musculus GN=Pwp1 PE=1 SV=1	PWP1_MOUSE	55586.6	042516ESB10mgSuperOmicsTiO2BreastTumor5.10867.10867.3 File:"042516ESB10mgSuperOmicsTiO2BreastTumor5.raw", NativeID:"controllerType=0 controllerNumber=1 scan=10867"	LQEEGGsEEEEAGNPSEDGMqSGPTQAPPR		s7: Phospho (+79.97), q21: Deamidated (+0.98)	s7	1065.44	3	2828.07	11888.9	3200	64000	43	s49	PWP1_MOUSEs49	#N/A	3.71528	-2.42846	-2.76752	4.17866	4.10843	PWP1_MOUSE	3.03114
Hormone-sensitive lipase OS=Mus musculus GN=Lipe PE=1 SV=2	LIPS_MOUSE	83349.8	042516ESB10mgSuperOmicsTiO2MGland6.17760.17760.2 File:"042516ESB10mgSuperOmicsTiO2MGland6.raw", NativeID:"controllerType=0 controllerNumber=1 scan=17760"	SVsEAALAQPEGLLGTDTLK		s3: Phospho (+79.97)	s3	1040.52	2	5096.13	6000	9099.55	181991	557	s559	LIPS_MOUSEs559	#N/A	0.659373	-4.92276	-4.7514	4.17896	4.17799	LIPS_MOUSE	-4.80467
Protein HEXIM1 OS=Mus musculus GN=Hexim1 PE=1 SV=1	HEXI1_MOUSE	40243.4	042516ESB10mgSuperOmicsTiO2BreastTumor7.14188.14188.3 File:"042516ESB10mgSuperOmicsTiO2BreastTumor7.raw", NativeID:"controllerType=0 controllerNumber=1 scan=14188"	GQnGEDLSTGGAsPSAEGEPMSESLVqPGHDSEATK		n3: Deamidated (+0.98), s13: Phospho (+79.97), q27: Deamidated (+0.98)	s13	1213.51	3	3550.78	11922.3	3200	64000	91	s103	HEXI1_MOUSEs103	#N/A	3.72572	-2.42441	-2.54561	4.17962	4.15138	HEXI1_MOUSE	#N/A
Sister chromatid cohesion protein PDS5 homolog B OS=Mus musculus GN=Pds5b PE=1 SV=1	PDS5B_MOUSE	164424	042516ESB10mgSuperOmicsTiO2BreastTumor4.7898.7898.2 File:"042516ESB10mgSuperOmicsTiO2BreastTumor4.raw", NativeID:"controllerType=0 controllerNumber=1 scan=7898"	AEsPETSAVESTQSTPQK		s3: Phospho (+79.97)	s3	978.923	2	2143.83	11978.5	3200	64000	1354	s1356	PDS5B_MOUSEs1356	#N/A	3.74328	-2.41762	-2.623	4.18123	4.1353	PDS5B_MOUSE	3.27542
Dedicator of cytokinesis protein 7 OS=Mus musculus GN=Dock7 PE=1 SV=3	DOCK7_MOUSE	241443	042516ESB10mgSuperOmicsTiO2BreastTumor4.11538.11538.2 File:"042516ESB10mgSuperOmicsTiO2BreastTumor4.raw", NativeID:"controllerType=0 controllerNumber=1 scan=11538"	SLSNsNPDISGTPTSPDDEVR		s5: Phospho (+79.97)	s5	1134.99	2	2982.81	12039.1	3200	64000	896	s900	DOCK7_MOUSEs900	#N/A	3.76222	-2.41034	-2.41623	4.18296	4.18175	DOCK7_MOUSE	2.63839
Hormone-sensitive lipase OS=Mus musculus GN=Lipe PE=1 SV=2	LIPS_MOUSE	83349.8	042516ESB10mgSuperOmicsTiO2MGland7.18203.18203.3 File:"042516ESB10mgSuperOmicsTiO2MGland7.raw", NativeID:"controllerType=0 controllerNumber=1 scan=18203"	sVSEAALAQPEGLLGTDTLK		s1: Phospho (+79.97)	s1	694.013	3	5053.4	6000	9267.15	185343	557	s557	LIPS_MOUSEs557	#N/A	0.647448	-4.94909	-5.21372	4.18376	4.24694	LIPS_MOUSE	-4.80467
Methyl-CpG-binding protein 2 OS=Mus musculus GN=Mecp2 PE=1 SV=1	MECP2_MOUSE	52308.1	042516ESB10mgSuperOmicsTiO2BreastTumor8.8499.8499.2 File:"042516ESB10mgSuperOmicsTiO2BreastTumor8.raw", NativeID:"controllerType=0 controllerNumber=1 scan=8499"	AETSESSGSAPAVPEASAsPK		s19: Phospho (+79.97)	s19	1020.44	2	2247.44	12114.9	3200	64000	62	s80	MECP2_MOUSEs80	#N/A	3.78591	-2.40129	-2.40685	4.18511	4.19075	MECP2_MOUSE	-3.66006
Nucleolar RNA helicase 2 OS=Mus musculus GN=Ddx21 PE=1 SV=3	DDX21_MOUSE	93553.3	042516ESB10mgSuperOmicsTiO2BreastTumor6.3829.3829.2 File:"042516ESB10mgSuperOmicsTiO2BreastTumor6.raw", NativeID:"controllerType=0 controllerNumber=1 scan=3829"	SNSSDAPGEEsSSETEK		s11: Phospho (+79.97)	s11	910.84	2	1146.16	12120.3	3200	64000	233	s243	DDX21_MOUSEs243	#N/A	3.78759	-2.40065	-2.40065	4.18527	4.18527	DDX21_MOUSE	3.9463
tRNA (cytosine(34)-C(5))-methyltransferase OS=Mus musculus GN=Nsun2 PE=1 SV=2	NSUN2_MOUSE	85452.8	042516ESB10mgSuperOmicsTiO2BreastTumor7.8822.8822.2 File:"042516ESB10mgSuperOmicsTiO2BreastTumor7.raw", NativeID:"controllerType=0 controllerNumber=1 scan=8822"	FQQPPQPEGEEDAsDGGR		s14: Phospho (+79.97)	s14	1012.41	2	2318.2	12122.6	3200	64000	10	s23	NSUN2_MOUSEs23	#N/A	3.78831	-2.40037	-2.15136	4.18533	4.24701	NSUN2_MOUSE	1.62897
Protein scribble homolog OS=Mus musculus GN=Scrib PE=1 SV=2	SCRIB_MOUSE	174062	042516ESB10mgSuperOmicsTiO2BreastTumor7.25249.25249.3 File:"042516ESB10mgSuperOmicsTiO2BreastTumor7.raw", NativeID:"controllerType=0 controllerNumber=1 scan=25249"	LAEAPSPAPTPSPTPLEDFGLqTSASPGRLsPDFVEELR		q22: Deamidated (+0.98), s31: Phospho (+79.97)	s31	1387.02	3	6094.69	12134.3	3200	64000	1518	s1548	SCRIB_MOUSEs1548	#N/A	3.79197	-2.39898	-2.90778	4.18566	4.07457	SCRIB_MOUSE	1.3212
Methyltransferase-like protein 25 OS=Mus musculus GN=Mettl25 PE=2 SV=1	MET25_MOUSE	66737.6	042516ESB10mgSuperOmicsTiO2BreastTumor2.10359.10359.3 File:"042516ESB10mgSuperOmicsTiO2BreastTumor2.raw", NativeID:"controllerType=0 controllerNumber=1 scan=10359"	nARMSAcLALQRVAVGQGLPtEsLFYR	c7: Carbamidomethyl (+57.02)	n1: Deamidated (+0.98), t21: Phospho (+79.97), s23: Phospho (+79.97)	t21, s23	1057.49	3	2717.84	12157.1	3200	64000	442	t462,s464	MET25_MOUSEt462,s464	#N/A	3.79909	-2.39627	-2.39627	4.18631	4.18631	MET25_MOUSE	#N/A
Hormone-sensitive lipase OS=Mus musculus GN=Lipe PE=1 SV=2	LIPS_MOUSE	83349.8	042516ESB10mgSuperOmicsTiO2MGland7.18189.18189.2 File:"042516ESB10mgSuperOmicsTiO2MGland7.raw", NativeID:"controllerType=0 controllerNumber=1 scan=18189"	SVsEAALAQPEGLLGTDTLK		s3: Phospho (+79.97)	s3	1040.52	2	5050.3	6000	9363.54	187271	557	s559	LIPS_MOUSEs559	#N/A	0.640783	-4.96402	-4.7514	4.18649	4.17799	LIPS_MOUSE	-4.80467
Olfactory receptor OS=Mus musculus GN=Olfr788 PE=3 SV=1	Q8VFI0_MOUSE	35339.1	042516ESB10mgSuperOmicsTiO2BreastTumor10.30417.30417.3 File:"042516ESB10mgSuperOmicsTiO2BreastTumor10.raw", NativeID:"controllerType=0 controllerNumber=1 scan=30417"	ASLTKGVAILnTSVVPMLNPFIYtLR		n11: Deamidated (+0.98), t24: Phospho (+79.97)	t24	967.189	3	7669.33	12212.6	3200	64000	265	t288	Q8VFI0_MOUSEt288	#N/A	3.81644	-2.3897	-1.67216	4.18788	4.36996	Q8VFI0_MOUSE	#N/A
tRNA (cytosine(34)-C(5))-methyltransferase OS=Mus musculus GN=Nsun2 PE=1 SV=2	NSUN2_MOUSE	85452.8	042516ESB10mgSuperOmicsTiO2BreastTumor8.11846.11846.2 File:"042516ESB10mgSuperOmicsTiO2BreastTumor8.raw", NativeID:"controllerType=0 controllerNumber=1 scan=11846"	EGVILTNEnAAsPEQPGDEDAK		n9: Deamidated (+0.98), s12: Phospho (+79.97)	s12	1183.51	2	3015.1	12239	3200	64000	712	s723	NSUN2_MOUSEs723	#N/A	3.82469	-2.38659	-1.15784	4.18862	4.52816	NSUN2_MOUSE	1.62897
Eukaryotic translation initiation factor 4B OS=Mus musculus GN=Eif4b PE=1 SV=1	IF4B_MOUSE	68842.5	042516ESB10mgSuperOmicsTiO2BreastTumor6.3919.3919.2 File:"042516ESB10mgSuperOmicsTiO2BreastTumor6.raw", NativeID:"controllerType=0 controllerNumber=1 scan=3919"	sQSSDTEQPSPTSGGGK		s1: Phospho (+79.97)	s1	865.348	2	1167.72	12254.6	3200	64000	495	s495	IF4B_MOUSEs495	#N/A	3.82956	-2.38475	-2.38475	4.18906	4.18906	IF4B_MOUSE	0.266081
Inter-alpha-trypsin inhibitor heavy chain H2 OS=Mus musculus GN=Itih2 PE=1 SV=1	ITIH2_MOUSE	105930	042516ESB10mgSuperOmicsTiO2BreastTumor4.18947.18947.2 File:"042516ESB10mgSuperOmicsTiO2BreastTumor4.raw", NativeID:"controllerType=0 controllerNumber=1 scan=18947"	SLPEEsGEETDTVDPVTLYSYK		s6: Phospho (+79.97)	s6	1270.55	2	4694.22	12266.5	3200	64000	55	s60	ITIH2_MOUSEs60	#N/A	3.83328	-2.38335	-2.12582	4.18939	4.25331	ITIH2_MOUSE	-0.467893
Heterogeneous nuclear ribonucleoprotein K OS=Mus musculus GN=Hnrnpk PE=1 SV=1	HNRPK_MOUSE	50978.5	042516ESB10mgSuperOmicsTiO2BreastTumor7.25910.25910.3 File:"042516ESB10mgSuperOmicsTiO2BreastTumor7.raw", NativeID:"controllerType=0 controllerNumber=1 scan=25910"	IIPTLEEGLqLPsPTATSqLPLESDAVEcLNYqHYK	c29: Carbamidomethyl (+57.02)	q10: Deamidated (+0.98), s13: Phospho (+79.97), q19: Deamidated (+0.98), q33: Deamidated (+0.98)	s13	1380.33	3	6246.32	12284.9	3200	64000	104	s116	HNRPK_MOUSEs116	#N/A	3.83903	-2.38119	-1.99926	4.18991	4.29343	HNRPK_MOUSE	0.0457539
Protein CASC3 OS=Mus musculus GN=Casc3 PE=1 SV=3	CASC3_MOUSE	75769.9	042516ESB10mgSuperOmicsTiO2BreastTumor4.4243.4243.2 File:"042516ESB10mgSuperOmicsTiO2BreastTumor4.raw", NativeID:"controllerType=0 controllerNumber=1 scan=4243"	QsGDGQESTEPVENK		s2: Phospho (+79.97)	s2	842.84	2	1279.24	12326.5	3200	64000	144	s145	CASC3_MOUSEs145	#N/A	3.85203	-2.37631	-2.17398	4.19107	4.24075	CASC3_MOUSE	1.14465
Histone H1.3 OS=Mus musculus GN=Hist1h1d PE=1 SV=2	H13_MOUSE	22101	042516ESB10mgSuperOmicsTiO2BreastTumor9.9191.9191.2 File:"042516ESB10mgSuperOmicsTiO2BreastTumor9.raw", NativeID:"controllerType=0 controllerNumber=1 scan=9191"	sETAPAAPAAPAPVEKtPVKK		n-term: Acetyl (+42.01), t17: Phospho (+79.97)	t17	1091.56	2	2506.32	12350.6	3200	64000	2	t18	H13_MOUSEt18	#N/A	3.85956	-2.37349	-0.720285	4.19175	4.63658	H13_MOUSE	-0.637995
Major prion protein OS=Mus musculus GN=Prnp PE=1 SV=2	PRIO_MOUSE	27976.8	042516ESB10mgSuperOmicsTiO2BreastTumor3.30738.30738.4 File:"042516ESB10mgSuperOmicsTiO2BreastTumor3.raw", NativeID:"controllerType=0 controllerNumber=1 scan=30738"	tNLKHVAGAAAAGAVVGGLGGYmLGSAmSRPmIHFGNDWEDR		t1: Phospho (+79.97), m23: Oxidation (+15.99), m28: Oxidation (+15.99), m32: Oxidation (+15.99)	t1	1104.26	4	7450.63	12375.1	3200	64000	106	t106	PRIO_MOUSEt106	#N/A	3.86722	-2.37063	-2.37063	4.19243	4.19243	PRIO_MOUSE	#N/A
Transcription activator BRG1 OS=Mus musculus GN=Smarca4 PE=1 SV=1	SMCA4_MOUSE	181431	042516ESB10mgSuperOmicsTiO2BreastTumor3.17035.17035.3 File:"042516ESB10mgSuperOmicsTiO2BreastTumor3.raw", NativeID:"controllerType=0 controllerNumber=1 scan=17035"	KAENAEGQTPAIGPDGEPLDETSqMsDLPVK		q24: Deamidated (+0.98), s26: Phospho (+79.97)	s26	1102.5	3	4295.07	12387	3200	64000	588	s613	SMCA4_MOUSEs613	#N/A	3.87094	-2.36925	-2.36925	4.19276	4.19276	SMCA4_MOUSE	3.07902
Proteasome subunit alpha type-3 OS=Mus musculus GN=Psma3 PE=1 SV=3	PSA3_MOUSE	28405.7	042516ESB10mgSuperOmicsTiO2BreastTumor10.4440.4440.2 File:"042516ESB10mgSuperOmicsTiO2BreastTumor10.raw", NativeID:"controllerType=0 controllerNumber=1 scan=4440"	EsLKEEDESDDDNm		s2: Phospho (+79.97), m14: Oxidation (+15.99)	s2	876.294	2	1430.79	12404.4	3200	64000	242	s243	PSA3_MOUSEs243	#N/A	3.87637	-2.36722	-2.36722	4.19325	4.19325	PSA3_MOUSE	0.195538
Na(+)/H(+) exchange regulatory cofactor NHE-RF1 OS=Mus musculus GN=Slc9a3r1 PE=1 SV=3	NHRF1_MOUSE	38600.2	042516ESB10mgSuperOmicsTiO2BreastTumor3.7272.7272.2 File:"042516ESB10mgSuperOmicsTiO2BreastTumor3.raw", NativeID:"controllerType=0 controllerNumber=1 scan=7272"	SASsDTSEELNSQDSPK		s4: Phospho (+79.97)	s4	931.371	2	2027.94	12426	3200	64000	283	s286	NHRF1_MOUSEs286	#N/A	3.88313	-2.36471	-1.89689	4.19385	4.31089	NHRF1_MOUSE	1.97564
FERM, RhoGEF and pleckstrin domain-containing protein 1 OS=Mus musculus GN=Farp1 PE=1 SV=1	FARP1_MOUSE	118878	042516ESB10mgSuperOmicsTiO2BreastTumor1.8715.8715.2 File:"042516ESB10mgSuperOmicsTiO2BreastTumor1.raw", NativeID:"controllerType=0 controllerNumber=1 scan=8715"	SPDEATAADQEsEDDLSASR		s12: Phospho (+79.97)	s12	1087.42	2	2364.04	12433.4	3200	64000	881	s892	FARP1_MOUSEs892	#N/A	3.88544	-2.36385	-2.55752	4.19405	4.14903	FARP1_MOUSE	2.01622
Chromodomain-helicase-DNA-binding protein 2 OS=Mus musculus GN=Chd2 PE=1 SV=1	CHD2_MOUSE	210809	042516ESB10mgSuperOmicsTiO2MGland9.4379.4379.2 File:"042516ESB10mgSuperOmicsTiO2MGland9.raw", NativeID:"controllerType=0 controllerNumber=1 scan=4379"	KGTVAsGEEAK		s6: Phospho (+79.97)	s6	578.766	2	1556.38	6000	9647.23	192945	1328	s1333	CHD2_MOUSEs1333	#N/A	0.62194	-5.00708	-5.00708	4.19444	4.19444	CHD2_MOUSE	#N/A
Heat shock protein HSP 90-alpha OS=Mus musculus GN=Hsp90aa1 PE=1 SV=4	HS90A_MOUSE	84791.2	042516ESB10mgSuperOmicsTiO2BreastTumor6.4187.4187.2 File:"042516ESB10mgSuperOmicsTiO2BreastTumor6.raw", NativeID:"controllerType=0 controllerNumber=1 scan=4187"	DKEVsDDEAEEKEEK		s5: Phospho (+79.97)	s5	930.374	2	1234.4	12447.8	3200	64000	227	s231	HS90A_MOUSEs231	#N/A	3.88994	-2.36218	-0.876064	4.19445	4.59397	HS90A_MOUSE	-0.315846
Regulation of nuclear pre-mRNA domain-containing protein 2 OS=Mus musculus GN=Rprd2 PE=1 SV=1	RPRD2_MOUSE	156589	042516ESB10mgSuperOmicsTiO2BreastTumor10.25262.25262.4 File:"042516ESB10mgSuperOmicsTiO2BreastTumor10.raw", NativeID:"controllerType=0 controllerNumber=1 scan=25262"	tqtQSAPALQGLSSLLQSVTANPVPASEVTSqSTTASPASTTGsAVK		t1: Phospho (+79.97), q2: Deamidated (+0.98), t3: Phospho (+79.97), q32: Deamidated (+0.98), s44: Phospho (+79.97)	t1, t3, s44	1200.55	4	6490.49	12533.4	3200	64000	547	t547,t549,s590	RPRD2_MOUSEt547,t549,s590	#N/A	3.91669	-2.35229	-2.35229	4.19682	4.19682	RPRD2_MOUSE	#N/A
RRP12-like protein OS=Mus musculus GN=Rrp12 PE=1 SV=1	RRP12_MOUSE	143134	042516ESB10mgSuperOmicsTiO2BreastTumor3.17766.17766.2 File:"042516ESB10mgSuperOmicsTiO2BreastTumor3.raw", NativeID:"controllerType=0 controllerNumber=1 scan=17766"	GDSIEEILADsEDEDEEEER		s11: Phospho (+79.97)	s11	1194.95	2	4464.58	12572	3200	64000	1071	s1081	RRP12_MOUSEs1081	#N/A	3.92875	-2.34786	-2.25683	4.19789	4.22074	RRP12_MOUSE	2.57846
Aminoacyl tRNA synthase complex-interacting multifunctional protein 2 OS=Mus musculus GN=Aimp2 PE=1 SV=2	AIMP2_MOUSE	35377.8	042516ESB10mgSuperOmicsTiO2BreastTumor8.27122.27122.3 File:"042516ESB10mgSuperOmicsTiO2BreastTumor8.raw", NativeID:"controllerType=0 controllerNumber=1 scan=27122"	mIHtPDADLDVTnILQADEPTTLATNTLDLNSVLGK		m1: Oxidation (+15.99), t4: Phospho (+79.97), n13: Deamidated (+0.98)	t4	1316.64	3	6518.44	12587.1	3200	64000	79	t82	AIMP2_MOUSEt82	#N/A	3.93347	-2.34613	-2.34613	4.1983	4.1983	AIMP2_MOUSE	2.72447
Son of sevenless homolog 1 OS=Mus musculus GN=Sos1 PE=1 SV=2	SOS1_MOUSE	150888	042516ESB10mgSuperOmicsTiO2BreastTumor2.7144.7144.2 File:"042516ESB10mgSuperOmicsTiO2BreastTumor2.raw", NativeID:"controllerType=0 controllerNumber=1 scan=7144"	IPESETESTASAPNsPR		s15: Phospho (+79.97)	s15	926.901	2	1969.82	12612.2	3200	64000	1068	s1082	SOS1_MOUSEs1082	#N/A	3.94131	-2.34325	-2.6168	4.19899	4.13602	SOS1_MOUSE	#N/A
A-kinase anchor protein 1, mitochondrial OS=Mus musculus GN=Akap1 PE=1 SV=4	AKAP1_MOUSE	92194.4	042516ESB10mgSuperOmicsTiO2BreastTumor10.9255.9255.2 File:"042516ESB10mgSuperOmicsTiO2BreastTumor10.raw", NativeID:"controllerType=0 controllerNumber=1 scan=9255"	SESSGNLPsVADTR		s9: Phospho (+79.97)	s9	750.323	2	2691.83	12634.1	3200	64000	101	s109	AKAP1_MOUSEs109	#N/A	3.94816	-2.34075	-2.34075	4.19959	4.19959	AKAP1_MOUSE	2.51719
Histone acetyltransferase p300 OS=Mus musculus GN=Ep300 PE=1 SV=2	EP300_MOUSE	263301	042516ESB10mgSuperOmicsTiO2BreastTumor2.5113.5113.3 File:"042516ESB10mgSuperOmicsTiO2BreastTumor2.raw", NativeID:"controllerType=0 controllerNumber=1 scan=5113"	TDGKEEEEQPSTSATQSSPAPGQsK		s24: Phospho (+79.97)	s24	886.384	3	1488.73	12685.8	3200	64000	1020	s1043	EP300_MOUSEs1043	#N/A	3.96431	-2.33486	-2.33486	4.20101	4.20101	EP300_MOUSE	2.41761
Heterogeneous nuclear ribonucleoprotein D0 OS=Mus musculus GN=Hnrnpd PE=1 SV=2	HNRPD_MOUSE	38354.5	042516ESB10mgSuperOmicsTiO2BreastTumor2.2140.2140.2 File:"042516ESB10mgSuperOmicsTiO2BreastTumor2.raw", NativeID:"controllerType=0 controllerNumber=1 scan=2140"	NEEDEGHSNSsPR		s11: Phospho (+79.97)	s11	769.281	2	717.494	12700.4	3200	64000	73	s83	HNRPD_MOUSEs83	#N/A	3.96887	-2.3332	-2.01307	4.20141	4.28251	HNRPD_MOUSE	0.1586
Protein PML OS=Mus musculus GN=Pml PE=1 SV=3	PML_MOUSE	98242.6	042516ESB10mgSuperOmicsTiO2BreastTumor4.13316.13316.3 File:"042516ESB10mgSuperOmicsTiO2BreastTumor4.raw", NativeID:"controllerType=0 controllerNumber=1 scan=13316"	INAAVAsPEAASNQPEAASTHPVTTSTPEDLEQPK		s7: Phospho (+79.97)	s7	1213.57	3	3390.48	12721.4	3200	64000	398	s404	PML_MOUSEs404	#N/A	3.97544	-2.33081	-2.73091	4.20198	4.11015	PML_MOUSE	2.9233
Nucleolar protein 58 OS=Mus musculus GN=Nop58 PE=1 SV=1	NOP58_MOUSE	60345	042516ESB10mgSuperOmicsTiO2BreastTumor5.13092.13092.2 File:"042516ESB10mgSuperOmicsTiO2BreastTumor5.raw", NativeID:"controllerType=0 controllerNumber=1 scan=13092"	EEPLsEEEPcTSTAVPSPEK	c10: Carbamidomethyl (+57.02)	s5: Phospho (+79.97)	s5	1148.99	2	3340.28	12726.1	3200	64000	505	s509	NOP58_MOUSEs509	#N/A	3.97691	-2.33028	-0.605391	4.20211	4.66482	NOP58_MOUSE	3.15622
DDB1- and CUL4-associated factor 8 OS=Mus musculus GN=Dcaf8 PE=1 SV=1	DCAF8_MOUSE	66030.9	042516ESB10mgSuperOmicsTiO2BreastTumor8.2772.2772.2 File:"042516ESB10mgSuperOmicsTiO2BreastTumor8.raw", NativeID:"controllerType=0 controllerNumber=1 scan=2772"	GHGHsDEEDEEQPR		s5: Phospho (+79.97)	s5	851.309	2	887.22	12734.9	3200	64000	96	s100	DCAF8_MOUSEs100	#N/A	3.97966	-2.32928	-1.07839	4.20235	4.55379	DCAF8_MOUSE	2.50167
Methyl-CpG-binding protein 2 OS=Mus musculus GN=Mecp2 PE=1 SV=1	MECP2_MOUSE	52308.1	042516ESB10mgSuperOmicsTiO2BreastTumor5.8414.8414.2 File:"042516ESB10mgSuperOmicsTiO2BreastTumor5.raw", NativeID:"controllerType=0 controllerNumber=1 scan=8414"	AETSESSGSAPAVPEASAsPK		s19: Phospho (+79.97)	s19	1020.44	2	2262.18	12760.1	3200	64000	62	s80	MECP2_MOUSEs80	#N/A	3.98753	-2.32643	-2.40685	4.20304	4.19075	MECP2_MOUSE	-3.66006
Hormone-sensitive lipase OS=Mus musculus GN=Lipe PE=1 SV=2	LIPS_MOUSE	83349.8	042516ESB10mgSuperOmicsTiO2MGland7.16630.16630.3 File:"042516ESB10mgSuperOmicsTiO2MGland7.raw", NativeID:"controllerType=0 controllerNumber=1 scan=16630"	RSVsEAALAQPEGLLGTDTLK		s4: Phospho (+79.97)	s4	746.046	3	4697.95	6000	9965.15	199303	556	s559	LIPS_MOUSEs559	#N/A	0.602098	-5.05386	-4.7514	4.20317	4.17799	LIPS_MOUSE	-4.80467
Protein Zfp251 OS=Mus musculus GN=Zfp251 PE=2 SV=1	Q6PCX8_MOUSE	70907.7	042516ESB10mgSuperOmicsTiO2MGland5.12459.12459.2 File:"042516ESB10mgSuperOmicsTiO2MGland5.raw", NativeID:"controllerType=0 controllerNumber=1 scan=12459"	DGSERyLIqIK		y6: Phospho (+79.97), q9: Deamidated (+0.98)	y6	701.831	2	4042.9	6000	9978.13	199563	614	y619	Q6PCX8_MOUSEy619	#N/A	0.601315	-5.05574	-5.49709	4.20353	4.30126	Q6PCX8_MOUSE	#N/A
tRNA (cytosine(34)-C(5))-methyltransferase OS=Mus musculus GN=Nsun2 PE=1 SV=2	NSUN2_MOUSE	85452.8	042516ESB10mgSuperOmicsTiO2BreastTumor6.8828.8828.2 File:"042516ESB10mgSuperOmicsTiO2BreastTumor6.raw", NativeID:"controllerType=0 controllerNumber=1 scan=8828"	FQQPPQPEGEEDAsDGGR		s14: Phospho (+79.97)	s14	1012.4	2	2332.9	12798	3200	64000	10	s23	NSUN2_MOUSEs23	#N/A	3.99938	-2.32215	-2.15136	4.20407	4.24701	NSUN2_MOUSE	1.62897
U5 small nuclear ribonucleoprotein 200 kDa helicase OS=Mus musculus GN=Snrnp200 PE=1 SV=1	U520_MOUSE	244552	042516ESB10mgSuperOmicsTiO2BreastTumor3.7761.7761.2 File:"042516ESB10mgSuperOmicsTiO2BreastTumor3.raw", NativeID:"controllerType=0 controllerNumber=1 scan=7761"	EEAsDDDmEGDEAVVR		s4: Phospho (+79.97), m8: Oxidation (+15.99)	s4	931.833	2	2143.17	12850.6	3200	64000	222	s225	U520_MOUSEs225	#N/A	4.01581	-2.31624	-2.06351	4.20549	4.27213	U520_MOUSE	1.66872
Cytoplasmic protein NCK2 OS=Mus musculus GN=Nck2 PE=1 SV=1	NCK2_MOUSE	42879.1	042516ESB10mgSuperOmicsTiO2BreastTumor7.8422.8422.2 File:"042516ESB10mgSuperOmicsTiO2BreastTumor7.raw", NativeID:"controllerType=0 controllerNumber=1 scan=8422"	DAsPTPSTDAEYPANGSGADR		s3: Phospho (+79.97)	s3	1079.93	2	2226.74	12854.6	3200	64000	88	s90	NCK2_MOUSEs90	#N/A	4.01706	-2.31579	-2.17805	4.2056	4.23941	NCK2_MOUSE	2.52718
Proteasome subunit alpha type-3 OS=Mus musculus GN=Psma3 PE=1 SV=3	PSA3_MOUSE	28405.7	042516ESB10mgSuperOmicsTiO2BreastTumor2.4889.4889.2 File:"042516ESB10mgSuperOmicsTiO2BreastTumor2.raw", NativeID:"controllerType=0 controllerNumber=1 scan=4889"	ESLKEEDEsDDDNm		s9: Phospho (+79.97), m14: Oxidation (+15.99)	s9	876.29	2	1435.67	12888.2	3200	64000	242	s250	PSA3_MOUSEs250	#N/A	4.02756	-2.31202	-1.28694	4.20651	4.47398	PSA3_MOUSE	0.195538
Lipopolysaccharide-responsive and beige-like anchor protein OS=Mus musculus GN=Lrba PE=1 SV=1	LRBA_MOUSE	317065	042516ESB10mgSuperOmicsTiO2BreastTumor2.20577.20577.3 File:"042516ESB10mgSuperOmicsTiO2BreastTumor2.raw", NativeID:"controllerType=0 controllerNumber=1 scan=20577"	SSVLPSALTTSAPSSAVSVVSSVDPTHASDTGGESPGsR		s38: Phospho (+79.97)	s38	1255.58	3	5076.33	12896.7	3200	64000	1736	s1773	LRBA_MOUSEs1773	#N/A	4.03022	-2.31107	-2.31107	4.20674	4.20674	LRBA_MOUSE	3.30886
Beta-1-syntrophin OS=Mus musculus GN=Sntb1 PE=1 SV=4	SNTB1_MOUSE	58082.4	042516ESB10mgSuperOmicsTiO2BreastTumor5.10091.10091.2 File:"042516ESB10mgSuperOmicsTiO2BreastTumor5.raw", NativeID:"controllerType=0 controllerNumber=1 scan=10091"	GSGTGHPVPGVAqAPDsPAGVR		q13: Deamidated (+0.98), s17: Phospho (+79.97)	s17	1047.99	2	2649.7	12897.7	3200	64000	70	s86	SNTB1_MOUSEs86	#N/A	4.03053	-2.31096	-0.622679	4.20676	4.66726	SNTB1_MOUSE	1.53832
Suppressor of SWI4 1 homolog OS=Mus musculus GN=Ppan PE=1 SV=2	SSF1_MOUSE	52756.5	042516ESB10mgSuperOmicsTiO2BreastTumor7.23504.23504.3 File:"042516ESB10mgSuperOmicsTiO2BreastTumor7.raw", NativeID:"controllerType=0 controllerNumber=1 scan=23504"	LQDISELLATGVGLsDSEVEPDGEHnTTELPQAVAGR		s15: Phospho (+79.97), n26: Deamidated (+0.98)	s15	1310.29	3	5692.07	12899.3	3200	64000	224	s238	SSF1_MOUSEs238	#N/A	4.03103	-2.31078	-2.57625	4.20681	4.14529	SSF1_MOUSE	2.07522
Protein IWS1 homolog OS=Mus musculus GN=Iws1 PE=1 SV=1	IWS1_MOUSE	85249.5	042516ESB10mgSuperOmicsTiO2MGland4.21258.21258.2 File:"042516ESB10mgSuperOmicsTiO2MGland4.raw", NativeID:"controllerType=0 controllerNumber=1 scan=21258"	LTLLPtVVmHLK		t6: Phospho (+79.97), m9: Oxidation (+15.99)	t6	730.903	2	5587.14	6000	10126.1	202522	535	t540	IWS1_MOUSEt540	#N/A	0.592528	-5.07697	-5.07697	4.20753	4.20753	IWS1_MOUSE	2.44117
Alpha-2-HS-glycoprotein OS=Mus musculus GN=Ahsg PE=1 SV=1	FETUA_MOUSE	37324.1	042516ESB10mgSuperOmicsTiO2MGland7.4266.4266.3 File:"042516ESB10mgSuperOmicsTiO2MGland7.raw", NativeID:"controllerType=0 controllerNumber=1 scan=4266"	VmHTQcHsTPDSAEDVR	c6: Carbamidomethyl (+57.02)	m2: Oxidation (+15.99), s8: Phospho (+79.97)	s8	689.275	3	1537.3	6000	10156.6	203132	127	s134	FETUA_MOUSEs134	#N/A	0.590749	-5.08131	-5.08131	4.20835	4.20835	FETUA_MOUSE	-1.42017
ATP-dependent RNA helicase DDX42 OS=Mus musculus GN=Ddx42 PE=1 SV=3	DDX42_MOUSE	101967	042516ESB10mgSuperOmicsTiO2BreastTumor4.16701.16701.3 File:"042516ESB10mgSuperOmicsTiO2BreastTumor4.raw", NativeID:"controllerType=0 controllerNumber=1 scan=16701"	YmAENPTAGVVqEEEEDNLEYDsDGNPIAPSKK		m2: Oxidation (+15.99), q12: Deamidated (+0.98), s23: Phospho (+79.97)	s23	1246.2	3	4174.78	13012.6	3200	64000	163	s185	DDX42_MOUSEs185	#N/A	4.06644	-2.29816	-2.62865	4.20985	4.13367	DDX42_MOUSE	3.58666
Heterogeneous nuclear ribonucleoprotein U-like protein 2 OS=Mus musculus GN=Hnrnpul2 PE=1 SV=2	HNRL2_MOUSE	84940.7	042016ESB10mgSuperOmicsTiO2MGland1.640.640.3 File:"042016ESB10mgSuperOmicsTiO2MGland1.raw", NativeID:"controllerType=0 controllerNumber=1 scan=640"	QNRsRGqGYVGGQR		s4: Phospho (+79.97), q7: Deamidated (+0.98)	s4	548.584	3	203.593	6000	10298.4	205968	650	s653	HNRL2_MOUSEs653	#N/A	0.582615	-5.10131	-5.10131	4.21214	4.21214	HNRL2_MOUSE	1.99495
Inter-alpha-trypsin inhibitor heavy chain H2 OS=Mus musculus GN=Itih2 PE=1 SV=1	ITIH2_MOUSE	105930	042516ESB10mgSuperOmicsTiO2BreastTumor3.18867.18867.2 File:"042516ESB10mgSuperOmicsTiO2BreastTumor3.raw", NativeID:"controllerType=0 controllerNumber=1 scan=18867"	SLPEEsGEETDTVDPVTLYSYK		s6: Phospho (+79.97)	s6	1270.55	2	4719.6	13103.3	3200	64000	55	s60	ITIH2_MOUSEs60	#N/A	4.09478	-2.28814	-2.12582	4.21228	4.25331	ITIH2_MOUSE	-0.467893
Palladin OS=Mus musculus GN=Palld PE=1 SV=2	PALLD_MOUSE	152132	042516ESB10mgSuperOmicsTiO2MGland5.5556.5556.2 File:"042516ESB10mgSuperOmicsTiO2MGland5.raw", NativeID:"controllerType=0 controllerNumber=1 scan=5556"	IAsDEEIQGTK		s3: Phospho (+79.97)	s3	635.781	2	2069.13	6000	10325	206500	899	s901	PALLD_MOUSEs901	#N/A	0.581114	-5.10504	-5.10504	4.21285	4.21285	PALLD_MOUSE	-0.699811
Hormone-sensitive lipase OS=Mus musculus GN=Lipe PE=1 SV=2	LIPS_MOUSE	83349.8	042516ESB10mgSuperOmicsTiO2MGland5.15365.15365.3 File:"042516ESB10mgSuperOmicsTiO2MGland5.raw", NativeID:"controllerType=0 controllerNumber=1 scan=15365"	SVsEAALAQPEGLLGTDTLKK		s3: Phospho (+79.97)	s3	736.711	3	4742.15	6000	10377	207540	557	s559	LIPS_MOUSEs559	#N/A	0.578202	-5.11228	-4.7514	4.21423	4.17799	LIPS_MOUSE	-4.80467
CCAAT/enhancer-binding protein beta OS=Mus musculus GN=Cebpb PE=1 SV=1	CEBPB_MOUSE	31447.2	042516ESB10mgSuperOmicsTiO2BreastTumor8.14325.14325.3 File:"042516ESB10mgSuperOmicsTiO2BreastTumor8.raw", NativeID:"controllerType=0 controllerNumber=1 scan=14325"	AYLGYQATPSGSSGSLSTSsSSSPPGTPSPADAK		s20: Phospho (+79.97)	s20	1094.15	3	3580.59	13196.7	3200	64000	162	s181	CEBPB_MOUSEs181	#N/A	4.12397	-2.27789	-2.27789	4.21476	4.21476	CEBPB_MOUSE	2.9436
Centriolin OS=Mus musculus GN=Cntrl PE=1 SV=2	CNTRL_MOUSE	268884	042516ESB10mgSuperOmicsTiO2MGland10.4476.4476.2 File:"042516ESB10mgSuperOmicsTiO2MGland10.raw", NativeID:"controllerType=0 controllerNumber=1 scan=4476"	DVLNLTGAGtK		t10: Phospho (+79.97)	t10	584.785	2	1669.97	6000	10419.7	208394	1098	t1107	CNTRL_MOUSEt1107	#N/A	0.575832	-5.11821	-5.11821	4.21537	4.21537	CNTRL_MOUSE	#N/A
Heat shock protein HSP 90-beta OS=Mus musculus GN=Hsp90ab1 PE=1 SV=3	HS90B_MOUSE	83284.3	042516ESB10mgSuperOmicsTiO2BreastTumor6.5412.5412.2 File:"042516ESB10mgSuperOmicsTiO2BreastTumor6.raw", NativeID:"controllerType=0 controllerNumber=1 scan=5412"	IEDVGsDEEDDSGKDK		s6: Phospho (+79.97)	s6	909.355	2	1528.06	13227.2	3200	64000	250	s255	HS90B_MOUSEs255	#N/A	4.1335	-2.27456	0.124113	4.21556	4.88195	HS90B_MOUSE	0.0688261
Protein transport protein Sec31A OS=Mus musculus GN=Sec31a PE=1 SV=2	SC31A_MOUSE	133572	042516ESB10mgSuperOmicsTiO2BreastTumor3.17356.17356.3 File:"042516ESB10mgSuperOmicsTiO2BreastTumor3.raw", NativeID:"controllerType=0 controllerNumber=1 scan=17356"	VDGPDVALKDSDQVAqsDGEESPAAEEQLLGER		q16: Deamidated (+0.98), s17: Phospho (+79.97)	s17	1179.19	3	4369.29	13256.3	3200	64000	510	s526	SC31A_MOUSEs526	#N/A	4.14259	-2.27139	-1.7713	4.21633	4.34372	SC31A_MOUSE	0.0928559
Matrin-3 OS=Mus musculus GN=Matr3 PE=1 SV=1	MATR3_MOUSE	94633.8	042516ESB10mgSuperOmicsTiO2BreastTumor5.2870.2870.1 File:"042516ESB10mgSuperOmicsTiO2BreastTumor5.raw", NativeID:"controllerType=0 controllerNumber=1 scan=2870"	SYsPDGK		s3: Phospho (+79.97)	s3	833.309	1	927.264	13297.6	3200	64000	596	s598	MATR3_MOUSEs598	#N/A	4.1555	-2.26691	-1.77298	4.21742	4.35358	MATR3_MOUSE	1.20241
ATP-citrate synthase OS=Mus musculus GN=Acly PE=1 SV=1	ACLY_MOUSE	119731	042516ESB10mgSuperOmicsTiO2MGland3.4114.4114.2 File:"042516ESB10mgSuperOmicsTiO2MGland3.raw", NativeID:"controllerType=0 controllerNumber=1 scan=4114"	TASFsESR		s5: Phospho (+79.97)	s5	482.692	2	1478.74	6000	10498.1	209962	453	s457	ACLY_MOUSEs457	#N/A	0.571532	-5.12902	-5.12902	4.21743	4.21743	ACLY_MOUSE	-0.238699
Prostaglandin E synthase 3 OS=Mus musculus GN=Ptges3 PE=1 SV=1	TEBP_MOUSE	18721.9	042516ESB10mgSuperOmicsTiO2BreastTumor10.11000.11000.2 File:"042516ESB10mgSuperOmicsTiO2BreastTumor10.raw", NativeID:"controllerType=0 controllerNumber=1 scan=11000"	DWEDDsDEDmSNFDR		s6: Phospho (+79.97), m10: Oxidation (+15.99)	s6	986.315	2	3123.94	13340.2	3200	64000	108	s113	TEBP_MOUSEs113	#N/A	4.16881	-2.26229	-1.26548	4.21854	4.48725	TEBP_MOUSE	1.7469
Tyrosine-protein kinase BAZ1B OS=Mus musculus GN=Baz1b PE=1 SV=2	BAZ1B_MOUSE	170655	042516ESB10mgSuperOmicsTiO2BreastTumor5.6116.6116.2 File:"042516ESB10mgSuperOmicsTiO2BreastTumor5.raw", NativeID:"controllerType=0 controllerNumber=1 scan=6116"	LADDEGDSDsESVGQSR		s10: Phospho (+79.97)	s10	923.852	2	1724.85	10863.4	3200	64000	1457	s1466	BAZ1B_MOUSEs1466	#N/A	3.39481	-2.5586	-2.90193	4.14809	4.07294	BAZ1B_MOUSE	3.48778
Sodium/potassium-transporting ATPase subunit alpha-1 OS=Mus musculus GN=Atp1a1 PE=1 SV=1	AT1A1_MOUSE	112985	042516ESB10mgSuperOmicsTiO2MGland4.14283.14283.3 File:"042516ESB10mgSuperOmicsTiO2MGland4.raw", NativeID:"controllerType=0 controllerNumber=1 scan=14283"	IVEIPFNStNKYqLSIHK		t9: Phospho (+79.97), q13: Deamidated (+0.98)	t9	738.039	3	3978.15	6000	10603.1	212062	477	t485	AT1A1_MOUSEt485	#N/A	0.565872	-5.14338	-5.14338	4.22019	4.22019	AT1A1_MOUSE	-0.441272
Treacle protein OS=Mus musculus GN=Tcof1 PE=1 SV=1	TCOF_MOUSE	135002	042516ESB10mgSuperOmicsTiO2BreastTumor10.10026.10026.2 File:"042516ESB10mgSuperOmicsTiO2BreastTumor10.raw", NativeID:"controllerType=0 controllerNumber=1 scan=10026"	AGAVTSSASLSsPALAK		s12: Phospho (+79.97)	s12	799.894	2	2880	13422.8	3200	64000	582	s593	TCOF_MOUSEs593	#N/A	4.19462	-2.25339	-2.25339	4.2207	4.2207	TCOF_MOUSE	2.30432
Perilipin-1 OS=Mus musculus GN=Plin1 PE=1 SV=2	PLIN1_MOUSE	55595.6	042516ESB10mgSuperOmicsTiO2MGland8.13888.13888.2 File:"042516ESB10mgSuperOmicsTiO2MGland8.raw", NativeID:"controllerType=0 controllerNumber=1 scan=13888"	LAsGGADLALGSIEK		s3: Phospho (+79.97)	s3	741.367	2	4357.38	6000	10628.6	212572	172	s174	PLIN1_MOUSEs174	#N/A	0.564515	-5.14685	-5.57834	4.22086	4.31543	PLIN1_MOUSE	-5.77932
Periodic tryptophan protein 1 homolog OS=Mus musculus GN=Pwp1 PE=1 SV=1	PWP1_MOUSE	55586.6	042516ESB10mgSuperOmicsTiO2BreastTumor5.9460.9460.3 File:"042516ESB10mgSuperOmicsTiO2BreastTumor5.raw", NativeID:"controllerType=0 controllerNumber=1 scan=9460"	LQEEGGsEEEEAGNPSEDGmQSGPTQAPPR		s7: Phospho (+79.97), m20: Oxidation (+15.99)	s7	1070.43	3	2503.11	13429.4	3200	64000	43	s49	PWP1_MOUSEs49	#N/A	4.19669	-2.25268	-2.76752	4.22088	4.10843	PWP1_MOUSE	3.03114
Dedicator of cytokinesis protein 7 OS=Mus musculus GN=Dock7 PE=1 SV=3	DOCK7_MOUSE	241443	042516ESB10mgSuperOmicsTiO2BreastTumor3.11464.11464.2 File:"042516ESB10mgSuperOmicsTiO2BreastTumor3.raw", NativeID:"controllerType=0 controllerNumber=1 scan=11464"	SLSNsNPDISGTPTSPDDEVR		s5: Phospho (+79.97)	s5	1134.49	2	3006.04	13453.6	3200	64000	896	s900	DOCK7_MOUSEs900	#N/A	4.20425	-2.25008	-2.41623	4.22151	4.18175	DOCK7_MOUSE	2.63839
Perilipin-1 OS=Mus musculus GN=Plin1 PE=1 SV=2	PLIN1_MOUSE	55595.6	042516ESB10mgSuperOmicsTiO2MGland4.10749.10749.2 File:"042516ESB10mgSuperOmicsTiO2MGland4.raw", NativeID:"controllerType=0 controllerNumber=1 scan=10749"	NsISVPIASTSDK		s2: Phospho (+79.97)	s2	699.831	2	3129.86	6000	10682.2	213644	129	s130	PLIN1_MOUSEs130	#N/A	0.561682	-5.1541	-5.66608	4.22225	4.34342	PLIN1_MOUSE	-5.77932
Ephrin type-B receptor 2 OS=Mus musculus GN=Ephb2 PE=1 SV=3	EPHB2_MOUSE	109900	042516ESB10mgSuperOmicsTiO2BreastTumor8.1073.1073.2 File:"042516ESB10mgSuperOmicsTiO2BreastTumor8.raw", NativeID:"controllerType=0 controllerNumber=1 scan=1073"	qLGLtEPR		q1: Deamidated (+0.98), t5: Phospho (+79.97)	t5	498.235	2	379.681	13497.7	3200	64000	385	t389	EPHB2_MOUSEt389	#N/A	4.21803	-2.24536	-2.24536	4.22266	4.22266	EPHB2_MOUSE	#N/A
Heat shock 70 kDa protein 4L OS=Mus musculus GN=Hspa4l PE=1 SV=2	HS74L_MOUSE	94383.9	042516ESB10mgSuperOmicsTiO2MGland6.4958.4958.2 File:"042516ESB10mgSuperOmicsTiO2MGland6.raw", NativeID:"controllerType=0 controllerNumber=1 scan=4958"	mPNGsTGVK		m1: Oxidation (+15.99), s5: Phospho (+79.97)	s5	493.703	2	1795.11	6000	10817.3	216346	94	s98	HS74L_MOUSEs98	#N/A	0.554667	-5.17223	-5.17223	4.22576	4.22576	HS74L_MOUSE	-0.961614
AP-3 complex subunit delta-1 OS=Mus musculus GN=Ap3d1 PE=1 SV=1	AP3D1_MOUSE	135085	042516ESB10mgSuperOmicsTiO2BreastTumor6.24911.24911.3 File:"042516ESB10mgSuperOmicsTiO2BreastTumor6.raw", NativeID:"controllerType=0 controllerNumber=1 scan=24911"	KGEDLDFWLsTTPPPAAAPIPAPSTEELAASTITSPK		s10: Phospho (+79.97)	s10	1296.64	3	6046.73	13626.9	3200	64000	859	s868	AP3D1_MOUSEs868	#N/A	4.25841	-2.23161	-2.23161	4.226	4.226	AP3D1_MOUSE	1.52732
Cytoplasmic protein NCK1 OS=Mus musculus GN=Nck1 PE=1 SV=1	NCK1_MOUSE	42890.7	042516ESB10mgSuperOmicsTiO2BreastTumor8.22418.22418.3 File:"042516ESB10mgSuperOmicsTiO2BreastTumor8.raw", NativeID:"controllerType=0 controllerNumber=1 scan=22418"	GSYNGQIGWFPSnYVTEEGDsPLGDHVGSLSEK		n13: Deamidated (+0.98), s21: Phospho (+79.97)	s21	1203.19	3	5436.96	13642.1	3200	64000	146	s166	NCK1_MOUSEs166	#N/A	4.26316	-2.23001	-2.05148	4.2264	4.2709	NCK1_MOUSE	-1.35379
Cytosolic phospholipase A2 OS=Mus musculus GN=Pla2g4a PE=1 SV=1	PA24A_MOUSE	85225	042516ESB10mgSuperOmicsTiO2BreastTumor7.5158.5158.2 File:"042516ESB10mgSuperOmicsTiO2BreastTumor7.raw", NativeID:"controllerType=0 controllerNumber=1 scan=5158"	HIVSNDSSDsDDEAQGPK		s10: Phospho (+79.97)	s10	990.894	2	1465.56	13646.1	3200	64000	428	s437	PA24A_MOUSEs437	#N/A	4.26441	-2.22958	-1.69292	4.2265	4.36633	PA24A_MOUSE	1.5824
Sister chromatid cohesion protein PDS5 homolog B OS=Mus musculus GN=Pds5b PE=1 SV=1	PDS5B_MOUSE	164424	042516ESB10mgSuperOmicsTiO2BreastTumor4.4838.4838.2 File:"042516ESB10mgSuperOmicsTiO2BreastTumor4.raw", NativeID:"controllerType=0 controllerNumber=1 scan=4838"	mETVSNASSSSNPSsPGR		m1: Oxidation (+15.99), s15: Phospho (+79.97)	s15	945.879	2	1425.48	13680.1	3200	64000	1152	s1166	PDS5B_MOUSEs1166	#N/A	4.27503	-2.22599	-2.32048	4.22738	4.20537	PDS5B_MOUSE	3.27542
Inositol 1,4,5-trisphosphate receptor type 1 OS=Mus musculus GN=Itpr1 PE=1 SV=2	ITPR1_MOUSE	313170	042516ESB10mgSuperOmicsTiO2BreastTumor3.13600.13600.3 File:"042516ESB10mgSuperOmicsTiO2BreastTumor3.raw", NativeID:"controllerType=0 controllerNumber=1 scan=13600"	REsLTSFGNGPLSPGGPSKPGGGGGGPGSSSTSR		s3: Phospho (+79.97)	s3	1056.48	3	3498.22	13687.5	3200	64000	1753	s1755	ITPR1_MOUSEs1755	#N/A	4.27734	-2.22521	-1.91283	4.22757	4.30613	ITPR1_MOUSE	2.75895
Cingulin-like protein 1 OS=Mus musculus GN=Cgnl1 PE=1 SV=2	CGNL1_MOUSE	148234	042516ESB10mgSuperOmicsTiO2BreastTumor1.8541.8541.2 File:"042516ESB10mgSuperOmicsTiO2BreastTumor1.raw", NativeID:"controllerType=0 controllerNumber=1 scan=8541"	SYGSQPNsPTSEDLAK		s8: Phospho (+79.97)	s8	880.871	2	2323.6	13688.4	3200	64000	196	s203	CGNL1_MOUSEs203	#N/A	4.27762	-2.22512	-1.76585	4.22759	4.34642	CGNL1_MOUSE	2.03604
Heat shock protein HSP 90-alpha OS=Mus musculus GN=Hsp90aa1 PE=1 SV=4	HS90A_MOUSE	84791.2	042516ESB10mgSuperOmicsTiO2BreastTumor4.3988.3988.2 File:"042516ESB10mgSuperOmicsTiO2BreastTumor4.raw", NativeID:"controllerType=0 controllerNumber=1 scan=3988"	DKEVsDDEAEEKEEK		s5: Phospho (+79.97)	s5	930.378	2	1217.72	13709.6	3200	64000	227	s231	HS90A_MOUSEs231	#N/A	4.28425	-2.22289	-0.876064	4.22813	4.59397	HS90A_MOUSE	-0.315846
Eukaryotic translation initiation factor 3 subunit B OS=Mus musculus GN=Eif3b PE=1 SV=1	EIF3B_MOUSE	91371.2	042516ESB10mgSuperOmicsTiO2BreastTumor9.6690.6690.3 File:"042516ESB10mgSuperOmicsTiO2BreastTumor9.raw", NativeID:"controllerType=0 controllerNumber=1 scan=6690"	AKPAAQSEEETATsPAAsPTPQSAER		s14: Phospho (+79.97), s18: Phospho (+79.97)	s14, s18	924.729	3	1914.43	13710.4	3200	64000	62	s75,s79	EIF3B_MOUSEs75,s79	#N/A	4.2845	-2.2228	-1.21009	4.22815	4.50416	EIF3B_MOUSE	-0.0919626
Heat shock protein HSP 90-beta OS=Mus musculus GN=Hsp90ab1 PE=1 SV=3	HS90B_MOUSE	83284.3	042516ESB10mgSuperOmicsTiO2BreastTumor5.5842.5842.2 File:"042516ESB10mgSuperOmicsTiO2BreastTumor5.raw", NativeID:"controllerType=0 controllerNumber=1 scan=5842"	IEDVGsDEEDDSGKDK		s6: Phospho (+79.97)	s6	909.352	2	1660.38	13712.7	3200	64000	250	s255	HS90B_MOUSEs255	#N/A	4.28522	-2.22256	0.124113	4.22821	4.88195	HS90B_MOUSE	0.0688261
Intersectin-1 OS=Mus musculus GN=Itsn1 PE=1 SV=2	ITSN1_MOUSE	194300	042516ESB10mgSuperOmicsTiO2BreastTumor3.13532.13532.2 File:"042516ESB10mgSuperOmicsTiO2BreastTumor3.raw", NativeID:"controllerType=0 controllerNumber=1 scan=13532"	SAFTPATATGSSPsPVLGQGEK		s14: Phospho (+79.97)	s14	1086.01	2	3482.16	13733.4	3200	64000	884	s897	ITSN1_MOUSEs897	#N/A	4.29169	-2.22038	-2.19243	4.22874	4.23686	ITSN1_MOUSE	-0.703542
Prelamin-A/C OS=Mus musculus GN=Lmna PE=1 SV=2	LMNA_MOUSE	74238.9	042516ESB10mgSuperOmicsTiO2BreastTumor1.2070.2070.2 File:"042516ESB10mgSuperOmicsTiO2BreastTumor1.raw", NativeID:"controllerType=0 controllerNumber=1 scan=2070"	AsSHSSQSQGGGSVTK		s2: Phospho (+79.97)	s2	792.837	2	703.415	13766.4	3200	64000	402	s403	LMNA_MOUSEs403	#N/A	4.302	-2.21692	-2.21692	4.22959	4.22959	LMNA_MOUSE	-0.979436
Sister chromatid cohesion protein PDS5 homolog B OS=Mus musculus GN=Pds5b PE=1 SV=1	PDS5B_MOUSE	164424	042516ESB10mgSuperOmicsTiO2BreastTumor9.7634.7634.2 File:"042516ESB10mgSuperOmicsTiO2BreastTumor9.raw", NativeID:"controllerType=0 controllerNumber=1 scan=7634"	AEsPETSAVESTQSTPQK		s3: Phospho (+79.97)	s3	979.422	2	2138.23	13809.2	3200	64000	1354	s1356	PDS5B_MOUSEs1356	#N/A	4.31538	-2.21244	-2.623	4.23068	4.1353	PDS5B_MOUSE	3.27542
PERQ amino acid-rich with GYF domain-containing protein 2 OS=Mus musculus GN=Gigyf2 PE=1 SV=2	PERQ2_MOUSE	149192	042516ESB10mgSuperOmicsTiO2BreastTumor4.13094.13094.3 File:"042516ESB10mgSuperOmicsTiO2BreastTumor4.raw", NativeID:"controllerType=0 controllerNumber=1 scan=13094"	AGAEASEEVPQTSLSSARPGtPSDHQPQEATQFER		t21: Phospho (+79.97)	t21	1259.23	3	3339.68	13880.6	3200	64000	363	t383	PERQ2_MOUSEt383	#N/A	4.33769	-2.205	-2.62019	4.2325	4.13707	PERQ2_MOUSE	2.57456
Lysine-rich nucleolar protein 1 OS=Mus musculus GN=Knop1 PE=1 SV=2	KNOP1_MOUSE	53847.8	042516ESB10mgSuperOmicsTiO2MGland9.2988.2988.2 File:"042516ESB10mgSuperOmicsTiO2MGland9.raw", NativeID:"controllerType=0 controllerNumber=1 scan=2988"	AASqGsGLK		q4: Deamidated (+0.98), s6: Phospho (+79.97)	s6	450.197	2	1068.64	6000	11087.4	221748	132	s137	KNOP1_MOUSEs137	#N/A	0.541155	-5.20781	-5.20781	4.23268	4.23268	KNOP1_MOUSE	#N/A
Tyrosine-protein kinase BAZ1B OS=Mus musculus GN=Baz1b PE=1 SV=2	BAZ1B_MOUSE	170655	042516ESB10mgSuperOmicsTiO2BreastTumor9.6000.6000.2 File:"042516ESB10mgSuperOmicsTiO2BreastTumor9.raw", NativeID:"controllerType=0 controllerNumber=1 scan=6000"	LADDEGDsDSESVGQSR		s8: Phospho (+79.97)	s8	923.85	2	1753.81	11039.1	3200	64000	1457	s1464	BAZ1B_MOUSEs1464	#N/A	3.44972	-2.53545	-2.05272	4.15348	4.27866	BAZ1B_MOUSE	3.48778
Ran GTPase-activating protein 1 OS=Mus musculus GN=Rangap1 PE=1 SV=2	RAGP1_MOUSE	63532.7	042516ESB10mgSuperOmicsTiO2BreastTumor2.26644.26644.3 File:"042516ESB10mgSuperOmicsTiO2BreastTumor2.raw", NativeID:"controllerType=0 controllerNumber=1 scan=26644"	ILDPnSGEPAPVLSSPTPTDLSTFLSFPsPEK		n5: Deamidated (+0.98), s29: Phospho (+79.97)	s29	1141.23	3	6472.84	13952.9	3200	64000	416	s444	RAGP1_MOUSEs444	#N/A	4.36028	-2.19751	-1.42284	4.23434	4.43492	RAGP1_MOUSE	2.00498
Vacuolar protein sorting-associated protein 4B OS=Mus musculus GN=Vps4b PE=1 SV=2	VPS4B_MOUSE	49420.8	042516ESB10mgSuperOmicsTiO2BreastTumor7.3682.3682.2 File:"042516ESB10mgSuperOmicsTiO2BreastTumor7.raw", NativeID:"controllerType=0 controllerNumber=1 scan=3682"	GNDsDGEAESDDPEKK		s4: Phospho (+79.97)	s4	887.328	2	1109.06	13965.6	3200	64000	99	s102	VPS4B_MOUSEs102	#N/A	4.36425	-2.19619	-2.09841	4.23466	4.2627	VPS4B_MOUSE	3.42894
DDB1- and CUL4-associated factor 8 OS=Mus musculus GN=Dcaf8 PE=1 SV=1	DCAF8_MOUSE	66030.9	042516ESB10mgSuperOmicsTiO2BreastTumor7.2841.2841.2 File:"042516ESB10mgSuperOmicsTiO2BreastTumor7.raw", NativeID:"controllerType=0 controllerNumber=1 scan=2841"	GHGHsDEEDEEQPR		s5: Phospho (+79.97)	s5	851.31	2	905.683	13973.2	3200	64000	96	s100	DCAF8_MOUSEs100	#N/A	4.36662	-2.19541	-1.07839	4.23485	4.55379	DCAF8_MOUSE	2.50167
Perilipin-1 OS=Mus musculus GN=Plin1 PE=1 SV=2	PLIN1_MOUSE	55595.6	042516ESB10mgSuperOmicsTiO2MGland3.13145.13145.2 File:"042516ESB10mgSuperOmicsTiO2MGland3.raw", NativeID:"controllerType=0 controllerNumber=1 scan=13145"	AMsLSDALK		s3: Phospho (+79.97)	s3	508.23	2	3770.33	6000	11217.2	224344	382	s384	PLIN1_MOUSEs384	#N/A	0.534893	-5.22461	-6.65027	4.23596	4.57193	PLIN1_MOUSE	-5.77932
Probable 28S rRNA (cytosine-C(5))-methyltransferase OS=Mus musculus GN=Nop2 PE=1 SV=1	NOP2_MOUSE	86753.7	042516ESB10mgSuperOmicsTiO2BreastTumor3.15176.15176.3 File:"042516ESB10mgSuperOmicsTiO2BreastTumor3.raw", NativeID:"controllerType=0 controllerNumber=1 scan=15176"	AQDATAGVLWnEEDtDEDEDDDGVSPESHPR		n11: Deamidated (+0.98), t15: Phospho (+79.97)	t15	1160.79	3	3864.04	14101.1	3200	64000	155	t169	NOP2_MOUSEt169	#N/A	4.40659	-2.18226	-1.79696	4.23807	4.3368	NOP2_MOUSE	3.64065
Methyl-CpG-binding protein 2 OS=Mus musculus GN=Mecp2 PE=1 SV=1	MECP2_MOUSE	52308.1	042516ESB10mgSuperOmicsTiO2BreastTumor7.8558.8558.2 File:"042516ESB10mgSuperOmicsTiO2BreastTumor7.raw", NativeID:"controllerType=0 controllerNumber=1 scan=8558"	AETSESSGSAPAVPEASAsPK		s19: Phospho (+79.97)	s19	1020.44	2	2258.06	14123	3200	64000	62	s80	MECP2_MOUSEs80	#N/A	4.41344	-2.18003	-2.40685	4.23862	4.19075	MECP2_MOUSE	-3.66006
Heat shock protein HSP 90-beta OS=Mus musculus GN=Hsp90ab1 PE=1 SV=3	HS90B_MOUSE	83284.3	042516ESB10mgSuperOmicsTiO2BreastTumor5.5475.5475.2 File:"042516ESB10mgSuperOmicsTiO2BreastTumor5.raw", NativeID:"controllerType=0 controllerNumber=1 scan=5475"	IEDVGsDEEDDSGKDK		s6: Phospho (+79.97)	s6	909.353	2	1572.48	14125.2	3200	64000	250	s255	HS90B_MOUSEs255	#N/A	4.41413	-2.1798	0.124113	4.23868	4.88195	HS90B_MOUSE	0.0688261
Cdc42 effector protein 1 OS=Mus musculus GN=Cdc42ep1 PE=1 SV=1	BORG5_MOUSE	43096	042516ESB10mgSuperOmicsTiO2MGland7.20523.20523.3 File:"042516ESB10mgSuperOmicsTiO2MGland7.raw", NativeID:"controllerType=0 controllerNumber=1 scan=20523"	NAIsLPQLNQATYDSLVmGK		s4: Phospho (+79.97), m18: Oxidation (+15.99)	s4	753.695	3	5577.67	6000	11344.8	226896	118	s121	BORG5_MOUSEs121	#N/A	0.528877	-5.24092	-5.24092	4.23917	4.23917	BORG5_MOUSE	#N/A
DNA replication licensing factor MCM2 OS=Mus musculus GN=Mcm2 PE=1 SV=3	MCM2_MOUSE	102080	042516ESB10mgSuperOmicsTiO2BreastTumor4.25104.25104.3 File:"042516ESB10mgSuperOmicsTiO2BreastTumor4.raw", NativeID:"controllerType=0 controllerNumber=1 scan=25104"	DYRPIPELDVYEAEGLALDDEDVEELTAsQR		s29: Phospho (+79.97)	s29	1211.22	3	6103.04	14182.5	3200	64000	80	s108	MCM2_MOUSEs108	#N/A	4.43203	-2.17396	-2.17396	4.24011	4.24011	MCM2_MOUSE	3.53884
Ras-related GTP-binding protein C OS=Mus musculus GN=Rragc PE=1 SV=1	RRAGC_MOUSE	44122.4	042516ESB10mgSuperOmicsTiO2MGland7.18458.18458.3 File:"042516ESB10mgSuperOmicsTiO2MGland7.raw", NativeID:"controllerType=0 controllerNumber=1 scan=18458"	sLQYGAEETPLAGsYGAADSFPK		n-term: Acetyl (+42.01), s14: Phospho (+79.97)	s14	827.698	3	5110.67	6000	11384.6	227692	2	s15	RRAGC_MOUSEs15	#N/A	0.527028	-5.24598	-5.24598	4.24016	4.24016	RRAGC_MOUSE	1.26517
SWI/SNF-related matrix-associated actin-dependent regulator of chromatin subfamily A member 5 OS=Mus musculus GN=Smarca5 PE=1 SV=1	SMCA5_MOUSE	121632	042516ESB10mgSuperOmicsTiO2BreastTumor2.13395.13395.3 File:"042516ESB10mgSuperOmicsTiO2BreastTumor2.raw", NativeID:"controllerType=0 controllerNumber=1 scan=13395"	GGPEGGAAPAAPcAAGSGPADTEmEEVFDHGsPGK	c13: Carbamidomethyl (+57.02)	m24: Oxidation (+15.99), s32: Phospho (+79.97)	s32	1126.8	3	3414.91	14186.2	3200	64000	34	s65	SMCA5_MOUSEs65	#N/A	4.43319	-2.17358	-1.94896	4.2402	4.29686	SMCA5_MOUSE	2.00817
Perilipin-1 OS=Mus musculus GN=Plin1 PE=1 SV=2	PLIN1_MOUSE	55595.6	042516ESB10mgSuperOmicsTiO2MGland8.13720.13720.2 File:"042516ESB10mgSuperOmicsTiO2MGland8.raw", NativeID:"controllerType=0 controllerNumber=1 scan=13720"	LAsGGADLALGSIEK		s3: Phospho (+79.97)	s3	741.364	2	4319.13	6000	11388.7	227774	172	s174	PLIN1_MOUSEs174	#N/A	0.526838	-5.2465	-5.57834	4.24027	4.31543	PLIN1_MOUSE	-5.77932
Protein Numa1 OS=Mus musculus GN=Numa1 PE=1 SV=1	E9Q7G0_MOUSE	235630	042516ESB10mgSuperOmicsTiO2BreastTumor1.10335.10335.2 File:"042516ESB10mgSuperOmicsTiO2BreastTumor1.raw", NativeID:"controllerType=0 controllerNumber=1 scan=10335"	TQPDGTSVPGEPAsPISQR		s14: Phospho (+79.97)	s14	1002.46	2	2742.36	14192.1	3200	64000	1726	s1739	E9Q7G0_MOUSEs1739	#N/A	4.43503	-2.17298	-1.18217	4.24035	4.50175	E9Q7G0_MOUSE	0.760276
SAFB-like transcription modulator OS=Mus musculus GN=Sltm PE=1 SV=1	SLTM_MOUSE	116921	042516ESB10mgSuperOmicsTiO2BreastTumor2.8758.8758.2 File:"042516ESB10mgSuperOmicsTiO2BreastTumor2.raw", NativeID:"controllerType=0 controllerNumber=1 scan=8758"	DVQDAIAQsPEKEAK		s9: Phospho (+79.97)	s9	854.895	2	2345.52	14222.2	3200	64000	281	s289	SLTM_MOUSEs289	#N/A	4.44444	-2.16993	-1.03247	4.2411	4.54479	SLTM_MOUSE	2.19712
Probable 28S rRNA (cytosine-C(5))-methyltransferase OS=Mus musculus GN=Nop2 PE=1 SV=1	NOP2_MOUSE	86753.7	042516ESB10mgSuperOmicsTiO2BreastTumor5.15525.15525.3 File:"042516ESB10mgSuperOmicsTiO2BreastTumor5.raw", NativeID:"controllerType=0 controllerNumber=1 scan=15525"	AQDATAGVLWNEEDtDEDEDDDGVSPESHPR		t15: Phospho (+79.97)	t15	1160.8	3	3905.59	14347.1	3200	64000	155	t169	NOP2_MOUSEt169	#N/A	4.48347	-2.15731	-1.79696	4.24421	4.3368	NOP2_MOUSE	3.64065
Ferritin heavy chain OS=Mus musculus GN=Fth1 PE=1 SV=2	FRIH_MOUSE	21067.2	042516ESB10mgSuperOmicsTiO2MGland10.4567.4567.2 File:"042516ESB10mgSuperOmicsTiO2MGland10.raw", NativeID:"controllerType=0 controllerNumber=1 scan=4567"	tTAsPSQVR		n-term: Acetyl (+42.01), s4: Phospho (+79.97)	s4	534.74	2	1703.66	6000	11548	230960	2	s5	FRIH_MOUSEs5	#N/A	0.51957	-5.26654	-5.26654	4.24423	4.24423	FRIH_MOUSE	-1.25361
Leucine-rich repeat-containing protein 4 OS=Mus musculus GN=Lrrc4 PE=1 SV=2	LRRC4_MOUSE	72620	042516ESB10mgSuperOmicsTiO2BreastTumor4.33797.33797.3 File:"042516ESB10mgSuperOmicsTiO2BreastTumor4.raw", NativeID:"controllerType=0 controllerNumber=1 scan=33797"	YKPVPTTSTGYqPAYTTSTtVLIqTTRVPK		q12: Deamidated (+0.98), t20: Phospho (+79.97), q24: Deamidated (+0.98)	t20	1128.24	3	8092.92	14364.5	3200	64000	472	t491	LRRC4_MOUSEt491	#N/A	4.48891	-2.15556	-2.15556	4.24464	4.24464	LRRC4_MOUSE	#N/A
[truncated: 2,006 more rows]

## Sheet: BT
Biological sample category	Protein name	Protein accession numbers	Protein molecular weight (Da)	Spectrum name	Peptide sequence	Fixed modifications identified by spectrum	Variable modifications identified by spectrum	pSTY	Observed m/z	Spectrum charge	Retention Time (sec)	Total Ion Current	Peptide start index	pSTYs
[truncated: 2,163 more rows]

[truncated: 1 more sheets: MG]
