# Supplementary material for: Serial-omics of P53−/−, Brca1−/− Mouse Breast Tumor and Normal Mammary Gland
Source: Sci Rep. 2017 Nov 6;7:14503. doi: 10.1038/s41598-017-15132-y (PMC5674068; doi:10.1038/s41598-017-15132-y)
Supplement: Supplementary file 6 — Dataset VI_Panther Analysis [file 41598_2017_15132_MOESM6_ESM.xlsx]

## Sheet: Protein down_breast tumor
BT/MG<-1		Analysis Type:	PANTHER Overrepresentation Test (release 20160715)
Accession Number		Annotation Version and Release Date:	PANTHER version 11.1 Released 2016-10-24
Q8BVC1_MOUSE		Analyzed List:	Client Text Box Input (Mus musculus)
E9Q271_MOUSE		Reference List:	Mus musculus (all genes in database)
NPAS4_MOUSE		Bonferroni correction:	TRUE
DMD_MOUSE		Bonferroni count:	241
PEPL_MOUSE		PANTHER GO-Slim Biological Process	Mus musculus - REFLIST (22322)	Client Text Box Input (747)	Client Text Box Input (expected)	Client Text Box Input (over/under)	Client Text Box Input (fold Enrichment)	Client Text Box Input (P-value)
TICN2_MOUSE		fatty acid beta-oxidation (GO:0006635)	31	12	1.04	+	11.57	2.79e-07
K2C6A_MOUSE		vitamin biosynthetic process (GO:0009110)	25	7	0.84	+	8.37	0.00648
MTP_MOUSE		vitamin metabolic process (GO:0006766)	41	8	1.37	+	5.83	0.0218
SYUG_MOUSE		coenzyme metabolic process (GO:0006732)	99	18	3.31	+	5.43	3.34e-06
PLIN1_MOUSE		fatty acid metabolic process (GO:0006631)	221	40	7.4	+	5.41	6.23e-15
QTRD1_MOUSE		cellular amino acid catabolic process (GO:0009063)	56	10	1.87	+	5.34	0.00629
KRT82_MOUSE		purine nucleobase metabolic process (GO:0006144)	77	12	2.58	+	4.66	0.00385
DERM_MOUSE		macrophage activation (GO:0042116)	112	15	3.75	+	4	0.00211
CBPA3_MOUSE		cellular amino acid metabolic process (GO:0006520)	253	33	8.47	+	3.9	2.14e-08
PRDBP_MOUSE		monosaccharide metabolic process (GO:0005996)	115	15	3.85	+	3.9	0.00286
E9PYP1_MOUSE		lipid metabolic process (GO:0006629)	595	72	19.91	+	3.62	6.32e-18
CA112_MOUSE		steroid metabolic process (GO:0008202)	196	20	6.56	+	3.05	0.00391
ACSA_MOUSE		respiratory electron transport chain (GO:0022904)	165	16	5.52	+	2.9	0.047
Q8CGV4_MOUSE		carbohydrate metabolic process (GO:0005975)	463	44	15.49	+	2.84	3.44e-07
Q9JLI2_MOUSE		cellular component morphogenesis (GO:0032989)	529	49	17.7	+	2.77	9.12e-08
KIF27_MOUSE		cell adhesion (GO:0007155)	486	38	16.26	+	2.34	0.000521
DHSO_MOUSE		biological adhesion (GO:0022610)	486	38	16.26	+	2.34	0.000521
AK1D1_MOUSE		cellular component organization (GO:0016043)	1627	94	54.45	+	1.73	5.51e-05
ROBO2_MOUSE		cellular component organization or biogenesis (GO:0071840)	1767	98	59.13	+	1.66	0.000183
HACD2_MOUSE		primary metabolic process (GO:0044238)	5922	260	198.18	+	1.31	9.18e-05
CP2DA_MOUSE		metabolic process (GO:0008152)	6955	297	232.75	+	1.28	9.67e-05
ELL2_MOUSE		Unclassified (UNCLASSIFIED)	9053	220	302.96	-	0.73	0
ECHP_MOUSE		biological regulation (GO:0065007)	3021	65	101.1	-	0.64	0.00706
PRKN2_MOUSE		regulation of biological process (GO:0050789)	2647	48	88.58	-	0.54	0.000118
ST1A1_MOUSE		RNA metabolic process (GO:0016070)	2072	33	69.34	-	0.48	8.47e-05
PLIN4_MOUSE		response to stimulus (GO:0050896)	3345	52	111.94	-	0.46	2.93e-09
GLNA_MOUSE		transcription DNA-dependent (GO:0006351)	1537	22	51.44	-	0.43	0.000399
COOA1_MOUSE		transcription from RNA polymerase II promoter (GO:0006366)	1212	17	40.56	-	0.42	0.00403
ELN_MOUSE		regulation of transcription from RNA polymerase II promoter (GO:0006357)	952	12	31.86	-	0.38	0.00948
KAT3_MOUSE		sensory perception (GO:0007600)	1283	8	42.94	-	< 0.2	8.07e-09
HVM12_MOUSE		sensory perception of smell (GO:0007608)	785	1	26.27	-	< 0.2	1.65e-08
FMO1_MOUSE		sensory perception of chemical stimulus (GO:0007606)	1049	1	35.1	-	< 0.2	2.21e-12
TYPH_MOUSE
ANPRC_MOUSE
DSG1B_MOUSE
INSRR_MOUSE
REP15_MOUSE
CGL_MOUSE
HYEP_MOUSE
QSOX1_MOUSE
URIC_MOUSE
E9Q0B5_MOUSE
PH4H_MOUSE
ARMC9_MOUSE
RGN_MOUSE
J3QMS2_MOUSE
E9Q6K3_MOUSE
AL1A1_MOUSE
INMT_MOUSE
GPDA_MOUSE
GGLO_MOUSE
Q3UEP4_MOUSE
CO4A1_MOUSE
CES1F_MOUSE
CAH5B_MOUSE
NAR3_MOUSE
AL1L1_MOUSE
MOT10_MOUSE
BHMT1_MOUSE
ENTP2_MOUSE
CHDH_MOUSE
SPT21_MOUSE
MYP0_MOUSE
LIPS_MOUSE
UBN1_MOUSE
OTC_MOUSE
PON3_MOUSE
HNMT_MOUSE
GLYAL_MOUSE
A0A140T8M2_MOUSE
MO4L2_MOUSE
HYES_MOUSE
Q3USN8_MOUSE
MCATL_MOUSE
COJA1_MOUSE
GNAI1_MOUSE
PLPL2_MOUSE
ADCK5_MOUSE
FHAD1_MOUSE
Q9D6D0_MOUSE
TEN4_MOUSE
BUP1_MOUSE
A0A075B5Y4_MOUSE
ATS12_MOUSE
ATHL1_MOUSE
CC175_MOUSE
MCPT4_MOUSE
YD286_MOUSE
CMBL_MOUSE
PPCS_MOUSE
ALAT1_MOUSE
GSTT2_MOUSE
AIFM2_MOUSE
AGT2_MOUSE
STS_MOUSE
F16P2_MOUSE
USPL1_MOUSE
FLOT2_MOUSE
K22E_MOUSE
K9J7B2_MOUSE
FLOT1_MOUSE
Q792Z1_MOUSE
SGCD_MOUSE
ASB15_MOUSE
LDHD_MOUSE
HS12A_MOUSE
PARVB_MOUSE
SHPK_MOUSE
CHM2A_MOUSE
MTNA_MOUSE
CRYL1_MOUSE
LAMA2_MOUSE
PAPS2_MOUSE
A1AG1_MOUSE
CLYBL_MOUSE
FHOD3_MOUSE
CEP83_MOUSE
Q9QUK9_MOUSE (+1)
HA18_MOUSE
Q80YX8_MOUSE
ITIH5_MOUSE
AOFB_MOUSE
RIC8A_MOUSE
HPPD_MOUSE
GBP1_MOUSE
CMA1_MOUSE
GFOD2_MOUSE
A2BIN1_MOUSE (+7)
GNAO_MOUSE
TNIK_MOUSE
PCX3_MOUSE
PCKGC_MOUSE
F6TQW2_MOUSE
NEDD8_MOUSE
SDSL_MOUSE
S27A1_MOUSE
CP239_MOUSE
K1C12_MOUSE
ITA7_MOUSE
DHI1_MOUSE
MGLL_MOUSE
PPN_MOUSE
PTGR2_MOUSE
O08804_MOUSE
CP4AE_MOUSE
DDC_MOUSE
AOXB_MOUSE
E9Q0S6_MOUSE
EI3JA_MOUSE
BRCA2_MOUSE
A9XX86_MOUSE
BCL9_MOUSE
AKCL2_MOUSE
TMOD2_MOUSE
TINAL_MOUSE
DHB8_MOUSE
MIME_MOUSE
KDSR_MOUSE
FABP4_MOUSE
LAMB2_MOUSE
Q91XX7_MOUSE
PRKDC_MOUSE
PLK2_MOUSE
DCXR_MOUSE
EEPD1_MOUSE
TPPP3_MOUSE
J3QNE4_MOUSE
O35452_MOUSE
DSCL1_MOUSE
A2BIN1_MOUSE
AK1CD_MOUSE
TUSC5_MOUSE
DHDH_MOUSE
Q91Z40_MOUSE
SIK2_MOUSE
MSRA_MOUSE
K2C1B_MOUSE
MYLK2_MOUSE
IPKA_MOUSE
METK1_MOUSE
DDX11_MOUSE
GSTA4_MOUSE
VPS16_MOUSE
HAOX1_MOUSE
SP3_MOUSE
S14L2_MOUSE
RHPN2_MOUSE
SYAP1_MOUSE
FOG2_MOUSE
CAD13_MOUSE
LAMA3_MOUSE
3HAO_MOUSE
K2C75_MOUSE
E9Q7Y4_MOUSE
Q8BVD2_MOUSE
SPB5_MOUSE
PDE3B_MOUSE
CO6A6_MOUSE
HUTH_MOUSE
OXSM_MOUSE
K2C73_MOUSE
DIAP2_MOUSE
ALDOB_MOUSE
CAH3_MOUSE
FA49A_MOUSE
ADIPO_MOUSE
STEA4_MOUSE
DGAT1_MOUSE
HMCS2_MOUSE
CO1A1_MOUSE
CADH5_MOUSE
FA12_MOUSE
PHLB1_MOUSE
CAV1_MOUSE
HUTU_MOUSE
E9QAS7_MOUSE
G3UW92_MOUSE
SDPR_MOUSE
KS6A5_MOUSE
TECT2_MOUSE
HOT_MOUSE
RUFY2_MOUSE
O08797_MOUSE
NALCN_MOUSE
GCKR_MOUSE
ECHD1_MOUSE
CNN1_MOUSE
MBP_MOUSE
AOXA_MOUSE
CCZ1_MOUSE
LG3BP_MOUSE
GSTT1_MOUSE
MECP2_MOUSE
E9QAE1_MOUSE
K2C80_MOUSE
ASPD_MOUSE
H2AV_MOUSE
GRM2_MOUSE
KIF1C_MOUSE
CO3A1_MOUSE
LAMA5_MOUSE
ACSS3_MOUSE
AOC3_MOUSE
CN159_MOUSE
ZFP57_MOUSE
BAI1_MOUSE
AL1A7_MOUSE
AL4A1_MOUSE
CBG_MOUSE
CAH4_MOUSE
CD151_MOUSE
TKFC_MOUSE
RRN3_MOUSE
LIPL_MOUSE
PKHM3_MOUSE
MMSA_MOUSE
PPA5_MOUSE
MK12_MOUSE
SCRN1_MOUSE
DAAM1_MOUSE
SARDH_MOUSE
ABCD2_MOUSE
ACOD1_MOUSE
SMAD1_MOUSE
LPIN1_MOUSE
PLTP_MOUSE
AAAT_MOUSE
NEST_MOUSE
ADA10_MOUSE
DPP4_MOUSE
Q8C6B0_MOUSE
Q8R5I6_MOUSE
STXB1_MOUSE
Q9JKY7_MOUSE
SRBS1_MOUSE
C1QT9_MOUSE
CBR4_MOUSE
PRAX_MOUSE
ACSM1_MOUSE
PDXK_MOUSE
TX1B3_MOUSE
AL3B2_MOUSE
MD12L_MOUSE
CBPQ_MOUSE
CO5A1_MOUSE
ADH1_MOUSE
AKAP2_MOUSE
MINT_MOUSE
DPYS_MOUSE
ACSL1_MOUSE
BCAT2_MOUSE
SNP47_MOUSE
HSDL2_MOUSE
CASPC_MOUSE
GABT_MOUSE
PTRF_MOUSE
SIR5_MOUSE
Q3ZAS0_MOUSE
RRAS2_MOUSE
ANGT_MOUSE
CD36_MOUSE
TARA_MOUSE
KIF4_MOUSE
FADS3_MOUSE
NLTP_MOUSE
PRELP_MOUSE
DPEP1_MOUSE
SYTL4_MOUSE
HACL1_MOUSE
SLF2_MOUSE
TBC8B_MOUSE
ASSY_MOUSE
ITA1_MOUSE
TM205_MOUSE
RHG05_MOUSE
PCCA_MOUSE
SSH2_MOUSE
TRFL_MOUSE
ECH1_MOUSE
CSAD_MOUSE
Q6P1Y1_MOUSE
E9Q309_MOUSE
ACOD2_MOUSE
PECR_MOUSE
MIEN1_MOUSE
PLAK_MOUSE
PO6F2_MOUSE
ENTP1_MOUSE
FBN1_MOUSE
PRDX5_MOUSE
ATPK_MOUSE
EFNB1_MOUSE
TXTP_MOUSE
STAT1_MOUSE
UBXN6_MOUSE
CO4A2_MOUSE
GLGB_MOUSE
SODE_MOUSE
MAAI_MOUSE
DUS3_MOUSE
IF4A2_MOUSE
DECR_MOUSE
ETFD_MOUSE
MYO1C_MOUSE
VATF_MOUSE
ISOC1_MOUSE
PLCD1_MOUSE
C163A_MOUSE
ABHD5_MOUSE
LASP1_MOUSE
CES1D_MOUSE
PDLI1_MOUSE
ORML3_MOUSE
OPLA_MOUSE
PEDF_MOUSE
CACP_MOUSE
Q9Z1R9_MOUSE
STXB3_MOUSE
A0A0B4J1H7_MOUSE
ENTP5_MOUSE
D3Z1D7_MOUSE
RD23A_MOUSE
AP3S1_MOUSE
NAGK_MOUSE
HVM51_MOUSE
ASH1L_MOUSE
TM11B_MOUSE
CYB5_MOUSE
FOLH1_MOUSE
CO1A2_MOUSE
UD16_MOUSE
NDRG2_MOUSE
SH3L3_MOUSE
PON2_MOUSE
E9Q5C9_MOUSE
SH321_MOUSE
GBP2_MOUSE
CD81_MOUSE
RSAD1_MOUSE
KCRM_MOUSE
DYH5_MOUSE
ACBP_MOUSE
ALD2_MOUSE
EHD2_MOUSE
AQP1_MOUSE
DYSF_MOUSE
M3KL4_MOUSE
PGLT1_MOUSE
UT14A_MOUSE
SYNJ1_MOUSE
MPCP_MOUSE
A0A0B4J1I0_MOUSE (+4)
M3K13_MOUSE
GSTA3_MOUSE
CAV2_MOUSE
SRR_MOUSE
GSTM2_MOUSE
THIM_MOUSE
XDH_MOUSE
DPY30_MOUSE
D3Z3I0_MOUSE
Q8VDV7_MOUSE
E9Q0F0_MOUSE
KRT84_MOUSE
NU5M_MOUSE
FERM2_MOUSE
ZA2G_MOUSE
K22O_MOUSE
AKP13_MOUSE
MECR_MOUSE
NFH_MOUSE
ALD1_MOUSE
PRD16_MOUSE
UBE2O_MOUSE
LATS1_MOUSE
MUC18_MOUSE
PALM_MOUSE
OTUB1_MOUSE
IGHG3_MOUSE
LAMB1_MOUSE
LAMC1_MOUSE
GLBL2_MOUSE
RUXE_MOUSE
PDDC1_MOUSE
SGCE_MOUSE
DHRS4_MOUSE
NID1_MOUSE
RRAS_MOUSE
NID2_MOUSE
OSBL1_MOUSE
VAPB_MOUSE
SCRN3_MOUSE
REEP5_MOUSE
KIRR1_MOUSE
CNN3_MOUSE
AP2M1_MOUSE
HEP2_MOUSE
RGL2_MOUSE
L7MTT3_MOUSE
PTN11_MOUSE
S10AB_MOUSE
PCCB_MOUSE
K0100_MOUSE
KANK2_MOUSE
K2C1_MOUSE
AAK1_MOUSE
K2C79_MOUSE
CAH1_MOUSE
FAT4_MOUSE
ODB2_MOUSE
ES1_MOUSE
STOM_MOUSE
SFXN3_MOUSE
EIF3F_MOUSE
SBP1_MOUSE
HBB2_MOUSE
GSTM1_MOUSE
PGBM_MOUSE
DNJB4_MOUSE
MTCH2_MOUSE
LAMA4_MOUSE
E9Q1Z0_MOUSE
ACDSB_MOUSE
RAB9A_MOUSE
BCAM_MOUSE
MYO6_MOUSE
QSOX2_MOUSE
ANXA2_MOUSE
LDAH_MOUSE
CHP1_MOUSE
IGG2B_MOUSE
Q6IFZ8_MOUSE
A0A140T8M7_MOUSE
TAGL_MOUSE
HBB1_MOUSE
DDAH1_MOUSE
E9PY39_MOUSE
HEBP1_MOUSE
ACADM_MOUSE
H2AX_MOUSE
POMP_MOUSE
SI1L3_MOUSE
DESP_MOUSE
ATPG_MOUSE
ZGRF1_MOUSE
PYC_MOUSE
NIN_MOUSE
CO6A2_MOUSE
HINT1_MOUSE
TLN2_MOUSE
E41L2_MOUSE
ESYT1_MOUSE
KAP3_MOUSE
E9Q616_MOUSE
ANXA1_MOUSE
COR1B_MOUSE
FETUB_MOUSE
ATX2L_MOUSE
RUXG_MOUSE
SPRC_MOUSE
BRWD1_MOUSE
XIRP2_MOUSE
BIEA_MOUSE
S10A6_MOUSE
HCDH_MOUSE
MAP4_MOUSE
RASA3_MOUSE
SAC1_MOUSE
F188A_MOUSE
TRM44_MOUSE
NCPR_MOUSE
QOR_MOUSE
NCF2_MOUSE
NDUA4_MOUSE
PPM1A_MOUSE
DHRS7_MOUSE
ETFB_MOUSE
BLVRB_MOUSE
GALE_MOUSE
K2C5_MOUSE
PECA1_MOUSE
O88325_MOUSE
EHD1_MOUSE
ROCK2_MOUSE
UB2V1_MOUSE
PPM1F_MOUSE
CATA_MOUSE
COFA1_MOUSE
CDC73_MOUSE
ALBU_MOUSE
UBE2K_MOUSE
GUAD_MOUSE
ACOT2_MOUSE
GSTM5_MOUSE
VP13C_MOUSE
LEG3_MOUSE
KV3AD_MOUSE
F8VPK0_MOUSE
GPAT3_MOUSE
MDHC_MOUSE
CO2A1_MOUSE
CBR1_MOUSE
PEX19_MOUSE
NDUA2_MOUSE
CAH2_MOUSE
USF1_MOUSE
ASAP2_MOUSE
TRPV2_MOUSE
NEDD4_MOUSE
STAR9_MOUSE
AUHM_MOUSE
KIME_MOUSE
A1AT2_MOUSE
VIME_MOUSE
EPIPL_MOUSE
SUCB1_MOUSE
NH2L1_MOUSE
PKP1_MOUSE
DCTN3_MOUSE
GSTA1_MOUSE
SEPT8_MOUSE
LUM_MOUSE
PARVA_MOUSE
AL8A1_MOUSE
IDHC_MOUSE
ICA_MOUSE
K1C10_MOUSE
A8DUK4_MOUSE
TM109_MOUSE
BRD2_MOUSE
PGS2_MOUSE
ZFY26_MOUSE
VTDB_MOUSE
PITH1_MOUSE
B3AT_MOUSE
HEMO_MOUSE
K2C8_MOUSE
SYWC_MOUSE
SC22B_MOUSE
RN213_MOUSE
UAP1_MOUSE
H32_MOUSE
ODPB_MOUSE
D3Z5G7_MOUSE
ESTD_MOUSE
RSU1_MOUSE
RS16_MOUSE
COBA1_MOUSE
CPNS1_MOUSE
FETUA_MOUSE
JKIP3_MOUSE
RAP1B_MOUSE
GELS_MOUSE
ROCK1_MOUSE
CP013_MOUSE
KAD3_MOUSE
ODPA_MOUSE
SEP11_MOUSE
LDHB_MOUSE
CYC_MOUSE
ASPN_MOUSE
ACACA_MOUSE
CO6A1_MOUSE
G3UXL2_MOUSE (+1)
MGST1_MOUSE
RALA_MOUSE
RS10_MOUSE
VPS53_MOUSE
AT1A2_MOUSE
PI4KA_MOUSE
RAP1A_MOUSE
E9Q368_MOUSE
GLOD4_MOUSE
PGM1_MOUSE
HIBCH_MOUSE
NCK1_MOUSE
LEG1_MOUSE
FAAA_MOUSE
RS19_MOUSE
COQ6_MOUSE
E9QA15_MOUSE
CLCA_MOUSE
PCYOX_MOUSE
ANT3_MOUSE
KV5A1_MOUSE
PLMN_MOUSE
VINC_MOUSE
ITIH4_MOUSE
ATG7_MOUSE
DYN3_MOUSE
ILK_MOUSE
AK1A1_MOUSE
OBSCN_MOUSE
ECI1_MOUSE
PROF1_MOUSE
TNR6B_MOUSE
AT2A3_MOUSE
E9QAF4_MOUSE
TECR_MOUSE
PALMD_MOUSE
TTHY_MOUSE
RFC1_MOUSE
NOMO1_MOUSE
NFL_MOUSE
FSIP2_MOUSE
Q80X81_MOUSE
VATA_MOUSE
A0A0G2JGH6_MOUSE
GPX3_MOUSE
VATB2_MOUSE
ECHB_MOUSE
CMC2_MOUSE
KV5AF_MOUSE
FRIL1_MOUSE
CT2NL_MOUSE
E0CYV9_MOUSE
SPRE1_MOUSE
FRIH_MOUSE
TOLIP_MOUSE
TALDO_MOUSE
DCTN4_MOUSE
DICER_MOUSE
GSTP1_MOUSE
TGM2_MOUSE
SEPP1_MOUSE
PSIP1_MOUSE
GNA11_MOUSE
EM55_MOUSE
AGAP2_MOUSE
A1AT1_MOUSE
ALDR_MOUSE
SDK1_MOUSE
D3YYL7_MOUSE
DHE3_MOUSE
FIS1_MOUSE
GSTK1_MOUSE
K1468_MOUSE
EHD3_MOUSE
CD47_MOUSE
2AAB_MOUSE
ARHG1_MOUSE
MIC26_MOUSE
SPTB2_MOUSE
AFAM_MOUSE
FAS_MOUSE
RS21_MOUSE
CANB1_MOUSE
GLYC_MOUSE
K1C17_MOUSE
A1AT4_MOUSE
CAN2_MOUSE
PTPA_MOUSE
DHB4_MOUSE
CATB_MOUSE
RL34_MOUSE
UN13A_MOUSE
IDHG1_MOUSE
T3HPD_MOUSE
ANO10_MOUSE
SCOT1_MOUSE
G6PD1_MOUSE
WDR1_MOUSE
RAB5B_MOUSE
VAMP3_MOUSE
UGPA_MOUSE
ODO2_MOUSE
H2B1F_MOUSE
D3YYQ8_MOUSE
ADK_MOUSE
APOE_MOUSE
IVD_MOUSE
PFD2_MOUSE
NAKD2_MOUSE
SPTN1_MOUSE
APMAP_MOUSE
TB182_MOUSE
HPRT_MOUSE
ANXA6_MOUSE
LYZ2_MOUSE
ADRO_MOUSE
ACOT9_MOUSE
FABP5_MOUSE
MLEC_MOUSE
MIF_MOUSE
RGMC_MOUSE
PA1B2_MOUSE
LRP1_MOUSE
TPD54_MOUSE
MYL6_MOUSE
ARAP1_MOUSE
RHEB_MOUSE
ACADV_MOUSE
NEUL_MOUSE
EHD4_MOUSE
MGDP1_MOUSE
PTMA_MOUSE
HA1L_MOUSE
CAP1_MOUSE
GLSK_MOUSE
FMNL2_MOUSE
PNPH_MOUSE
CFAH_MOUSE
TRFE_MOUSE
RALB_MOUSE
EXOC5_MOUSE
SNP25_MOUSE
ABHD6_MOUSE
G3UW82_MOUSE
SHLB2_MOUSE
STX4_MOUSE
RB11B_MOUSE

## Sheet: Protein up_breast tumor
BT/MG>1		Analysis Type:	PANTHER Overrepresentation Test (release 20160715)
Accession Number		Annotation Version and Release Date:	PANTHER version 11.1 Released 2016-10-24
1433S_MOUSE		Analyzed List:	Client Text Box Input (Mus musculus)
2A5E_MOUSE		Reference List:	Mus musculus (all genes in database)
2ABA_MOUSE		Bonferroni correction:	TRUE
2ABD_MOUSE		Bonferroni count:	241
41_MOUSE		PANTHER GO-Slim Biological Process	Mus musculus - REFLIST (22322)	Client Text Box Input (2816)	Client Text Box Input (expected)	Client Text Box Input (over/under)	Client Text Box Input (fold Enrichment)	Client Text Box Input (P-value)
4ET_MOUSE		RNA splicing via transesterification reactions (GO:0000375)	144	77	18.17	+	4.24	1.38e-22
5NT3A_MOUSE		rRNA metabolic process (GO:0016072)	118	61	14.89	+	4.1	5.09e-17
5NT3B_MOUSE		mRNA splicing via spliceosome (GO:0000398)	185	91	23.34	+	3.9	2.4e-24
6PGL_MOUSE		mRNA processing (GO:0006397)	247	120	31.16	+	3.85	5.85e-32
A0A075B5P5_MOUSE		regulation of translation (GO:0006417)	29	14	3.66	+	3.83	0.00708
A0A075B5T6_MOUSE		mRNA polyadenylation (GO:0006378)	25	12	3.15	+	3.8	0.0269
A0A087WP46_MOUSE		nuclear transport (GO:0051169)	99	46	12.49	+	3.68	5.08e-11
A0A0A6YVU8_MOUSE		mRNA 3'-end processing (GO:0031124)	29	13	3.66	+	3.55	0.0278
A0A0A6YY25_MOUSE		tRNA aminoacylation for protein translation (GO:0006418)	45	19	5.68	+	3.35	0.00194
A0A0A6YYE7_MOUSE		protein targeting (GO:0006605)	151	61	19.05	+	3.2	3.15e-12
A0A0B4J1F9_MOUSE		tRNA metabolic process (GO:0006399)	108	43	13.62	+	3.16	3.57e-08
A0A0G2JDX5_MOUSE		RNA localization (GO:0006403)	74	28	9.34	+	3	0.00014
A0A0G2JE99_MOUSE		chromosome segregation (GO:0007059)	111	40	14	+	2.86	2.32e-06
A0A0G2JG52_MOUSE		protein localization (GO:0008104)	236	80	29.77	+	2.69	3.19e-12
A0A0J9YUD5_MOUSE		cellular amino acid biosynthetic process (GO:0008652)	77	24	9.71	+	2.47	0.0182
A0A0N4SUH6_MOUSE		nucleobase-containing compound transport (GO:0015931)	90	28	11.35	+	2.47	0.00502
A0A0U1RNF2_MOUSE		cellular component biogenesis (GO:0044085)	491	151	61.94	+	2.44	5.38e-20
A0A140LHT4_MOUSE		DNA replication (GO:0006260)	146	44	18.42	+	2.39	6.36e-05
A0A140LIJ4_MOUSE		translation (GO:0006412)	321	91	40.5	+	2.25	9.71e-10
A0A140LIW0_MOUSE		mitosis (GO:0007067)	355	99	44.78	+	2.21	2.81e-10
A0A140LJ36_MOUSE		protein complex assembly (GO:0006461)	164	45	20.69	+	2.18	0.000544
A0A140LJ72_MOUSE		protein complex biogenesis (GO:0070271)	165	45	20.82	+	2.16	0.000634
A0A140T8K6_MOUSE		protein folding (GO:0006457)	119	32	15.01	+	2.13	0.021
A0A140T8M0_MOUSE		DNA repair (GO:0006281)	162	43	20.44	+	2.1	0.00199
A0A140T8N9_MOUSE		organelle organization (GO:0006996)	767	185	96.76	+	1.91	6.11e-14
A0A140T8V3_MOUSE		DNA metabolic process (GO:0006259)	344	81	43.4	+	1.87	4.13e-05
A16A1_MOUSE		cellular amino acid metabolic process (GO:0006520)	253	58	31.92	+	1.82	0.00456
A16L1_MOUSE		protein transport (GO:0015031)	1000	228	126.15	+	1.81	8.45e-15
A1AT5_MOUSE		intracellular protein transport (GO:0006886)	980	222	123.63	+	1.8	4.46e-14
A2A4P4_MOUSE		cellular component organization or biogenesis (GO:0071840)	1767	395	222.91	+	1.77	1.25e-25
A2A4P4_MOUSE		nitrogen compound metabolic process (GO:0006807)	2001	436	252.43	+	1.73	2.23e-26
A2A654_MOUSE		cell cycle (GO:0007049)	867	188	109.38	+	1.72	4.32e-10
A2AEV7_MOUSE		catabolic process (GO:0009056)	783	167	98.78	+	1.69	2.62e-08
A2AK42_MOUSE		RNA metabolic process (GO:0016070)	2072	427	261.39	+	1.63	3.97e-21
A2AQ92_MOUSE		cellular component organization (GO:0016043)	1627	333	205.25	+	1.62	1.76e-15
A2BFU4_MOUSE		nucleobase-containing compound metabolic process (GO:0006139)	3157	645	398.27	+	1.62	2.64e-33
AAAS_MOUSE		phosphate-containing compound metabolic process (GO:0006796)	1251	232	157.82	+	1.47	1.66e-06
AACS_MOUSE		cellular protein modification process (GO:0006464)	982	178	123.88	+	1.44	0.000398
AAKB1_MOUSE		primary metabolic process (GO:0044238)	5922	1043	747.08	+	1.4	4.9e-32
AAKG1_MOUSE		protein metabolic process (GO:0019538)	2168	378	273.5	+	1.38	3.52e-08
AAPK1_MOUSE		biosynthetic process (GO:0009058)	1520	265	191.75	+	1.38	2.73e-05
AATC_MOUSE		localization (GO:0051179)	2177	378	274.64	+	1.38	5.73e-08
AATF_MOUSE		transport (GO:0006810)	1996	343	251.8	+	1.36	1.31e-06
AB1IP_MOUSE		metabolic process (GO:0008152)	6955	1189	877.4	+	1.36	7.37e-33
ABCA1_MOUSE		cellular process (GO:0009987)	8700	1276	1097.54	+	1.16	1.09e-09
ABCA6_MOUSE		Unclassified (UNCLASSIFIED)	9053	1010	1142.07	-	0.88	0
ABCB6_MOUSE		signal transduction (GO:0007165)	2728	257	344.15	-	0.75	2.66e-05
ABCBA_MOUSE		cell communication (GO:0007154)	3008	282	379.47	-	0.74	3.21e-06
ABCD3_MOUSE		developmental process (GO:0032502)	2027	180	255.71	-	0.7	2.76e-05
ABCF1_MOUSE		immune system process (GO:0002376)	1354	106	170.81	-	0.62	7.05e-06
ABCF2_MOUSE		nervous system development (GO:0007399)	668	52	84.27	-	0.62	0.0211
ABCG1_MOUSE		system development (GO:0048731)	1084	83	136.75	-	0.61	6.82e-05
ABCG2_MOUSE		ectoderm development (GO:0007398)	396	26	49.96	-	0.52	0.0316
ABD12_MOUSE		reproduction (GO:0000003)	462	30	58.28	-	0.51	0.00704
ABEC2_MOUSE		immune response (GO:0006955)	800	49	100.92	-	0.49	1.06e-06
ABHDA_MOUSE		response to stimulus (GO:0050896)	3345	202	421.98	-	0.48	8.42e-35
ABHDB_MOUSE		biological regulation (GO:0065007)	3021	176	381.11	-	0.46	2.75e-33
ABI1_MOUSE		cell surface receptor signaling pathway (GO:0007166)	1625	94	205	-	0.46	7.34e-17
ABRAL_MOUSE		cell differentiation (GO:0030154)	534	30	67.37	-	0.45	4.9e-05
ACINU_MOUSE		gamete generation (GO:0007276)	362	20	45.67	-	0.44	0.00347
ACL6A_MOUSE		receptor-mediated endocytosis (GO:0006898)	295	16	37.22	-	0.43	0.0168
ACO13_MOUSE		regulation of biological process (GO:0050789)	2647	140	333.93	-	0.42	3.61e-34
ACOT1_MOUSE		single-multicellular organism process (GO:0044707)	2527	121	318.79	-	0.38	6.77e-38
ACS2L_MOUSE		multicellular organismal process (GO:0032501)	2628	121	331.53	-	0.36	7.81e-42
ACSF3_MOUSE		system process (GO:0003008)	1992	87	251.3	-	0.35	4.74e-33
ACSL3_MOUSE		G-protein coupled receptor signaling pathway (GO:0007186)	813	34	102.56	-	0.33	3.46e-13
ACSL5_MOUSE		B cell mediated immunity (GO:0019724)	267	11	33.68	-	0.33	0.00119
ACY1_MOUSE		cytokine-mediated signaling pathway (GO:0019221)	179	7	22.58	-	0.31	0.0302
ADA_MOUSE		neurological system process (GO:0050877)	1770	69	223.29	-	0.31	2.79e-33
ADA11_MOUSE		cell recognition (GO:0008037)	156	5	19.68	-	0.25	0.0213
ADA17_MOUSE		response to biotic stimulus (GO:0009607)	213	6	26.87	-	0.22	0.000317
ADAS_MOUSE		defense response to bacterium (GO:0042742)	180	5	22.71	-	0.22	0.00199
ADDA_MOUSE		sensory perception (GO:0007600)	1283	27	161.86	-	< 0.2	2.05e-38
ADNP_MOUSE		natural killer cell activation (GO:0030101)	94	1	11.86	-	< 0.2	0.0215
ADPGK_MOUSE		response to pheromone (GO:0019236)	128	1	16.15	-	< 0.2	0.000385
ADPPT_MOUSE
ADPRH_MOUSE
ADSV_MOUSE
ADX_MOUSE
AEBP1_MOUSE
AF1L2_MOUSE
AFG31_MOUSE
AFG32_MOUSE
AGAL_MOUSE
AGFG1_MOUSE
AGK_MOUSE
AGO2_MOUSE
AGRE1_MOUSE
AGRIN_MOUSE
AGRL3_MOUSE
AHSA2_MOUSE
AIDA_MOUSE
AIF1_MOUSE
AIFM1_MOUSE
AIMP1_MOUSE
AIMP2_MOUSE
AJUBA_MOUSE
AKAP1_MOUSE
AKAP8_MOUSE
AKAP9_MOUSE
AKT1_MOUSE
AKT3_MOUSE
ALG2_MOUSE
ALG9_MOUSE
ALKB2_MOUSE
ALKB5_MOUSE
ALR_MOUSE
AMOL1_MOUSE
AMPD2_MOUSE
AMRP_MOUSE
ANC2_MOUSE
ANFY1_MOUSE
ANGE2_MOUSE
ANK2_MOUSE
ANK3_MOUSE
ANM1_MOUSE
ANM3_MOUSE
ANM5_MOUSE
ANO1_MOUSE
ANO6_MOUSE
ANR11_MOUSE
ANR17_MOUSE
ANR27_MOUSE
ANR28_MOUSE
ANR54_MOUSE
AP1M2_MOUSE
AP2A_MOUSE
AP3B2_MOUSE
AP3D1_MOUSE
AP3M1_MOUSE
AP4A_MOUSE
APAF_MOUSE
APC1_MOUSE
APC4_MOUSE
APC5_MOUSE
APEH_MOUSE
API5_MOUSE
APLF_MOUSE
APLP2_MOUSE
APOB_MOUSE
APOH_MOUSE
AQP5_MOUSE
AQR_MOUSE
AR6P4_MOUSE
ARAP2_MOUSE
ARBK1_MOUSE
ARF_MOUSE
ARF6_MOUSE
ARFG1_MOUSE
ARFG3_MOUSE
ARFP2_MOUSE
ARG28_MOUSE
ARGAL_MOUSE
ARGL1_MOUSE
ARH40_MOUSE
ARHG5_MOUSE
ARHG6_MOUSE
ARHG7_MOUSE
ARHGH_MOUSE
ARHL2_MOUSE
ARI1_MOUSE
ARL1_MOUSE
ARL2_MOUSE
ARL3_MOUSE
ARL6_MOUSE
ARL8A_MOUSE
ARL8B_MOUSE
ARM10_MOUSE
ARMC1_MOUSE
ARMC6_MOUSE
ARMC8_MOUSE
ARMT1_MOUSE
ARMX3_MOUSE
ARP5L_MOUSE
ARPC4_MOUSE
ARPC5_MOUSE
ARSB_MOUSE
AS3MT_MOUSE
ASAH1_MOUSE
ASC_MOUSE
ASCC2_MOUSE
ASCC3_MOUSE
ASH2L_MOUSE
ASM3A_MOUSE
ASM3B_MOUSE
ASNA_MOUSE
ASPC1_MOUSE
ASUN_MOUSE
AT131_MOUSE
AT1A3_MOUSE
AT1B1_MOUSE
AT1B3_MOUSE
AT5F1_MOUSE
AT8A1_MOUSE
ATAD1_MOUSE
ATAD2_MOUSE
ATAD3_MOUSE
ATE1_MOUSE
ATG4B_MOUSE
ATG9A_MOUSE
ATIF1_MOUSE
ATLA2_MOUSE
ATP5I_MOUSE
ATP7A_MOUSE
ATP9A_MOUSE
ATS19_MOUSE
ATX2_MOUSE
AUP1_MOUSE
AVEN_MOUSE
AXIN1_MOUSE
B0QZW4_MOUSE
B1AUN2_MOUSE
B2L14_MOUSE
B2RQG2_MOUSE
B2RT41_MOUSE
B2RUQ2_MOUSE
B2RW11_MOUSE
B2RWC4_MOUSE
B2RXC6_MOUSE
B2RXQ2_MOUSE
B3GA2_MOUSE
B4GN1_MOUSE
B4GT1_MOUSE
B7ZNL8_MOUSE
BABA1_MOUSE
BACD3_MOUSE
BACH_MOUSE
BAG1_MOUSE
BAG2_MOUSE
BAG5_MOUSE
BAG6_MOUSE
BAK_MOUSE
BAP29_MOUSE
BASI_MOUSE
BAZ1A_MOUSE
BAZ1B_MOUSE
BCAP_MOUSE
BCLF1_MOUSE
BCS1_MOUSE
BD1L1_MOUSE
BET1L_MOUSE
BGAL_MOUSE
BGLR_MOUSE
BHA15_MOUSE
BHE22_MOUSE
BI1_MOUSE
BI2L1_MOUSE
BID_MOUSE
BIG2_MOUSE
BIN1_MOUSE
BIRC6_MOUSE
BLMH_MOUSE
BMI1_MOUSE
BNI3L_MOUSE
BOP1_MOUSE
BORA_MOUSE
BPNT1_MOUSE
BRCA1_MOUSE
BRD3_MOUSE
BRD4_MOUSE
BRD8_MOUSE
BRE1A_MOUSE
BRI3B_MOUSE
BROX_MOUSE
BRX1_MOUSE
BSN_MOUSE
BT3L4_MOUSE
BTF3_MOUSE
BUB3_MOUSE
BUD31_MOUSE
BYST_MOUSE
BZW1_MOUSE
BZW2_MOUSE
C10_MOUSE
C19L1_MOUSE
C1QA_MOUSE
C1QB_MOUSE
C1QBP_MOUSE
C1QT1_MOUSE
C1TM_MOUSE
C2D1A_MOUSE
C43BP_MOUSE
C8AP2_MOUSE
CACO2_MOUSE
CADH1_MOUSE
CADM1_MOUSE
CAF1A_MOUSE
CAH12_MOUSE
CAH6_MOUSE
CAMP_MOUSE
CAMP2_MOUSE
CAMP3_MOUSE
CAND2_MOUSE
CARF_MOUSE
CARL1_MOUSE
CARM1_MOUSE
CASC3_MOUSE
CASP1_MOUSE
CASP3_MOUSE
CASP7_MOUSE
CATH_MOUSE
CATL1_MOUSE
CATS_MOUSE
CB047_MOUSE
CBPD_MOUSE
CBPN_MOUSE
CBWD1_MOUSE
CBX5_MOUSE
CBX6_MOUSE
CC115_MOUSE
CC134_MOUSE
CC137_MOUSE
CC150_MOUSE
CC181_MOUSE
CC186_MOUSE
CC50A_MOUSE
CC88B_MOUSE
CCAR1_MOUSE
CCAR2_MOUSE
CCD12_MOUSE
CCD22_MOUSE
CCD43_MOUSE
CCD47_MOUSE
CCD51_MOUSE
CCD57_MOUSE
CCD91_MOUSE
CCDC6_MOUSE
CCHL_MOUSE
CCNB3_MOUSE
CCS_MOUSE
CD109_MOUSE
CD11B_MOUSE
CD123_MOUSE
CD14_MOUSE
CD2AP_MOUSE
CD44_MOUSE
CD9_MOUSE
CDC16_MOUSE
CDC42_MOUSE
CDC5L_MOUSE
CDK1_MOUSE
CDK17_MOUSE
CDK19_MOUSE
CDK2_MOUSE
CDK4_MOUSE
CDK5_MOUSE
CDK7_MOUSE
CDK8_MOUSE
CDK9_MOUSE
CDKAL_MOUSE
CDN1B_MOUSE
CDR2L_MOUSE
CDYL_MOUSE
CE128_MOUSE
CE162_MOUSE
CE290_MOUSE
CE295_MOUSE
CEAM1_MOUSE
CEAM2_MOUSE
CEBPB_MOUSE
CEBPG_MOUSE
CEBPZ_MOUSE
CECR5_MOUSE
CELF1_MOUSE
CELR3_MOUSE
CENPC_MOUSE
CENPE_MOUSE
CENPO_MOUSE
CENPV_MOUSE
CEP55_MOUSE
CEP70_MOUSE
CERS2_MOUSE
CETN2_MOUSE
CETN3_MOUSE
CF203_MOUSE
CFA20_MOUSE
CFAI_MOUSE
CFDP1_MOUSE
CG050_MOUSE
CGNL1_MOUSE
CGT_MOUSE
CH037_MOUSE
CHADL_MOUSE
CHD1_MOUSE
CHD4_MOUSE
CHD7_MOUSE
CHD8_MOUSE
CHERP_MOUSE
CHID1_MOUSE
CHIP_MOUSE
CHLE_MOUSE
CHM4B_MOUSE
CHM4C_MOUSE
CHP3_MOUSE
CHRD1_MOUSE
CHTOP_MOUSE
CI091_MOUSE
CIA30_MOUSE
CIB1_MOUSE
CING_MOUSE
CIP2A_MOUSE
CIP4_MOUSE
CIRBP_MOUSE
CISD1_MOUSE
CISD2_MOUSE
CJ011_MOUSE
CK5P1_MOUSE
CK5P2_MOUSE
CKAP4_MOUSE
CKAP5_MOUSE
CLAP1_MOUSE
CLCC1_MOUSE
CLCN5_MOUSE
CLD3_MOUSE
CLIP1_MOUSE
CLIP2_MOUSE
CLK3_MOUSE
CLMN_MOUSE
CLP1L_MOUSE
CLPB_MOUSE
CLPT1_MOUSE
CLPX_MOUSE
CLSPN_MOUSE
CMC1_MOUSE
CMS1_MOUSE
CMTA1_MOUSE
CMTD1_MOUSE
CMTR1_MOUSE
CMYA5_MOUSE
CN166_MOUSE
CNBP_MOUSE
CND1_MOUSE
CND2_MOUSE
CNDD3_MOUSE
CNDG2_MOUSE
CNN2_MOUSE
CNNM1_MOUSE
CNO10_MOUSE
CNO11_MOUSE
CNOT1_MOUSE
CNOT7_MOUSE
CNPY2_MOUSE
CNPY4_MOUSE
CO5A2_MOUSE
CO6A5_MOUSE
CO8A_MOUSE
CO8A2_MOUSE
CO9A1_MOUSE
CO9A2_MOUSE
COASY_MOUSE
COBL_MOUSE
COCA1_MOUSE
COEA1_MOUSE
COF2_MOUSE
COG2_MOUSE
COG3_MOUSE
COG4_MOUSE
COHA1_MOUSE
COIL_MOUSE
COKA1_MOUSE
COL12_MOUSE
COMD1_MOUSE
COMD2_MOUSE
COMD3_MOUSE
COMD7_MOUSE
COMD9_MOUSE
COMDA_MOUSE
COMP_MOUSE
COPE_MOUSE
COPG2_MOUSE
COPRS_MOUSE
COQ7_MOUSE
COR1C_MOUSE
COX5B_MOUSE
COX6C_MOUSE
CP062_MOUSE
CP100_MOUSE
CP11A_MOUSE
CP131_MOUSE
CP20A_MOUSE
CP51A_MOUSE
CPIN1_MOUSE
CPNE1_MOUSE
CPSF1_MOUSE
CPSF2_MOUSE
CPSF3_MOUSE
CPSF5_MOUSE
CPSF6_MOUSE
CPSF7_MOUSE
CPT1A_MOUSE
CQ062_MOUSE
CRBN_MOUSE
CREL1_MOUSE
CRKL_MOUSE
CRLF3_MOUSE
CRNL1_MOUSE
CROCC_MOUSE
CRTAP_MOUSE
CS052_MOUSE
CSK_MOUSE
CSK21_MOUSE
CSK22_MOUSE
CSK2B_MOUSE
CSKP_MOUSE
CSMT1_MOUSE
CSN2_MOUSE
CSN3_MOUSE
CSN4_MOUSE
CSN5_MOUSE
CSN6_MOUSE
CSN7B_MOUSE
CSN8_MOUSE
CSPG2_MOUSE
CSRP1_MOUSE
CSTF1_MOUSE
CSTF2_MOUSE
CSTF3_MOUSE
CTBL1_MOUSE
CTBP1_MOUSE
CTBP2_MOUSE
CTDP1_MOUSE
CTF18_MOUSE
CTHR1_MOUSE
CTNA2_MOUSE
CTNB1_MOUSE
CTND1_MOUSE
CTR1_MOUSE
CTR9_MOUSE
CTRO_MOUSE
CTU2_MOUSE
CUL1_MOUSE
CUL3_MOUSE
CUL4A_MOUSE
CUL4B_MOUSE
CUL5_MOUSE
CUL7_MOUSE
CWC15_MOUSE
CWC22_MOUSE
CWC27_MOUSE
CX040_MOUSE
CX6B1_MOUSE
CXAR_MOUSE
CXCR3_MOUSE
CY24B_MOUSE
CYB5B_MOUSE
CYBP_MOUSE
CYGB_MOUSE
CYH2_MOUSE
CYTB_MOUSE
CYTSA_MOUSE
D39U1_MOUSE
D3YWC7_MOUSE
D3YXL0_MOUSE
D3YZZ5_MOUSE
D3Z0M9_MOUSE
D3Z1D3_MOUSE
D3Z3N4_MOUSE
D3Z3Y1_MOUSE
D3Z4K0_MOUSE
D3Z4Z0_MOUSE
D3Z5M2_MOUSE
DAAF5_MOUSE
DAB2P_MOUSE
DACT1_MOUSE
DAG1_MOUSE
DAP1_MOUSE
DAXX_MOUSE
DAZP1_MOUSE
DBLOH_MOUSE
DC1L1_MOUSE
DC2L1_MOUSE
DCA10_MOUSE
DCA11_MOUSE
DCA13_MOUSE
DCAF7_MOUSE
DCAF8_MOUSE
DCAKD_MOUSE
DCC1_MOUSE
DCNL1_MOUSE
DCP1A_MOUSE
DDI2_MOUSE
DDIAS_MOUSE
DDRGK_MOUSE
DDX17_MOUSE
DDX18_MOUSE
DDX21_MOUSE
DDX24_MOUSE
DDX27_MOUSE
DDX41_MOUSE
DDX42_MOUSE
DDX46_MOUSE
DDX47_MOUSE
DDX49_MOUSE
DDX50_MOUSE
DDX51_MOUSE
DDX52_MOUSE
DDX56_MOUSE
DDX58_MOUSE
DDX6_MOUSE
DEGS1_MOUSE
DEK_MOUSE
DEN4B_MOUSE
DEND_MOUSE
DEND3_MOUSE
DENR_MOUSE
DEOC_MOUSE
DERL2_MOUSE
DESI2_MOUSE
DGCR8_MOUSE
DGKB_MOUSE
DGLB_MOUSE
DHB11_MOUSE
DHB12_MOUSE
DHCR7_MOUSE
DHX29_MOUSE
DHX30_MOUSE
DHX36_MOUSE
DHX57_MOUSE
DHX8_MOUSE
DHX9_MOUSE
DI3L2_MOUSE
DIAP1_MOUSE
DIEXF_MOUSE
DIM1_MOUSE
DJB11_MOUSE
DJB12_MOUSE
DJC10_MOUSE
DJC11_MOUSE
DJC16_MOUSE
DJC17_MOUSE
DKC1_MOUSE
DLGP4_MOUSE
DMAP1_MOUSE
DMXL1_MOUSE
DNJA3_MOUSE
DNJA4_MOUSE
DNJB1_MOUSE
DNJB2_MOUSE
DNJB9_MOUSE
DNJC2_MOUSE
DNJC3_MOUSE
DNJC7_MOUSE
DNJC8_MOUSE
DNJC9_MOUSE
DNLI1_MOUSE
DNLI3_MOUSE
DNM1L_MOUSE
DNM3A_MOUSE
DNMT1_MOUSE
DOCK2_MOUSE
DOCK6_MOUSE
DOCK7_MOUSE
DOCK9_MOUSE
DP13A_MOUSE
DPH6_MOUSE
DPOD1_MOUSE
DPOD3_MOUSE
DPOE1_MOUSE
DPOE3_MOUSE
DPOLA_MOUSE
DPTOR_MOUSE
DREB_MOUSE
DRG1_MOUSE
DRG2_MOUSE
DSCR3_MOUSE
DSG2_MOUSE
DTD1_MOUSE
DTNB_MOUSE
DUS19_MOUSE
DUS7_MOUSE
DX39A_MOUSE
DYH12_MOUSE
DYH17_MOUSE
DYHC2_MOUSE
DYL1_MOUSE
DYL2_MOUSE
DYM_MOUSE
DYR_MOUSE
DYR1B_MOUSE
E2AK4_MOUSE
E41L1_MOUSE
E41L3_MOUSE
E41L5_MOUSE
E9PUQ3_MOUSE
E9PV66_MOUSE
E9PVX6_MOUSE
E9PWG2_MOUSE
E9PWG6_MOUSE
E9PWR4_MOUSE
E9PWW9_MOUSE
E9PXF8_MOUSE
E9PYF4_MOUSE
E9PYG6_MOUSE
E9PZ36_MOUSE
E9PZM7_MOUSE
E9PZP8_MOUSE
E9Q0C6_MOUSE
E9Q166_MOUSE
E9Q1A5_MOUSE
E9Q264_MOUSE
E9Q295_MOUSE
E9Q2E4_MOUSE
E9Q2I4_MOUSE
E9Q3G8_MOUSE
E9Q411_MOUSE
E9Q4X2_MOUSE
E9Q6E5_MOUSE
E9Q723_MOUSE
E9Q7C4_MOUSE
E9Q7L0_MOUSE
E9Q7L1_MOUSE
E9Q7N9_MOUSE
E9Q842_MOUSE
E9Q8D0_MOUSE
E9Q8I7_MOUSE
E9Q912_MOUSE
E9QA62_MOUSE
E9QAE3_MOUSE
E9QAZ2_MOUSE
EBP2_MOUSE
ECHD3_MOUSE
ECM29_MOUSE
ECSIT_MOUSE
ECT2_MOUSE
EDC4_MOUSE
EDEM3_MOUSE
EDF1_MOUSE
EDRF1_MOUSE
EF1G_MOUSE
EFGM_MOUSE
EFL1_MOUSE
EFNA5_MOUSE
EFTS_MOUSE
EGFR_MOUSE
EHMT1_MOUSE
EI2BB_MOUSE
EI2BD_MOUSE
EI2BE_MOUSE
EI3JB_MOUSE
EIF2A_MOUSE
EIF2D_MOUSE
EIF3A_MOUSE
EIF3E_MOUSE
EIF3H_MOUSE
EIF3I_MOUSE
EIF3K_MOUSE
EIF3M_MOUSE
EKI1_MOUSE
ELMO1_MOUSE
ELMO2_MOUSE
ELOB_MOUSE
ELOC_MOUSE
ELOV1_MOUSE
ELP1_MOUSE
ELP3_MOUSE
ELP6_MOUSE
ELYS_MOUSE
EMAL2_MOUSE
EMB_MOUSE
EMC1_MOUSE
EMC2_MOUSE
EMC3_MOUSE
EMC7_MOUSE
EMC8_MOUSE
EMD_MOUSE
EMIL1_MOUSE
ENAH_MOUSE
ENDD1_MOUSE
ENOPH_MOUSE
ENPP1_MOUSE
ENPP3_MOUSE
ENPP5_MOUSE
ENTP7_MOUSE
ENV1_MOUSE
EP15R_MOUSE
EP300_MOUSE
EP400_MOUSE
EPAS1_MOUSE
EPB42_MOUSE
EPCAM_MOUSE
EPHB4_MOUSE
EPMIP_MOUSE
EPN3_MOUSE
EPN4_MOUSE
EPS15_MOUSE
EPS8_MOUSE
ERAL1_MOUSE
ERBIN_MOUSE
ERC2_MOUSE
ERCC3_MOUSE
ERF3A_MOUSE
ERG1_MOUSE
ERGI1_MOUSE
ERGI2_MOUSE
ERGI3_MOUSE
ERLEC_MOUSE
ERLN1_MOUSE
ERMP1_MOUSE
ERO1A_MOUSE
ERO1B_MOUSE
ES8L1_MOUSE
ES8L2_MOUSE
ESF1_MOUSE
ESRP1_MOUSE
EST1A_MOUSE
ETHE1_MOUSE
ETV6_MOUSE
EVPL_MOUSE
EXOC2_MOUSE
EXOC3_MOUSE
EXOC4_MOUSE
EXOC7_MOUSE
EXOC8_MOUSE
EXOS3_MOUSE
EXOS4_MOUSE
EXOS5_MOUSE
EXOS6_MOUSE
EXOS7_MOUSE
EXOS8_MOUSE
EXOSX_MOUSE
EYA3_MOUSE
F1142_MOUSE
F118B_MOUSE
F162A_MOUSE
F172A_MOUSE
F173A_MOUSE
F193A_MOUSE
F207A_MOUSE
F213A_MOUSE
F2Z3U3_MOUSE
F2Z4A3_MOUSE
F6SVV1_MOUSE
F6U8B9_MOUSE
F6VBB8_MOUSE
F6VUT6_MOUSE
F6XLV1_MOUSE
F6YTZ4_MOUSE
F7BE84_MOUSE
F8VPQ2_MOUSE
F8VPT3_MOUSE
F8VQ05_MOUSE
F8VQC1_MOUSE
F91A1_MOUSE
FA49B_MOUSE
FA50A_MOUSE
FA98A_MOUSE
FA98B_MOUSE
FAAH1_MOUSE
FABD_MOUSE
FACE1_MOUSE
FACR1_MOUSE
FAD1_MOUSE
FADD_MOUSE
FAF1_MOUSE
FAF2_MOUSE
FAK1_MOUSE
FAKD2_MOUSE
FAKD5_MOUSE
FAM21_MOUSE
FAM3C_MOUSE
FANCI_MOUSE
FARP1_MOUSE
FBLI1_MOUSE
FBLN1_MOUSE
FBLN2_MOUSE
FBP1L_MOUSE
FBRL_MOUSE
FBX30_MOUSE
FBXW8_MOUSE
FCHO2_MOUSE
FEN1_MOUSE
FGF11_MOUSE
FGOP2_MOUSE
FHIT_MOUSE
FHL3_MOUSE
FIP1_MOUSE
FIZ1_MOUSE
FKB10_MOUSE
FKB11_MOUSE
FKB14_MOUSE
FKB15_MOUSE
FKBP2_MOUSE
FKBP3_MOUSE
FKBP4_MOUSE
FKBP5_MOUSE
FL2D_MOUSE
FLII_MOUSE
FLNC_MOUSE
FMN1_MOUSE
FMNL3_MOUSE
FMR1_MOUSE
FND3B_MOUSE
FNTA_MOUSE
FNTB_MOUSE
FOCAD_MOUSE
FOLC_MOUSE
FOXK1_MOUSE
FOXK2_MOUSE
FOXP4_MOUSE
FPPS_MOUSE
FRAS1_MOUSE
FREM1_MOUSE
FRG1_MOUSE
FRM4B_MOUSE
FSTL1_MOUSE
FTO_MOUSE
FUBP1_MOUSE
FUBP2_MOUSE
FUK_MOUSE
FUND1_MOUSE
FXR1_MOUSE
FYCO1_MOUSE
G3BP2_MOUSE
G3X8X0_MOUSE
G3X8Z7_MOUSE
G3X972_MOUSE
G3X9B1_MOUSE
G3X9L6_MOUSE
G3XA10_MOUSE
G3XA30_MOUSE
G45IP_MOUSE
G5E8L9_MOUSE
G5E8V9_MOUSE
GAK_MOUSE
GALT1_MOUSE
GALT2_MOUSE
GALT3_MOUSE
GALT7_MOUSE
GANP_MOUSE
GAPD1_MOUSE
GAR1_MOUSE
GATC_MOUSE
GATM_MOUSE
GBRL2_MOUSE
GCC2_MOUSE
GCP2_MOUSE
GCP3_MOUSE
GCP60_MOUSE
GCST_MOUSE
GCYB1_MOUSE
GDN_MOUSE
GDPD1_MOUSE
GEMI_MOUSE
GEMI5_MOUSE
GEMI7_MOUSE
GEPH_MOUSE
GET4_MOUSE
GFI1B_MOUSE
GFPT1_MOUSE
GFPT2_MOUSE
GGA1_MOUSE
GGA2_MOUSE
GGA3_MOUSE
GGCT_MOUSE
GHDC_MOUSE
GID4_MOUSE
GID8_MOUSE
GIMA4_MOUSE
GIPC1_MOUSE
GIT1_MOUSE
GIT2_MOUSE
GKAP1_MOUSE
GL8D1_MOUSE
GLCM_MOUSE
GLCNE_MOUSE
GLE1_MOUSE
GLMN_MOUSE
GLPK_MOUSE
GLYR1_MOUSE
GMDS_MOUSE
GMEB2_MOUSE
GMPPA_MOUSE
GMPPB_MOUSE
GMPR2_MOUSE
GNA1_MOUSE
GNL1_MOUSE
GNL3_MOUSE
GNPI1_MOUSE
GOGA3_MOUSE
GOGA5_MOUSE
GOLI4_MOUSE
GOLM1_MOUSE
GOPC_MOUSE
GORS2_MOUSE
GOSR1_MOUSE
GOSR2_MOUSE
GOT1B_MOUSE
GP107_MOUSE
GP108_MOUSE
GPAA1_MOUSE
GPC3_MOUSE
GPC4_MOUSE
GPC6_MOUSE
GPHR_MOUSE
GPI8_MOUSE
GPM6B_MOUSE
GPV_MOUSE
GPX2_MOUSE
GPX7_MOUSE
GRAA_MOUSE
GRAP1_MOUSE
GRB2_MOUSE
GRDN_MOUSE
GRHL1_MOUSE
GRIN1_MOUSE
GRPE2_MOUSE
GRSF1_MOUSE
GRWD1_MOUSE
GSH1_MOUSE
GSHB_MOUSE
GSK3B_MOUSE
GSLG1_MOUSE
GSTO1_MOUSE
GT251_MOUSE
GTF2I_MOUSE
GTPB1_MOUSE
GTPB6_MOUSE
GTR1_MOUSE
GTR3_MOUSE
GUAA_MOUSE
GYS1_MOUSE
H10_MOUSE
H1BP3_MOUSE
H2AW_MOUSE
H31_MOUSE
H3BJD6_MOUSE
H3C_MOUSE
HACD3_MOUSE
HAT1_MOUSE
HAUS1_MOUSE
HAUS3_MOUSE
HAX1_MOUSE
HB2U_MOUSE
HCD2_MOUSE
HCFC1_MOUSE
HCK_MOUSE
HDAC1_MOUSE
HDAC2_MOUSE
HDAC3_MOUSE
HDAC4_MOUSE
HDAC6_MOUSE
HDDC2_MOUSE
HDGR2_MOUSE
HDHD3_MOUSE
HEAT3_MOUSE
HEAT6_MOUSE
HECD1_MOUSE
HEM3_MOUSE
HEM6_MOUSE
HEMH_MOUSE
HERP1_MOUSE
HEXA_MOUSE
HEXB_MOUSE
HGH1_MOUSE
HGS_MOUSE
HIF3A_MOUSE
HINT2_MOUSE
HIP1R_MOUSE
HIRP3_MOUSE
HM13_MOUSE
HMGB3_MOUSE
HMGCL_MOUSE
HMGN5_MOUSE
HMMR_MOUSE
HMOX1_MOUSE
HNRDL_MOUSE
HNRL1_MOUSE
HNRL2_MOUSE
HNRLL_MOUSE
HOOK1_MOUSE
HOOK2_MOUSE
HOOK3_MOUSE
HP1B3_MOUSE
HPBP1_MOUSE
HPCL1_MOUSE
HPDL_MOUSE
HPF1_MOUSE
HS105_MOUSE
HS2ST_MOUSE
HS71A_MOUSE
HS71L_MOUSE
HSC20_MOUSE
HSP13_MOUSE
HSP7E_MOUSE
HTR5B_MOUSE
HTRA2_MOUSE
HTSF1_MOUSE
HUNK_MOUSE
HVM57_MOUSE
HXK3_MOUSE
HYDIN_MOUSE
HYPK_MOUSE
I20L2_MOUSE
I2BP1_MOUSE
I2BP2_MOUSE
I2BPL_MOUSE
IBTK_MOUSE
IC1_MOUSE
ICA69_MOUSE
ICAL_MOUSE
ICAM5_MOUSE
ICE2_MOUSE
ICLN_MOUSE
ICT1_MOUSE
IDE_MOUSE
IDI1_MOUSE
IF1AX_MOUSE
IF2B_MOUSE
IF2M_MOUSE
IF2P_MOUSE
IF4E_MOUSE
IF4E2_MOUSE
IF4G1_MOUSE
IF4G2_MOUSE
IFIH1_MOUSE
IFIX_MOUSE
IFT74_MOUSE
IGBP1_MOUSE
IGSF8_MOUSE
IKIP_MOUSE
IKZF1_MOUSE
IL16_MOUSE
ILF2_MOUSE
ILF3_MOUSE
ILKAP_MOUSE
ILVBL_MOUSE
IMA1_MOUSE
IMA4_MOUSE
IMA7_MOUSE
IMDH1_MOUSE
IMDH2_MOUSE
IMP3_MOUSE
IMP4_MOUSE
IMPA2_MOUSE
IMPA3_MOUSE
IN35_MOUSE
ING1_MOUSE
ING5_MOUSE
INO1_MOUSE
INO80_MOUSE
INPP_MOUSE
INT1_MOUSE
INT10_MOUSE
INT2_MOUSE
INT3_MOUSE
INT4_MOUSE
INT6_MOUSE
INT7_MOUSE
INT9_MOUSE
IPO11_MOUSE
IPO4_MOUSE
IPO9_MOUSE
IQEC1_MOUSE
IQEC2_MOUSE
IQGA2_MOUSE
IRAK4_MOUSE
IRF6_MOUSE
IRGM1_MOUSE
IRGQ_MOUSE
ISPD_MOUSE
IST1_MOUSE
ISY1_MOUSE
ITA2B_MOUSE
ITA3_MOUSE
ITA5_MOUSE
ITA8_MOUSE
ITAL_MOUSE
ITAV_MOUSE
ITB2_MOUSE
ITB3_MOUSE
ITB4_MOUSE
ITB5_MOUSE
ITIH1_MOUSE
ITIH3_MOUSE
ITM2B_MOUSE
ITPR1_MOUSE
ITPR3_MOUSE
ITSN2_MOUSE
IWS1_MOUSE
J3QN89_MOUSE
JAM1_MOUSE
JMJD6_MOUSE
JMY_MOUSE
K1107_MOUSE
K1143_MOUSE
K1549_MOUSE
K1C23_MOUSE
K2013_MOUSE
KAD4_MOUSE
KAP0_MOUSE
KAT7_MOUSE
KBL_MOUSE
KBP_MOUSE
KC1A_MOUSE
KC1D_MOUSE
KCC2D_MOUSE
KCC2G_MOUSE
KCMF1_MOUSE
KCNK1_MOUSE
KCNN4_MOUSE
KCNQ4_MOUSE
KCRU_MOUSE
KCT2_MOUSE
KCTD5_MOUSE
KDEL1_MOUSE
KDM1A_MOUSE
KDM3A_MOUSE
KDM3B_MOUSE
KGUA_MOUSE
KI20A_MOUSE
KI21A_MOUSE
KIBRA_MOUSE
KIF1B_MOUSE
KIF2A_MOUSE
KIF3A_MOUSE
KIFA3_MOUSE
KIFC1_MOUSE
KIFC2_MOUSE
KIN17_MOUSE
KIT_MOUSE
KITH_MOUSE
KLC1_MOUSE
KLC2_MOUSE
KLC3_MOUSE
KLDC2_MOUSE
KLDC4_MOUSE
KLH20_MOUSE
KMT2D_MOUSE
KNTC1_MOUSE
KPCD_MOUSE
KPCD3_MOUSE
KPCI_MOUSE
KPRA_MOUSE
KPRB_MOUSE
KRI1_MOUSE
KRR1_MOUSE
KS6A1_MOUSE
KS6A6_MOUSE
KS6B1_MOUSE
KT3K_MOUSE
KTHY_MOUSE
KV6A9_MOUSE
L2HDH_MOUSE
LA_MOUSE
LAC2_MOUSE
LACB2_MOUSE
LACTB_MOUSE
LAD1_MOUSE
LAMC2_MOUSE
LANC1_MOUSE
LANC2_MOUSE
LAR4B_MOUSE
LARP1_MOUSE
LARP4_MOUSE
LARP7_MOUSE
LAT1_MOUSE
LC7L2_MOUSE
LC7L3_MOUSE
LCLT1_MOUSE
LEGL_MOUSE
LEO1_MOUSE
LFG3_MOUSE
LGMN_MOUSE
LHPL3_MOUSE
LIMA1_MOUSE
LIMC1_MOUSE
LIMD1_MOUSE
LIMS1_MOUSE
LIN37_MOUSE
LIN7C_MOUSE
LIPA3_MOUSE
LLPH_MOUSE
LMA2L_MOUSE
LMBD2_MOUSE
LMCD1_MOUSE
LMF2_MOUSE
LNP_MOUSE
LONP2_MOUSE
LPAR1_MOUSE
LPPRC_MOUSE
LRBA_MOUSE
LRC40_MOUSE
LRC47_MOUSE
LRC71_MOUSE
LRCH4_MOUSE
LRP6_MOUSE
LRRC1_MOUSE
LRRF1_MOUSE
LRRF2_MOUSE
LSM12_MOUSE
LSM2_MOUSE
LSM7_MOUSE
LSM8_MOUSE
LTN1_MOUSE
LTOR1_MOUSE
LTOR2_MOUSE
LTV1_MOUSE
LUC7L_MOUSE
LUZP1_MOUSE
LXN_MOUSE
LYAG_MOUSE
LYAR_MOUSE
LYN_MOUSE
LYRIC_MOUSE
LYST_MOUSE
LZIC_MOUSE
LZTL1_MOUSE
LZTR1_MOUSE
M2GD_MOUSE
M3K4_MOUSE
M3K9_MOUSE
M4K4_MOUSE
M4K5_MOUSE
MA1A2_MOUSE
MA2A1_MOUSE
MA2B1_MOUSE
MA7D1_MOUSE
MA7D2_MOUSE
MACF1_MOUSE
MAEA_MOUSE
MAF1_MOUSE
MAGT1_MOUSE
MAK16_MOUSE
MAL2_MOUSE
MANF_MOUSE
MAOM_MOUSE
MAP11_MOUSE
MAP1A_MOUSE
MAP1S_MOUSE
MAP2_MOUSE
MARK3_MOUSE
MATR3_MOUSE
MBD3_MOUSE
MBL2_MOUSE
MBNL1_MOUSE
MBOA7_MOUSE
MCAF1_MOUSE
MCE1_MOUSE
MCES_MOUSE
MCF2L_MOUSE
MCM2_MOUSE
MCM4_MOUSE
MCM5_MOUSE
MCM6_MOUSE
MCM7_MOUSE
MCMBP_MOUSE
MCRS1_MOUSE
MCTS1_MOUSE
MD1L1_MOUSE
MD2BP_MOUSE
MD2L1_MOUSE
MDC1_MOUSE
MED12_MOUSE
MED14_MOUSE
MED17_MOUSE
MED20_MOUSE
MED27_MOUSE
MED29_MOUSE
MELK_MOUSE
MEMO1_MOUSE
MEP50_MOUSE
MERL_MOUSE
MESD_MOUSE
MEST_MOUSE
MET10_MOUSE
MET13_MOUSE
MET16_MOUSE
METK2_MOUSE
MFAP1_MOUSE
MFF_MOUSE
MFGM_MOUSE
MFN1_MOUSE
MFNG_MOUSE
MGME1_MOUSE
MGN_MOUSE
MGN2_MOUSE
MIA2_MOUSE
MIA3_MOUSE
MIA40_MOUSE
MIB1_MOUSE
MICU2_MOUSE
MIMIT_MOUSE
MINA_MOUSE
MINP1_MOUSE
MIO_MOUSE
MIP18_MOUSE
MIRO1_MOUSE
MIRO2_MOUSE
MK03_MOUSE
MK08_MOUSE
MK13_MOUSE
MK14_MOUSE
MK67I_MOUSE
ML12B_MOUSE
MLF2_MOUSE
MLKL_MOUSE
MLX_MOUSE
MMP2_MOUSE
MMP3_MOUSE
MMRN1_MOUSE
MMS19_MOUSE
MO4L1_MOUSE
MOB1B_MOUSE
MOB2_MOUSE
MOCOS_MOUSE
MOGS_MOUSE
MON2_MOUSE
MOR2A_MOUSE
MOT1_MOUSE
MOT4_MOUSE
MOV10_MOUSE
MOXD1_MOUSE
MP2K3_MOUSE
MP2K4_MOUSE
MPND_MOUSE
MPP2_MOUSE
MPP5_MOUSE
MPP6_MOUSE
MPP7_MOUSE
MPPA_MOUSE
MPRI_MOUSE
MPU1_MOUSE
MRE11_MOUSE
MRRP1_MOUSE
MRT4_MOUSE
MSH2_MOUSE
MSH3_MOUSE
MSH5_MOUSE
MSH6_MOUSE
MSI2H_MOUSE
MSL1_MOUSE
MSPD1_MOUSE
MTA1_MOUSE
MTA2_MOUSE
MTA3_MOUSE
MTAP_MOUSE
MTAP2_MOUSE
MTCH1_MOUSE
MTDC_MOUSE
MTEF3_MOUSE
MTG8R_MOUSE
MTMR1_MOUSE
MTMR9_MOUSE
MTMRC_MOUSE
MTND_MOUSE
MTOR_MOUSE
MTRR_MOUSE
MTU1_MOUSE
MTUS2_MOUSE
MTX1_MOUSE
MURC_MOUSE
MVD1_MOUSE
MXRA7_MOUSE
MY18A_MOUSE
MYDGF_MOUSE
MYEF2_MOUSE
MYG1_MOUSE
MYH3_MOUSE
MYH7B_MOUSE
MYLK_MOUSE
MYO15_MOUSE
MYO1B_MOUSE
MYO1D_MOUSE
MYO1E_MOUSE
MYO3B_MOUSE
MYO5A_MOUSE
MYO5B_MOUSE
MYO7A_MOUSE
MYOM1_MOUSE
MYOV2_MOUSE
N4BP3_MOUSE
NAA11_MOUSE
NAA15_MOUSE
NAA20_MOUSE
NAA25_MOUSE
NAA35_MOUSE
NAA50_MOUSE
NAB1_MOUSE
NAF1_MOUSE
NAL9C_MOUSE
NARFL_MOUSE
NASP_MOUSE
NAT10_MOUSE
NB5R1_MOUSE
NBEA_MOUSE
NCALD_MOUSE
NCAM1_MOUSE
NCBP1_MOUSE
NCBP2_MOUSE
NCBP3_MOUSE
NCEH1_MOUSE
NCHL1_MOUSE
NCK2_MOUSE
NCK5L_MOUSE
NCKP1_MOUSE
NCLN_MOUSE
NCOA1_MOUSE
NCOA2_MOUSE
NCOA3_MOUSE
NCOA5_MOUSE
NCOR1_MOUSE
NDC1_MOUSE
NDE1_MOUSE
NDK3_MOUSE
NDUA5_MOUSE
NDUA6_MOUSE
NDUA8_MOUSE
NDUAA_MOUSE
NDUAC_MOUSE
NDUB3_MOUSE
NDUB6_MOUSE
NDUB7_MOUSE
NDUB8_MOUSE
NDUB9_MOUSE
NDUBB_MOUSE
NDUF4_MOUSE
NDUF7_MOUSE
NDUS5_MOUSE
NDUS7_MOUSE
NDUS8_MOUSE
NDUV1_MOUSE
NEB2_MOUSE
NECP1_MOUSE
NECP2_MOUSE
NECT2_MOUSE
NECT4_MOUSE
NEK7_MOUSE
NEK9_MOUSE
NELFD_MOUSE
NELFE_MOUSE
NEMF_MOUSE
NEMO_MOUSE
NEO1_MOUSE
NEP_MOUSE
NEP1_MOUSE
NEUA_MOUSE
NFIA_MOUSE
NFIB_MOUSE
NFIX_MOUSE
NFKB1_MOUSE
NFKB2_MOUSE
NGAL_MOUSE
NGDN_MOUSE
NGP_MOUSE
NHRF1_MOUSE
NHSL1_MOUSE
NIBAN_MOUSE
NIBL1_MOUSE
NICA_MOUSE
NIF3L_MOUSE
NIP7_MOUSE
NIPA_MOUSE
NIPBL_MOUSE
NIPS1_MOUSE
NIPS2_MOUSE
NISCH_MOUSE
NIT1_MOUSE
NIT2_MOUSE
NKX32_MOUSE
NLE1_MOUSE
NMD3_MOUSE
NMRL1_MOUSE
NMT1_MOUSE
NO40_MOUSE
NOA1_MOUSE
NOB1_MOUSE
NOC2L_MOUSE
NOC3L_MOUSE
NOC4L_MOUSE
NOG1_MOUSE
NOG2_MOUSE
NOL10_MOUSE
NOL11_MOUSE
NOL12_MOUSE
NOL6_MOUSE
NOL9_MOUSE
NOM1_MOUSE
NONO_MOUSE
NOP10_MOUSE
NOP14_MOUSE
NOP16_MOUSE
NOP2_MOUSE
NOP58_MOUSE
NOP9_MOUSE
NOSIP_MOUSE
NOVA1_MOUSE
NPA1P_MOUSE
NPL_MOUSE
NPL4_MOUSE
NPTN_MOUSE
NRAP_MOUSE
NRDC_MOUSE
NRP1_MOUSE
NSA2_MOUSE
NSD1_MOUSE
NSD2_MOUSE
NSD3_MOUSE
NSDHL_MOUSE
NSF_MOUSE
NSF1C_MOUSE
NSMA3_MOUSE
NSUN2_MOUSE
NT5C_MOUSE
NT5D3_MOUSE
NTAQ1_MOUSE
NTF2_MOUSE
NTM1A_MOUSE
NTPCR_MOUSE
NU107_MOUSE
NU133_MOUSE
NU155_MOUSE
NU160_MOUSE
NU188_MOUSE
NU1M_MOUSE
NU214_MOUSE
NU4M_MOUSE
NUBPL_MOUSE
NUCB2_MOUSE
NUCKS_MOUSE
NUDC1_MOUSE
NUDC2_MOUSE
NUDC3_MOUSE
NUDT3_MOUSE
NUDT9_MOUSE
NUFP2_MOUSE
NUP37_MOUSE
NUP43_MOUSE
NUP50_MOUSE
NUP53_MOUSE
NUP54_MOUSE
NUP58_MOUSE
NUP62_MOUSE
NUP88_MOUSE
NUP93_MOUSE
NUPL2_MOUSE
NVL_MOUSE
NXF1_MOUSE
NXN_MOUSE
NXP20_MOUSE
NXPE4_MOUSE
OARD1_MOUSE
OCAD1_MOUSE
OFUT1_MOUSE
OFUT2_MOUSE
OGA_MOUSE
OGFD3_MOUSE
OGFR_MOUSE
OGT1_MOUSE
OPA1_MOUSE
ORC1_MOUSE
ORC2_MOUSE
ORC3_MOUSE
ORML2_MOUSE
ORN_MOUSE
OS9_MOUSE
OSBL8_MOUSE
OSGEP_MOUSE
OTU6B_MOUSE
OTUD3_MOUSE
OVOS_MOUSE
OXND1_MOUSE
P3H1_MOUSE
P3H2_MOUSE
P4HA1_MOUSE
P4HA2_MOUSE
P4R3A_MOUSE
P4R3B_MOUSE
P5CR1_MOUSE
P5CR2_MOUSE
P5CR3_MOUSE
P5CS_MOUSE
PA1B3_MOUSE
PA24A_MOUSE
PABP2_MOUSE
PACE1_MOUSE
PACN2_MOUSE
PACN3_MOUSE
PADI2_MOUSE
PAF1_MOUSE
PAFA_MOUSE
PAG15_MOUSE
PAI2B_MOUSE
PAIP1_MOUSE
PAIP2_MOUSE
PAK2_MOUSE
PALD_MOUSE
PAN3_MOUSE
PAOX_MOUSE
PAPS1_MOUSE
PARD3_MOUSE
PARG_MOUSE
PARK7_MOUSE
PARN_MOUSE
PARP1_MOUSE
PAXB1_MOUSE
PB1_MOUSE
PBIP1_MOUSE
PCAT1_MOUSE
PCAT2_MOUSE
PCBP4_MOUSE
PCGF2_MOUSE
PCH2_MOUSE
PCID2_MOUSE
PCIF1_MOUSE
PCKGM_MOUSE
PCM1_MOUSE
PCNA_MOUSE
PCNP_MOUSE
PCNT_MOUSE
PCOC1_MOUSE
PCP_MOUSE
PCTL_MOUSE
PCY1A_MOUSE
PDC10_MOUSE
PDCD4_MOUSE
PDCD6_MOUSE
PDCL3_MOUSE
PDE12_MOUSE
PDE6C_MOUSE
PDE6D_MOUSE
PDIA5_MOUSE
PDIA6_MOUSE
PDIP2_MOUSE
PDIP3_MOUSE
PDK1_MOUSE
PDK2_MOUSE
PDK3_MOUSE
PDLI4_MOUSE
PDLI5_MOUSE
PDPR_MOUSE
PDS5A_MOUSE
PDS5B_MOUSE
PEBB_MOUSE
PELO_MOUSE
PELP1_MOUSE
PEPL1_MOUSE
PERM_MOUSE
PERQ1_MOUSE
PERQ2_MOUSE
PESC_MOUSE
PEX16_MOUSE
PEX5_MOUSE
PFD3_MOUSE
PFD5_MOUSE
PFD6_MOUSE
PGAM5_MOUSE
PGAP1_MOUSE
PGES2_MOUSE
PGRC2_MOUSE
PGRP1_MOUSE
PGTA_MOUSE
PHAX_MOUSE
PHF5A_MOUSE
PHF6_MOUSE
PHOCN_MOUSE
PHOP1_MOUSE
PHP14_MOUSE
PI3R4_MOUSE
PI42B_MOUSE
PI42C_MOUSE
PIGS_MOUSE
PIGT_MOUSE
PIMT_MOUSE
PIN1_MOUSE
PININ_MOUSE
PISD_MOUSE
PITC1_MOUSE
PITM2_MOUSE
PIWL2_MOUSE
PIWL4_MOUSE
PK1IP_MOUSE
PK3CA_MOUSE
PKHA2_MOUSE
PKHO2_MOUSE
PKN2_MOUSE
PKRI1_MOUSE
PLAP_MOUSE
PLCB3_MOUSE
PLCG1_MOUSE
PLCG2_MOUSE
PLCH1_MOUSE
PLCL1_MOUSE
PLD3_MOUSE
PLEK_MOUSE
PLK4_MOUSE
PLOD1_MOUSE
PLOD2_MOUSE
PLOD3_MOUSE
PLPP3_MOUSE
PLRG1_MOUSE
PLS1_MOUSE
PLS3_MOUSE
PMF1_MOUSE
PMGT2_MOUSE
PML_MOUSE
PMM1_MOUSE
PMM2_MOUSE
PNISR_MOUSE
PNKP_MOUSE
PNO1_MOUSE
PNPT1_MOUSE
POF1B_MOUSE
POGZ_MOUSE
POLK_MOUSE
PP12C_MOUSE
PP14B_MOUSE
PP1A_MOUSE
PP1B_MOUSE
PP1R8_MOUSE
PP1RA_MOUSE
PP1RB_MOUSE
PP4C_MOUSE
PP4R1_MOUSE
PP4R2_MOUSE
PP6R1_MOUSE
PP6R3_MOUSE
PPA6_MOUSE
PPAL_MOUSE
PPBT_MOUSE
PPGB_MOUSE
PPHLN_MOUSE
PPID_MOUSE
PPIE_MOUSE
PPIF_MOUSE
PPIG_MOUSE
PPIH_MOUSE
PPIL2_MOUSE
PPIL4_MOUSE
PPIP1_MOUSE
PPM1G_MOUSE
PPME1_MOUSE
PPP5_MOUSE
PPP6_MOUSE
PPR1B_MOUSE
PPR21_MOUSE
PPWD1_MOUSE
PQBP1_MOUSE
PR38A_MOUSE
PR38B_MOUSE
PR40A_MOUSE
PR40B_MOUSE
PRAF1_MOUSE
PRC2A_MOUSE
PRDM8_MOUSE
PREP_MOUSE
PRI1_MOUSE
PRI2_MOUSE
PRKRA_MOUSE
PROM1_MOUSE
PROS_MOUSE
PRP17_MOUSE
PRP19_MOUSE
PRP31_MOUSE
PRP4_MOUSE
PRP4B_MOUSE
PRP6_MOUSE
PRP8_MOUSE
PRPF3_MOUSE
PRPK_MOUSE
PRRC1_MOUSE
PRUNE_MOUSE
PSA2_MOUSE
PSA4_MOUSE
PSA6_MOUSE
PSB1_MOUSE
PSB3_MOUSE
PSB5_MOUSE
PSB7_MOUSE
PSDE_MOUSE
PSMD4_MOUSE
PSMD9_MOUSE
PSME3_MOUSE
PSME4_MOUSE
PSMF1_MOUSE
PSMG1_MOUSE
PSMG3_MOUSE
PSN1_MOUSE
PSPC1_MOUSE
PTBP2_MOUSE
PTBP3_MOUSE
PTCD1_MOUSE
PTCD3_MOUSE
PTGR1_MOUSE
PTK7_MOUSE
PTMS_MOUSE
PTN1_MOUSE
PTN2_MOUSE
PTN23_MOUSE
PTN6_MOUSE
PTN9_MOUSE
PTPRC_MOUSE
PTPRF_MOUSE
PTTG1_MOUSE
PUF60_MOUSE
PUM2_MOUSE
PUM3_MOUSE
PUR2_MOUSE
PUR4_MOUSE
PUR8_MOUSE
PURA1_MOUSE
PURA2_MOUSE
PUS10_MOUSE
PUSL1_MOUSE
PWP1_MOUSE
PWP2_MOUSE
PXDN_MOUSE
PYM1_MOUSE
PYR1_MOUSE
PYRD_MOUSE
PYRD1_MOUSE
PYRG1_MOUSE
PYRG2_MOUSE
Q0VBL3_MOUSE
Q14B01_MOUSE
Q2MDF7_MOUSE
Q3TAQ9_MOUSE
Q3TIX6_MOUSE
Q3TMP1_MOUSE
Q3TWH3_MOUSE
Q3UJB0_MOUSE
Q3UU43_MOUSE
Q3UWL8_MOUSE
Q3V460_MOUSE
Q497L3_MOUSE
Q5NCB3_MOUSE
Q68FG2_MOUSE
Q6DFW5_MOUSE
Q6DFZ1_MOUSE
Q6NXL1_MOUSE
Q6NZL1_MOUSE
Q6NZR5_MOUSE
Q6P6L6_MOUSE
Q6PGF5_MOUSE
Q6PHP4_MOUSE
Q6PHQ9_MOUSE
Q6XPS7_MOUSE
Q7TNL7_MOUSE
Q80X98_MOUSE
Q80ZX0_MOUSE
Q8BML9_MOUSE
Q8BQ46_MOUSE
Q8BZY3_MOUSE
Q8CIH9_MOUSE
Q8K119_MOUSE
Q8VCG1_MOUSE
Q91UZ1_MOUSE
Q91V89_MOUSE
Q91X76_MOUSE
Q91XL1_MOUSE
Q99N17_MOUSE
Q9CPR6_MOUSE
Q9D4E6_MOUSE
Q9D5V1_MOUSE
Q9D8U0_MOUSE
Q9DCE9_MOUSE
Q9JHF5_MOUSE
Q9Z1A1_MOUSE
QCR7_MOUSE
QCR8_MOUSE
QCR9_MOUSE
QKI_MOUSE
QORL1_MOUSE
QPCTL_MOUSE
R3GEF_MOUSE
RAB15_MOUSE
RAB17_MOUSE
RAB24_MOUSE
RAB28_MOUSE
RAB2A_MOUSE
RAB2B_MOUSE
RAB31_MOUSE
RAB35_MOUSE
RAB3D_MOUSE
RAB4A_MOUSE
RAB4B_MOUSE
RAB6A_MOUSE
RAB8A_MOUSE
RAB8B_MOUSE
RABE2_MOUSE
RABL3_MOUSE
RABL6_MOUSE
RABX5_MOUSE
RAD21_MOUSE
RADI_MOUSE
RAE1L_MOUSE
RAGP1_MOUSE
RANB3_MOUSE
RANG_MOUSE
RAP2B_MOUSE
RAP2C_MOUSE
RASF8_MOUSE
RASK_MOUSE
RASN_MOUSE
[truncated: 873 more rows]

## Sheet: pSTY down_breast tumor
<-1
Protein pSTY		PANTHER Protein Class	Mus musculus - REFLIST (22322)	Client Text Box Input (407)	Client Text Box Input (expected)	Client Text Box Input (over/under)	Client Text Box Input (fold Enrichment)	Client Text Box Input (P-value)
AT2B1_MOUSE		ribonucleoprotein (PC00201)	49	9	0.89	+	10.07	8.43e-05
CDK2_MOUSE		DNA helicase (PC00011)	65	10	1.19	+	8.44	9.55e-05
E9Q0F0_MOUSE		translation initiation factor (PC00224)	79	8	1.44	+	5.55	0.0249
HDGF_MOUSE		translation factor (PC00223)	113	10	2.06	+	4.85	0.0112
RTN4_MOUSE		histone (PC00118)	109	9	1.99	+	4.53	0.0434
NSF1C_MOUSE		mRNA processing factor (PC00147)	171	12	3.12	+	3.85	0.0188
TR150_MOUSE		RNA binding protein (PC00031)	914	53	16.67	+	3.18	4.04e-11
RMXL1_MOUSE		DNA binding protein (PC00009)	842	45	15.35	+	2.93	4.18e-08
MRC1_MOUSE		G-protein modulator (PC00022)	446	23	8.13	+	2.83	0.00226
GDIR1_MOUSE		actin family cytoskeletal protein (PC00041)	387	19	7.06	+	2.69	0.0244
CBX3_MOUSE		nucleic acid binding (PC00171)	2371	115	43.23	+	2.66	1.28e-20
EIF3B_MOUSE		cytoskeletal protein (PC00085)	757	35	13.8	+	2.54	0.000143
HNRPM_MOUSE		Unclassified (UNCLASSIFIED)	10995	137	200.47	-	0.68	0
GFPT1_MOUSE		receptor (PC00197)	1254	7	22.86	-	0.31	0.0156
SRRM2_MOUSE
BCLF1_MOUSE
SNP23_MOUSE
S12A2_MOUSE
EDC4_MOUSE
GTPB1_MOUSE
SSRA_MOUSE
KIF1B_MOUSE
PARD3_MOUSE
MBB1A_MOUSE
RALY_MOUSE
LMNA_MOUSE
SRRM1_MOUSE
PTRF_MOUSE
LIMA1_MOUSE
USO1_MOUSE
FLNB_MOUSE
CALX_MOUSE
AFAD_MOUSE
HNRPC_MOUSE
NUP98_MOUSE
Q6NZR5_MOUSE
FA83H_MOUSE
SGTA_MOUSE
G3BP1_MOUSE
HUWE1_MOUSE
SPF45_MOUSE
PSIP1_MOUSE
ZC11A_MOUSE
TDIF2_MOUSE
DNLI1_MOUSE
ICAL_MOUSE
HNRPK_MOUSE
Q9ER67_MOUSE
PURA_MOUSE
E41L1_MOUSE
PSA3_MOUSE
ITSN1_MOUSE
TTL12_MOUSE
E9Q616_MOUSE
FLNC_MOUSE
YBOX1_MOUSE
PDIP3_MOUSE
ITPR3_MOUSE
EIF3C_MOUSE
F2Z3U3_MOUSE
TXLNA_MOUSE
E9Q6E5_MOUSE
FBP1L_MOUSE
CGNL1_MOUSE
IF4B_MOUSE
PININ_MOUSE
EPS15_MOUSE
DHX29_MOUSE
ITB4_MOUSE
VIR_MOUSE
ITIH2_MOUSE
GNAS1_MOUSE
CLIP2_MOUSE
MSH6_MOUSE
HS105_MOUSE
SSRP1_MOUSE
PP1R7_MOUSE
ETV6_MOUSE
DNMT1_MOUSE
VMA5A_MOUSE
ITPR1_MOUSE
TRRAP_MOUSE
PRS6B_MOUSE
RBP2_MOUSE
NF1_MOUSE
RLA1_MOUSE
IQGA2_MOUSE
NOP56_MOUSE
APC4_MOUSE
SC31A_MOUSE
SPE39_MOUSE
FARP1_MOUSE
EI3JB_MOUSE
CHD4_MOUSE
E9Q7Y4_MOUSE
RS3_MOUSE
E9Q7G0_MOUSE
TCP4_MOUSE
CNDD3_MOUSE
HNRL2_MOUSE
MYL9_MOUSE
LARP1_MOUSE
GCC1_MOUSE
H15_MOUSE
KRI1_MOUSE
SMAD2_MOUSE
DDX10_MOUSE
FIP1_MOUSE
RU17_MOUSE
TPR_MOUSE
GCP3_MOUSE
NPM_MOUSE
SNTB1_MOUSE
HNRPD_MOUSE
IRAK4_MOUSE
CCAR2_MOUSE
RTEL1_MOUSE
LIMC1_MOUSE
RBM39_MOUSE
PR38A_MOUSE
MPRI_MOUSE
KPCD_MOUSE
MCM2_MOUSE
LAD1_MOUSE
KCC2D_MOUSE
ITIH3_MOUSE
E9PVX6_MOUSE
PDLI4_MOUSE
FOXK1_MOUSE
TCOF_MOUSE
PRP4B_MOUSE
EXOS5_MOUSE
MY18A_MOUSE
Q0VBL3_MOUSE
STK39_MOUSE
ESF1_MOUSE
NIPBL_MOUSE
SEC62_MOUSE
UBAP2_MOUSE
HSP7C_MOUSE
ATRX_MOUSE
FCHO2_MOUSE
AKA12_MOUSE
SF01_MOUSE
SRC8_MOUSE
KMT2D_MOUSE
PGRC2_MOUSE
AKAP1_MOUSE
SAFB2_MOUSE
KCC1D_MOUSE
PYR1_MOUSE
TIF1B_MOUSE
GOLP3_MOUSE
IMA4_MOUSE
G3BP2_MOUSE
STIM1_MOUSE
I2BP1_MOUSE
SPTB2_MOUSE
KPRB_MOUSE
NIPA_MOUSE
PPAL_MOUSE
GRAP1_MOUSE
Q6DFZ1_MOUSE
PP6R3_MOUSE
TOP2B_MOUSE
SRRT_MOUSE
UBP24_MOUSE
MDC1_MOUSE
FND3B_MOUSE
SAFB1_MOUSE
NELFE_MOUSE
SYMC_MOUSE
AKTS1_MOUSE
MEP50_MOUSE
DUS7_MOUSE
PERQ2_MOUSE
TRA2A_MOUSE
TRI47_MOUSE
MAP1S_MOUSE
RBMX_MOUSE
SFR1_MOUSE
PPIL4_MOUSE
MA7D1_MOUSE
UFD1_MOUSE
PCM1_MOUSE
NSUN2_MOUSE
RBM10_MOUSE
PURB_MOUSE
BIG2_MOUSE
ABCF1_MOUSE
PP1RA_MOUSE
BASI_MOUSE
TACC2_MOUSE
SCAF8_MOUSE
TOM70_MOUSE
FKB15_MOUSE
LSM12_MOUSE
STK26_MOUSE
PARVA_MOUSE
SON_MOUSE
API5_MOUSE
PDK3_MOUSE
SPTC1_MOUSE
THUM1_MOUSE
RPA34_MOUSE
SYMPK_MOUSE
AP3D1_MOUSE
PELP1_MOUSE
ACINU_MOUSE
HCFC1_MOUSE
HDAC2_MOUSE
MATR3_MOUSE
EP15R_MOUSE
RAGP1_MOUSE
FNTB_MOUSE
DREB_MOUSE
SUMO1_MOUSE
XPO7_MOUSE
TEBP_MOUSE
NEB2_MOUSE
ROA3_MOUSE
I2BPL_MOUSE
MYO1B_MOUSE
EHD2_MOUSE
U2AF2_MOUSE
DDX51_MOUSE
ZC3HE_MOUSE
E9Q8D0_MOUSE
B2RXM2_MOUSE
REQU_MOUSE
CE162_MOUSE
NASP_MOUSE
HS90B_MOUSE
AUP1_MOUSE
SDA1_MOUSE
EPS8_MOUSE
SLTM_MOUSE
STRP1_MOUSE
DNLI3_MOUSE
PA24A_MOUSE
PDCD4_MOUSE
KS6A6_MOUSE
CING_MOUSE
TENS3_MOUSE
CASC3_MOUSE
SMC3_MOUSE
MYOF_MOUSE
HDGR2_MOUSE
PAK2_MOUSE
MYH11_MOUSE
RREB1_MOUSE
LMNB2_MOUSE
CCDC6_MOUSE
SOX10_MOUSE
NHRF1_MOUSE
PG12A_MOUSE
HDAC1_MOUSE
CYTSA_MOUSE
RAVR1_MOUSE
TIM44_MOUSE
LMNB1_MOUSE
UBP8_MOUSE
TF3C1_MOUSE
MCM6_MOUSE
BAG6_MOUSE
DCAF8_MOUSE
ERO1A_MOUSE
BZW1_MOUSE
CD11B_MOUSE
CXAR_MOUSE
UBP10_MOUSE
FETUA_MOUSE
HNRL1_MOUSE
E9Q4K7_MOUSE
ES8L2_MOUSE
ILF3_MOUSE
MARK3_MOUSE
U520_MOUSE
AP1G2_MOUSE
Q6DFW5_MOUSE
NOP58_MOUSE
DC1L1_MOUSE
SMRD2_MOUSE
H32_MOUSE
PPHLN_MOUSE
CHIP_MOUSE
EP400_MOUSE
ODPA_MOUSE
ARM10_MOUSE
SSF1_MOUSE
VP13B_MOUSE
XPOT_MOUSE
TOM22_MOUSE
NUFP2_MOUSE
SMCA5_MOUSE
EP300_MOUSE
SYK_MOUSE
FRIH_MOUSE
TBC15_MOUSE
PRC2A_MOUSE
MOT1_MOUSE
PRC2C_MOUSE
NFKB2_MOUSE
CSTF3_MOUSE
RPB1_MOUSE
PTN23_MOUSE
IF2P_MOUSE
RBM25_MOUSE
SRPK1_MOUSE
RLGPB_MOUSE
LEO1_MOUSE
MFAP1_MOUSE
HS74L_MOUSE
TPD54_MOUSE
SCRIB_MOUSE
CTBP2_MOUSE
SLIRP_MOUSE
TRAM1_MOUSE
ZFR_MOUSE
ELYS_MOUSE
CDK9_MOUSE
DNM3A_MOUSE
TP53B_MOUSE
PALLD_MOUSE
CG050_MOUSE
AKAP8_MOUSE
B2RXQ2_MOUSE
MK14_MOUSE
LRBA_MOUSE
SIR2_MOUSE
IMA1_MOUSE
DDX21_MOUSE
GIT1_MOUSE
AT8A1_MOUSE
STX16_MOUSE
AT1A1_MOUSE
NCK2_MOUSE
POGZ_MOUSE
PRPF3_MOUSE
SMCA4_MOUSE
DACT1_MOUSE
RRP12_MOUSE
SP16H_MOUSE
WDR11_MOUSE
ACLY_MOUSE
KC1D_MOUSE
SNX2_MOUSE
EPN4_MOUSE
UBP34_MOUSE
GOGA3_MOUSE
RBM5_MOUSE
PYRG1_MOUSE
F207A_MOUSE
HSPB1_MOUSE
DOCK7_MOUSE
ADDA_MOUSE
AIMP2_MOUSE
COMT_MOUSE
CEBPB_MOUSE
I2BP2_MOUSE
U5S1_MOUSE
MXRA7_MOUSE
ARH40_MOUSE
BIN1_MOUSE
TET3_MOUSE
ML12B_MOUSE
GCP2_MOUSE
BOP1_MOUSE
NOP2_MOUSE
RL22L_MOUSE
DKC1_MOUSE
VPS4B_MOUSE
BAZ1B_MOUSE
VTNC_MOUSE
ARGL1_MOUSE
PDS5B_MOUSE
DDX42_MOUSE
PML_MOUSE
M3K4_MOUSE
PWP1_MOUSE
COF1_MOUSE
E9Q411_MOUSE
UB2E2_MOUSE
F6VBB8_MOUSE
TOP3B_MOUSE
RPR1B_MOUSE
NSD3_MOUSE
CHD8_MOUSE
TOIP1_MOUSE
PHLD_MOUSE
DDX46_MOUSE
LARP7_MOUSE
RRAGC_MOUSE
TRPV4_MOUSE
ISY1_MOUSE
EDRF1_MOUSE
IWS1_MOUSE
PFD6_MOUSE
SL9A1_MOUSE
ASH2L_MOUSE
CO5A2_MOUSE
KI21A_MOUSE
NAA15_MOUSE
RL29_MOUSE
A0A087WP46_MOUSE
NCBP3_MOUSE
ZC3HD_MOUSE

## Sheet: pSTY up_breast tumor
>1
UBN1_MOUSE		PANTHER Protein Class	Mus musculus - REFLIST (22322)	Client Text Box Input (59)	Client Text Box Input (expected)	Client Text Box Input (over/under)	Client Text Box Input (fold Enrichment)	Client Text Box Input (P-value)
KIF27_MOUSE		intermediate filament (PC00129)	82	6	0.22	+	27.68	1.89e-05
CMA1_MOUSE		structural protein (PC00211)	159	6	0.42	+	14.28	0.00086
ELL2_MOUSE		cytoskeletal protein (PC00085)	757	13	2	+	6.5	1.48e-05
DIAP2_MOUSE		RNA binding protein (PC00031)	914	10	2.42	+	4.14	0.0266
LPIN1_MOUSE		Unclassified (UNCLASSIFIED)	10995	14	29.06	-	0.48	0
K2C8_MOUSE
CALX_MOUSE
MYO6_MOUSE
ODPA_MOUSE
H14_MOUSE
PCBP2_MOUSE
LATS1_MOUSE
E9Q0S6_MOUSE
NID2_MOUSE
VIME_MOUSE
ZCH18_MOUSE
B2L13_MOUSE
LMNA_MOUSE
NEST_MOUSE
PEX19_MOUSE
CCZ1_MOUSE
MINT_MOUSE
PZP_MOUSE
AAK1_MOUSE
PLIN4_MOUSE
UBE2O_MOUSE
RALY_MOUSE
TOR3A_MOUSE
SAMH1_MOUSE
DPOLZ_MOUSE
NCK1_MOUSE
ACLY_MOUSE
MATR3_MOUSE
IMB1_MOUSE
PTRF_MOUSE
ATX2L_MOUSE
E9Q616_MOUSE
RD23A_MOUSE
MYH10_MOUSE
SRSF3_MOUSE
LMNB1_MOUSE
SC61B_MOUSE
LRP1_MOUSE
MECP2_MOUSE
DNJC5_MOUSE
SEPT2_MOUSE
KAPCA_MOUSE
EIF3C_MOUSE
EIF3G_MOUSE
VDAC1_MOUSE
HNRH1_MOUSE
TPD54_MOUSE
K1C18_MOUSE
E9Q4K7_MOUSE
VDAC2_MOUSE
DPYL3_MOUSE
SLK_MOUSE
ROA1_MOUSE
RS3_MOUSE
PLSL_MOUSE
